# Supplementary material for: De Novo Characterization of a Cephalotaxus hainanensis Transcriptome and Genes Related to Paclitaxel Biosynthesis
Source: PLoS One. 2014 Sep 9;9(9):e106900. doi: 10.1371/journal.pone.0106900 (PMC4159234; doi:10.1371/journal.pone.0106900)
Supplement: Table S1 — Annotation of predicted proteins from C. hainanensis transcriptome. (XLS) [file pone.0106900.s001.xls]

## Sheet: Sheet1
Table S1. Annotation of predicted proteins from C. hainanensis transcriptome
Query_name	Query_length	ORF	NR_tophit_name	NR_tophit_description	NR_topHSP_%-Simil	GOs	String_tophit_name	String_tophit_description	String_topHSP_%-Simil	COG	KOG	NOG	KO/Gene_ID	KEGG_GENE_NAME
comp10731_c0_seq5	268	197-1000(+)	gi|356556388|ref|XP_003546508.1|	PREDICTED: tubulin--tyrosine ligase-like protein 12-like isoform 1 [Glycine max]	0.79	GO:0046872;GO:0005576;GO:0016874	_	_	_	_	_	_	None	_
comp26077_c0_seq1	80	390-629(-)	_	_	_	_	_	_	_	_	_	_	None	_
comp9456_c0_seq3	263	643-1431(-)	gi|116784489|gb|ABK23361.1|	unknown [Picea sitchensis]	0.88	GO:0005777	_	_	_	_	_	_	K13337	PEX19
comp7307_c0_seq1	629	221-2107(-)	gi|224054566|ref|XP_002298324.1|	predicted protein [Populus predicted protein [Populus trichocarpa]	0.83	GO:0042937;GO:0006807;GO:0042939;GO:0042938;GO:0016021;GO:0042936;GO:0009860;GO:0005886	3694.fgenesh4_pg.C_LG_I001673	hypothetical protein	0.8274	COG3104	KOG1237	_	None	_
comp6295_c0_seq1	150	538-987(-)	gi|59896064|gb|AAX11392.1|	bZIP transcription factor [Malus x domestica]	0.71	GO:0005488	_	_	_	_	_	_	K14432	ABF
comp10014_c0_seq2	630	427-2316(+)	gi|148909763|gb|ABR17971.1|	unknown [Picea sitchensis]	0.78	GO:0005488	_	_	_	_	_	_	None	_
comp11838_c0_seq3	203	2-613(+)	gi|256538311|gb|ACU82515.1|	pleiotropic drug resistance protein [Cucumis sativus]	0.93	GO:0015846;GO:0005524;GO:0015416;GO:0006200;GO:0016021;GO:0015439;GO:0015886;GO:0015417	_	_	_	_	_	_	None	_
comp4523_c0_seq2	279	2-838(+)	gi|168014623|ref|XP_001759851.1|	predicted protein [Physcomitrella patens subsp. patens]	0.91	GO:0009409;GO:0010043;GO:0006414;GO:0046686;GO:0042254;GO:0005730;GO:0005507;GO:0009651;GO:0003735;GO:0005886;GO:0022626;GO:0009507	_	_	_	_	_	_	K02941	RP-LP0, RPLP0
comp8879_c0_seq2	314	143-1084(-)	gi|115447373|ref|NP_001047466.1|	Os02g0622200 [Oryza sativa Japonica Group]	0.79	GO:0016020;GO:0009846;GO:0006506;GO:0016126;GO:0046520;GO:0016740;GO:0009860;GO:0000506	39947.LOC_Os02g40870.1	phosphatidylinositol N-acetylglucosaminyltransferase subunit C, putative, expressed	0.8103	_	KOG3059	_	K03859	PIGC, GPI2
comp8667_c0_seq2	169	15-521(-)	gi|116790886|gb|ABK25777.1|	unknown [Picea sitchensis]	0.75	GO:0044424;GO:0016773	_	_	_	_	_	_	None	_
comp10871_c0_seq1	353	318-1376(-)	gi|116781369|gb|ABK22071.1|	unknown [Picea sitchensis]	0.84	GO:0016310;GO:0016301	3694.gw1.XIV.3021.1	hypothetical protein	0.8818	COG2971	KOG1794	_	None	_
comp19423_c0_seq2	53	322-480(-)	_	_	_	_	_	_	_	_	_	_	None	_
comp28757_c0_seq1	262	3-788(-)	gi|15235580|ref|NP_195467.1|	Ribonuclease III family protein [Arabidopsis thaliana]	0.87	GO:0003723;GO:0035196;GO:0004525;GO:0016075;GO:0051607;GO:0019288;GO:0010267;GO:0051252;GO:0010027;GO:0009507	_	_	_	_	_	_	None	_
comp12378_c0_seq1	270	115-924(+)	gi|356542713|ref|XP_003539810.1|	PREDICTED: uncharacterized protein LOC100794084 [Glycine max]	0.86	GO:0008152;GO:0005739;GO:0003824;GO:0009507	_	_	_	_	_	_	K15634	gpmB
comp18886_c0_seq1	374	532-1653(-)	gi|297737733|emb|CBI26934.3|	unnamed protein product [Vitis vinifera]	0.8	_	_	_	_	_	_	_	None	_
comp921_c0_seq17	134	3-404(-)	gi|224284251|gb|ACN39861.1|	unknown [Picea sitchensis]	0.62	GO:0006952	_	_	_	_	_	_	None	_
comp8857_c0_seq1	108	494-817(-)	gi|148905791|gb|ABR16059.1|	unknown [Picea sitchensis]	0.53	_	_	_	_	_	_	_	None	_
comp20969_c0_seq1	127	772-1155(+)	gi|225463149|ref|XP_002266845.1|	PREDICTED: enhancer of polycomb homolog 2 [Vitis vinifera]	0.76	GO:0035267	_	_	_	_	_	_	K11322	EPC
comp15683_c0_seq1	157	3-473(+)	gi|294460225|gb|ADE75695.1|	unknown [Picea sitchensis]	0.78	_	_	_	_	_	_	_	None	_
comp12612_c0_seq6	87	1-261(-)	gi|148910192|gb|ABR18177.1|	unknown [Picea sitchensis]	0.94	GO:0005730	_	_	_	_	_	_	K14308	NUP54
comp5665_c0_seq6	100	193-492(-)	gi|224105765|ref|XP_002313925.1|	predicted protein [Populus predicted protein [Populus trichocarpa]	0.81	_	_	_	_	_	_	_	None	_
comp10027_c0_seq1	320	96-1055(-)	gi|168056988|ref|XP_001780499.1|	predicted protein [Physcomitrella patens subsp. patens]	0.71	_	3218.JGI208608	hypothetical protein	0.7532	COG0631	KOG0698	_	None	_
comp1434_c0_seq1	313	2-940(+)	gi|116787413|gb|ABK24498.1|	unknown [Picea sitchensis]	0.79	GO:0005667;GO:0006355;GO:0000976;GO:0045449;GO:0003700	3218.JGI154583	hypothetical protein	0.8053	_	KOG0483	_	K09338	HD-ZIP
comp3303_c0_seq1	810	296-2725(+)	gi|294460157|gb|ADE75661.1|	unknown [Picea sitchensis]	0.88	GO:0046872	_	_	_	_	_	_	None	_
comp16707_c0_seq2	458	1-1374(+)	gi|148909481|gb|ABR17838.1|	unknown [Picea sitchensis]	0.71	GO:0010305;GO:0010588;GO:0009507;GO:0048366;GO:0010087	_	_	_	_	_	_	None	_
comp6661_c0_seq1	1032	3-3098(+)	gi|297745553|emb|CBI40718.3|	unnamed protein product [Vitis vinifera]	0.85	GO:0007165;GO:0008158;GO:0016021;GO:0030301	_	_	_	_	_	_	K12385	NPC1
comp13979_c0_seq2	499	228-1724(-)	gi|225431259|ref|XP_002268002.1|	PREDICTED: d-2-hydroxyglutarate dehydrogenase, mitochondrial-like [Vitis vinifera]	0.88	GO:0008762;GO:0006090;GO:0051990;GO:0050660;GO:0055114;GO:0006040;GO:0004458;GO:0005739	3702.AT4G36400.1-P	FAD linked oxidase family protein; FAD linked oxidase family protein; FUNCTIONS IN: electron [...]	0.8737	COG0277	KOG1232	_	None	_
comp12236_c0_seq1	355	390-1454(-)	gi|294464238|gb|ADE77633.1|	unknown [Picea sitchensis]	0.92	GO:0016706;GO:0055114	29760.GSVIVG00037520001	SubName: Full=Chromosome undetermined scaffold_89, whole genome shotgun sequence;	0.8226	COG3491	KOG0143	_	None	_
comp8325_c1_seq2	90	606-875(+)	gi|296083694|emb|CBI23683.3|	unnamed protein product [Vitis vinifera]	0.73	_	_	_	_	_	_	_	None	_
comp30796_c0_seq1	123	75-443(-)	gi|294462498|gb|ADE76796.1|	unknown [Picea sitchensis]	0.62	_	_	_	_	_	_	_	None	_
comp26906_c0_seq1	57	379-549(-)	_	_	_	_	_	_	_	_	_	_	None	_
comp12156_c0_seq2	287	1-861(-)	gi|147866973|emb|CAN78847.1|	hypothetical protein VITISV_010724 [Vitis vinifera]	0.91	GO:0009535;GO:0005524;GO:0009658;GO:0045037;GO:0005618;GO:0006508;GO:0010380;GO:0005739;GO:0009941;GO:0004176;GO:0006510;GO:0009570	_	_	_	_	_	_	K03696	clpC
comp22271_c0_seq1	165	1-498(+)	gi|148906216|gb|ABR16264.1|	unknown [Picea sitchensis]	0.74	GO:0016758	_	_	_	_	_	_	None	_
comp15692_c0_seq5	192	1-576(+)	_	_	_	_	_	_	_	_	_	_	None	_
comp15256_c0_seq1	348	154-1197(+)	gi|359493876|ref|XP_002284654.2|	PREDICTED: NAC domain-containing protein 29-like [Vitis vinifera]	0.74	GO:0003677;GO:0006355	29760.GSVIVG00027621001	SubName: Full=Chromosome chr19 scaffold_4, whole genome shotgun sequence;	0.958	_	KOG4197	_	None	_
comp7735_c0_seq2	556	216-1883(-)	gi|255565701|ref|XP_002523840.1|	expressed protein, putative [Ricinus communis]	0.82	_	4558.Sb06g016060.1	annotation not avaliable	0.7766	_	KOG2605	_	K12655	OTUD5, DUBA
comp8746_c0_seq1	496	140-1627(-)	gi|294463111|gb|ADE77093.1|	unknown [Picea sitchensis]	0.7	GO:0009536	_	_	_	_	_	_	None	_
comp8704_c0_seq1	741	147-2369(+)	gi|302805053|ref|XP_002984278.1|	hypothetical protein SELMODRAFT_119719 [Selaginella moellendorffii]	0.87	GO:0005634;GO:0003677;GO:0005524;GO:0003910;GO:0051103;GO:0006260;GO:0005739;GO:0006310	15368.BRADI3G29530.2	annotation not avaliable	0.8639	COG1793	KOG0967	_	K10747	LIG1
comp3254_c0_seq1	246	227-964(+)	gi|224284206|gb|ACN39839.1|	unknown [Picea sitchensis]	0.87	GO:0005509	39947.LOC_Os07g48770.1	serine hydrolase domain containing protein, expressed	0.8173	_	KOG2551	_	None	_
comp1967_c0_seq1	635	252-2156(+)	gi|356547095|ref|XP_003541953.1|	PREDICTED: WRKY transcription factor 6 [Glycine max]	0.62	_	_	_	_	_	_	_	None	_
comp24303_c0_seq1	133	1-402(+)	_	_	_	_	_	_	_	_	_	_	None	_
comp5984_c0_seq2	836	207-2714(-)	gi|302765943|ref|XP_002966392.1|	glucan synthase like 1 [Selaginella moellendorffii]	0.84	GO:0000003;GO:0005982;GO:0009555;GO:0009620;GO:0010150;GO:0005985;GO:0009870;GO:0042742;GO:0009965;GO:0009863;GO:0006075;GO:0003843;GO:0000148;GO:0052544	_	_	_	_	_	_	K11000	CALS
comp20033_c0_seq1	743	2-2233(+)	gi|255546473|ref|XP_002514296.1|	site-1 protease, putative [Ricinus communis]	0.86	GO:0004252;GO:0005783;GO:0006508;GO:0005794;GO:0042538	_	_	_	_	_	_	K08653	MBTPS1
comp3511_c0_seq1	349	306-1352(-)	gi|148910765|gb|ABR18449.1|	unknown [Picea sitchensis]	0.83	GO:0000228	29760.GSVIVG00004180001	SubName: Full=Chromosome undetermined scaffold_621, whole genome shotgun sequence;	0.8269	_	KOG1213	_	K06670	SCC1, MCD1, RAD21
comp8830_c0_seq1	175	2-526(+)	gi|148906261|gb|ABR16286.1|	unknown [Picea sitchensis]	0.82	GO:0004252;GO:0006508;GO:0016021	_	_	_	_	_	_	None	_
comp7554_c0_seq2	58	1-174(-)	gi|294462861|gb|ADE76972.1|	unknown [Picea sitchensis]	0.88	_	_	_	_	_	_	_	None	_
comp12355_c0_seq1	362	60-1145(-)	gi|224107747|ref|XP_002314588.1|	predicted protein [Populus predicted protein [Populus trichocarpa]	0.81	GO:0043169;GO:0052692;GO:0005618;GO:0005975	_	_	_	_	_	_	None	_
comp6893_c0_seq1	370	2-1111(+)	_	_	_	_	_	_	_	_	_	_	None	_
comp5358_c0_seq2	91	132-407(+)	_	_	_	_	_	_	_	_	_	_	None	_
comp22653_c0_seq1	166	2-502(+)	_	_	_	_	_	_	_	_	_	_	None	_
comp5445_c1_seq2	320	483-1445(+)	_	_	_	_	_	_	_	_	_	_	None	_
comp2709_c0_seq3	187	143-703(-)	gi|356527648|ref|XP_003532420.1|	PREDICTED: RING-H2 zinc finger protein RHA1a-like [Glycine max]	0.53	GO:0046872;GO:0009741;GO:0010200;GO:0030003;GO:0070838	_	_	_	_	_	_	None	_
comp1957_c0_seq1	354	3-1064(+)	gi|225450759|ref|XP_002279364.1|	PREDICTED: uncharacterized protein LOC100247751 [Vitis vinifera]	0.49	_	39946.BGIOSIBCE025997	Putative uncharacterized protein	0.7917	_	KOG1603	_	None	_
comp12908_c0_seq1	60	3-182(+)	_	_	_	_	_	_	_	_	_	_	None	_
comp14654_c0_seq3	172	1-516(-)	gi|294461803|gb|ADE76460.1|	unknown [Picea sitchensis]	0.74	_	_	_	_	_	_	_	None	_
comp14101_c0_seq1	671	1-2013(-)	gi|357465493|ref|XP_003603031.1|	Phosphatidate phosphatase LPIN3 [Medicago truncatula]	0.89	GO:0009395;GO:0016036;GO:0046486;GO:0008195;GO:0006687	_	_	_	_	_	_	K15728	LPIN
comp6502_c0_seq1	378	263-1396(-)	gi|294461701|gb|ADE76409.1|	unknown [Picea sitchensis]	0.81	_	_	_	_	_	_	_	None	_
comp19109_c0_seq1	72	137-352(-)	_	_	_	_	_	_	_	_	_	_	None	_
comp1400_c0_seq2	200	65-664(+)	gi|224075495|ref|XP_002304653.1|	predicted protein [Populus predicted protein [Populus trichocarpa]	0.56	_	_	_	_	_	_	_	K13464	JAZ
comp2537_c0_seq6	57	377-550(+)	_	_	_	_	_	_	_	_	_	_	None	_
comp4113_c0_seq2	448	433-1776(-)	gi|225458350|ref|XP_002283244.1|	PREDICTED: G-box-binding factor 1 [Vitis vinifera]	0.52	_	_	_	_	_	_	_	K09060	GBF
comp30334_c0_seq1	167	142-642(-)	_	_	_	_	_	_	_	_	_	_	None	_
comp28404_c0_seq1	68	202-405(-)	_	_	_	_	_	_	_	_	_	_	None	_
comp2681_c0_seq1	1057	421-3591(-)	gi|167999853|ref|XP_001752631.1|	predicted protein [Physcomitrella patens subsp. patens]	0.86	GO:0008641;GO:0046686;GO:0005524;GO:0016567;GO:0051707;GO:0005886;GO:0004842	3218.JGI174245	hypothetical protein; Activates ubiquitin by first adenylating its C-terminal glycine residu [...]	0.8787	COG0476	KOG2012	_	K03178	UBE1, UBA1
comp24388_c0_seq1	137	3-413(-)	gi|302798090|ref|XP_002980805.1|	hypothetical protein SELMODRAFT_50400 [Selaginella moellendorffii]	0.6	_	_	_	_	_	_	_	K11492	NCAPG2, LUZP5
comp3625_c1_seq3	52	36-191(+)	_	_	_	_	_	_	_	_	_	_	None	_
comp7590_c0_seq2	911	727-3459(+)	gi|356560817|ref|XP_003548683.1|	PREDICTED: U2 snRNP-associated SURP motif-containing protein-like [Glycine max]	0.87	GO:0006396;GO:0003723;GO:0000166	3694.estExt_fgenesh4_pg.C_LG_XVIII0504	hypothetical protein	0.9462	COG0724	_	_	K12842	SR140
comp15290_c0_seq1	150	141-590(-)	gi|302789714|ref|XP_002976625.1|	hypothetical protein SELMODRAFT_105525 [Selaginella moellendorffii]	0.84	_	3694.estExt_fgenesh4_pm.C_LG_VIII0708	hypothetical protein	0.9	COG1694	_	_	None	_
comp12421_c0_seq2	100	396-695(-)	gi|294463036|gb|ADE77056.1|	unknown [Picea sitchensis]	0.8	_	_	_	_	_	_	_	None	_
comp15214_c0_seq2	58	143-316(-)	_	_	_	_	_	_	_	_	_	_	None	_
comp703_c1_seq2	264	352-1143(+)	gi|148906237|gb|ABR16274.1|	unknown [Picea sitchensis]	0.89	GO:0004709;GO:0004713;GO:0005524;GO:0009069;GO:0007178;GO:0005886;GO:0019901;GO:0000186	_	_	_	_	_	_	None	_
comp16208_c0_seq1	501	1-1503(-)	gi|357482211|ref|XP_003611391.1|	DNA repair endonuclease UVH1 [Medicago truncatula]	0.73	GO:0000712;GO:0006308;GO:0006296;GO:0000014;GO:0006979;GO:0000110;GO:0000710;GO:0003697;GO:0009314;GO:0000724	29760.GSVIVG00010719001	SubName: Full=Chromosome undetermined scaffold_279, whole genome shotgun sequence;	0.8295	COG1948	KOG0442	_	K10848	ERCC4, XPF
comp5098_c0_seq2	347	324-1364(-)	gi|294461895|gb|ADE76504.1|	unknown [Picea sitchensis]	0.85	_	29760.GSVIVG00010940001	SubName: Full=Chromosome undetermined scaffold_296, whole genome shotgun sequence;	0.7904	_	KOG1471	_	None	_
comp10280_c0_seq2	164	1-495(+)	gi|116789005|gb|ABK25079.1|	unknown [Picea sitchensis]	0.95	GO:0008643;GO:0015780;GO:0016021;GO:0005351;GO:0005338;GO:0000139	_	_	_	_	_	_	K15272	SLC35A1_2_3
comp4963_c0_seq1	220	73-732(-)	gi|116780013|gb|ABK21518.1|	unknown [Picea sitchensis]	0.76	_	59689.Al_scaffold_0001_3409	annotation not avaliable	0.8163	COG0071	_	_	K13993	HSP20
comp28073_c0_seq1	290	1-870(-)	_	_	_	_	_	_	_	_	_	_	None	_
comp8144_c0_seq3	120	3-362(+)	_	_	_	_	_	_	_	_	_	_	None	_
comp19653_c0_seq1	232	54-749(-)	_	_	_	_	_	_	_	_	_	_	None	_
comp5685_c0_seq3	189	317-886(+)	_	_	_	_	_	_	_	_	_	_	None	_
comp8545_c0_seq1	527	3-1583(+)	gi|216373617|gb|ACJ72512.1|	hypothetical protein [Taxodium distichum var. distichum]	0.83	GO:0006511;GO:0008270;GO:0005622	_	_	_	_	_	_	None	_
comp8620_c0_seq1	809	1-2427(+)	gi|297737836|emb|CBI27037.3|	unnamed protein product [Vitis vinifera]	0.89	GO:0005634;GO:0004712;GO:0004674;GO:0005524;GO:0009069;GO:0006468;GO:0009536	29760.GSVIVG00030321001	SubName: Full=Chromosome chr1 scaffold_5, whole genome shotgun sequence;	0.9596	COG0515	KOG0670	_	K08827	PRPF4B
comp7920_c0_seq1	433	301-1599(+)	gi|294461520|gb|ADE76321.1|	unknown [Picea sitchensis]	0.77	GO:0004527;GO:0008270;GO:0005622;GO:0003676	4558.Sb03g011390.1	hypothetical protein	0.8061	COG5018	KOG0542	_	None	_
comp34394_c0_seq1	124	1-372(-)	gi|147818232|emb|CAN73546.1|	hypothetical protein VITISV_038180 [Vitis vinifera]	0.75	GO:0005634;GO:0006260;GO:0016779	_	_	_	_	_	_	K02325	POLE2
comp6121_c0_seq1	463	106-1494(+)	gi|148906551|gb|ABR16428.1|	unknown [Picea sitchensis]	0.76	GO:0019211;GO:0005737	29760.GSVIVG00015198001	SubName: Full=Chromosome chr18 scaffold_1, whole genome shotgun sequence;	0.8351	COG5057	KOG2867	NOG238662	None	_
comp3273_c0_seq3	254	458-1219(-)	gi|294462478|gb|ADE76786.1|	unknown [Picea sitchensis]	0.79	GO:1901363;GO:0097159	_	_	_	_	_	_	None	_
comp11803_c0_seq1	177	150-680(+)	gi|224076686|ref|XP_002304981.1|	predicted protein [Populus predicted protein [Populus trichocarpa]	0.65	_	_	_	_	_	_	_	None	_
comp19450_c0_seq1	273	1-819(-)	gi|167999440|ref|XP_001752425.1|	predicted protein [Physcomitrella patens subsp. patens]	0.76	GO:0016310;GO:0000166;GO:0004672	_	_	_	_	_	_	None	_
comp17691_c0_seq1	304	1-912(-)	gi|294461731|gb|ADE76424.1|	unknown [Picea sitchensis]	0.68	GO:0009611;GO:0009733;GO:0009738;GO:0009414;GO:0016567;GO:0009610;GO:0042538;GO:0051087;GO:0009753;GO:0009723;GO:0009408;GO:0004842;GO:0044424	_	_	_	_	_	_	K09561	STUB1, CHIP
comp9376_c0_seq2	333	439-1437(-)	gi|302824049|ref|XP_002993671.1|	hypothetical protein SELMODRAFT_137426 [Selaginella moellendorffii]	0.8	GO:0007165;GO:0008270;GO:0006914;GO:0005737;GO:0035091	_	_	_	_	_	_	None	_
comp15568_c0_seq1	422	363-1628(-)	gi|148909943|gb|ABR18057.1|	unknown [Picea sitchensis]	0.71	GO:0019905	39946.BGIOSIBCE010675	Os03g0288600	0.8194	_	KOG1850	_	None	_
comp25271_c0_seq2	160	2-481(-)	_	_	_	_	_	_	_	_	_	_	None	_
comp8277_c0_seq1	558	178-1851(-)	gi|359491499|ref|XP_003634283.1|	PREDICTED: pentatricopeptide repeat-containing protein At4g02750-like [Vitis vinifera]	0.71	GO:0005739	_	_	_	_	_	_	None	_
comp9109_c0_seq1	133	2-403(+)	gi|113531030|emb|CAL25300.1|	properoxidase [Picea abies]	0.81	GO:0006804;GO:0020037;GO:0046872;GO:0004601;GO:0005576;GO:0042744;GO:0055114	_	_	_	_	_	_	K00430	E1.11.1.7
comp15194_c0_seq1	65	246-440(-)	_	_	_	_	_	_	_	_	_	_	None	_
comp1505_c0_seq1	306	795-1712(-)	gi|225430120|ref|XP_002284652.1|	PREDICTED: RING finger and CHY zinc finger domain-containing protein 1 [Vitis vinifera]	0.89	GO:0008270	39947.LOC_Os01g52110.1	RING finger and CHY zinc finger domain-containing protein 1, putative, expressed	0.8845	_	KOG1940	_	K10144	RCHY1, PIRH2
comp28578_c0_seq1	127	1-381(-)	gi|148906545|gb|ABR16425.1|	unknown [Picea sitchensis]	0.7	GO:0016787	_	_	_	_	_	_	K03798	ftsH, hflB
comp27290_c0_seq1	237	3-713(-)	_	_	_	_	_	_	_	_	_	_	None	_
comp959_c1_seq1	422	311-1576(-)	gi|116788938|gb|ABK25057.1|	unknown [Picea sitchensis]	0.89	GO:0005840;GO:0006448;GO:0003746;GO:0010043;GO:0005773;GO:0046686;GO:0005618;GO:0005507;GO:0005853;GO:0005886	39946.BGIOSIBCE006170	Elongation factor 1-gamma 2 (EF-1-gamma 2) (eEF-1B gamma 2); Probably plays a role in anchor [...]	0.894	COG0625	KOG1627	_	K03233	EEF1G
comp4410_c0_seq8	514	74-1615(-)	gi|255537467|ref|XP_002509800.1|	Glutamate--cysteine ligase, chloroplast precursor, putative [Ricinus communis]	0.91	GO:0005524;GO:0009700;GO:0004357;GO:0010193;GO:0052544;GO:0050832;GO:0019761;GO:0009753;GO:0009408;GO:0017109;GO:0009816;GO:0009908;GO:0046686;GO:0002213;GO:0006750;GO:0009570	15368.BRADI2G38340.1	annotation not avaliable	0.8949	COG3572	_	_	K01919	gshA
comp8290_c0_seq1	184	1-552(-)	_	_	_	_	_	_	_	_	_	_	None	_
comp9619_c0_seq1	691	2-2074(+)	gi|225464716|ref|XP_002263052.1|	PREDICTED: uncharacterized aarF domain-containing protein kinase At1g79600, chloroplastic-like [Vitis vinifera]	0.9	GO:0010287;GO:0005524;GO:0004672;GO:0006468;GO:0005886	3694.estExt_fgenesh4_pg.C_LG_II0001	hypothetical protein	0.8844	COG0661	KOG1235	_	K08869	ADCK, ABC1
comp30693_c0_seq1	78	1-234(+)	gi|352951000|ref|YP_004891355.1|	photosystem II 44 kDa protein (chloroplast) [Cephalotaxus wilsoniana]	1	GO:0009772;GO:0009535;GO:0009523;GO:0045156;GO:0006118;GO:0018298;GO:0030076;GO:0016021;GO:0016168	_	_	_	_	_	_	K02705	psbC
comp1197_c0_seq1	328	108-1091(+)	gi|116785375|gb|ABK23698.1|	unknown [Picea sitchensis]	0.9	GO:0006804;GO:0006979;GO:0046872;GO:0020037;GO:0004601;GO:0055114	3702.AT2G41480.1-P	electron carrier/ heme binding / peroxidase; electron carrier/ heme binding / peroxidase; FU [...]	0.811	_	_	NOG266222	K00430	E1.11.1.7
comp5708_c0_seq1	334	367-1368(-)	gi|255570386|ref|XP_002526152.1|	conserved hypothetical protein [Ricinus communis]	0.76	_	_	_	_	_	_	_	None	_
comp252_c0_seq1	157	215-685(+)	gi|224286822|gb|ACN41114.1|	unknown [Picea sitchensis]	0.94	GO:0005783;GO:0016023	39947.LOC_Os03g05520.1	nicotiana lesion-inducing like, putative, expressed	0.7898	_	_	NOG290714;NOG268132	None	_
comp6607_c0_seq1	236	91-798(+)	gi|116792019|gb|ABK26200.1|	unknown [Picea sitchensis]	0.69	_	_	_	_	_	_	_	None	_
comp28783_c0_seq1	189	1-567(-)	_	_	_	_	_	_	_	_	_	_	None	_
comp24372_c0_seq1	132	91-486(-)	_	_	_	_	_	_	_	_	_	_	None	_
comp12384_c0_seq2	110	1-330(-)	gi|350537595|ref|NP_001234300.1|	myb-related transcription factor [Solanum lycopersicum]	0.97	GO:0003677;GO:0000785;GO:0006355;GO:2000652;GO:0003682;GO:0005667;GO:0003700;GO:0045449	_	_	_	_	_	_	K09422	MYBP
comp4895_c0_seq1	101	2-304(+)	gi|148909277|gb|ABR17738.1|	unknown [Picea sitchensis]	0.93	GO:0010236;GO:0010189;GO:0019031;GO:0051741;GO:0009941;GO:0032259	_	_	_	_	_	_	K12502	VTE3, APG1
comp745_c0_seq1	139	9-425(+)	gi|462234|sp|P35063.1|H2AX_PICAB	RecName: Full=Histone H2AX histone H2A [Picea abies]	0.99	GO:0003677;GO:0005730;GO:0046982;GO:0006334;GO:0000786	29760.GSVIVG00006109001	RecName: Full=Histone H2A;	0.9748	COG5262	KOG1756	_	K11251	H2A
comp10624_c0_seq2	700	53-2155(+)	gi|296090500|emb|CBI40831.3|	unnamed protein product [Vitis vinifera]	0.88	GO:0005524;GO:0004672;GO:0006468;GO:0009507	3694.eugene3.00010411	hypothetical protein	0.906	COG0661	_	_	K08869	ADCK, ABC1
comp8833_c0_seq1	256	173-940(-)	gi|57899283|dbj|BAD87684.1|	unknown protein [Oryza sativa Japonica Group]	0.71	_	_	_	_	_	_	_	None	_
comp20301_c0_seq1	155	2-469(+)	_	_	_	_	_	_	_	_	_	_	None	_
comp8635_c0_seq1	314	466-1407(-)	gi|225464569|ref|XP_002273424.1|	PREDICTED: uncharacterized protein LOC100250830 isoform 3 [Vitis vinifera]	0.82	_	_	_	_	_	_	_	None	_
comp3556_c0_seq1	323	141-1109(+)	gi|116789350|gb|ABK25216.1|	unknown [Picea sitchensis]	0.91	GO:0080008;GO:0010452;GO:0005834;GO:0051568;GO:0009910;GO:0005515;GO:0005829;GO:0000166	29760.GSVIVG00016508001	SubName: Full=Chromosome chr11 scaffold_13, whole genome shotgun sequence;	0.8505	COG2319	KOG4155	_	K12602	WDR61, REC14, SKI8
comp31561_c0_seq1	131	3-395(+)	gi|294460672|gb|ADE75910.1|	unknown [Picea sitchensis]	0.58	_	_	_	_	_	_	_	None	_
comp28153_c0_seq1	127	2-385(+)	_	_	_	_	_	_	_	_	_	_	None	_
comp24676_c0_seq1	128	3-389(+)	_	_	_	_	_	_	_	_	_	_	None	_
comp16050_c0_seq1	327	289-1269(-)	gi|225438605|ref|XP_002276566.1|	PREDICTED: alanine--glyoxylate aminotransferase 2 homolog 1, mitochondrial [Vitis vinifera]	0.92	GO:0006531;GO:0008453;GO:0006566;GO:0006563;GO:0006522;GO:0005774;GO:0046686;GO:0006544;GO:0008270;GO:0019544;GO:0005739;GO:0030170;GO:0005886	_	_	_	_	_	_	K00827	AGXT2
comp23247_c0_seq1	200	1-600(-)	gi|242063922|ref|XP_002453250.1|	hypothetical protein SORBIDRAFT_04g002530 [Sorghum bicolor]	0.77	GO:0004553;GO:0005975;GO:0005739	_	_	_	_	_	_	None	_
comp21158_c0_seq1	102	1-306(-)	gi|294464585|gb|ADE77802.1|	unknown [Picea sitchensis]	0.97	GO:0016226;GO:0005198;GO:0051536	_	_	_	_	_	_	K13628	iscA, ISCA1
comp13307_c0_seq2	158	48-521(+)	gi|294460956|gb|ADE76050.1|	unknown [Picea sitchensis]	0.84	_	_	_	_	_	_	_	None	_
comp14826_c0_seq1	408	489-1712(-)	gi|296088545|emb|CBI37536.3|	unnamed protein product [Vitis vinifera]	0.85	GO:0006457;GO:0055085;GO:0015784;GO:0031072;GO:0005794;GO:0051082;GO:0016021;GO:0005458;GO:0005886	39947.LOC_Os08g01610.1	DUF250 domain containing protein, putative, expressed	0.8036	COG5070	KOG1444	_	K15356	VRG4, GONST1
comp8241_c0_seq2	569	637-2343(+)	gi|225452112|ref|XP_002281005.1|	PREDICTED: lisH domain and HEAT repeat-containing protein KIAA1468 homolog [Vitis vinifera]	0.8	_	_	_	_	_	_	_	None	_
comp7190_c0_seq8	387	2-1162(+)	gi|224122354|ref|XP_002318814.1|	cytochrome P450 [Populus cytochrome P450 [Populus trichocarpa]	0.63	_	_	_	_	_	_	_	None	_
comp9683_c0_seq1	405	232-1446(-)	gi|225444395|ref|XP_002268248.1|	PREDICTED: probable pyruvate, phosphate dikinase regulatory protein, chloroplastic-like isoform 1 [Vitis vinifera]	0.76	GO:0016310;GO:0004674;GO:0005524;GO:0009069;GO:0016776;GO:0009507	29760.GSVIVG00006921001	SubName: Full=Chromosome chr10 scaffold_179, whole genome shotgun sequence;	0.8255	COG1806	_	_	K09773	K09773
comp8578_c0_seq1	185	198-752(-)	gi|225450071|ref|XP_002274296.1|	PREDICTED: protein OBERON 4-like [Vitis vinifera]	0.85	GO:0005488	_	_	_	_	_	_	None	_
comp7660_c0_seq1	105	51-365(+)	gi|357486383|ref|XP_003613479.1|	hypothetical protein MTR_5g037140 [Medicago truncatula]	0.64	_	_	_	_	_	_	_	None	_
comp7230_c0_seq2	412	96-1331(-)	gi|116784150|gb|ABK23232.1|	unknown [Picea sitchensis]	0.68	GO:0016020;GO:0016023	_	_	_	_	_	_	None	_
comp22348_c0_seq1	236	1-708(-)	gi|224136310|ref|XP_002326829.1|	predicted protein [Populus predicted protein [Populus trichocarpa]	0.59	_	_	_	_	_	_	_	None	_
comp16353_c0_seq1	130	1-390(+)	gi|148908553|gb|ABR17386.1|	unknown [Picea sitchensis]	0.95	GO:0008270	_	_	_	_	_	_	None	_
comp2608_c0_seq2	181	204-746(+)	gi|224069888|ref|XP_002303072.1|	predicted protein [Populus predicted protein [Populus trichocarpa]	0.88	GO:0005634;GO:0005794;GO:0048868;GO:0016740;GO:0005886	3694.grail3.0072001201	hypothetical protein	0.8701	COG1215	_	_	None	_
comp8154_c0_seq1	560	346-2025(-)	gi|356495992|ref|XP_003516854.1|	PREDICTED: serine/threonine-protein kinase STN7, chloroplastic-like [Glycine max]	0.89	GO:0007623;GO:0005524;GO:0009069;GO:0006468;GO:0004674;GO:0015996;GO:0042548;GO:0009507	29760.GSVIVG00030286001	SubName: Full=Chromosome chr1 scaffold_5, whole genome shotgun sequence;	0.8776	COG0515	_	_	None	_
comp8200_c0_seq1	84	318-569(-)	gi|116792103|gb|ABK26233.1|	unknown [Picea sitchensis]	0.89	GO:0006457;GO:0006661;GO:0009507	_	_	_	_	_	_	None	_
comp34647_c0_seq1	137	100-510(-)	_	_	_	_	_	_	_	_	_	_	None	_
comp16322_c0_seq2	292	424-1299(-)	gi|297800328|ref|XP_002868048.1|	tRNA/rRNA methyltransferase family protein [Arabidopsis lyrata subsp. lyrata]	0.78	GO:0006396;GO:0003723;GO:0001510;GO:0008173	59689.fgenesh2_kg.7__2550__AT4G17610.1	annotation not avaliable	0.8882	COG0566	_	_	None	_
comp9144_c0_seq1	536	564-2171(+)	gi|302815615|ref|XP_002989488.1|	hypothetical protein SELMODRAFT_428081 [Selaginella moellendorffii]	0.75	_	_	_	_	_	_	_	None	_
comp26488_c0_seq1	193	2-583(+)	gi|148909481|gb|ABR17838.1|	unknown [Picea sitchensis]	0.75	_	_	_	_	_	_	_	None	_
comp20310_c0_seq1	470	59-1468(-)	gi|168023529|ref|XP_001764290.1|	predicted protein [Physcomitrella patens subsp. patens]	0.73	_	_	_	_	_	_	_	None	_
comp4096_c0_seq1	1034	618-3719(-)	gi|255573671|ref|XP_002527757.1|	Importin-7, putative [Ricinus Importin-7, putative [Ricinus communis]	0.89	GO:0008565;GO:0006606;GO:0005622	29760.GSVIVG00033560001	SubName: Full=Chromosome chr5 scaffold_67, whole genome shotgun sequence;	0.8729	COG5656	KOG1991	_	None	_
comp1026_c0_seq1	175	69-593(-)	gi|116788516|gb|ABK24907.1|	unknown [Picea sitchensis]	0.82	GO:0042967;GO:0008080	_	_	_	_	_	_	None	_
comp7949_c0_seq1	177	217-747(-)	_	_	_	_	_	_	_	_	_	_	None	_
comp1488_c0_seq2	71	3-215(+)	_	_	_	_	_	_	_	_	_	_	None	_
comp11101_c0_seq1	70	158-367(+)	_	_	_	_	_	_	_	_	_	_	None	_
comp9662_c1_seq1	278	312-1145(-)	gi|357122492|ref|XP_003562949.1|	PREDICTED: pentatricopeptide repeat-containing protein At3g46870-like [Brachypodium distachyon]	0.82	GO:0008270;GO:0005739;GO:0009507	29760.GSVIVG00024215001	SubName: Full=Chromosome chr6 scaffold_3, whole genome shotgun sequence;	0.8099	_	KOG4197	_	None	_
comp6334_c0_seq2	177	331-861(-)	gi|225437517|ref|XP_002275358.1|	PREDICTED: transcription initiation factor TFIID subunit 13-like isoform 3 [Vitis vinifera]	0.99	GO:0005840;GO:0006446;GO:0003743;GO:0046982;GO:0006366	_	_	_	_	_	_	K03127	TAF13
comp16357_c0_seq1	168	2-505(-)	gi|168037426|ref|XP_001771205.1|	predicted protein [Physcomitrella patens subsp. patens]	0.59	_	_	_	_	_	_	_	K03549	kup
comp8418_c0_seq1	267	213-1016(+)	gi|116786358|gb|ABK24078.1|	unknown [Picea sitchensis]	0.91	GO:0000166;GO:0055114;GO:0016630;GO:0019685;GO:0015995	_	_	_	_	_	_	None	_
comp11662_c0_seq3	103	105-413(+)	gi|116783146|gb|ABK22809.1|	unknown [Picea sitchensis]	0.82	GO:0003723	_	_	_	_	_	_	None	_
comp1711_c0_seq1	250	505-1254(-)	gi|148908395|gb|ABR17311.1|	unknown [Picea sitchensis]	0.86	GO:0006810;GO:0000166;GO:0006301;GO:0003676	_	_	_	_	_	_	None	_
comp10584_c0_seq1	302	254-1159(-)	gi|116778976|gb|ABK21082.1|	unknown [Picea sitchensis]	0.83	_	_	_	_	_	_	_	None	_
comp17704_c0_seq1	187	2-562(-)	gi|225423909|ref|XP_002278845.1|	PREDICTED: uncharacterized protein LOC100259509 [Vitis vinifera]	0.72	GO:0050789;GO:0050896	_	_	_	_	_	_	K15168	MED25
comp13751_c0_seq1	158	1-474(+)	gi|116789706|gb|ABK25350.1|	unknown [Picea sitchensis]	0.82	GO:0003729;GO:0016787;GO:0005849;GO:0006378	_	_	_	_	_	_	K14397	NUDT21, CPSF5, CFIM25
comp16421_c0_seq2	128	348-731(+)	gi|224116602|ref|XP_002317344.1|	predicted protein [Populus predicted protein [Populus trichocarpa]	0.58	GO:0005488	_	_	_	_	_	_	None	_
comp281_c0_seq3	299	3-899(+)	gi|82623608|gb|ABB87184.1|	caffeoyl-CoA O-methyltransferase [Taiwania cryptomerioides]	0.99	GO:0009811;GO:0009809;GO:0042409;GO:0032259;GO:0009805	29760.GSVIVG00036619001	RecName: Full=Caffeoyl-CoA O-methyltransferase; EC=2.1.1.104; AltName: Full=Trans-caffeoyl-C [...]	0.9816	COG4122	KOG1663	_	K00588	E2.1.1.104
comp1909_c0_seq1	182	506-1051(-)	gi|148907685|gb|ABR16971.1|	unknown [Picea sitchensis]	1	GO:0005795;GO:0046686;GO:0007264;GO:0005525;GO:0005886	3694.estExt_fgenesh4_pm.C_1710005	hypothetical protein	0.9888	COG1100	KOG0070;KOG0072	_	K07942	ARL1
comp11314_c0_seq1	420	490-1749(+)	_	_	_	_	_	_	_	_	_	_	None	_
comp12555_c0_seq5	58	74-247(+)	_	_	_	_	_	_	_	_	_	_	None	_
comp16782_c0_seq1	88	2-265(+)	gi|11386886|sp|Q9SEK3.1|HXK1_SPIOL	RecName: Full=Hexokinase-1; AltName: Full=SoHxK1 AF118132_1 chloroplast outer envelope hexokinase 1 [Spinacia oleracea]	0.84	GO:0016310;GO:0005982;GO:0051156;GO:0005524;GO:0006000;GO:0006094;GO:0008865;GO:0006096;GO:0005985;GO:0006013;GO:0019872;GO:0004340;GO:0016021;GO:0006012;GO:0009707;GO:0009570	_	_	_	_	_	_	K00844	HK
comp9339_c0_seq1	309	1-927(-)	gi|148910023|gb|ABR18095.1|	unknown [Picea sitchensis]	0.82	GO:0008270	_	_	_	_	_	_	None	_
comp300_c0_seq1	153	345-803(-)	gi|168049335|ref|XP_001777119.1|	predicted protein [Physcomitrella patens subsp. patens]	0.99	GO:0003723;GO:0005773;GO:0042254;GO:0005730;GO:0005618;GO:0006412;GO:0003735;GO:0022627;GO:0005886	3218.JGI221618	hypothetical protein	0.9852	COG0099	KOG3311	NOG230128	K02964	RP-S18e, RPS18
comp11623_c0_seq1	645	3-1937(+)	gi|147818022|emb|CAN73534.1|	hypothetical protein VITISV_041657 [Vitis vinifera]	0.74	GO:0016310;GO:0004672	29760.GSVIVG00029752001	SubName: Full=Chromosome chr10 scaffold_50, whole genome shotgun sequence;	0.9275	COG0515	_	_	None	_
comp7201_c0_seq1	1060	259-3438(+)	gi|224285155|gb|ACN40305.1|	unknown [Picea sitchensis]	0.86	GO:0006886;GO:0080119;GO:0030127;GO:0008270;GO:0006888	59689.fgenesh2_kg.3__730__AT3G07100.1	annotation not avaliable	0.8407	COG5028	_	_	K14007	SEC24
comp4351_c0_seq7	127	649-1029(-)	gi|168034168|ref|XP_001769585.1|	predicted protein [Physcomitrella patens subsp. patens]	0.69	GO:0000166;GO:0004672;GO:0006468	_	_	_	_	_	_	K13430	PBS1
comp7629_c0_seq1	970	517-3426(-)	gi|225448703|ref|XP_002275275.1|	PREDICTED: probably inactive leucine-rich repeat receptor-like protein kinase At3g28040-like [Vitis vinifera]	0.72	GO:0016020;GO:0016310;GO:0000166;GO:0004672;GO:0016491	3694.fgenesh4_pg.C_LG_VI000892	hypothetical protein	0.7754	COG0515	KOG1187	_	None	_
comp563_c0_seq2	264	2-796(+)	_	_	_	_	_	_	_	_	_	_	None	_
comp9429_c0_seq1	202	228-833(-)	gi|225432664|ref|XP_002278494.1|	PREDICTED: uncharacterized protein LOC100259596 [Vitis vinifera]	0.63	_	_	_	_	_	_	_	None	_
comp18996_c0_seq2	120	3-362(-)	gi|255545244|ref|XP_002513683.1|	conserved hypothetical protein [Ricinus communis]	0.87	GO:0005634;GO:0008270;GO:0005886;GO:0003676	_	_	_	_	_	_	None	_
comp3946_c0_seq1	135	2-406(-)	gi|116781478|gb|ABK22116.1|	unknown [Picea sitchensis]	0.69	_	_	_	_	_	_	_	None	_
comp21175_c0_seq1	214	2-646(+)	gi|326491861|dbj|BAJ98155.1|	predicted protein [Hordeum vulgare subsp. vulgare]	0.84	GO:0009611;GO:0030259;GO:0019375;GO:0009620;GO:0046486;GO:0046509;GO:0009753;GO:0009706;GO:0030246;GO:0009790;GO:0009695;GO:0010027	_	_	_	_	_	_	K03715	E2.4.1.46
comp6285_c0_seq4	218	2-655(+)	gi|116788004|gb|ABK24723.1|	unknown [Picea sitchensis]	0.88	GO:0042937;GO:0042939;GO:0042936;GO:0005774;GO:0015334;GO:0042938;GO:0016021;GO:0005886;GO:0000325	_	_	_	_	_	_	None	_
comp24724_c0_seq1	162	272-757(-)	gi|294461684|gb|ADE76401.1|	unknown [Picea sitchensis]	0.92	GO:0005543	_	_	_	_	_	_	None	_
comp9528_c0_seq2	511	249-1781(-)	gi|148909244|gb|ABR17722.1|	unknown [Picea sitchensis]	0.64	_	_	_	_	_	_	_	None	_
comp15914_c0_seq1	137	184-597(+)	gi|116786892|gb|ABK24285.1|	unknown [Picea sitchensis]	0.81	GO:0006508;GO:0004185;GO:0005773	_	_	_	_	_	_	K08249	E4.1.2.11
comp8128_c0_seq2	507	544-2064(-)	gi|297734274|emb|CBI15521.3|	unnamed protein product [Vitis vinifera]	0.78	GO:0015238;GO:0009624;GO:0005886;GO:0015297;GO:0006855	29760.GSVIVG00017764001	SubName: Full=Chromosome chr17 scaffold_16, whole genome shotgun sequence;	0.7908	COG0534	KOG1347	_	K03327	TC.MATE, SLC47A, norM, mdtK, dinF
comp791_c0_seq1	169	689-1195(-)	gi|148910556|gb|ABR18351.1|	unknown [Picea sitchensis]	0.84	GO:0032440;GO:0005509;GO:0055114	3694.grail3.0006040101	hypothetical protein	0.8138	COG5126	_	_	K13448	CML
comp17794_c0_seq1	137	1-411(+)	gi|5668803|gb|AAD46029.1|AC007519_14	F16N3.14 [Arabidopsis thaliana]	0.83	GO:0017118;GO:0016415;GO:0006464;GO:0019243;GO:0042967;GO:0009107;GO:0009507	_	_	_	_	_	_	K03801	lipB
comp17382_c0_seq1	380	69-1208(+)	gi|357513653|ref|XP_003627115.1|	Hydrolase-like protein [Medicago truncatula]	0.88	GO:0016787	29760.GSVIVG00034184001	SubName: Full=Chromosome chr9 scaffold_7, whole genome shotgun sequence;	0.8913	COG1235	_	_	None	_
comp12274_c0_seq1	286	3-860(-)	gi|224127987|ref|XP_002320213.1|	endoplasmic reticulum [ER]	0.84	GO:0005524;GO:0005388;GO:0006816;GO:0016529;GO:0006754;GO:0010042;GO:0046872;GO:0046686;GO:0030176;GO:0030026;GO:0006828;GO:0005886	_	_	_	_	_	_	K01537	E3.6.3.8
comp10778_c0_seq2	185	105-659(+)	_	_	_	_	_	_	_	_	_	_	None	_
comp4446_c0_seq1	249	20-766(-)	gi|116793486|gb|ABK26765.1|	unknown [Picea sitchensis]	0.86	_	_	_	_	_	_	_	None	_
comp31830_c0_seq1	118	1-357(+)	_	_	_	_	_	_	_	_	_	_	None	_
comp6940_c0_seq2	90	348-620(+)	_	_	_	_	_	_	_	_	_	_	None	_
comp16920_c0_seq1	351	3-1055(+)	gi|225447818|ref|XP_002267905.1|	PREDICTED: pentatricopeptide repeat-containing protein At2g32230, mitochondrial-like [Vitis vinifera]	0.77	GO:0043231;GO:0044444	_	_	_	_	_	_	None	_
comp16234_c0_seq6	82	1-246(-)	_	_	_	_	_	_	_	_	_	_	None	_
comp13289_c0_seq9	124	1-372(-)	gi|116792413|gb|ABK26356.1|	unknown [Picea sitchensis]	0.81	_	_	_	_	_	_	_	K15078	SLX1
comp12688_c0_seq2	385	312-1466(-)	gi|294462792|gb|ADE76940.1|	unknown [Picea sitchensis]	0.7	_	_	_	_	_	_	_	None	_
comp13601_c0_seq1	532	1-1596(-)	gi|147862348|emb|CAN84023.1|	hypothetical protein VITISV_004992 [Vitis vinifera]	0.78	GO:0004674;GO:0000166;GO:0009069;GO:0006468	29760.GSVIVG00003762001	SubName: Full=Chromosome chr13 scaffold_149, whole genome shotgun sequence;	0.797	COG0515	_	_	None	_
comp19324_c0_seq1	160	3-482(-)	gi|225457598|ref|XP_002272859.1|	PREDICTED: glutamate receptor 3.3 [Vitis vinifera]	0.81	GO:0007216;GO:0006811;GO:0035235;GO:0004965;GO:0005234;GO:0004970;GO:0016021;GO:0007268;GO:0030288	_	_	_	_	_	_	K05387	GRIF
comp4169_c0_seq6	213	235-873(-)	gi|148906012|gb|ABR16166.1|	unknown [Picea sitchensis]	0.67	GO:0004553;GO:0005618;GO:0010410;GO:0044042;GO:0071704	_	_	_	_	_	_	K12316	GAA
comp16647_c0_seq4	249	225-971(+)	_	_	_	_	_	_	_	_	_	_	None	_
comp32845_c0_seq1	78	10-243(+)	_	_	_	_	_	_	_	_	_	_	None	_
comp25593_c0_seq1	148	2-448(+)	gi|297746163|emb|CBI16219.3|	unnamed protein product [Vitis vinifera]	0.98	GO:0007018;GO:0005874;GO:0005524;GO:0003777	_	_	_	_	_	_	K10398	KIF11
comp2407_c0_seq1	862	743-3328(+)	gi|356534852|ref|XP_003535965.1|	PREDICTED: uncharacterized protein LOC100786628 [Glycine max]	0.77	GO:0016787	_	_	_	_	_	_	None	_
comp10378_c0_seq2	364	226-1317(+)	gi|225433730|ref|XP_002269673.1|	PREDICTED: pentatricopeptide repeat-containing protein At4g18975, chloroplastic-like isoform 1 [Vitis vinifera]	0.65	GO:0006396;GO:0022402;GO:0009507	_	_	_	_	_	_	None	_
comp7025_c0_seq5	187	3-563(-)	gi|147774593|emb|CAN65423.1|	hypothetical protein VITISV_024588 [Vitis vinifera]	0.75	GO:0005634;GO:0006508;GO:0000398;GO:0008270;GO:0004181;GO:0009536;GO:0009628;GO:0005976	_	_	_	_	_	_	K12855	PRPF6, PRP6
comp10679_c0_seq1	190	384-953(+)	gi|148906198|gb|ABR16255.1|	unknown [Picea sitchensis]	0.92	GO:0009507	_	_	_	_	_	_	None	_
comp5173_c0_seq1	749	3-2249(+)	gi|148906906|gb|ABR16598.1|	unknown [Picea sitchensis]	0.81	_	_	_	_	_	_	_	None	_
comp16625_c0_seq1	271	243-1055(-)	gi|116778917|gb|ABK21055.1|	unknown [Picea sitchensis]	0.87	GO:0006813;GO:0005249;GO:0005737;GO:0008076	_	_	_	_	_	_	None	_
comp4830_c0_seq1	140	406-825(-)	gi|357458461|ref|XP_003599511.1|	hypothetical protein MTR_3g034300 [Medicago truncatula]	0.78	_	39946.BGIOSIBCE005955	Os02g0190900	0.8193	_	KOG4254	_	None	_
comp4747_c0_seq1	578	166-1899(+)	gi|224075960|ref|XP_002304848.1|	predicted protein [Populus predicted protein [Populus trichocarpa]	0.64	_	_	_	_	_	_	_	K08288	PRKCSH
comp18801_c0_seq2	257	2-775(+)	gi|148910230|gb|ABR18196.1|	unknown [Picea sitchensis]	0.93	GO:0050660;GO:0006118;GO:0004791;GO:0045454;GO:0010380;GO:0006206;GO:0016117;GO:0010027;GO:0043085;GO:0019430;GO:0042802;GO:0019288;GO:0010581;GO:0022900;GO:0046686;GO:0016671;GO:0042744;GO:0008047;GO:0009570	_	_	_	_	_	_	K00384	E1.8.1.9, trxB
comp2284_c1_seq3	112	156-491(+)	_	_	_	_	_	_	_	_	_	_	None	_
comp13265_c0_seq2	109	208-534(-)	gi|116786803|gb|ABK24245.1|	unknown [Picea sitchensis]	0.84	GO:0080025;GO:0008270;GO:0032266;GO:0000045;GO:0005737	_	_	_	_	_	_	None	_
comp13027_c0_seq2	132	3-398(+)	gi|294462496|gb|ADE76795.1|	unknown [Picea sitchensis]	0.76	_	_	_	_	_	_	_	None	_
comp15007_c0_seq1	122	68-433(-)	gi|116787429|gb|ABK24505.1|	unknown [Picea sitchensis]	0.85	GO:0015802;GO:0016021;GO:0015171	_	_	_	_	_	_	None	_
comp13188_c0_seq1	510	229-1758(+)	gi|225430539|ref|XP_002285580.1|	PREDICTED: zinc finger CCCH domain-containing protein 18 [Vitis vinifera]	0.71	GO:0005488	_	_	_	_	_	_	None	_
comp10478_c0_seq1	746	244-2481(+)	gi|115444883|ref|NP_001046221.1|	Os02g0200800 [Oryza sativa Japonica Group]	0.66	GO:0009536	_	_	_	_	_	_	None	_
comp19874_c0_seq1	402	2-1210(+)	_	_	_	_	_	_	_	_	_	_	None	_
comp13818_c0_seq3	339	1-1020(+)	gi|148909180|gb|ABR17690.1|	unknown [Picea sitchensis]	0.84	GO:0004674;GO:0005524;GO:0004715;GO:0009069;GO:0006468;GO:0005739	29760.GSVIVG00037482001	SubName: Full=Chromosome chr8 scaffold_88, whole genome shotgun sequence;	0.8908	COG0515	KOG0192	_	None	_
comp25931_c0_seq1	155	1-465(-)	_	_	_	_	_	_	_	_	_	_	None	_
comp18746_c0_seq1	55	2-166(+)	gi|148906391|gb|ABR16350.1|	unknown [Picea sitchensis]	0.82	GO:0019497;GO:0046872;GO:0006771;GO:0003993;GO:0016023	_	_	_	_	_	_	None	_
comp11948_c0_seq2	259	3-779(-)	gi|255554533|ref|XP_002518305.1|	Glutathione-regulated potassium-efflux system protein kefB, putative [Ricinus communis]	0.72	GO:0006813;GO:0055085;GO:0000166;GO:0006885;GO:0016021;GO:0015299;GO:0009507	_	_	_	_	_	_	None	_
comp3961_c0_seq2	318	138-1091(+)	gi|255562647|ref|XP_002522329.1|	Upstream activation factor subunit UAF30, putative [Ricinus communis]	0.7	_	29760.GSVIVG00008087001	SubName: Full=Chromosome undetermined scaffold_1226, whole genome shotgun sequence; Flags: F [...]	0.7619	COG5531	_	_	K15223	UAF30, SPP27
comp6610_c0_seq1	598	318-2111(-)	gi|116789064|gb|ABK25104.1|	unknown [Picea sitchensis]	0.86	GO:0006857;GO:0016021;GO:0005215	_	_	_	_	_	_	None	_
comp747_c0_seq3	81	386-628(-)	gi|116782619|gb|ABK22577.1|	unknown [Picea sitchensis]	0.75	_	_	_	_	_	_	_	None	_
comp8986_c0_seq3	508	1-1524(+)	gi|225425009|ref|XP_002267464.1|	PREDICTED: DNA-directed RNA polymerase 1, mitochondrial [Vitis vinifera]	0.86	GO:0003677;GO:0006351;GO:0003899;GO:0005730;GO:0006144;GO:0009536;GO:0005739;GO:0006206	_	_	_	_	_	_	K10908	POLRMT, RPO41
comp6773_c0_seq3	173	112-630(-)	gi|296090667|emb|CBI41067.3|	unnamed protein product [Vitis vinifera]	0.87	GO:0005634;GO:0070652;GO:0051225	_	_	_	_	_	_	None	_
comp9505_c0_seq1	444	664-1995(+)	gi|148910088|gb|ABR18126.1|	unknown [Picea sitchensis]	0.9	_	_	_	_	_	_	_	None	_
comp10687_c0_seq2	64	1-192(-)	_	_	_	_	_	_	_	_	_	_	None	_
comp4677_c0_seq1	278	200-1033(+)	gi|224285394|gb|ACN40420.1|	unknown [Picea sitchensis]	0.78	GO:0006879;GO:0006826;GO:0008199;GO:0055114;GO:0016491	3218.JGI163760	ferritin, chloroplast precursor; Stores iron in a soluble, non-toxic, readily available form [...]	0.8725	COG1528	KOG2332	_	K00522	FTH1
comp19253_c0_seq1	217	40-690(-)	gi|123425693|ref|XP_001306872.1|	UBA/TS-N domain containing protein [Trichomonas vaginalis G3]	0.61	_	_	_	_	_	_	_	K10582	UBE2Q
comp5589_c0_seq2	319	1210-2166(-)	gi|293336125|ref|NP_001170607.1|	uncharacterized protein LOC100384646 [Zea mays]	0.81	GO:0005634;GO:0006355;GO:0010090;GO:0019901;GO:0009908;GO:0050792;GO:0051301;GO:0009615;GO:0000079;GO:0048366	15368.BRADI1G47510.1	annotation not avaliable	0.7902	_	KOG0834	_	K15188	CCNT
comp1983_c0_seq4	94	3-284(+)	gi|116783558|gb|ABK22994.1|	unknown [Picea sitchensis]	0.82	GO:0006626;GO:0003723;GO:0005524;GO:0005507;GO:0009220;GO:0009909;GO:0005739;GO:0034968;GO:0010228	_	_	_	_	_	_	None	_
comp13660_c0_seq4	151	3-458(+)	gi|359485128|ref|XP_002263442.2|	PREDICTED: uncharacterized protein LOC100247938 [Vitis vinifera]	0.69	_	_	_	_	_	_	_	None	_
comp27063_c0_seq1	52	103-258(+)	_	_	_	_	_	_	_	_	_	_	None	_
comp10857_c0_seq6	110	3-332(+)	gi|225456145|ref|XP_002278448.1|	PREDICTED: uncharacterized protein LOC100247357 [Vitis vinifera]	0.77	GO:0016020;GO:0009536	_	_	_	_	_	_	None	_
comp7319_c0_seq2	529	170-1756(-)	gi|255551749|ref|XP_002516920.1|	protein arginine n-methyltransferase, putative [Ricinus communis]	0.86	GO:0035242;GO:0005634;GO:0008469;GO:0034970;GO:0006355;GO:0046982;GO:0009909;GO:0034971;GO:0005737;GO:0042803;GO:0010228;GO:0019919;GO:0034972;GO:0035241;GO:0016277	39947.LOC_Os07g47500.1	histone-arginine methyltransferase CARM1, putative, expressed; Methylates (mono- and asymmet [...]	0.9444	COG0500	KOG1500	_	K05931	CARM1, PRMT4
comp6665_c0_seq1	710	335-2464(-)	gi|148887371|sp|Q5H7P5.4|EBM_LILLO	RecName: Full=Mannosylglycoprotein endo-beta-mannosidase; Short=Endo-beta-mannosidase; Contains: RecName: Full=Mannosylglycoprotein endo-beta-mannosidase 31 kDa sub	0.87	GO:0043169;GO:0033947;GO:0005975;GO:0005773	_	_	_	_	_	_	None	_
comp16682_c0_seq1	117	325-675(-)	gi|356559149|ref|XP_003547863.1|	PREDICTED: beta-glucosidase 11-like [Glycine max]	0.62	_	_	_	_	_	_	_	None	_
comp4979_c0_seq1	365	315-1409(+)	gi|116781057|gb|ABK21947.1|	unknown [Picea sitchensis]	0.76	GO:0005975;GO:0003824	_	_	_	_	_	_	K01785	E5.1.3.3, galM
comp27963_c0_seq1	150	3-455(+)	gi|147789151|emb|CAN73493.1|	hypothetical protein VITISV_017477 [Vitis vinifera]	0.75	GO:0005634;GO:0003677;GO:0005524;GO:0006139;GO:0005657;GO:0004003	_	_	_	_	_	_	K11273	DDX11, CHL1, CTF1
comp11290_c0_seq1	354	63-1124(-)	gi|352951014|ref|YP_004891369.1|	photosystem II protein D1 (chloroplast) [Cephalotaxus wilsoniana]	1	GO:0009772;GO:0009535;GO:0009523;GO:0005506;GO:0045156;GO:0006118;GO:0009635;GO:0030076;GO:0016021;GO:0016491	3702.ATCG00020.1-P	unknown protein; Encodes chlorophyll binding protein D1, a part of the photosystem II reacti [...]	0.9802	_	_	NOG04871	K02703	psbA
comp27629_c0_seq1	152	3-458(-)	gi|302143565|emb|CBI22318.3|	unnamed protein product [Vitis vinifera]	0.69	GO:0003676	_	_	_	_	_	_	None	_
comp14589_c0_seq1	525	464-2038(-)	gi|357485075|ref|XP_003612825.1|	Two-component response regulator EHD1 [Medicago truncatula]	0.7	GO:0003677;GO:0000785;GO:0003682	3694.eugene3.00030689	hypothetical protein	0.9474	_	KOG1601	_	None	_
comp17920_c0_seq1	153	1126-1584(-)	_	_	_	_	_	_	_	_	_	_	None	_
comp6297_c0_seq2	319	640-1596(-)	gi|356534508|ref|XP_003535795.1|	PREDICTED: solute carrier family 35 member F1-like [Glycine max]	0.73	GO:0016020;GO:0005739	_	_	_	_	_	_	K15287	SLC35F1_2
comp16154_c0_seq4	187	2-565(+)	gi|255563727|ref|XP_002522865.1|	electron transport oxidoreductase, putative [Ricinus communis]	0.82	GO:0005759;GO:0009055;GO:0022900;GO:0005507;GO:0050660;GO:0006118	_	_	_	_	_	_	K03522	fixB, etfA
comp23909_c0_seq1	251	3-755(-)	gi|224138732|ref|XP_002326676.1|	predicted protein [Populus predicted protein [Populus trichocarpa]	0.72	_	_	_	_	_	_	_	None	_
comp22127_c0_seq1	212	182-817(-)	gi|326496324|dbj|BAJ94624.1|	predicted protein [Hordeum vulgare subsp. vulgare]	0.83	GO:0035444;GO:0015087;GO:0034755;GO:0015099;GO:0055068;GO:0005381;GO:0009705;GO:0006824;GO:0016021;GO:0005886	_	_	_	_	_	_	K14685	SLC40A1, FPN1
comp21440_c0_seq1	287	2-865(+)	gi|147809572|emb|CAN62390.1|	hypothetical protein VITISV_039480 [Vitis vinifera]	0.75	GO:0006810;GO:0005634;GO:0000166;GO:0042626;GO:0009507	_	_	_	_	_	_	None	_
comp13013_c0_seq4	72	181-396(-)	gi|51091039|dbj|BAD35681.1|	putative subtilisin-like serine proteinase [Oryza sativa Japonica Group]	0.69	GO:0008233;GO:0016023	_	_	_	_	_	_	None	_
comp24632_c0_seq1	191	169-744(+)	gi|224143813|ref|XP_002325083.1|	predicted protein [Populus predicted protein [Populus trichocarpa]	0.83	GO:0008152;GO:0003824;GO:0009507	39947.LOC_Os09g25950.1	regulator protein, putative, expressed	0.8446	COG1720	_	_	None	_
comp959_c0_seq1	292	394-1269(-)	gi|294464661|gb|ADE77838.1|	unknown [Picea sitchensis]	0.79	GO:0046872;GO:0030001	_	_	_	_	_	_	None	_
comp10686_c0_seq1	94	1-282(-)	gi|302760255|ref|XP_002963550.1|	family 2 glycosyltransferase [Selaginella moellendorffii]	0.93	GO:0043622;GO:0006011;GO:0005982;GO:0005985;GO:0016049;GO:0007047;GO:0016760;GO:0010214;GO:0005794;GO:0009833;GO:0008270;GO:0016021;GO:0030244;GO:0005886	_	_	_	_	_	_	K10999	CESA
comp5927_c0_seq3	636	3-1910(-)	gi|148909811|gb|ABR17992.1|	unknown [Picea sitchensis]	0.84	GO:0043169;GO:0004553;GO:0005975	3694.gw1.VIII.287.1	alpha-galactosidase (EC:3.2.1.22)	0.8385	_	KOG2366	_	None	_
comp12801_c0_seq1	181	1-546(+)	gi|325977001|gb|ADZ48235.1|	multidrug/pheromone exporter protein [Hevea brasiliensis]	0.83	GO:0010315;GO:0005524;GO:0048440;GO:0010329;GO:0010048;GO:0010540;GO:0043481;GO:0006200;GO:0016021;GO:0008559;GO:0005886;GO:0006855;GO:0010541	_	_	_	_	_	_	K05658	ABCB1
comp13394_c0_seq1	186	396-953(-)	_	_	_	_	_	_	_	_	_	_	None	_
comp2109_c1_seq1	188	315-878(-)	gi|224285828|gb|ACN40628.1|	unknown [Picea sitchensis]	0.92	_	4558.Sb07g022290.1	hypothetical protein	0.8229	COG3542	_	_	K09705	K09705
comp19702_c0_seq2	109	105-431(-)	_	_	_	_	_	_	_	_	_	_	None	_
comp10882_c0_seq10	189	3-569(-)	gi|116780970|gb|ABK21905.1|	unknown [Picea sitchensis]	0.61	_	_	_	_	_	_	_	None	_
comp18326_c0_seq1	297	3-893(+)	gi|302771345|ref|XP_002969091.1|	ABC transporter [Selaginella ABC transporter [Selaginella moellendorffii]	0.8	GO:0016020;GO:0006810;GO:0005524;GO:0006200;GO:0016887	_	_	_	_	_	_	K05677	ABCD3, PMP70
comp12326_c0_seq1	227	34-714(+)	gi|168027435|ref|XP_001766235.1|	predicted protein [Physcomitrella patens subsp. patens]	0.68	GO:0009535	_	_	_	_	_	_	None	_
comp10253_c0_seq1	378	510-1643(-)	gi|116791562|gb|ABK26026.1|	unknown [Picea sitchensis]	0.9	GO:0005634;GO:0009873;GO:0000303;GO:0043407;GO:0035335;GO:0008219;GO:0009863;GO:0005515;GO:0005829;GO:0033550;GO:0016740;GO:0005886;GO:0031348	_	_	_	_	_	_	K01104	E3.1.3.48
comp416_c0_seq1	331	537-1529(-)	gi|225459657|ref|XP_002285881.1|	PREDICTED: 1-aminocyclopropane-1-carboxylate oxidase 5 [Vitis vinifera]	0.69	GO:0016491	_	_	_	_	_	_	K05933	E1.14.17.4
comp5232_c0_seq5	258	250-1023(+)	gi|297844334|ref|XP_002890048.1|	hypothetical protein ARALYDRAFT_312429 [Arabidopsis lyrata subsp. lyrata]	0.8	GO:0046487;GO:0008967	_	_	_	_	_	_	None	_
comp8392_c0_seq1	730	1-2190(+)	gi|356568360|ref|XP_003552379.1|	PREDICTED: K(+) efflux antiporter 2, chloroplastic-like [Glycine max]	0.91	GO:0006813;GO:0055085;GO:0005524;GO:0006298;GO:0006885;GO:0030983;GO:0015299;GO:0016021;GO:0009941	15368.BRADI5G26820.1	annotation not avaliable	0.9419	COG1226;COG0475	KOG1650	_	None	_
comp18686_c0_seq1	293	99-977(+)	gi|224072723|ref|XP_002303850.1|	predicted protein [Populus predicted protein [Populus trichocarpa]	0.57	_	_	_	_	_	_	_	None	_
comp13520_c0_seq1	65	412-606(-)	gi|116779309|gb|ABK21230.1|	unknown [Picea sitchensis]	0.92	GO:0015035;GO:0009055;GO:0005783;GO:0008794;GO:0005794;GO:0006118;GO:0009507;GO:0045454	_	_	_	_	_	_	K03676	grxC, GLRX, GLRX2
comp20820_c0_seq1	130	117-506(-)	_	_	_	_	_	_	_	_	_	_	None	_
comp35353_c0_seq1	125	2-376(-)	gi|30023165|ref|NP_834796.1|	SsrA-binding protein [Bacillus cereus ATCC 14579]	1	GO:0003723;GO:0005737	_	_	_	_	_	_	K03664	smpB
comp13905_c0_seq6	438	727-2040(-)	gi|224063064|ref|XP_002300979.1|	predicted protein [Populus predicted protein [Populus trichocarpa]	0.62	_	_	_	_	_	_	_	None	_
comp10698_c0_seq1	657	361-2331(-)	gi|255583964|ref|XP_002532729.1|	protein binding protein, putative [Ricinus communis]	0.74	GO:0000145;GO:0006887	_	_	_	_	_	_	K07195	EXOC7, EXO70
comp11818_c0_seq2	179	127-663(-)	gi|294460529|gb|ADE75840.1|	unknown [Picea sitchensis]	0.81	_	_	_	_	_	_	_	None	_
comp33338_c0_seq1	115	3-347(-)	gi|37574599|gb|AAQ93076.1|	putative TIR-NBS type R protein 4 [Malus baccata]	0.68	GO:0000166	_	_	_	_	_	_	None	_
comp30770_c0_seq1	119	3-359(-)	gi|297742008|emb|CBI33795.3|	unnamed protein product [Vitis vinifera]	0.71	_	_	_	_	_	_	_	None	_
comp32216_c0_seq1	140	1-420(-)	_	_	_	_	_	_	_	_	_	_	None	_
comp23581_c0_seq1	117	65-415(-)	gi|148908983|gb|ABR17595.1|	unknown [Picea sitchensis]	0.67	_	_	_	_	_	_	_	None	_
comp7106_c0_seq1	310	283-1212(-)	gi|116779857|gb|ABK21452.1|	unknown [Picea sitchensis]	0.94	GO:0000287;GO:0004427;GO:0042742;GO:0009579;GO:0006119;GO:0046686;GO:0009651;GO:0009941;GO:0009570	29760.GSVIVG00013522001	SubName: Full=Chromosome undetermined scaffold_495, whole genome shotgun sequence;	0.9357	COG0221	KOG1626	_	K01507	E3.6.1.1, ppa
comp6167_c0_seq1	173	1300-1818(+)	gi|357467185|ref|XP_003603877.1|	RNA-binding protein 24-B [Medicago truncatula]	0.57	_	_	_	_	_	_	_	None	_
comp7558_c0_seq1	311	228-1160(-)	gi|116789115|gb|ABK25121.1|	unknown [Picea sitchensis]	0.89	GO:0009972;GO:0004126;GO:0008270;GO:0006206	_	_	_	_	_	_	K01489	E3.5.4.5, cdd
comp1713_c0_seq1	538	252-1865(+)	gi|116787802|gb|ABK24648.1|	unknown [Picea sitchensis]	0.84	GO:0004553;GO:0005975	_	_	_	_	_	_	None	_
comp28137_c0_seq1	299	3-899(-)	gi|148910733|gb|ABR18433.1|	unknown [Picea sitchensis]	0.64	_	_	_	_	_	_	_	None	_
comp2022_c0_seq1	143	231-659(-)	gi|116783052|gb|ABK22777.1|	unknown [Picea sitchensis]	0.89	_	39947.LOC_Os07g02690.1	DUF538 domain containing protein, putative, expressed	0.8028	_	_	NOG224934;NOG259477	None	_
comp5817_c0_seq1	311	2-934(+)	gi|116781474|gb|ABK22114.1|	unknown [Picea sitchensis]	0.62	_	_	_	_	_	_	_	None	_
comp14149_c0_seq1	96	121-408(-)	_	_	_	_	_	_	_	_	_	_	None	_
comp10298_c0_seq1	214	309-950(-)	gi|224285354|gb|ACN40400.1|	unknown [Picea sitchensis]	0.9	GO:0016021;GO:0005739	_	_	_	_	_	_	None	_
comp8740_c0_seq4	171	286-798(-)	gi|148910082|gb|ABR18123.1|	unknown [Picea sitchensis]	0.73	GO:0016757	_	_	_	_	_	_	None	_
comp2177_c0_seq4	141	2-424(-)	gi|224103031|ref|XP_002334096.1|	predicted protein [Populus predicted protein [Populus trichocarpa]	0.71	GO:0004674;GO:0005524;GO:0009069;GO:0006468;GO:0016023	_	_	_	_	_	_	None	_
comp16860_c0_seq6	230	1-693(+)	_	_	_	_	_	_	_	_	_	_	None	_
comp19039_c0_seq1	62	177-362(-)	_	_	_	_	_	_	_	_	_	_	None	_
comp6542_c0_seq1	435	232-1536(-)	gi|148907130|gb|ABR16708.1|	unknown [Picea sitchensis]	0.7	GO:0010033	_	_	_	_	_	_	None	_
comp13916_c0_seq1	550	191-1840(+)	gi|15218325|ref|NP_172461.1|	pentatricopeptide repeat-containing protein [Arabidopsis thaliana]	0.62	GO:0016020;GO:0043231;GO:0044444	_	_	_	_	_	_	None	_
comp6793_c0_seq2	362	1-1086(+)	gi|157101230|dbj|BAF79946.1|	receptor-like kinase [Marchantia polymorpha]	0.78	GO:0016020;GO:0016310;GO:0000166;GO:0004672	3218.JGI231628	hypothetical protein	0.8166	COG0515	KOG1187	_	None	_
comp3116_c0_seq3	184	1024-1575(-)	gi|338762844|gb|AEI98631.1|	hypothetical protein 111O18.18 [Coffea canephora]	0.89	GO:0043687;GO:0005634;GO:0003723;GO:0000398;GO:0035196;GO:0045893;GO:0030422;GO:0005515;GO:0000166;GO:0030529	3694.gw1.VII.3463.1	hypothetical protein	0.8706	COG0724	KOG0113	_	K11093	SNRP70
comp8648_c0_seq2	210	311-943(+)	gi|116788233|gb|ABK24801.1|	unknown [Picea sitchensis]	0.86	GO:0018874;GO:0006574;GO:0019482;GO:0006552;GO:0006554;GO:0006568;GO:0006633;GO:0046251;GO:0004300;GO:0006550	_	_	_	_	_	_	K05605	HIBCH
comp1232_c0_seq1	207	164-784(+)	gi|116784442|gb|ABK23344.1|	unknown [Picea sitchensis]	0.95	GO:0042254;GO:0005730;GO:0006412;GO:0022625;GO:0005739;GO:0003735;GO:0005886	29760.GSVIVG00028043001	RecName: Full=Ribosomal protein L19;	0.981	COG2147	KOG1696	_	K02885	RP-L19e, RPL19
comp6461_c0_seq1	79	181-420(+)	gi|148909326|gb|ABR17762.1|	unknown [Picea sitchensis]	0.95	GO:0016020;GO:0006623;GO:0016192	_	_	_	_	_	_	None	_
comp34387_c0_seq1	77	127-357(-)	gi|297820538|ref|XP_002878152.1|	hypothetical protein ARALYDRAFT_486188 [Arabidopsis lyrata subsp. lyrata]	0.76	_	_	_	_	_	_	_	None	_
comp2268_c0_seq1	249	603-1349(-)	gi|116791445|gb|ABK25980.1|	unknown [Picea sitchensis]	0.89	GO:0005634;GO:0003677;GO:0006355;GO:0005829;GO:0008270;GO:0035064;GO:0007067	29760.GSVIVG00038887001	SubName: Full=Chromosome chr8 scaffold_99, whole genome shotgun sequence;	0.7967	_	KOG1632	_	None	_
comp6761_c0_seq1	289	387-1253(-)	gi|294462468|gb|ADE76781.1|	unknown [Picea sitchensis]	0.89	GO:0016616;GO:0000166;GO:0055114	_	_	_	_	_	_	None	_
comp5612_c0_seq7	88	278-541(-)	gi|110226564|gb|ABG56414.1|	MDR-like ABC transporter [Taxus cuspidata]	0.98	GO:0010315;GO:0005634;GO:0005524;GO:0009506;GO:0010540;GO:0048767;GO:0015415;GO:0006817;GO:0009630;GO:0009735;GO:0006200;GO:0016021;GO:0008559;GO:0005886;GO:0006855	_	_	_	_	_	_	K05658	ABCB1
comp5243_c0_seq5	182	1-546(-)	gi|116788365|gb|ABK24853.1|	unknown [Picea sitchensis]	0.77	GO:0016787;GO:0002376;GO:0006952;GO:0008219;GO:0006629	_	_	_	_	_	_	None	_
comp16882_c0_seq1	95	222-506(-)	_	_	_	_	_	_	_	_	_	_	None	_
comp10627_c0_seq2	101	3-305(+)	gi|89257465|gb|ABD64956.1|	ethylene overproducer, putative [Brassica oleracea]	0.81	GO:0010364	_	_	_	_	_	_	None	_
comp11697_c0_seq2	517	7-1557(-)	gi|255580126|ref|XP_002530895.1|	dead box ATP-dependent RNA helicase, putative [Ricinus communis]	0.61	_	_	_	_	_	_	_	None	_
comp630_c0_seq1	142	1-426(-)	gi|1213118|emb|CAA63571.1|	low molecular weight heat-shock protein [Pseudotsuga menziesii]	0.85	_	59689.fgenesh2_kg.1__4436__AT1G53540.1	annotation not avaliable	0.8295	COG0071	_	_	K13993	HSP20
comp8849_c0_seq2	231	192-884(+)	gi|225453754|ref|XP_002273975.1|	PREDICTED: probable xyloglucan endotransglucosylase/hydrolase protein 30-like [Vitis vinifera]	0.78	GO:0016787	3694.eugene3.00021425	hypothetical protein	0.7891	COG2273	_	_	None	_
comp10882_c0_seq15	161	3-485(-)	gi|148907765|gb|ABR17008.1|	unknown [Picea sitchensis]	0.64	GO:0003824	_	_	_	_	_	_	None	_
comp16652_c0_seq2	431	27-1319(-)	gi|224132372|ref|XP_002321323.1|	metal tolerance protein [Populus trichocarpa]	0.77	GO:0005774;GO:0055085;GO:0016021;GO:0005739;GO:0006812;GO:0008324	3694.gw1.XIV.294.1	metal tolerance protein	0.8596	COG0053	KOG1485	_	None	_
comp14061_c0_seq1	251	822-1574(-)	gi|225448769|ref|XP_002275729.1|	PREDICTED: ribulose-1,5 bisphosphate carboxylase/oxygenase large subunit N-methyltransferase, chloroplastic-like [Vitis vinifera]	0.71	GO:0016740	_	_	_	_	_	_	None	_
comp5152_c0_seq1	1171	265-3777(-)	gi|242056911|ref|XP_002457601.1|	hypothetical protein SORBIDRAFT_03g010040 [Sorghum bicolor]	0.8	GO:0010587;GO:0005634;GO:0004534;GO:0008270;GO:0051252;GO:0003676	39946.BGIOSIBCE004440	Os01g0872700	0.7759	COG5049	_	_	K12619	XRN2, RAT1
comp1253_c0_seq1	1385	3571-7725(+)	gi|297741916|emb|CBI33351.3|	unnamed protein product [Vitis vinifera]	0.81	GO:0004674;GO:0005524;GO:0004715;GO:0009069;GO:0006468;GO:0008104;GO:0005739	29760.GSVIVG00020465001	SubName: Full=Chromosome chr5 scaffold_2, whole genome shotgun sequence;	0.8562	COG0515	KOG0192	_	None	_
comp12761_c0_seq1	290	2-871(+)	_	_	_	_	_	_	_	_	_	_	None	_
comp9004_c0_seq1	129	166-552(+)	gi|116785699|gb|ABK23824.1|	unknown [Picea sitchensis]	0.86	GO:0035335;GO:0008138;GO:0004725;GO:0006570	29760.GSVIVG00026880001	SubName: Full=Chromosome chr15 scaffold_40, whole genome shotgun sequence;	0.7714	COG2453	_	_	K14819	DUSP12, YVH1
comp16369_c0_seq1	89	909-1178(+)	_	_	_	_	_	_	_	_	_	_	None	_
comp19967_c0_seq1	289	1-867(-)	gi|297744917|emb|CBI38414.3|	unnamed protein product [Vitis vinifera]	0.73	GO:0006396;GO:0005802;GO:0048193;GO:0005515;GO:0009630;GO:0022402;GO:0005794;GO:0030244	_	_	_	_	_	_	None	_
comp13001_c0_seq1	432	3-1298(+)	gi|242084876|ref|XP_002442863.1|	hypothetical protein SORBIDRAFT_08g004040 [Sorghum bicolor]	0.72	_	_	_	_	_	_	_	None	_
comp15379_c0_seq1	203	1-612(+)	gi|356529472|ref|XP_003533315.1|	PREDICTED: uncharacterized protein LOC100817090 [Glycine max]	0.75	GO:0007186;GO:0044424;GO:0044707;GO:0009743;GO:0005525;GO:0004871	_	_	_	_	_	_	None	_
comp27483_c0_seq1	166	30-527(-)	gi|148910140|gb|ABR18152.1|	unknown [Picea sitchensis]	0.67	GO:0016614;GO:0005739	_	_	_	_	_	_	None	_
comp1701_c0_seq1	396	466-1653(-)	gi|255538696|ref|XP_002510413.1|	Adenosine kinase, putative [Ricinus communis]	0.81	GO:0016310;GO:0016301;GO:0016773	3694.gw1.II.1879.1	hypothetical protein	0.7992	COG0524	_	_	None	_
comp5707_c0_seq1	507	327-1847(-)	gi|356546702|ref|XP_003541762.1|	PREDICTED: transcription factor bHLH112-like [Glycine max]	0.68	GO:0005634	_	_	_	_	_	_	None	_
comp18137_c0_seq2	84	3-254(-)	gi|116783381|gb|ABK22919.1|	unknown [Picea sitchensis]	0.58	_	_	_	_	_	_	_	K14488	SAUR
comp13712_c0_seq2	92	223-501(+)	gi|116785154|gb|ABK23612.1|	unknown [Picea sitchensis]	0.89	GO:0046872;GO:0030001	_	_	_	_	_	_	None	_
comp11899_c0_seq3	174	2-526(+)	gi|356554790|ref|XP_003545725.1|	PREDICTED: uncharacterized protein LOC100788705 [Glycine max]	0.53	_	_	_	_	_	_	_	K01164	POP1
comp4213_c0_seq3	418	666-1919(-)	gi|225444161|ref|XP_002270765.1|	PREDICTED: UDP-arabinose 4-epimerase 1 [Vitis vinifera]	0.88	GO:0045227;GO:0032580;GO:0033358;GO:0050373;GO:0000166;GO:0016021;GO:0006012;GO:0005739;GO:0003978;GO:0050662	29760.GSVIVG00029850001	SubName: Full=Chromosome chr10 scaffold_50, whole genome shotgun sequence;	0.9196	COG1087	KOG1371	_	K12448	UXE
comp7797_c0_seq2	213	3-641(+)	gi|224286615|gb|ACN41012.1|	unknown [Picea sitchensis]	0.66	GO:0008270	_	_	_	_	_	_	None	_
comp18839_c0_seq1	169	25-531(-)	gi|388504952|gb|AFK40542.1|	unknown [Lotus japonicus]	0.53	_	_	_	_	_	_	_	None	_
comp1093_c1_seq6	93	1039-1317(-)	gi|45433315|emb|CAD27461.1|	nucleosome assembly protein 1-like protein 2 [Nicotiana tabacum]	0.93	GO:0005634;GO:0003677;GO:0000785;GO:0006334;GO:0006289;GO:0046686;GO:0005829;GO:0003682;GO:0009294;GO:0005886	_	_	_	_	_	_	K11279	NAP1L1, NRP
comp15319_c0_seq2	226	315-992(-)	gi|84570611|dbj|BAE72690.1|	transcription initiator for nodulation [Lotus japonicus]	0.57	_	_	_	_	_	_	_	None	_
comp7044_c0_seq3	766	298-2595(-)	gi|19070143|gb|AAL83725.1|AF328842_1	homeodomain protein HB2 [Picea abies]	0.78	GO:0003677;GO:0009913	_	_	_	_	_	_	None	_
comp3965_c0_seq1	98	221-514(+)	gi|116794173|gb|ABK27033.1|	unknown [Picea sitchensis]	0.95	GO:0006120;GO:0005747;GO:0006744;GO:0015992;GO:0006814;GO:0008137	29760.GSVIVG00030686001	SubName: Full=Putative uncharacterized protein (Chromosome chr1 scaffold_5, whole genome sho [...]	0.78	_	KOG3468	_	K03963	NDUFB7
comp3346_c0_seq1	298	185-1078(+)	gi|147779897|emb|CAN74782.1|	hypothetical protein VITISV_016425 [Vitis vinifera]	0.75	_	_	_	_	_	_	_	None	_
comp27792_c0_seq1	231	1-693(-)	gi|302767296|ref|XP_002967068.1|	hypothetical protein SELMODRAFT_408444 [Selaginella moellendorffii]	0.76	GO:0016817;GO:0016021;GO:0008270;GO:0005525	_	_	_	_	_	_	None	_
comp12369_c0_seq2	134	285-686(+)	gi|255572755|ref|XP_002527310.1|	conserved hypothetical protein [Ricinus communis]	0.67	_	_	_	_	_	_	_	K15326	TSEN54
comp16159_c0_seq3	221	232-894(-)	gi|148907765|gb|ABR17008.1|	unknown [Picea sitchensis]	0.61	GO:0000166;GO:0003824	_	_	_	_	_	_	None	_
comp7675_c0_seq1	378	628-1761(-)	gi|356530491|ref|XP_003533814.1|	PREDICTED: probable sugar phosphate/phosphate translocator At3g17430-like [Glycine max]	0.87	GO:0006863;GO:0015711;GO:0005794;GO:0016021;GO:0008514;GO:0005886	39947.LOC_Os03g49570.1	domain of unknown function, DUF250 domain containing protein, expressed	0.8563	_	KOG1441	_	None	_
comp744_c0_seq3	312	272-1207(-)	gi|225348627|gb|ACN87275.1|	short chain dehydrogenase/reductase [Nandina domestica]	0.66	GO:0016491	_	_	_	_	_	_	None	_
comp8518_c0_seq1	525	2-1576(+)	gi|225458465|ref|XP_002284031.1|	PREDICTED: cytochrome P450 82C4 [Vitis vinifera]	0.64	_	_	_	_	_	_	_	None	_
comp10425_c0_seq1	391	67-1239(+)	gi|168033886|ref|XP_001769445.1|	predicted protein [Physcomitrella patens subsp. patens]	0.48	_	_	_	_	_	_	_	None	_
comp1634_c0_seq2	100	3-302(-)	gi|162460208|ref|NP_001105478.1|	eukaryotic translation initiation factor 5 [Zea mays]	0.93	GO:0005840;GO:0016070;GO:0006446;GO:0005634;GO:0003743;GO:0005525	_	_	_	_	_	_	K03262	EIF5
comp15459_c0_seq1	216	1-648(+)	gi|116794160|gb|ABK27028.1|	unknown [Picea sitchensis]	0.75	_	_	_	_	_	_	_	None	_
comp23330_c0_seq1	144	2-433(-)	gi|11994137|dbj|BAB01158.1|	unnamed protein product [Arabidopsis thaliana]	0.58	_	_	_	_	_	_	_	None	_
comp6036_c0_seq5	193	1-579(+)	gi|296085991|emb|CBI31432.3|	unnamed protein product [Vitis vinifera]	0.89	GO:0006508;GO:0008233	_	_	_	_	_	_	None	_
comp3523_c0_seq1	469	482-1888(+)	gi|296084390|emb|CBI24778.3|	unnamed protein product [Vitis vinifera]	0.78	_	29760.GSVIVG00034786001	SubName: Full=Chromosome chr5 scaffold_72, whole genome shotgun sequence;	0.8005	COG5371	_	_	K14641	APY1_2
comp1792_c0_seq1	428	173-1456(+)	gi|115450431|ref|NP_001048816.1|	Os03g0125300 [Oryza sativa Japonica Group]	0.7	_	_	_	_	_	_	_	K11135	PINX1
comp12948_c0_seq3	211	117-749(-)	gi|294461715|gb|ADE76416.1|	unknown [Picea sitchensis]	0.82	GO:0003723;GO:0001522;GO:0009982;GO:0008033	_	_	_	_	_	_	None	_
comp5958_c0_seq2	588	630-2393(+)	gi|148906568|gb|ABR16436.1|	unknown [Picea sitchensis]	0.88	GO:0050896;GO:0046983	_	_	_	_	_	_	None	_
comp28476_c0_seq1	183	1-549(-)	gi|359473627|ref|XP_002265303.2|	PREDICTED: uncharacterized protein LOC100266712 [Vitis vinifera]	0.64	GO:0044424	_	_	_	_	_	_	K11799	WDR21A
comp11964_c0_seq1	680	2-2041(+)	gi|255543783|ref|XP_002512954.1|	ubiquitin-activating enzyme E1b, putative [Ricinus communis]	0.85	GO:0008641;GO:0006464;GO:0005524	39947.LOC_Os07g39780.1	SUMO-activating enzyme subunit 2, putative, expressed	0.861	COG0476	KOG2013	_	K10685	UBLE1B, SAE2, UBA2
comp29886_c0_seq1	143	2-430(-)	gi|225463846|ref|XP_002265371.1|	PREDICTED: acyl-CoA synthetase family member 4 [Vitis vinifera]	0.63	GO:0009536;GO:0003824	_	_	_	_	_	_	K00142	AASDH
comp8436_c0_seq3	118	1-357(+)	gi|357112133|ref|XP_003557864.1|	PREDICTED: U4/U6 small nuclear ribonucleoprotein PRP4-like protein-like [Brachypodium distachyon]	0.9	GO:0001709;GO:0004402;GO:0016607;GO:0042967;GO:0016573;GO:0003676;GO:0030529;GO:0000123;GO:0008380;GO:0009560	_	_	_	_	_	_	K12662	PRPF4, PRP4
comp1477_c0_seq3	152	1-456(+)	gi|225442805|ref|XP_002285273.1|	PREDICTED: 26S protease regulatory subunit 8 homolog A [Vitis vinifera]	0.98	GO:0005634;GO:0005524;GO:0006511;GO:0005829;GO:0005886;GO:0016887;GO:0008540	_	_	_	_	_	_	K03066	PSMC5, RPT6
comp121_c0_seq5	195	185-769(-)	_	_	_	_	_	_	_	_	_	_	None	_
comp6052_c0_seq1	469	292-1698(-)	gi|168039588|ref|XP_001772279.1|	single bromodomain-containing protein [Physcomitrella patens subsp. patens]	0.61	_	_	_	_	_	_	_	None	_
comp3651_c1_seq9	365	92-1186(-)	gi|298205092|emb|CBI40613.3|	unnamed protein product [Vitis vinifera]	0.73	_	_	_	_	_	_	_	None	_
comp7948_c0_seq1	867	60-2660(-)	gi|225435886|ref|XP_002265928.1|	PREDICTED: proteasome-associated protein ECM29 homolog [Vitis vinifera]	0.77	_	_	_	_	_	_	_	K11886	ECM29
comp17510_c0_seq2	354	139-1200(+)	gi|218198747|gb|EEC81174.1|	hypothetical protein OsI_24153 [Oryza sativa Indica Group]	0.55	GO:0005488	_	_	_	_	_	_	None	_
comp15022_c0_seq2	92	119-397(+)	gi|296090024|emb|CBI39843.3|	unnamed protein product [Vitis vinifera]	0.68	_	_	_	_	_	_	_	None	_
comp32062_c0_seq1	61	301-483(-)	_	_	_	_	_	_	_	_	_	_	None	_
comp11579_c0_seq1	362	724-1809(-)	gi|294464479|gb|ADE77750.1|	unknown [Picea sitchensis]	0.75	_	_	_	_	_	_	_	K15199	GTF3C1
comp1082_c0_seq3	142	3-428(-)	gi|116782911|gb|ABK22718.1|	unknown [Picea sitchensis]	0.83	GO:0016206;GO:0006570;GO:0032259	_	_	_	_	_	_	K00545	COMT
comp4512_c0_seq2	400	417-1616(-)	gi|302787485|ref|XP_002975512.1|	hypothetical protein SELMODRAFT_103907 [Selaginella moellendorffii]	0.78	GO:0046872	3218.JGI111957	hypothetical protein	0.8393	_	KOG1101	_	None	_
comp2956_c0_seq1	87	159-419(-)	_	_	_	_	_	_	_	_	_	_	None	_
comp15084_c0_seq6	147	3-443(-)	_	_	_	_	_	_	_	_	_	_	None	_
comp12763_c0_seq6	115	3-347(+)	gi|294463536|gb|ADE77297.1|	unknown [Picea sitchensis]	0.8	_	_	_	_	_	_	_	None	_
comp4841_c0_seq2	187	156-716(-)	gi|116785394|gb|ABK23705.1|	unknown [Picea sitchensis]	0.72	GO:0006355;GO:0046983	_	_	_	_	_	_	K12126	PIF3
comp34759_c0_seq1	139	1-420(+)	gi|75318232|sp|O24367.1|TUR2_SPIPO	RecName: Full=Pleiotropic drug resistance protein TUR2; Short=Protein Turion 2 PDR5-like ABC transporter [Spirodela polyrhiza]	0.92	GO:0015748;GO:0005524;GO:0015416;GO:0010193;GO:0006952;GO:0016021;GO:0006200;GO:0015716;GO:0005886;GO:0080168;GO:0015692	_	_	_	_	_	_	None	_
comp18680_c0_seq1	70	176-388(+)	_	_	_	_	_	_	_	_	_	_	None	_
comp353_c0_seq1	402	162-1367(+)	gi|215480499|gb|AAP31311.2|	ABI3-interacting protein 1 [Callitropsis nootkatensis]	0.91	_	29760.GSVIVG00007277001	SubName: Full=Chromosome chr2 scaffold_187, whole genome shotgun sequence;	0.9263	COG0457	KOG1308	_	K09560	ST13
comp1830_c0_seq1	242	3-728(+)	gi|242089399|ref|XP_002440532.1|	hypothetical protein SORBIDRAFT_09g002650 [Sorghum bicolor]	0.65	_	_	_	_	_	_	_	None	_
comp7938_c0_seq1	218	1-657(+)	gi|225462956|ref|XP_002270140.1|	PREDICTED: hydroxyacylglutathione hydrolase 3, mitochondrial-like [Vitis vinifera]	0.91	GO:0006090;GO:0004416;GO:0009651;GO:0005739	_	_	_	_	_	_	None	_
comp14713_c0_seq3	278	3-839(+)	gi|357464383|ref|XP_003602473.1|	HYS1 [Medicago truncatula]	0.63	_	_	_	_	_	_	_	None	_
comp5945_c0_seq2	202	338-943(+)	gi|195647502|gb|ACG43219.1|	B-cell receptor-associated protein 31-like containing protein [Zea mays]	0.89	GO:0006886;GO:0005783;GO:0016021;GO:0016023	_	_	_	_	_	_	K14009	BCAP31, BAP31
comp27218_c0_seq1	140	1-420(-)	gi|356569057|ref|XP_003552723.1|	PREDICTED: probable peptide/nitrate transporter At3g53960-like [Glycine max]	0.76	GO:0006857;GO:0016021;GO:0005215	_	_	_	_	_	_	None	_
comp2963_c0_seq2	590	2-1771(-)	gi|148906829|gb|ABR16560.1|	unknown [Picea sitchensis]	0.94	GO:0043617;GO:0006531;GO:0005524;GO:0006529;GO:0009750;GO:0009744;GO:0006522;GO:0009749;GO:0004066	3694.estExt_Genewise1_v1.C_LG_IX3026	asparagine synthase (glutamine-hydrolyzing) (EC:6.3.5.4)	0.926	COG0367	_	_	K01953	E6.3.5.4, asnB
comp21876_c0_seq1	107	193-513(-)	_	_	_	_	_	_	_	_	_	_	None	_
comp29235_c0_seq1	148	23-466(-)	gi|148908163|gb|ABR17197.1|	unknown [Picea sitchensis]	0.76	GO:0003872;GO:0016310;GO:0005524;GO:0006094;GO:0006000;GO:0006096;GO:0005945;GO:0047334;GO:0006098;GO:0006013;GO:0006002;GO:0006012	_	_	_	_	_	_	K00850	PFK, pfk
comp13588_c0_seq1	139	3-422(+)	gi|15234262|ref|NP_192077.1|	myb domain protein 55 [Arabidopsis AF176000_1 putative transcription factor [Arabidopsis thaliana]	0.9	GO:0045892;GO:0003677;GO:0000785;GO:0005667;GO:0003682;GO:0045449;GO:0003700	_	_	_	_	_	_	K09422	MYBP
comp13464_c0_seq1	175	82-606(-)	gi|224713626|gb|ACN62086.1|	response regulator 1 [Pinus pinea]	0.75	GO:0000160;GO:0006355;GO:0005622;GO:0035556;GO:0045449;GO:0000156	29760.GSVIVG00030944001	SubName: Full=Chromosome undetermined scaffold_53, whole genome shotgun sequence;	0.812	COG3706;COG0784	_	_	K14492	ARR-A
comp840_c0_seq4	335	148-1152(+)	gi|148906810|gb|ABR16551.1|	unknown [Picea sitchensis]	0.91	GO:0006457;GO:0005634;GO:0046686;GO:0031359;GO:0045036;GO:0005886;GO:0009816;GO:0010228	29760.GSVIVG00036321001	SubName: Full=Chromosome chr3 scaffold_8, whole genome shotgun sequence;	0.9167	COG0666	_	_	None	_
comp6664_c0_seq2	88	295-558(-)	gi|224286097|gb|ACN40759.1|	unknown [Picea sitchensis]	0.74	_	_	_	_	_	_	_	None	_
comp1481_c0_seq3	138	2-415(-)	_	_	_	_	_	_	_	_	_	_	None	_
comp18610_c0_seq1	251	287-1039(-)	gi|224106776|ref|XP_002314281.1|	predicted protein [Populus predicted protein [Populus trichocarpa]	0.93	GO:0016757	_	_	_	_	_	_	None	_
comp9786_c0_seq1	186	156-713(+)	gi|116792747|gb|ABK26479.1|	unknown [Picea sitchensis]	0.81	GO:0004045	29760.GSVIVG00032416001	SubName: Full=Chromosome chr4 scaffold_6, whole genome shotgun sequence;	0.8696	COG1990	_	_	K04794	PTH2
comp8520_c0_seq1	304	505-1416(-)	gi|116786443|gb|ABK24105.1|	unknown [Picea sitchensis]	0.89	_	_	_	_	_	_	_	None	_
comp9308_c0_seq1	466	2-1399(+)	gi|148906813|gb|ABR16552.1|	unknown [Picea sitchensis]	0.84	GO:0005634;GO:0046983	_	_	_	_	_	_	None	_
comp414_c0_seq1	236	270-977(-)	gi|255555255|ref|XP_002518664.1|	conserved hypothetical protein [Ricinus communis]	0.74	_	_	_	_	_	_	_	None	_
comp19888_c0_seq1	138	1-414(-)	gi|297822731|ref|XP_002879248.1|	hypothetical protein ARALYDRAFT_481917 [Arabidopsis lyrata subsp. lyrata]	0.81	GO:0009932;GO:0009605;GO:0071805;GO:0005886;GO:0015079	_	_	_	_	_	_	K03549	kup
comp6853_c0_seq2	196	192-779(-)	gi|116793076|gb|ABK26606.1|	unknown [Picea sitchensis]	0.93	GO:0009570	_	_	_	_	_	_	None	_
comp15057_c0_seq2	407	91-1314(+)	gi|302804566|ref|XP_002984035.1|	hypothetical protein SELMODRAFT_119205 [Selaginella moellendorffii]	0.89	GO:0006184;GO:0005777;GO:0003924;GO:0035091;GO:0009791;GO:0005829;GO:0005525;GO:0005739;GO:0009941;GO:0005886;GO:0000266;GO:0016559	_	_	_	_	_	_	K01528	DNM
comp16590_c0_seq1	327	109-1089(+)	gi|255581651|ref|XP_002531629.1|	5-methyltetrahydrofolate:homocysteine methyltransferase, putative [Ricinus communis]	0.81	GO:0008898;GO:0032259;GO:0005737;GO:0009086	29760.GSVIVG00030336001	SubName: Full=Chromosome chr1 scaffold_5, whole genome shotgun sequence;	0.8098	COG2040	KOG1579	_	K00547	E2.1.1.10, mmuM
comp619_c0_seq5	234	2-703(-)	gi|116783975|gb|ABK23166.1|	unknown [Picea sitchensis]	0.86	GO:0016706;GO:0055114	_	_	_	_	_	_	K05277	E1.14.11.19
comp537_c0_seq1	73	357-575(+)	_	_	_	_	_	_	_	_	_	_	None	_
comp6067_c0_seq1	377	148-1278(+)	gi|116787736|gb|ABK24623.1|	unknown [Picea sitchensis]	0.97	GO:0000287;GO:0005524;GO:0051287;GO:0006099;GO:0004449;GO:0006102;GO:0008270;GO:0005739;GO:0009507	29760.GSVIVG00023212001	SubName: Full=Chromosome chr8 scaffold_29, whole genome shotgun sequence;	0.9547	COG0473	KOG0785	_	K00030	IDH3
comp29123_c0_seq1	140	3-422(-)	gi|147833190|emb|CAN68639.1|	hypothetical protein VITISV_030806 [Vitis vinifera]	0.85	GO:0009395;GO:0004620;GO:0009620;GO:0046486;GO:0009695;GO:0047714	_	_	_	_	_	_	None	_
comp6514_c0_seq3	137	1121-1531(-)	gi|224064619|ref|XP_002301526.1|	predicted protein [Populus predicted protein [Populus trichocarpa]	0.6	_	_	_	_	_	_	_	None	_
comp22143_c0_seq1	90	3-272(+)	gi|383169867|gb|AFG68137.1|	Pinus taeda anonymous locus 2_3016_01 genomic sequence Pinus taeda anonymous locus 2_3016_01 genomic sequence Pinus	0.79	GO:0019953;GO:0016042;GO:0016746;GO:0004091;GO:0005576;GO:0016298;GO:0019761	_	_	_	_	_	_	None	_
comp11318_c0_seq3	80	307-546(-)	gi|356497335|ref|XP_003517516.1|	PREDICTED: magnesium-chelatase subunit chlD, chloroplastic-like [Glycine max]	0.97	GO:0010007;GO:0005524;GO:0016851;GO:0017111;GO:0015979;GO:0015995	_	_	_	_	_	_	K03404	chlD, bchD
comp3233_c0_seq2	529	407-1993(-)	gi|225464809|ref|XP_002268803.1|	PREDICTED: uncharacterized aminotransferase y4uB-like [Vitis vinifera]	0.9	GO:0003992;GO:0010154;GO:0009865;GO:0010033;GO:0008270;GO:0022621;GO:0005739;GO:0005886;GO:0030170;GO:0010183;GO:0000051;GO:0050897;GO:0019484;GO:0006979;GO:0046686;GO:0006540;GO:0034387;GO:0009450	3694.grail3.0024013201	4-aminobutyrate:pyruvate transaminase (EC:2.6.1.19)	0.9197	COG0161	KOG1404	_	None	_
comp2626_c0_seq1	89	853-1119(-)	gi|225464420|ref|XP_002269381.1|	PREDICTED: uncharacterized protein At2g27730, mitochondrial [Vitis vinifera]	0.67	GO:0043086;GO:0004857;GO:0005739;GO:0045980	_	_	_	_	_	_	None	_
comp1964_c0_seq1	202	371-976(-)	gi|116781579|gb|ABK22163.1|	unknown [Picea sitchensis]	0.87	GO:0006833;GO:0015250;GO:0005783;GO:0016021	_	_	_	_	_	_	K09875	SIP
comp6195_c0_seq2	477	195-1625(+)	gi|294461851|gb|ADE76483.1|	unknown [Picea sitchensis]	0.68	_	_	_	_	_	_	_	None	_
comp1483_c0_seq1	242	142-867(+)	gi|116786182|gb|ABK24009.1|	unknown [Picea sitchensis]	0.65	GO:0009536	_	_	_	_	_	_	None	_
comp17330_c0_seq1	512	467-2002(-)	_	_	_	_	_	_	_	_	_	_	None	_
comp16592_c0_seq1	332	1-996(+)	gi|116785897|gb|ABK23900.1|	unknown [Picea sitchensis]	0.82	GO:0008168;GO:0032259;GO:0006364	4558.Sb01g009310.1	hypothetical protein	0.7991	COG1385	_	_	K09761	rsmE
comp12918_c0_seq2	297	1-894(+)	gi|294460473|gb|ADE75814.1|	unknown [Picea sitchensis]	0.78	GO:1901363;GO:0097159	_	_	_	_	_	_	None	_
comp2106_c0_seq2	415	515-1759(-)	gi|296086694|emb|CBI32329.3|	unnamed protein product [Vitis vinifera]	0.85	_	29760.GSVIVG00019885001	SubName: Full=Chromosome chr5 scaffold_2, whole genome shotgun sequence;	0.8414	_	KOG1987	_	K12621	LSM2
comp32421_c0_seq1	79	2-238(-)	_	_	_	_	_	_	_	_	_	_	None	_
comp24827_c0_seq1	287	2-862(-)	_	_	_	_	_	_	_	_	_	_	None	_
comp11155_c0_seq1	500	124-1623(+)	gi|296089988|emb|CBI39807.3|	unnamed protein product [Vitis vinifera]	0.68	_	_	_	_	_	_	_	None	_
comp3186_c0_seq7	60	2-181(-)	gi|150036254|gb|ABR67417.1|	ATP/GTP/Ca++ binding protein [Cucumis melo subsp. melo]	0.8	GO:0006184;GO:0005741;GO:0009860;GO:0003924;GO:0009737;GO:0007005;GO:0019725;GO:0005509;GO:0007264;GO:0009790;GO:0005525	_	_	_	_	_	_	K07870	RHOT1, ARHT1
comp32235_c0_seq1	96	81-371(+)	_	_	_	_	_	_	_	_	_	_	None	_
comp12853_c0_seq3	292	84-959(+)	gi|224284548|gb|ACN40007.1|	unknown [Picea sitchensis]	0.68	_	_	_	_	_	_	_	None	_
comp10017_c0_seq1	348	657-1700(-)	gi|357144801|ref|XP_003573418.1|	PREDICTED: CRS2-associated factor 1, mitochondrial-like [Brachypodium distachyon]	0.75	GO:0003723;GO:0005739	15368.BRADI3G15650.1	annotation not avaliable	0.8267	_	KOG1990	_	None	_
comp7134_c0_seq2	518	152-1705(-)	gi|167859791|gb|ACA04849.1|	auxin-responsive protein IAA7 [Picea abies]	0.67	GO:0009733;GO:0005515;GO:0009741;GO:0048527;GO:0009753;GO:0009694	_	_	_	_	_	_	K14484	IAA
comp19145_c0_seq1	200	1-600(-)	_	_	_	_	_	_	_	_	_	_	None	_
comp5353_c0_seq2	531	172-1764(+)	gi|294461300|gb|ADE76212.1|	unknown [Picea sitchensis]	0.95	GO:0006886;GO:0030131;GO:0016192	29760.GSVIVG00030145001	SubName: Full=Chromosome chr1 scaffold_5, whole genome shotgun sequence;	0.8661	_	KOG2635	_	None	_
comp18215_c0_seq2	280	214-1053(-)	gi|167342088|gb|ABZ68992.1|	SET domain-containing protein C [Pinus taeda]	0.67	_	_	_	_	_	_	_	None	_
comp636_c0_seq1	184	260-811(+)	gi|116785567|gb|ABK23775.1|	unknown [Picea sitchensis]	0.91	GO:0005774;GO:0042254;GO:0005730;GO:0006412;GO:0022625;GO:0003735;GO:0005886;GO:0009507	3694.estExt_Genewise1_v1.C_LG_XV2068	SubName: Full=Putative uncharacterized protein;	0.931	COG0091	KOG3353	_	K02880	RP-L17e, RPL17
comp34093_c0_seq1	162	3-491(+)	gi|302796920|ref|XP_002980221.1|	hypothetical protein SELMODRAFT_112511 [Selaginella moellendorffii]	0.83	GO:0005886;GO:0016874	_	_	_	_	_	_	None	_
comp14709_c0_seq1	92	442-717(-)	gi|224102015|ref|XP_002312512.1|	predicted protein [Populus predicted protein [Populus trichocarpa]	0.73	GO:0004523;GO:0051252;GO:0003676	_	_	_	_	_	_	None	_
comp11444_c0_seq1	297	73-963(+)	gi|294462772|gb|ADE76930.1|	unknown [Picea sitchensis]	0.79	GO:0003677;GO:0006355;GO:0051302;GO:0046982;GO:0042023;GO:0010090;GO:0005737;GO:0005667;GO:0000082;GO:0045449;GO:0003700	_	_	_	_	_	_	None	_
comp6548_c0_seq1	571	300-2012(+)	gi|225435743|ref|XP_002285710.1|	PREDICTED: uncharacterized protein LOC100253639 isoform 1 [Vitis vinifera]	0.86	GO:0042175;GO:0005509	_	_	_	_	_	_	None	_
comp9391_c0_seq3	119	1-357(+)	gi|294460766|gb|ADE75957.1|	unknown [Picea sitchensis]	0.73	GO:0046872;GO:0008152;GO:0009536;GO:0003824	_	_	_	_	_	_	K01408	IDE, ide
comp2437_c0_seq1	192	505-1080(-)	gi|116785301|gb|ABK23670.1|	unknown [Picea sitchensis]	0.94	GO:0008270	3694.estExt_fgenesh4_pm.C_LG_XV0182	hypothetical protein	0.9012	_	KOG1700	_	None	_
comp25309_c0_seq1	177	2-535(+)	_	_	_	_	_	_	_	_	_	_	None	_
comp8455_c0_seq1	547	831-2471(-)	gi|148906612|gb|ABR16458.1|	unknown [Picea sitchensis]	0.91	GO:0005048;GO:0003729;GO:0035196;GO:0005786;GO:0006184;GO:0051607;GO:0019288;GO:0003924;GO:0010267;GO:0005515;GO:0080085;GO:0006617;GO:0005525;GO:0045038;GO:0008312;GO:0009570	29760.GSVIVG00021597001	SubName: Full=Chromosome chr8 scaffold_23, whole genome shotgun sequence;	0.9207	COG0541	KOG0780	_	K03106	SRP54, ffh
comp23347_c0_seq1	168	1-507(+)	gi|148906955|gb|ABR16622.1|	unknown [Picea sitchensis]	0.85	GO:0016787;GO:0009536	_	_	_	_	_	_	None	_
comp18624_c0_seq1	65	153-347(+)	gi|307135953|gb|ADN33813.1|	hypothetical protein [Cucumis melo subsp. melo]	0.75	GO:0005739	_	_	_	_	_	_	None	_
comp11625_c0_seq7	68	2-205(+)	_	_	_	_	_	_	_	_	_	_	None	_
comp30039_c0_seq1	88	92-355(-)	_	_	_	_	_	_	_	_	_	_	None	_
comp19235_c0_seq2	379	116-1252(-)	gi|225462064|ref|XP_002276057.1|	PREDICTED: probable RNA polymerase II transcription factor B subunit 1-1 [Vitis vinifera]	0.77	_	_	_	_	_	_	_	K03141	TFIIH1, GTF2H1, TFB1
comp553_c0_seq1	64	245-436(+)	gi|116778740|gb|ABK20975.1|	unknown [Picea sitchensis]	0.95	GO:0005840;GO:0042254;GO:0006412;GO:0003735	29760.GSVIVG00028098001	SubName: Full=Putative uncharacterized protein (Chromosome chr7 scaffold_42, whole genome sh [...]	0.8852	_	KOG3504	NOG250374	K02905	RP-L29e, RPL29
comp24740_c0_seq1	212	2-637(-)	gi|357479311|ref|XP_003609941.1|	1-phosphatidylinositol-3-phosphate 5-kinase-like protein [Medicago truncatula]	0.73	GO:0044267;GO:0000285;GO:0046872;GO:0005524;GO:0046854	_	_	_	_	_	_	K00921	PIKFYVE, FAB1
comp8615_c0_seq10	145	1-438(+)	gi|116789291|gb|ABK25189.1|	unknown [Picea sitchensis]	0.84	GO:0016787	_	_	_	_	_	_	None	_
comp1144_c0_seq1	393	21-1202(+)	gi|115461448|ref|NP_001054324.1|	Os04g0686000 [Oryza sativa Japonica Group]	0.53	_	_	_	_	_	_	_	None	_
comp12999_c0_seq1	337	143-1156(+)	gi|225452954|ref|XP_002284273.1|	PREDICTED: probable galacturonosyltransferase 13-like [Vitis vinifera]	0.78	GO:0010413;GO:0047262;GO:0070882;GO:0005982;GO:0016051;GO:0005794;GO:0005985;GO:0009117	_	_	_	_	_	_	K13648	GAUT
comp6833_c0_seq2	55	171-335(+)	_	_	_	_	_	_	_	_	_	_	None	_
comp35695_c0_seq1	78	168-401(-)	_	_	_	_	_	_	_	_	_	_	None	_
comp1465_c0_seq1	102	349-654(-)	gi|116783298|gb|ABK22879.1|	unknown [Picea sitchensis]	0.93	GO:0034227;GO:0005737	3702.AT3G61113.1-P	unknown protein; FUNCTIONS IN: molecular_function unknown; INVOLVED IN: biological_process u [...]	0.8148	COG5131	KOG4146	_	K12161	URM1
comp10258_c0_seq2	319	58-1014(+)	gi|302807162|ref|XP_002985294.1|	hypothetical protein SELMODRAFT_157175 [Selaginella moellendorffii]	0.7	GO:0015807;GO:0016020;GO:0015802;GO:0015174;GO:0015179	_	_	_	_	_	_	K15109	SLC25A20_29, CACT, CACL, CRC1
comp29536_c0_seq1	167	1-501(-)	gi|228943057|ref|ZP_04105554.1|	Transposase [Bacillus thuringiensis serovar berliner ATCC 10792]	1	_	_	_	_	_	_	_	K07484	K07484
comp28892_c0_seq1	179	2-541(+)	gi|147843547|emb|CAN79461.1|	hypothetical protein VITISV_042494 [Vitis vinifera]	0.74	GO:0005982;GO:0045490;GO:0045330;GO:0005618;GO:0005985;GO:0030599;GO:0042545	_	_	_	_	_	_	K01051	E3.1.1.11
comp2994_c0_seq2	547	1-1641(+)	gi|148909489|gb|ABR17842.1|	unknown [Picea sitchensis]	0.99	GO:0009733;GO:0031625;GO:0010265;GO:0009753;GO:0031461;GO:0042752;GO:0009524;GO:0006511;GO:0000794;GO:0005819;GO:0009941;GO:0009793	_	_	_	_	_	_	K03347	CUL1, CDC53
comp14535_c0_seq2	191	2-574(-)	_	_	_	_	_	_	_	_	_	_	None	_
comp31294_c0_seq1	99	39-335(-)	gi|148906116|gb|ABR16216.1|	unknown [Picea sitchensis]	0.67	GO:0009536	_	_	_	_	_	_	None	_
comp2332_c0_seq1	73	187-405(-)	gi|116788516|gb|ABK24907.1|	unknown [Picea sitchensis]	0.75	_	_	_	_	_	_	_	None	_
comp3872_c0_seq1	567	180-1880(-)	gi|148906871|gb|ABR16581.1|	unknown [Picea sitchensis]	0.87	_	3218.JGI84461	hypothetical protein	0.8385	COG2319	_	_	None	_
comp11222_c0_seq2	151	139-591(-)	gi|224098572|ref|XP_002311218.1|	predicted protein [Populus predicted protein [Populus trichocarpa]	0.79	GO:0006810;GO:0005886;GO:0005215;GO:0016772	_	_	_	_	_	_	K08869	ADCK, ABC1
comp22279_c0_seq1	136	2-409(-)	gi|148908705|gb|ABR17460.1|	unknown [Picea sitchensis]	0.87	GO:0009855;GO:0005524;GO:0009506;GO:0009069;GO:0006468;GO:0010075;GO:0010014;GO:0007169;GO:0004674;GO:0016021;GO:0005886;GO:0009944	_	_	_	_	_	_	None	_
comp21391_c0_seq2	140	1-420(-)	gi|148906813|gb|ABR16552.1|	unknown [Picea sitchensis]	0.72	_	_	_	_	_	_	_	None	_
comp16201_c0_seq2	55	2-166(+)	_	_	_	_	_	_	_	_	_	_	None	_
comp5888_c1_seq4	818	500-2953(+)	gi|357134880|ref|XP_003569043.1|	PREDICTED: E3 SUMO-protein ligase SIZ1-like [Brachypodium distachyon]	0.7	GO:0050789;GO:0050896;GO:0009987;GO:0005488	_	_	_	_	_	_	None	_
comp1759_c1_seq1	254	272-1033(+)	gi|116784611|gb|ABK23407.1|	unknown [Picea sitchensis]	0.84	GO:0006457;GO:0005524;GO:0044434;GO:0050896;GO:0009579	3694.estExt_Genewise1_v1.C_280199	SubName: Full=Putative uncharacterized protein;	0.7891	COG0234	KOG1641	_	None	_
comp20018_c0_seq5	66	172-369(-)	_	_	_	_	_	_	_	_	_	_	None	_
comp4452_c0_seq1	541	241-1863(+)	gi|218189762|gb|EEC72189.1|	hypothetical protein OsI_05264 [Oryza sativa Indica Group]	0.77	GO:0000166;GO:0016301;GO:0016773;GO:0046496	39947.LOC_Os01g72690.1	NAD kinase, putative, expressed	0.859	COG0061	KOG2178	_	K00858	ppnK, NADK
comp9046_c0_seq1	635	468-2372(-)	gi|294463101|gb|ADE77088.1|	unknown [Picea sitchensis]	0.83	GO:0016020;GO:0023014;GO:0005524;GO:0006355;GO:0005622;GO:0035556;GO:0000155;GO:0000160;GO:0045449;GO:0000156;GO:0009365	3218.JGI38595	hypothetical protein	0.9561	COG0784	KOG0519	_	None	_
comp4563_c0_seq1	714	2-2143(-)	gi|356527459|ref|XP_003532328.1|	PREDICTED: clathrin interactor EPSIN 2-like [Glycine max]	0.72	_	3218.JGI180155	hypothetical protein	0.8869	_	KOG2056	_	K12471	EPN
comp24150_c0_seq1	162	1-489(+)	gi|225428655|ref|XP_002281581.1|	PREDICTED: uncharacterized protein LOC100260575 [Vitis vinifera]	0.85	GO:0007154;GO:0035091	_	_	_	_	_	_	None	_
comp5437_c0_seq3	100	221-523(+)	gi|116788107|gb|ABK24759.1|	unknown [Picea sitchensis]	0.9	GO:0045892;GO:0016481;GO:0003714;GO:0005667;GO:0005829;GO:0016558;GO:0005886;GO:0005778	3218.JGI171858	hypothetical protein	0.9111	_	KOG2629	_	K13343	PEX14
comp26477_c0_seq1	142	57-482(-)	gi|225469071|ref|XP_002270329.1|	PREDICTED: omega-hydroxypalmitate O-feruloyl transferase [Vitis vinifera]	0.58	_	_	_	_	_	_	_	None	_
comp19643_c0_seq1	118	2-355(-)	_	_	_	_	_	_	_	_	_	_	None	_
comp16233_c0_seq1	94	2-283(+)	gi|224129754|ref|XP_002328794.1|	predicted protein [Populus predicted protein [Populus trichocarpa]	0.57	GO:0004674;GO:0005524;GO:0009069;GO:0006468;GO:0005886	_	_	_	_	_	_	None	_
comp15895_c0_seq2	162	2-487(-)	gi|224137944|ref|XP_002326479.1|	predicted protein [Populus predicted protein [Populus trichocarpa]	0.65	GO:0005667;GO:0006355;GO:0008270;GO:0043565;GO:0045449;GO:0003700	4558.Sb01g011980.1	hypothetical protein	0.8462	_	KOG1601	_	None	_
comp11062_c0_seq2	214	200-841(-)	gi|224053579|ref|XP_002297882.1|	predicted protein [Populus predicted protein [Populus trichocarpa]	0.96	GO:0006457;GO:0009535;GO:0003755;GO:0031977;GO:0000413	3694.gw1.I.7980.1	hypothetical protein	0.9504	COG0545	KOG0552	_	None	_
comp5049_c0_seq1	482	298-1743(-)	gi|224100813|ref|XP_002312024.1|	predicted protein [Populus predicted protein [Populus trichocarpa]	0.82	GO:0006508;GO:0004185;GO:0005773	3694.gw1.VIII.975.1	SubName: Full=Putative uncharacterized protein;	0.8186	COG2939	KOG1282	_	K08249	E4.1.2.11
comp22124_c0_seq1	166	529-1026(-)	gi|255635313|gb|ACU18010.1|	unknown [Glycine max]	0.69	_	_	_	_	_	_	_	K08509	SNAP29
comp20004_c0_seq1	163	355-843(-)	gi|225436492|ref|XP_002273308.1|	PREDICTED: uncharacterized protein LOC100241419 [Vitis vinifera]	0.73	_	_	_	_	_	_	_	None	_
comp7685_c0_seq1	1133	193-3591(-)	gi|297734545|emb|CBI16596.3|	unnamed protein product [Vitis vinifera]	0.75	_	59689.scaffold_100023.1	annotation not avaliable	0.7682	COG5103	_	_	K12604	CNOT1, NOT1
comp14411_c0_seq1	283	1-852(+)	gi|116792842|gb|ABK26521.1|	unknown [Picea sitchensis]	0.76	GO:0005739	_	_	_	_	_	_	None	_
comp4069_c0_seq1	351	49-1101(+)	gi|116788132|gb|ABK24768.1|	unknown [Picea sitchensis]	0.83	GO:0009653;GO:0003677;GO:0006355;GO:0048731	_	_	_	_	_	_	None	_
comp13616_c0_seq1	250	308-1057(+)	gi|294463809|gb|ADE77429.1|	unknown [Picea sitchensis]	0.87	GO:0006479;GO:0008276;GO:0009507;GO:0003676;GO:0006783	39946.BGIOSIBCE012618	Os12g0612500	0.7544	COG2890	KOG2904	_	K02493	hemK
comp163_c0_seq3	113	792-1130(-)	gi|147854120|emb|CAN80711.1|	hypothetical protein VITISV_033378 [Vitis vinifera]	0.77	_	29760.GSVIVG00009622001	SubName: Full=Chromosome chr2 scaffold_241, whole genome shotgun sequence;	0.7692	_	_	NOG258496	None	_
comp11838_c0_seq4	178	2-538(+)	gi|255546581|ref|XP_002514350.1|	ATP-binding cassette transporter, putative [Ricinus communis]	0.94	GO:0015846;GO:0015748;GO:0005524;GO:0015416;GO:0016021;GO:0006200;GO:0015417;GO:0015716	_	_	_	_	_	_	None	_
comp11186_c0_seq1	203	1-609(+)	gi|255544890|ref|XP_002513506.1|	DNA-damage-inducible protein f, putative [Ricinus communis]	0.84	GO:0016020;GO:0015238;GO:0015297;GO:0006855	_	_	_	_	_	_	None	_
comp644_c0_seq1	193	245-823(+)	gi|116783040|gb|ABK22771.1|	unknown [Picea sitchensis]	0.97	GO:0005840;GO:0042254;GO:0006412;GO:0003735	3218.JGI208894	hypothetical protein	0.9421	_	KOG3320	_	K02993	RP-S7e, RPS7
comp26999_c0_seq1	136	3-410(-)	_	_	_	_	_	_	_	_	_	_	None	_
comp13284_c0_seq1	183	2-550(+)	gi|224094296|ref|XP_002310129.1|	SET domain protein [Populus SET domain protein [Populus trichocarpa]	0.91	GO:0000785;GO:0006349;GO:0009965;GO:0034968;GO:0010228;GO:0031519;GO:0006554;GO:0003682;GO:0009294;GO:0045857;GO:0003727;GO:0018024	_	_	_	_	_	_	K11430	EZH
comp12295_c0_seq5	407	1367-2587(-)	gi|225436522|ref|XP_002273792.1|	PREDICTED: ABC transporter G family member 3 [Vitis vinifera]	0.83	GO:0015768;GO:0005524;GO:0006200;GO:0015423;GO:0005886	29760.GSVIVG00022191001	SubName: Full=Chromosome chr6 scaffold_25, whole genome shotgun sequence;	0.8423	COG1131	_	_	None	_
comp6622_c0_seq1	73	378-596(+)	gi|148910108|gb|ABR18136.1|	unknown [Picea sitchensis]	0.84	_	_	_	_	_	_	_	None	_
comp6304_c0_seq2	81	328-570(-)	_	_	_	_	_	_	_	_	_	_	None	_
comp6132_c0_seq4	165	129-623(-)	gi|356569878|ref|XP_003553121.1|	PREDICTED: cysteine-rich receptor-like protein kinase 2-like [Glycine max]	0.8	GO:0004674;GO:0005524;GO:0009069;GO:0006468	_	_	_	_	_	_	None	_
comp8504_c0_seq3	117	330-680(-)	gi|225463795|ref|XP_002270080.1|	PREDICTED: lipoyl synthase, chloroplastic [Vitis vinifera]	0.9	GO:0046872;GO:0051539;GO:0009107;GO:0009507;GO:0016992	_	_	_	_	_	_	K03644	lipA
comp25478_c0_seq1	138	1-417(+)	gi|357131821|ref|XP_003567532.1|	PREDICTED: LOW QUALITY PROTEIN: ankyrin repeat-containing protein At3g12360-like [Brachypodium distachyon]	0.46	_	_	_	_	_	_	_	None	_
comp19547_c0_seq1	213	2-640(+)	gi|302802658|ref|XP_002983083.1|	hypothetical protein SELMODRAFT_117469 [Selaginella moellendorffii]	0.55	_	_	_	_	_	_	_	None	_
comp9163_c0_seq8	312	73-1008(+)	gi|302808732|ref|XP_002986060.1|	hypothetical protein SELMODRAFT_234951 [Selaginella moellendorffii]	0.82	GO:0005524;GO:0009414;GO:0010118;GO:0004683;GO:0005829;GO:0007584;GO:0009651;GO:0009735;GO:0005739;GO:0005886;GO:0009611;GO:0005634;GO:0007165;GO:0009409;GO:0043266;GO:0009069;GO:0006468;GO:0010555;GO:0010107;GO:0009737;GO:0051365	_	_	_	_	_	_	None	_
comp7079_c0_seq1	340	162-1181(+)	gi|116788035|gb|ABK24733.1|	unknown [Picea sitchensis]	0.88	GO:0047622;GO:0047724;GO:0006152;GO:0072585;GO:0006218;GO:0005829;GO:0006144;GO:0006206;GO:0045437	3694.estExt_Genewise1_v1.C_LG_VI1752	inosine-uridine preferring nucleoside hydrolase family protein (EC:3.2.2.3 3.2.2.2)	0.8417	COG1957	KOG2938	_	None	_
comp9116_c0_seq1	343	22-1053(+)	gi|359480765|ref|XP_002273522.2|	PREDICTED: NADH dehydrogenase C1, chloroplastic/mitochondrial-like [Vitis vinifera]	0.78	GO:0008152;GO:0003824;GO:0044446;GO:0009507	_	_	_	_	_	_	K03885	ndh
comp3367_c0_seq2	436	545-1852(+)	gi|148910399|gb|ABR18276.1|	unknown [Picea sitchensis]	0.74	_	29760.GSVIVG00017876001	SubName: Full=Chromosome chr17 scaffold_16, whole genome shotgun sequence;	0.8304	_	_	NOG281737	None	_
comp12876_c0_seq1	571	163-1875(-)	gi|326520127|dbj|BAK03988.1|	predicted protein [Hordeum vulgare subsp. vulgare]	0.69	_	_	_	_	_	_	_	None	_
comp15276_c0_seq2	95	217-501(-)	gi|48429024|sp|Q43090.1|NIR_PINSY	RecName: Full=Ferredoxin--nitrite reductase, chloroplastic; AltName: Full=PSNiR; Short=NiR ferredoxin:nitrite reductase [Pinus sylvestris]	0.93	GO:0016020;GO:0048046;GO:0020037;GO:0010167;GO:0042128;GO:0022900;GO:0046872;GO:0048307;GO:0051539;GO:0005739;GO:0009570	_	_	_	_	_	_	K00366	E1.7.7.1, nirA
comp14144_c0_seq1	305	361-1278(+)	_	_	_	_	_	_	_	_	_	_	None	_
comp32611_c0_seq1	121	1-363(-)	gi|296088467|emb|CBI37458.3|	unnamed protein product [Vitis vinifera]	0.68	_	_	_	_	_	_	_	None	_
comp21327_c0_seq1	220	2-661(+)	gi|357122345|ref|XP_003562876.1|	PREDICTED: solute carrier family 22 member 8-like [Brachypodium distachyon]	0.59	_	_	_	_	_	_	_	None	_
comp12376_c0_seq1	411	401-1633(-)	gi|168056543|ref|XP_001780279.1|	predicted protein [Physcomitrella patens subsp. patens]	0.5	_	_	_	_	_	_	_	K15691	RFWD3
comp15067_c0_seq1	221	106-768(-)	gi|357493581|ref|XP_003617079.1|	Alcohol dehydrogenase-like protein [Medicago truncatula]	0.76	GO:0046872	_	_	_	_	_	_	K00121	frmA, ADH5, adhC
comp6005_c0_seq1	270	424-1233(-)	gi|224119366|ref|XP_002318054.1|	predicted protein [Populus predicted protein [Populus trichocarpa]	0.81	GO:0016788;GO:0006629	3694.estExt_fgenesh4_pm.C_LG_XII0288	hypothetical protein	0.8284	COG2755	KOG3035	_	None	_
comp22948_c0_seq1	98	3-296(-)	gi|225425861|ref|XP_002266100.1|	PREDICTED: uncharacterized protein LOC100244315 [Vitis vinifera]	0.7	_	_	_	_	_	_	_	None	_
comp13735_c0_seq1	438	158-1471(-)	gi|225429770|ref|XP_002280575.1|	PREDICTED: uncharacterized protein LOC100262813 [Vitis vinifera]	0.6	_	_	_	_	_	_	_	None	_
comp24018_c0_seq1	143	321-749(-)	gi|255561118|ref|XP_002521571.1|	Protein MSP1, putative [Ricinus Protein MSP1, putative [Ricinus communis]	0.86	GO:0009505;GO:0005524;GO:0008270;GO:0008568	_	_	_	_	_	_	None	_
comp10915_c0_seq1	253	374-1132(-)	gi|148910167|gb|ABR18165.1|	unknown [Picea sitchensis]	0.79	GO:0005515	_	_	_	_	_	_	None	_
comp6058_c0_seq2	334	1082-2083(-)	gi|356541623|ref|XP_003539273.1|	PREDICTED: peptidyl-prolyl cis-trans isomerase-like 2-like [Glycine max]	0.85	GO:0006457;GO:0003755;GO:0000151;GO:0000413;GO:0016567;GO:0004842	59689.fgenesh2_kg.8__2658__AT5G67530.1	annotation not avaliable	0.8934	COG0652	_	_	K10598	PPIL2, CYC4, CHP60
comp12022_c0_seq1	378	335-1468(+)	gi|356541673|ref|XP_003539298.1|	PREDICTED: uncharacterized protein LOC100813972 [Glycine max]	0.68	GO:0006355	_	_	_	_	_	_	None	_
comp4352_c0_seq2	163	133-621(+)	gi|357155599|ref|XP_003577173.1|	PREDICTED: uncharacterized protein LOC100828328 [Brachypodium distachyon]	0.67	GO:0046872	_	_	_	_	_	_	None	_
comp1306_c0_seq1	65	2-196(+)	_	_	_	_	_	_	_	_	_	_	None	_
comp14633_c0_seq1	425	428-1702(-)	gi|148910757|gb|ABR18445.1|	unknown [Picea sitchensis]	0.85	GO:0046835;GO:0005524;GO:0006012;GO:0005737;GO:0004335	29760.GSVIVG00007137001	SubName: Full=Chromosome undetermined scaffold_184, whole genome shotgun sequence;	0.8072	COG0153	_	_	K00849	galK
comp8145_c0_seq1	668	333-2336(-)	gi|116789623|gb|ABK25317.1|	unknown [Picea sitchensis]	0.87	GO:0005634	_	_	_	_	_	_	K13109	IK, RED, RER
comp3347_c0_seq1	111	244-576(-)	_	_	_	_	_	_	_	_	_	_	None	_
comp17176_c0_seq2	142	1525-1950(+)	_	_	_	_	_	_	_	_	_	_	None	_
comp13228_c0_seq1	358	89-1162(-)	gi|255564373|ref|XP_002523183.1|	protein binding protein, putative [Ricinus communis]	0.82	GO:0005524;GO:0016023;GO:0006574;GO:0004721;GO:0004672;GO:0006470;GO:0016021;GO:0005886;GO:0004616;GO:0008442;GO:0019521;GO:0006468;GO:0006098;GO:0006552;GO:0050662;GO:0006550	29760.GSVIVG00029756001	SubName: Full=Chromosome chr10 scaffold_50, whole genome shotgun sequence;	0.8303	COG0515	KOG1187	_	None	_
comp9464_c0_seq1	767	2-2302(+)	gi|225424995|ref|XP_002267025.1|	PREDICTED: probable phosphatidylinositol 4-kinase type 2-beta At1g26270 isoform 1 [Vitis vinifera]	0.81	GO:0016310;GO:0016301;GO:0016773	_	_	_	_	_	_	None	_
comp25213_c0_seq1	167	3-506(+)	gi|147774369|emb|CAN72394.1|	hypothetical protein VITISV_041198 [Vitis vinifera]	0.78	_	_	_	_	_	_	_	None	_
comp3223_c0_seq11	140	1-420(-)	gi|297743508|emb|CBI36375.3|	unnamed protein product [Vitis vinifera]	0.71	GO:0008152;GO:0016772	_	_	_	_	_	_	None	_
comp12366_c0_seq3	245	2-736(+)	gi|357443061|ref|XP_003591808.1|	Defensin/CCP-like protein [Medicago truncatula]	0.52	GO:0016798	_	_	_	_	_	_	K10085	EDEM2
comp6331_c0_seq1	1205	378-3992(-)	gi|255573214|ref|XP_002527536.1|	tho2 protein, putative [Ricinus tho2 protein, putative [Ricinus communis]	0.82	GO:0016020;GO:0000155;GO:0023014;GO:0005634;GO:0000160;GO:0009365	_	_	_	_	_	_	K12879	THOC2
comp13236_c0_seq2	361	208-1290(-)	gi|359475997|ref|XP_002280681.2|	PREDICTED: uncharacterized aarF domain-containing protein kinase At4g31390, chloroplastic-like [Vitis vinifera]	0.94	GO:0010287;GO:0005524;GO:0004672;GO:0006468;GO:0005739	_	_	_	_	_	_	K08869	ADCK, ABC1
comp3692_c0_seq1	276	215-1042(-)	gi|148910372|gb|ABR18264.1|	unknown [Picea sitchensis]	0.9	GO:0016126;GO:0000248;GO:0005506;GO:0016021;GO:0050046;GO:0006633;GO:0005789;GO:0055114	29760.GSVIVG00038254001	SubName: Full=Chromosome chr14 scaffold_9, whole genome shotgun sequence;	0.8413	COG3000	KOG0872	_	K00227	SC5DL, ERG3
comp25067_c0_seq1	207	3-623(-)	gi|224115242|ref|XP_002332196.1|	predicted protein [Populus predicted protein [Populus trichocarpa]	0.68	GO:0016491	_	_	_	_	_	_	None	_
comp16875_c0_seq1	226	1-681(+)	gi|225459750|ref|XP_002284755.1|	PREDICTED: transportin-1-like [Vitis vinifera]	0.86	GO:0006886;GO:0008565;GO:0051170;GO:0005622	_	_	_	_	_	_	None	_
comp13548_c0_seq2	401	273-1475(-)	gi|225423686|ref|XP_002277090.1|	PREDICTED: uncharacterized protein LOC100249093 [Vitis vinifera]	0.68	_	_	_	_	_	_	_	None	_
comp9080_c0_seq1	404	135-1346(-)	_	_	_	_	_	_	_	_	_	_	None	_
comp6071_c0_seq2	167	366-866(-)	gi|115465347|ref|NP_001056273.1|	Os05g0555300 [Oryza sativa Japonica Group]	0.91	GO:0009055;GO:0046872;GO:0006118;GO:0009536;GO:0051536;GO:0009688	3694.eugene3.00180370	hypothetical protein	0.7885	_	_	NOG223810	None	_
comp17409_c0_seq1	79	204-440(-)	_	_	_	_	_	_	_	_	_	_	None	_
comp4515_c0_seq1	351	274-1326(-)	gi|116791620|gb|ABK26044.1|	unknown [Picea sitchensis]	0.82	GO:0030246;GO:0048046;GO:0016853;GO:0005975;GO:0009570	29760.GSVIVG00024909001	SubName: Full=Chromosome chr4 scaffold_32, whole genome shotgun sequence;	0.8443	COG0676	KOG1594	_	None	_
comp5537_c0_seq1	539	451-2067(+)	gi|255568687|ref|XP_002525315.1|	protein phosphatase 2a, regulatory subunit, putative [Ricinus communis]	0.81	GO:0007165;GO:0008601;GO:0005777;GO:0005730;GO:0008266;GO:0005829;GO:0005739;GO:0000159	3218.JGI140830	hypothetical protein	0.8953	_	KOG2085	_	K11584	PPP2R5
comp10846_c0_seq2	164	3-494(-)	gi|8777481|dbj|BAA97061.1|	unnamed protein product [Arabidopsis thaliana]	0.62	GO:0042393;GO:0009506;GO:0035196;GO:0009616;GO:0004402;GO:0010385;GO:0007267;GO:0042967;GO:0010267;GO:0044154;GO:0043971;GO:0046872;GO:0000123;GO:0044030;GO:0043972;GO:0080188	_	_	_	_	_	_	None	_
comp6094_c0_seq1	146	299-736(-)	_	_	_	_	_	_	_	_	_	_	None	_
comp3176_c0_seq2	447	145-1485(+)	gi|148906112|gb|ABR16214.1|	unknown [Picea sitchensis]	0.75	GO:0004721;GO:0006470	59689.fgenesh2_kg.4__971__AT2G30020.1	annotation not avaliable	0.7623	COG0631	KOG0698	_	None	_
comp18940_c0_seq1	155	23-487(-)	gi|294461906|gb|ADE76509.1|	unknown [Picea sitchensis]	0.75	_	_	_	_	_	_	_	None	_
comp13266_c0_seq1	448	611-1954(-)	gi|255574263|ref|XP_002528046.1|	RNA binding protein, putative [Ricinus communis]	0.79	GO:0003723;GO:0008168;GO:0032259	_	_	_	_	_	_	None	_
comp5255_c0_seq1	428	32-1315(+)	gi|116790591|gb|ABK25672.1|	unknown [Picea sitchensis]	0.84	GO:0005840;GO:0016020;GO:0003723;GO:0009773;GO:0009902;GO:0006364;GO:0009579;GO:0019288;GO:0006098;GO:0006412;GO:0005739;GO:0003735;GO:0010027;GO:0009570;GO:0015995	29760.GSVIVG00033192001	SubName: Full=Chromosome chr5 scaffold_64, whole genome shotgun sequence;	0.9118	COG0539	KOG1067	_	K02945	RP-S1, rpsA
comp13352_c0_seq1	726	540-2717(-)	gi|359478506|ref|XP_003632124.1|	PREDICTED: LOW QUALITY PROTEIN: E3 ubiquitin-protein ligase listerin-like [Vitis vinifera]	0.68	GO:0006486;GO:0016567;GO:0009909;GO:0050826;GO:0009640;GO:0010182;GO:0010228;GO:0000911;GO:0005829;GO:0000226;GO:0009845;GO:0009933;GO:0046872;GO:0019915;GO:0009630;GO:0010162;GO:0009793	29760.GSVIVG00023986001	SubName: Full=Chromosome chr6 scaffold_3, whole genome shotgun sequence;	0.7692	COG5219	_	_	None	_
comp1432_c0_seq1	195	520-1104(-)	gi|148909781|gb|ABR17979.1|	unknown [Picea sitchensis]	0.87	GO:0005829	29760.GSVIVG00015371001	SubName: Full=Chromosome chr18 scaffold_1, whole genome shotgun sequence;	0.8249	COG3703	KOG3182	_	K07232	chaC
comp11768_c0_seq2	154	66-527(-)	gi|225459779|ref|XP_002285907.1|	PREDICTED: U11/U12 small nuclear ribonucleoprotein 25 kDa protein [Vitis vinifera]	0.82	_	_	_	_	_	_	_	K13153	SNRNP25
comp31753_c0_seq1	135	141-545(-)	gi|116787401|gb|ABK24494.1|	unknown [Picea sitchensis]	0.71	_	_	_	_	_	_	_	None	_
comp11457_c0_seq2	361	476-1558(-)	gi|255554719|ref|XP_002518397.1|	phosphatidate cytidylyltransferase, putative [Ricinus communis]	0.89	GO:0004605;GO:0016021;GO:0016024	_	_	_	_	_	_	K00981	E2.7.7.41, CDS1, cdsA
comp25942_c0_seq1	145	2-436(+)	gi|109729920|tpg|DAA05774.1|	TPA_inf: class IV HD-Zip protein HDZ44 [Selaginella moellendorffii]	0.71	GO:0003677;GO:0009913	_	_	_	_	_	_	None	_
comp14488_c0_seq2	154	111-572(-)	gi|148905748|gb|ABR16038.1|	unknown [Picea sitchensis]	0.73	_	_	_	_	_	_	_	None	_
comp11222_c0_seq1	537	78-1688(-)	gi|225448410|ref|XP_002270951.1|	PREDICTED: putative ABC1 protein At2g40090 isoform 1 [Vitis vinifera]	0.84	GO:0006810;GO:0005886;GO:0005215;GO:0016772	_	_	_	_	_	_	K08869	ADCK, ABC1
comp10267_c0_seq1	554	3-1664(+)	gi|217074440|gb|ACJ85580.1|	unknown [Medicago truncatula]	0.65	_	_	_	_	_	_	_	None	_
comp11440_c0_seq1	448	2-1345(+)	gi|347971677|ref|XP_313584.5|	AGAP004310-PA [Anopheles gambiae str. PEST]	0.49	_	_	_	_	_	_	_	None	_
comp19865_c0_seq1	232	3-701(+)	_	_	_	_	_	_	_	_	_	_	None	_
comp26668_c0_seq1	269	186-992(-)	gi|225456614|ref|XP_002266347.1|	PREDICTED: uncharacterized protein LOC100243405 [Vitis vinifera]	0.73	GO:0016874	_	_	_	_	_	_	None	_
comp6035_c0_seq1	372	873-1988(+)	gi|224118492|ref|XP_002317832.1|	iaa-amino acid hydrolase 6 [Populus trichocarpa]	0.81	GO:0006558;GO:0047980	_	_	_	_	_	_	K14664	ILR1
comp66_c0_seq1	184	269-820(+)	gi|311698159|gb|ADQ00374.1|	glycine-rich RNA-binding protein [Sequoia sempervirens]	0.83	GO:0000166;GO:0003676	3702.AT2G21660.1-P	CCR2 (COLD, CIRCADIAN RHYTHM, AND RNA BINDING 2); RNA binding / double-stranded DNA binding [...]	0.9474	COG0724	KOG0118	_	None	_
comp8552_c0_seq5	241	1-723(-)	gi|168005361|ref|XP_001755379.1|	predicted protein [Physcomitrella patens subsp. patens]	0.91	_	_	_	_	_	_	_	K14406	CSTF1
comp15963_c0_seq1	114	34-375(-)	_	_	_	_	_	_	_	_	_	_	None	_
comp5520_c0_seq3	187	1-561(-)	gi|302815896|ref|XP_002989628.1|	hypothetical protein SELMODRAFT_269551 [Selaginella moellendorffii]	0.77	GO:0009738;GO:0005524;GO:0009414;GO:0010118;GO:0005829;GO:0007584;GO:0009651;GO:0009735;GO:0005886;GO:0009611;GO:0005634;GO:0009409;GO:0043266;GO:0009069;GO:0006468;GO:0010555;GO:0010107;GO:0004674;GO:0051365	_	_	_	_	_	_	None	_
comp21058_c0_seq1	113	3-341(-)	gi|224284976|gb|ACN40217.1|	unknown [Picea sitchensis]	0.67	_	_	_	_	_	_	_	None	_
comp26448_c0_seq1	170	3-512(-)	gi|225456284|ref|XP_002279798.1|	PREDICTED: ribonuclease J-like [Vitis vinifera]	0.9	GO:0003677;GO:0016787;GO:0000785;GO:0003682;GO:0009507	3694.estExt_Genewise1_v1.C_LG_XV2045	hypothetical protein	0.8951	_	KOG1137	_	None	_
comp22128_c0_seq1	130	352-741(-)	gi|242038895|ref|XP_002466842.1|	hypothetical protein SORBIDRAFT_01g015050 [Sorghum bicolor]	0.54	_	_	_	_	_	_	_	None	_
comp14074_c0_seq1	252	197-952(-)	gi|255576816|ref|XP_002529294.1|	electron transfer flavoprotein beta-subunit, putative [Ricinus communis]	0.9	GO:0009055;GO:0006118	29760.GSVIVG00020216001	SubName: Full=Chromosome chr5 scaffold_2, whole genome shotgun sequence;	0.8964	COG2086	KOG3180	_	K03521	fixA, etfB
comp4945_c0_seq1	532	193-1788(+)	gi|224096716|ref|XP_002310709.1|	glycosyl transferase, CAZy family GT43 [Populus trichocarpa]	0.75	GO:0016020;GO:0015018;GO:0030206;GO:0048731	_	_	_	_	_	_	None	_
comp19756_c0_seq1	304	1-915(+)	gi|218188989|gb|EEC71416.1|	hypothetical protein OsI_03596 [Oryza sativa Indica Group]	0.71	GO:0004252;GO:0006508;GO:0016023	_	_	_	_	_	_	None	_
comp8432_c0_seq2	355	2-1066(+)	gi|168063390|ref|XP_001783655.1|	predicted protein [Physcomitrella patens subsp. patens]	0.84	GO:0009535;GO:0008276;GO:0006479;GO:0009941;GO:0015995;GO:0046406	3218.JGI152627	hypothetical protein	0.8646	COG2227	KOG1270	_	K03428	E2.1.1.11, chlM, bchM
comp23816_c0_seq1	177	3-533(-)	gi|224054500|ref|XP_002298291.1|	predicted protein [Populus predicted protein [Populus trichocarpa]	0.8	_	_	_	_	_	_	_	None	_
comp14377_c0_seq1	230	437-1126(-)	gi|302793785|ref|XP_002978657.1|	hypothetical protein SELMODRAFT_109240 [Selaginella moellendorffii]	0.76	_	_	_	_	_	_	_	None	_
comp13995_c0_seq1	117	2-355(+)	gi|226530844|ref|NP_001141589.1|	uncharacterized protein LOC100273705 [Zea mays]	0.93	GO:0016020;GO:0016829	_	_	_	_	_	_	K01728	E4.2.2.2, pel
comp1339_c0_seq1	177	156-686(+)	gi|116785051|gb|ABK23571.1|	unknown [Picea sitchensis]	0.9	GO:0009811;GO:0009809;GO:0042409;GO:0032259;GO:0009805	_	_	_	_	_	_	K00588	E2.1.1.104
comp13634_c0_seq1	366	809-1909(+)	gi|356533481|ref|XP_003535292.1|	PREDICTED: serine/threonine-protein kinase CTR1-like [Glycine max]	0.61	GO:0016772	_	_	_	_	_	_	None	_
comp14056_c0_seq1	714	101-2242(+)	_	_	_	_	_	_	_	_	_	_	None	_
comp7395_c0_seq3	234	1-705(+)	gi|50295909|gb|AAT73206.1|	3-hydroxy-3-methylglutaryl-CoA synthase [Taxus x media]	0.97	GO:0006574;GO:0008299;GO:0004421;GO:0006552;GO:0006084;GO:0046950;GO:0006550	_	_	_	_	_	_	K01641	E2.3.3.10
comp3285_c0_seq1	458	724-2097(-)	gi|225429824|ref|XP_002280828.1|	PREDICTED: uncharacterized protein LOC100254151 [Vitis vinifera]	0.67	GO:0044464	_	_	_	_	_	_	None	_
comp6555_c0_seq1	242	54-779(+)	gi|116782545|gb|ABK22547.1|	unknown [Picea sitchensis]	0.74	GO:0008152;GO:0009507	4558.Sb01g038910.1	annotation not avaliable	0.7619	COG0625	_	_	K00799	E2.5.1.18, gst
comp7643_c0_seq1	63	3-191(-)	_	_	_	_	_	_	_	_	_	_	None	_
comp1042_c0_seq1	295	391-1275(-)	gi|302792312|ref|XP_002977922.1|	hypothetical protein SELMODRAFT_107811 [Selaginella moellendorffii]	0.73	_	_	_	_	_	_	_	None	_
comp6455_c0_seq1	525	453-2027(-)	gi|168059862|ref|XP_001781919.1|	predicted protein [Physcomitrella patens subsp. patens]	0.72	_	_	_	_	_	_	_	None	_
comp244_c1_seq1	122	171-536(-)	gi|116781821|gb|ABK22253.1|	unknown [Picea sitchensis]	0.82	GO:0006662;GO:0015035;GO:0009055;GO:0006118;GO:0045454	59689.fgenesh2_kg.1__1243__AT1G11530.1	annotation not avaliable	0.7738	COG0526	_	_	None	_
comp1165_c0_seq1	151	521-973(+)	gi|301133540|gb|ADK63392.1|	GATA type zinc finger protein [Brassica rapa]	0.6	GO:0009416	_	_	_	_	_	_	None	_
comp12966_c0_seq1	127	2-382(-)	gi|116783191|gb|ABK22830.1|	unknown [Picea sitchensis]	0.8	GO:0004674;GO:0005524;GO:0005515;GO:0009069;GO:0006468;GO:0005886	_	_	_	_	_	_	None	_
comp13388_c0_seq1	197	188-778(+)	gi|116782589|gb|ABK22562.1|	unknown [Picea sitchensis]	0.94	_	3694.fgenesh4_pm.C_LG_XVIII000451	hypothetical protein	0.8137	_	_	NOG242947	None	_
comp25297_c0_seq1	129	2-388(-)	_	_	_	_	_	_	_	_	_	_	None	_
comp20405_c0_seq1	195	1-588(+)	gi|255538828|ref|XP_002510479.1|	conserved hypothetical protein [Ricinus communis]	0.61	_	_	_	_	_	_	_	K14798	LTV1
comp10892_c0_seq2	289	50-916(+)	gi|255567351|ref|XP_002524655.1|	rrm/rnp domain, putative [Ricinus communis]	0.66	GO:1901363;GO:0097159	_	_	_	_	_	_	K13192	RBM26
comp2093_c0_seq12	156	2-469(-)	gi|225455483|ref|XP_002280194.1|	PREDICTED: post-GPI attachment to proteins factor 3 [Vitis vinifera]	0.95	GO:0016023	_	_	_	_	_	_	None	_
comp10742_c0_seq1	98	927-1220(-)	_	_	_	_	_	_	_	_	_	_	None	_
comp9781_c0_seq3	469	2-1408(+)	_	_	_	_	_	_	_	_	_	_	None	_
comp1913_c0_seq2	76	205-432(+)	gi|116781291|gb|ABK22040.1|	unknown [Picea sitchensis]	0.9	GO:0005886;GO:0005773	_	_	_	_	_	_	None	_
comp9189_c0_seq1	493	337-1815(-)	gi|255585275|ref|XP_002533337.1|	serine/threonine-protein kinase rio2, putative [Ricinus communis]	0.85	GO:0004674;GO:0005524;GO:0009069;GO:0006468	29760.GSVIVG00034779001	SubName: Full=Chromosome chr5 scaffold_72, whole genome shotgun sequence;	0.8914	COG0478	KOG2268	_	K07179	RIOK2
comp25857_c0_seq1	104	2-313(+)	gi|226531428|ref|NP_001147081.1|	DNA polymerase epsilon subunit 2 [Zea mays]	0.94	GO:0003677;GO:0003887;GO:0006261;GO:0008622;GO:0005739	_	_	_	_	_	_	K02325	POLE2
comp7905_c0_seq2	242	54-779(-)	gi|12214243|emb|CAC21601.1|	caffeic acid O-methyltransferase [Pinus pinaster]	0.67	GO:0008152;GO:0008168	_	_	_	_	_	_	K13066	E2.1.1.68, COMT
comp6193_c1_seq2	275	312-1136(-)	gi|224060301|ref|XP_002300131.1|	predicted protein [Populus predicted protein [Populus trichocarpa]	0.55	_	_	_	_	_	_	_	K15559	RTT103
comp13481_c0_seq1	389	294-1460(-)	gi|115453211|ref|NP_001050206.1|	Os03g0372700 [Oryza sativa Japonica Group]	0.71	_	_	_	_	_	_	_	K14798	LTV1
comp3584_c0_seq1	1147	1-3441(-)	gi|359490050|ref|XP_002268598.2|	PREDICTED: leucine-rich repeat receptor-like protein kinase TDR-like [Vitis vinifera]	0.73	GO:0016772	29760.GSVIVG00030869001	SubName: Full=Chromosome undetermined scaffold_52, whole genome shotgun sequence;	0.8655	COG0515	KOG1187	_	None	_
comp7255_c0_seq1	391	242-1414(-)	gi|116787682|gb|ABK24604.1|	unknown [Picea sitchensis]	0.89	GO:0045552;GO:0047890;GO:0000166;GO:0009813;GO:0055114;GO:0050662	3694.estExt_Genewise1_v1.C_LG_II0799	dihydroflavonol 4-reductase (EC:1.1.1.219)	0.8383	COG0451	KOG1502	_	K13082	DFR
comp2154_c0_seq1	282	314-1159(-)	gi|294460061|gb|ADE75613.1|	unknown [Picea sitchensis]	0.82	GO:0005634;GO:0008270;GO:0003676	3694.estExt_Genewise1_v1.C_LG_III1414	hypothetical protein	0.7727	COG5136	KOG3454	_	K11095	SNRPC
comp564_c0_seq1	595	373-2157(-)	gi|148908163|gb|ABR17197.1|	unknown [Picea sitchensis]	0.86	GO:0003872;GO:0016310;GO:0005524;GO:0006094;GO:0006000;GO:0006096;GO:0005945;GO:0047334;GO:0006098;GO:0006013;GO:0006002;GO:0006012;GO:0005886	29760.GSVIVG00032133001	SubName: Full=Chromosome chr4 scaffold_6, whole genome shotgun sequence;	0.9112	COG0205	KOG2440	_	K00850	PFK, pfk
comp22826_c0_seq1	297	2-892(-)	gi|224060923|ref|XP_002300288.1|	predicted protein [Populus predicted protein [Populus trichocarpa]	0.86	GO:0016310;GO:0005524;GO:0016301;GO:0016773;GO:0009793	_	_	_	_	_	_	K07203	FRAP
comp9659_c0_seq2	307	243-1163(-)	gi|255543843|ref|XP_002512984.1|	Xylem serine proteinase 1 precursor, putative [Ricinus communis]	0.73	GO:0004252;GO:0008152;GO:0005618;GO:0016023	_	_	_	_	_	_	None	_
comp2967_c0_seq1	670	432-2441(-)	gi|357448543|ref|XP_003594547.1|	SNW domain-containing protein [Medicago truncatula]	0.78	GO:0000398;GO:0005681;GO:0005730;GO:0009651;GO:0010555;GO:0009737	4558.Sb04g033860.1	hypothetical protein	0.8457	_	KOG2441	_	K06063	SNW1, SKIIP, SKIP
comp29272_c0_seq1	119	2-361(+)	gi|390979602|dbj|BAM21552.1|	hypothetical protein [Cryptomeria japonica]	0.69	GO:1901363;GO:0097159;GO:0016787;GO:0004672;GO:0044237;GO:0016023	_	_	_	_	_	_	None	_
comp17642_c0_seq1	457	2-1372(+)	gi|225457148|ref|XP_002280399.1|	PREDICTED: alpha-N-acetylglucosaminidase-like [Vitis vinifera]	0.78	GO:0004561;GO:0006027	_	_	_	_	_	_	K01205	NAGLU
comp13621_c0_seq2	243	2-730(+)	gi|294461975|gb|ADE76543.1|	unknown [Picea sitchensis]	0.81	GO:0016844;GO:0042432;GO:0016114	_	_	_	_	_	_	None	_
comp17229_c0_seq1	239	41-757(-)	gi|224434582|dbj|BAH23795.1|	putative auxin transport facilitator protein [Pisum sativum]	0.65	GO:0016020;GO:0006810;GO:0044464;GO:0050896;GO:0048367	_	_	_	_	_	_	K13947	PIN
comp23690_c0_seq1	291	3-875(+)	_	_	_	_	_	_	_	_	_	_	None	_
comp13953_c0_seq2	295	219-1103(+)	gi|148906924|gb|ABR16607.1|	unknown [Picea sitchensis]	0.8	_	_	_	_	_	_	_	None	_
comp9635_c0_seq1	452	1-1356(-)	gi|166831885|gb|ABY89961.1|	WRKY transcription factor PmWRKY117 [Pinus monticola]	0.83	GO:0005667;GO:0006355;GO:0043565;GO:0045449;GO:0003700	_	_	_	_	_	_	None	_
comp7076_c0_seq1	434	3-1304(-)	gi|296081054|emb|CBI18335.3|	unnamed protein product [Vitis vinifera]	0.79	_	_	_	_	_	_	_	K14797	ENP1, BYSL
comp7259_c0_seq11	186	3-560(-)	gi|224078778|ref|XP_002305625.1|	predicted protein [Populus predicted protein [Populus trichocarpa]	0.84	GO:0004674;GO:0005524;GO:0009069;GO:0048544;GO:0005886;GO:0046777	_	_	_	_	_	_	None	_
comp26616_c0_seq1	119	1-357(-)	_	_	_	_	_	_	_	_	_	_	None	_
comp26842_c0_seq1	115	74-421(+)	gi|255642813|gb|ACU21593.1|	expressed protein 1 [Triticum aestivum]	0.58	_	_	_	_	_	_	_	None	_
comp12475_c0_seq1	429	25-1311(-)	gi|115472511|ref|NP_001059854.1|	Os07g0531700 [Oryza sativa Japonica Group]	0.61	_	3694.fgenesh4_pg.C_scaffold_57000038	hypothetical protein	0.8482	COG5638	KOG2318	_	None	_
comp11745_c0_seq1	656	262-2229(-)	_	_	_	_	_	_	_	_	_	_	None	_
comp25398_c0_seq1	125	1-375(-)	gi|115488844|ref|NP_001066909.1|	Os12g0527800 [Oryza sativa Japonica Group]	0.85	GO:0008270	_	_	_	_	_	_	None	_
comp1367_c0_seq2	174	943-1464(-)	_	_	_	_	_	_	_	_	_	_	None	_
comp1187_c0_seq1	214	194-835(+)	gi|116781810|gb|ABK22248.1|	unknown [Picea sitchensis]	0.84	GO:0000166;GO:0008270;GO:0003676	29760.GSVIVG00002259001	SubName: Full=Chromosome undetermined scaffold_129, whole genome shotgun sequence;	0.939	COG0724	KOG0118	_	None	_
comp5794_c0_seq2	437	399-1709(-)	gi|294462962|gb|ADE77020.1|	unknown [Picea sitchensis]	0.84	_	29760.GSVIVG00025042001	SubName: Full=Chromosome chr4 scaffold_32, whole genome shotgun sequence;	0.8936	COG5200	KOG0796	_	None	_
comp4296_c0_seq2	302	437-1342(-)	gi|116787269|gb|ABK24439.1|	unknown [Picea sitchensis]	0.94	GO:0016126;GO:0046520;GO:0042967;GO:0006687;GO:0016021;GO:0005789;GO:0050291;GO:0042761	3694.fgenesh4_pg.C_LG_X001227	hypothetical protein	0.8828	COG5058	KOG1607	_	K04710	CERS
comp26768_c0_seq1	157	3-473(-)	_	_	_	_	_	_	_	_	_	_	None	_
comp1102_c0_seq1	257	259-1029(-)	gi|224091437|ref|XP_002309251.1|	predicted protein [Populus predicted protein [Populus trichocarpa]	0.81	GO:0006635;GO:0009755	_	_	_	_	_	_	None	_
comp20291_c0_seq2	405	230-1444(-)	gi|148906277|gb|ABR16294.1|	unknown [Picea sitchensis]	0.88	_	_	_	_	_	_	_	None	_
comp5106_c0_seq4	210	3-632(-)	gi|168051550|ref|XP_001778217.1|	predicted protein [Physcomitrella patens subsp. patens]	0.8	GO:0006614;GO:0009506;GO:0005829;GO:0048500;GO:0008312	_	_	_	_	_	_	K03108	SRP72
comp617_c1_seq2	257	425-1195(+)	gi|224129806|ref|XP_002328807.1|	predicted protein [Populus predicted protein [Populus trichocarpa]	0.66	_	_	_	_	_	_	_	None	_
comp26233_c0_seq1	300	2-901(+)	gi|225457869|ref|XP_002279229.1|	PREDICTED: UPF0496 protein At1g20180 [Vitis vinifera]	0.69	_	_	_	_	_	_	_	None	_
comp29993_c0_seq1	218	2-655(-)	gi|302807949|ref|XP_002985668.1|	hypothetical protein SELMODRAFT_424748 [Selaginella moellendorffii]	0.69	_	_	_	_	_	_	_	None	_
comp30918_c0_seq1	151	2-457(+)	_	_	_	_	_	_	_	_	_	_	None	_
comp5796_c0_seq1	241	2-724(+)	gi|116792307|gb|ABK26312.1|	unknown [Picea sitchensis]	0.78	_	_	_	_	_	_	_	None	_
comp5418_c0_seq4	88	1-264(-)	gi|125535042|gb|EAY81590.1|	hypothetical protein OsI_36757 [Oryza sativa Indica Group]	0.68	GO:0000166	_	_	_	_	_	_	None	_
comp10388_c0_seq1	614	91-1935(+)	gi|255543359|ref|XP_002512742.1|	heat shock protein, putative [Ricinus communis]	0.96	GO:0032440;GO:0005524;GO:0005618;GO:0055114;GO:0009408;GO:0005886;GO:0009507	_	_	_	_	_	_	K03283	HSPA1_8
comp12332_c0_seq3	166	59-556(+)	gi|294461308|gb|ADE76216.1|	unknown [Picea sitchensis]	0.78	GO:0003677;GO:0005667;GO:0006355;GO:0045449;GO:0003700	_	_	_	_	_	_	None	_
comp7513_c0_seq1	63	1-189(+)	gi|225464543|ref|XP_002272583.1|	PREDICTED: protein TRANSPARENT TESTA 12 [Vitis vinifera]	0.8	GO:0016020;GO:0007275;GO:0015238;GO:0015297;GO:0006855	_	_	_	_	_	_	K03327	TC.MATE, SLC47A, norM, mdtK, dinF
comp20230_c0_seq1	249	3-749(-)	gi|297792737|ref|XP_002864253.1|	hypothetical protein ARALYDRAFT_918442 [Arabidopsis lyrata subsp. lyrata]	0.68	_	_	_	_	_	_	_	None	_
comp12381_c0_seq3	169	1-510(+)	gi|255553927|ref|XP_002518004.1|	nucleoside transporter, putative [Ricinus communis]	0.86	GO:0005337;GO:0015864;GO:0016021;GO:0005886	_	_	_	_	_	_	K15014	SLC29A1_2_3, ENT1_2_3
comp7776_c0_seq3	326	62-1042(+)	gi|294464329|gb|ADE77677.1|	unknown [Picea sitchensis]	0.87	GO:0005774;GO:0009610;GO:0015824;GO:0015238;GO:0015297;GO:0005886;GO:0006855	29760.GSVIVG00026029001	SubName: Full=Chromosome chr12 scaffold_36, whole genome shotgun sequence;	0.8923	COG0534	_	_	K03327	TC.MATE, SLC47A, norM, mdtK, dinF
comp15026_c0_seq1	125	89-463(-)	gi|356572172|ref|XP_003554244.1|	PREDICTED: F-box protein At2g27310-like [Glycine max]	0.72	_	_	_	_	_	_	_	None	_
comp8698_c0_seq1	98	518-811(+)	_	_	_	_	_	_	_	_	_	_	None	_
comp5761_c0_seq2	275	3-827(-)	gi|225436482|ref|XP_002275679.1|	PREDICTED: probable glucuronoxylan glucuronosyltransferase IRX7 [Vitis vinifera]	0.84	GO:0016020;GO:0005794;GO:0016740;GO:0009834;GO:0010417	_	_	_	_	_	_	None	_
comp7641_c0_seq2	141	1-423(-)	gi|359482811|ref|XP_002270207.2|	PREDICTED: probable LRR receptor-like serine/threonine-protein kinase At3g47570-like [Vitis vinifera]	0.73	GO:0050794;GO:0016020;GO:0016310;GO:0051716;GO:0044464;GO:0006464;GO:0006952;GO:0000166;GO:0004672;GO:0006955	_	_	_	_	_	_	None	_
comp3291_c0_seq1	204	83-694(+)	gi|116791843|gb|ABK26129.1|	unknown [Picea sitchensis]	0.69	_	_	_	_	_	_	_	None	_
comp7909_c0_seq1	355	238-1302(+)	gi|224285232|gb|ACN40342.1|	unknown [Picea sitchensis]	0.8	GO:0046907;GO:0009536	_	_	_	_	_	_	None	_
comp7405_c0_seq3	62	213-398(-)	_	_	_	_	_	_	_	_	_	_	None	_
comp17026_c0_seq1	177	2-532(-)	gi|148906893|gb|ABR16592.1|	unknown [Picea sitchensis]	0.88	GO:0003855;GO:0050661;GO:0009094;GO:0006571;GO:0000162;GO:0055114;GO:0019632;GO:0009570;GO:0004764	_	_	_	_	_	_	K13832	aroDE, DHQ-SDH
comp15114_c0_seq2	857	195-2765(-)	gi|359484916|ref|XP_002266859.2|	PREDICTED: chaperone protein ClpB-like [Vitis vinifera]	0.64	_	_	_	_	_	_	_	None	_
comp5418_c0_seq5	113	2-340(-)	_	_	_	_	_	_	_	_	_	_	None	_
comp323_c1_seq3	173	2-520(-)	gi|148906668|gb|ABR16483.1|	unknown [Picea sitchensis]	0.72	_	_	_	_	_	_	_	None	_
comp17953_c0_seq1	55	1-165(+)	_	_	_	_	_	_	_	_	_	_	None	_
comp13146_c0_seq3	154	11-472(-)	gi|148906682|gb|ABR16490.1|	unknown [Picea sitchensis]	0.61	GO:0044464;GO:0016740	_	_	_	_	_	_	None	_
comp25391_c0_seq1	317	3-953(+)	gi|116788422|gb|ABK24874.1|	unknown [Picea sitchensis]	0.48	_	_	_	_	_	_	_	None	_
comp25052_c0_seq1	121	3-365(-)	gi|168064718|ref|XP_001784306.1|	predicted protein [Physcomitrella patens subsp. patens]	0.72	GO:0005739	_	_	_	_	_	_	None	_
comp22156_c0_seq1	184	122-676(+)	gi|296083529|emb|CBI23519.3|	unnamed protein product [Vitis vinifera]	0.6	_	_	_	_	_	_	_	None	_
comp25716_c0_seq1	98	1-294(-)	_	_	_	_	_	_	_	_	_	_	None	_
comp19525_c0_seq1	273	2-820(-)	gi|116792842|gb|ABK26521.1|	unknown [Picea sitchensis]	0.76	_	_	_	_	_	_	_	None	_
comp4773_c0_seq1	603	519-2327(-)	gi|148906427|gb|ABR16367.1|	unknown [Picea sitchensis]	0.87	GO:0044464	3694.eugene3.00080423	hypothetical protein	0.7789	COG0666	_	_	None	_
comp1510_c0_seq8	82	3-248(+)	gi|212723696|ref|NP_001131978.1|	uncharacterized protein LOC100193377 [Zea mays]	0.76	GO:0016021	_	_	_	_	_	_	None	_
comp30294_c0_seq1	135	2-409(+)	gi|147825218|emb|CAN71091.1|	hypothetical protein VITISV_037136 [Vitis vinifera]	0.79	GO:0043169;GO:0042371;GO:0052689	_	_	_	_	_	_	K14759	PHYLLO
comp20065_c0_seq1	208	3-626(+)	_	_	_	_	_	_	_	_	_	_	None	_
comp18892_c0_seq1	198	1-597(+)	gi|116793383|gb|ABK26727.1|	unknown [Picea sitchensis]	0.69	GO:0016310;GO:0004672	_	_	_	_	_	_	None	_
comp7247_c0_seq1	107	1-321(+)	_	_	_	_	_	_	_	_	_	_	None	_
comp2616_c0_seq1	93	355-633(+)	gi|225442398|ref|XP_002282395.1|	PREDICTED: inositol oxygenase 1 [Vitis vinifera]	0.72	GO:0019310;GO:0019853;GO:0005506;GO:0055114;GO:0006949;GO:0005737;GO:0050113	_	_	_	_	_	_	K00469	MIOX
comp23003_c0_seq1	133	2-400(-)	gi|116788437|gb|ABK24879.1|	unknown [Picea sitchensis]	0.61	_	_	_	_	_	_	_	None	_
comp21680_c0_seq1	354	3-1064(-)	gi|297746163|emb|CBI16219.3|	unnamed protein product [Vitis vinifera]	0.76	GO:0005874;GO:0000166;GO:0003777;GO:0005886;GO:0007020	_	_	_	_	_	_	K10398	KIF11
comp20476_c0_seq1	286	356-1213(+)	gi|224073180|ref|XP_002304011.1|	predicted protein [Populus predicted protein [Populus trichocarpa]	0.68	GO:0016757;GO:0044425	_	_	_	_	_	_	K07542	PIGV
comp18716_c0_seq1	212	2-640(+)	gi|224082310|ref|XP_002306643.1|	predicted protein [Populus predicted protein [Populus trichocarpa]	0.69	GO:0008168;GO:0032259	_	_	_	_	_	_	None	_
comp148_c0_seq1	135	351-755(-)	gi|156848653|ref|XP_001647208.1|	hypothetical protein Kpol_1036p97 [Vanderwaltozyma polyspora DSM 70294]	0.64	_	_	_	_	_	_	_	None	_
comp11593_c0_seq3	482	2-1447(+)	gi|148908147|gb|ABR17189.1|	unknown [Picea sitchensis]	0.91	GO:0005524;GO:0006200;GO:0005886;GO:0016887	_	_	_	_	_	_	None	_
comp6088_c0_seq2	136	2-409(-)	gi|359490572|ref|XP_003634116.1|	PREDICTED: probable LRR receptor-like serine/threonine-protein kinase At4g36180-like [Vitis vinifera]	0.61	GO:0016740	_	_	_	_	_	_	None	_
comp23771_c0_seq2	86	387-647(+)	gi|356528338|ref|XP_003532761.1|	PREDICTED: pentatricopeptide repeat-containing protein At4g18750, chloroplastic-like [Glycine max]	0.74	_	_	_	_	_	_	_	None	_
comp8113_c0_seq2	209	251-877(-)	gi|224284407|gb|ACN39938.1|	unknown [Picea sitchensis]	0.9	GO:0032440;GO:0048046;GO:0005960;GO:0005524;GO:0006566;GO:0055114;GO:0006563;GO:0004375;GO:0019464;GO:0046686;GO:0005739;GO:0009941;GO:0030170	_	_	_	_	_	_	K00281	GLDC, gcvP
comp12791_c0_seq1	644	1-1932(+)	gi|356547875|ref|XP_003542330.1|	PREDICTED: zinc finger CCCH domain-containing protein 64-like [Glycine max]	0.74	GO:0005488	_	_	_	_	_	_	None	_
comp5598_c0_seq3	95	172-456(+)	gi|357505161|ref|XP_003622869.1|	GTP cyclohydrolase I [Medicago GTP cyclohydrolase I [Medicago truncatula]	0.73	GO:0046654;GO:0046656;GO:0003934;GO:0005737	_	_	_	_	_	_	K01495	E3.5.4.16, folE
comp4351_c0_seq9	116	27-374(-)	gi|294461828|gb|ADE76472.1|	unknown [Picea sitchensis]	0.74	GO:0004674;GO:0005524;GO:0009069;GO:0006468;GO:0005886	_	_	_	_	_	_	None	_
comp2495_c0_seq1	385	143-1297(-)	gi|294464913|gb|ADE77961.1|	unknown [Picea sitchensis]	0.78	GO:0051536;GO:0016491	_	_	_	_	_	_	None	_
comp23407_c0_seq1	200	314-913(-)	gi|302768611|ref|XP_002967725.1|	hypothetical protein SELMODRAFT_27558 [Selaginella moellendorffii]	0.8	GO:0050794;GO:0005634;GO:0044699;GO:0008138;GO:0006470;GO:0044446	_	_	_	_	_	_	K04459	DUSP, MKP
comp172_c0_seq1	231	403-1095(-)	gi|116779267|gb|ABK21209.1|	unknown [Picea sitchensis]	0.86	GO:0005840;GO:0006448;GO:0003746;GO:0005853	59689.fgenesh2_kg.1__3198__AT1G30230.2	annotation not avaliable	0.9438	COG2092	KOG1668	_	K03232	EEF1B
comp14055_c0_seq1	308	187-1113(+)	gi|225459554|ref|XP_002285853.1|	PREDICTED: long chain acyl-CoA synthetase 9, chloroplastic [Vitis vinifera]	0.79	GO:0008152;GO:0009507;GO:0016874	_	_	_	_	_	_	K01897	ACSL, fadD
comp9458_c0_seq1	454	2-1363(+)	gi|168046910|ref|XP_001775915.1|	predicted protein [Physcomitrella patens subsp. patens]	0.76	_	3218.JGI15562	hypothetical protein	0.7611	COG0667	KOG1575	_	None	_
comp3144_c0_seq8	128	90-473(-)	gi|294464121|gb|ADE77579.1|	unknown [Picea sitchensis]	0.69	GO:0008168;GO:0050896	_	_	_	_	_	_	None	_
comp4779_c0_seq1	508	2-1525(+)	gi|224067626|ref|XP_002302516.1|	predicted protein [Populus predicted protein [Populus trichocarpa]	0.81	_	_	_	_	_	_	_	None	_
comp3300_c0_seq2	367	98-1198(+)	gi|225463914|ref|XP_002266510.1|	PREDICTED: SKP1-interacting partner 15 [Vitis vinifera]	0.54	GO:0005515;GO:0006511;GO:0006869;GO:0048767	_	_	_	_	_	_	None	_
comp2101_c0_seq1	339	443-1459(-)	gi|224137110|ref|XP_002327024.1|	predicted protein [Populus predicted protein [Populus trichocarpa]	0.64	GO:0005488	_	_	_	_	_	_	None	_
comp3374_c0_seq2	374	195-1316(+)	gi|148908329|gb|ABR17278.1|	unknown [Picea sitchensis]	0.74	_	_	_	_	_	_	_	None	_
comp2090_c0_seq4	716	361-2508(+)	_	_	_	_	_	_	_	_	_	_	None	_
comp6381_c0_seq1	701	356-2458(-)	gi|297812243|ref|XP_002874005.1|	hypothetical protein ARALYDRAFT_910101 [Arabidopsis lyrata subsp. lyrata]	0.65	_	_	_	_	_	_	_	K14849	RRP1
comp14147_c0_seq1	218	834-1487(-)	gi|116786636|gb|ABK24183.1|	unknown [Picea sitchensis]	0.74	GO:0006878;GO:0005507;GO:0005743;GO:0008535;GO:0006825	_	_	_	_	_	_	K07152	K07152
comp4635_c0_seq1	362	2-1087(+)	gi|359474719|ref|XP_002268332.2|	PREDICTED: jmjC domain-containing protein 7-like [Vitis vinifera]	0.73	_	_	_	_	_	_	_	None	_
comp10475_c0_seq2	155	233-697(-)	gi|242040059|ref|XP_002467424.1|	hypothetical protein SORBIDRAFT_01g027770 [Sorghum bicolor]	0.41	GO:0010106;GO:0009555;GO:0006826;GO:0010167;GO:0009793;GO:0015706	_	_	_	_	_	_	None	_
comp33346_c0_seq1	93	107-388(+)	_	_	_	_	_	_	_	_	_	_	None	_
comp14661_c0_seq4	169	126-635(+)	gi|116794410|gb|ABK27134.1|	unknown [Picea sitchensis]	0.89	GO:0004222;GO:0009507	_	_	_	_	_	_	None	_
comp4278_c0_seq2	429	307-1593(-)	gi|63034231|gb|AAY28423.1|	Dof domain zinc finger DNA-binding protein [Picea abies]	0.64	GO:0003677;GO:0006355;GO:0008270	_	_	_	_	_	_	None	_
comp3129_c0_seq1	190	436-1005(+)	gi|297821357|ref|XP_002878561.1|	hypothetical protein ARALYDRAFT_481030 [Arabidopsis lyrata subsp. lyrata]	0.76	GO:0016036;GO:0002238;GO:0019375;GO:0005886;GO:0005737;GO:0042631;GO:0009269	_	_	_	_	_	_	None	_
comp18525_c0_seq1	229	89-775(-)	_	_	_	_	_	_	_	_	_	_	None	_
comp12585_c0_seq1	299	3-899(+)	_	_	_	_	_	_	_	_	_	_	None	_
comp7647_c0_seq6	555	331-1995(-)	gi|225434441|ref|XP_002277656.1|	PREDICTED: sorting nexin-2-like [Vitis vinifera]	0.85	GO:0016020;GO:0007154;GO:0016192;GO:0035091	29760.GSVIVG00024005001	SubName: Full=Chromosome chr6 scaffold_3, whole genome shotgun sequence;	0.9417	COG5391	_	_	None	_
comp8420_c0_seq1	458	2-1375(+)	gi|294461143|gb|ADE76136.1|	unknown [Picea sitchensis]	0.63	_	_	_	_	_	_	_	None	_
comp5800_c0_seq1	327	411-1391(-)	gi|294464220|gb|ADE77625.1|	unknown [Picea sitchensis]	0.94	GO:0080008;GO:0000166;GO:0005737;GO:0010267	3218.JGI225435	hypothetical protein	0.9541	COG2319	KOG1407	_	K12880	THOC3
comp17079_c0_seq1	528	2-1585(+)	gi|357119878|ref|XP_003561660.1|	PREDICTED: putative tRNA pseudouridine synthase-like [Brachypodium distachyon]	0.7	GO:0005739;GO:0009451;GO:0009982	15368.BRADI1G63050.1	annotation not avaliable	0.775	COG0101	_	_	None	_
comp6236_c0_seq1	465	213-1607(-)	gi|294462903|gb|ADE76992.1|	unknown [Picea sitchensis]	0.8	GO:0016758;GO:0016021;GO:0005739	_	_	_	_	_	_	None	_
comp20800_c0_seq1	363	153-1241(-)	_	_	_	_	_	_	_	_	_	_	None	_
comp4866_c0_seq1	818	389-2842(-)	gi|224120030|ref|XP_002331119.1|	Cl-channel clc-7 [Populus Cl-channel clc-7 [Populus trichocarpa]	0.84	GO:0009705;GO:0055085;GO:0006821;GO:0016021;GO:0005247;GO:0005886	3694.estExt_fgenesh4_pm.C_1520034	Cl-channel clc-7	0.8674	COG0038	_	_	K05016	CLCN7
comp9334_c0_seq1	362	433-1518(-)	gi|225433837|ref|XP_002263044.1|	PREDICTED: U11/U12 small nuclear ribonucleoprotein 35 kDa protein [Vitis vinifera]	0.91	GO:0005634;GO:0003723;GO:0000398;GO:0030529;GO:0000166;GO:0008284;GO:0048573	29760.GSVIVG00001916001	SubName: Full=Chromosome chr5 scaffold_124, whole genome shotgun sequence;	0.9213	COG0724	KOG0113	_	K13155	SNRNP35
comp11789_c0_seq1	164	305-796(+)	gi|116779058|gb|ABK21121.1|	unknown [Picea sitchensis]	0.87	GO:0016021;GO:0016192	29760.GSVIVG00037109001	SubName: Full=Chromosome chr16 scaffold_86, whole genome shotgun sequence;	0.755	_	KOG2887	_	None	_
comp12682_c0_seq1	188	278-841(+)	gi|225431332|ref|XP_002277720.1|	PREDICTED: methyltransferase-like protein 23 [Vitis vinifera]	0.83	_	3694.estExt_Genewise1_v1.C_570197	hypothetical protein	0.8516	_	KOG2793	_	None	_
comp5624_c0_seq1	159	368-844(+)	gi|357437251|ref|XP_003588901.1|	Copper transporter [Medicago Copper transporter [Medicago truncatula]	0.71	GO:0035434;GO:0016021;GO:0044464;GO:0005375	_	_	_	_	_	_	K14686	SLC31A1, CTR1
comp9061_c0_seq2	414	2-1243(+)	gi|255554947|ref|XP_002518511.1|	Adenosine deaminase, putative [Ricinus communis]	0.78	GO:0005829;GO:0043103;GO:0004000;GO:0046103;GO:0006154;GO:0009168	15368.BRADI1G18810.1	annotation not avaliable	0.7886	COG1816	KOG1097	_	K01488	E3.5.4.4, ADA, add
comp7536_c0_seq1	396	421-1608(-)	gi|357139290|ref|XP_003571216.1|	PREDICTED: non-structural maintenance of chromosome element 4-like [Brachypodium distachyon]	0.69	_	_	_	_	_	_	_	None	_
comp4757_c0_seq1	604	685-2496(-)	gi|148907049|gb|ABR16668.1|	unknown [Picea sitchensis]	0.81	GO:0004742;GO:0006090;GO:0006094;GO:0006096;GO:0042967;GO:0045254;GO:0005507;GO:0009941;GO:0005739	3694.fgenesh4_pg.C_LG_III000191	SubName: Full=Putative uncharacterized protein;	0.8169	COG0508	_	_	K00627	DLAT, aceF, pdhC
comp29201_c0_seq1	119	3-362(+)	gi|115489604|ref|NP_001067289.1|	Os12g0617800 [Oryza sativa Japonica Group]	0.88	GO:0006813;GO:0055085;GO:0000166;GO:0006885;GO:0016021;GO:0015299;GO:0009507	_	_	_	_	_	_	None	_
comp2849_c0_seq2	334	203-1204(-)	gi|116793996|gb|ABK26963.1|	unknown [Picea sitchensis]	0.57	_	_	_	_	_	_	_	None	_
comp17411_c0_seq2	92	1-276(-)	_	_	_	_	_	_	_	_	_	_	None	_
comp2197_c0_seq1	374	465-1586(-)	gi|294464457|gb|ADE77740.1|	unknown [Picea sitchensis]	0.9	GO:0055085;GO:0015867;GO:0015217;GO:0009060;GO:0005347;GO:0080122;GO:0016021;GO:0005739;GO:0009536;GO:0080121;GO:0015866;GO:0005886	3218.JGI185566	hypothetical protein	0.8732	_	KOG0752	_	K14684	SLC25A23S
comp14_c0_seq2	68	353-556(-)	gi|148909375|gb|ABR17786.1|	unknown [Picea sitchensis]	0.94	_	_	_	_	_	_	_	None	_
comp10437_c0_seq2	168	305-808(-)	gi|224136133|ref|XP_002322248.1|	predicted protein [Populus predicted protein [Populus trichocarpa]	0.81	GO:0000145;GO:0006887	_	_	_	_	_	_	K07195	EXOC7, EXO70
comp3113_c0_seq1	433	554-1852(-)	gi|148909165|gb|ABR17683.1|	unknown [Picea sitchensis]	0.89	GO:0006896;GO:0009940;GO:0017119;GO:0005509;GO:0005886;GO:0005773	_	_	_	_	_	_	None	_
comp17511_c0_seq1	143	2-430(-)	gi|148905976|gb|ABR16149.1|	unknown [Picea sitchensis]	0.71	_	_	_	_	_	_	_	None	_
comp9801_c0_seq2	184	723-1274(-)	gi|294462778|gb|ADE76933.1|	unknown [Picea sitchensis]	0.95	_	4558.Sb03g029710.1	hypothetical protein	0.8393	_	KOG1018	_	None	_
comp11736_c0_seq2	526	250-1827(-)	gi|361067995|gb|AEW08309.1|	Pinus taeda anonymous locus 2_6136_01 genomic sequence	0.73	GO:0005667;GO:0045449;GO:0003700;GO:0009688	_	_	_	_	_	_	None	_
comp8640_c0_seq1	142	85-510(-)	gi|168042943|ref|XP_001773946.1|	predicted protein [Physcomitrella patens subsp. patens]	0.64	_	_	_	_	_	_	_	None	_
comp35572_c0_seq1	162	3-491(+)	gi|224075357|ref|XP_002304600.1|	predicted protein [Populus predicted protein [Populus trichocarpa]	0.74	_	_	_	_	_	_	_	None	_
comp29555_c0_seq1	224	1-672(-)	gi|297838283|ref|XP_002887023.1|	pentatricopeptide repeat-containing protein [Arabidopsis lyrata subsp. lyrata]	0.65	_	_	_	_	_	_	_	None	_
comp8787_c0_seq1	90	3-272(-)	_	_	_	_	_	_	_	_	_	_	None	_
comp15929_c0_seq5	120	1-360(-)	gi|302794841|ref|XP_002979184.1|	hypothetical protein SELMODRAFT_110609 [Selaginella moellendorffii]	0.55	_	_	_	_	_	_	_	None	_
comp9801_c0_seq6	114	3-344(-)	gi|294462778|gb|ADE76933.1|	unknown [Picea sitchensis]	0.87	_	_	_	_	_	_	_	None	_
comp23931_c0_seq1	130	53-442(-)	gi|168004303|ref|XP_001754851.1|	predicted protein [Physcomitrella patens subsp. patens]	0.66	_	_	_	_	_	_	_	None	_
comp32730_c0_seq1	156	1-471(+)	gi|378733504|gb|EHY59963.1|	glutamine synthetase [Exophiala dermatitidis NIH/UT8656]	0.96	GO:0009252;GO:0006807;GO:0005524;GO:0004356;GO:0006542;GO:0005737	_	_	_	_	_	_	K01915	glnA
comp9880_c0_seq1	683	145-2193(-)	gi|148909440|gb|ABR17818.1|	unknown [Picea sitchensis]	0.86	GO:0046983	_	_	_	_	_	_	None	_
comp21289_c0_seq1	138	1-414(-)	gi|148909400|gb|ABR17798.1|	unknown [Picea sitchensis]	0.85	GO:0006857;GO:0016021;GO:0005215	_	_	_	_	_	_	None	_
comp12899_c0_seq1	460	1-1380(+)	gi|116787887|gb|ABK24681.1|	unknown [Picea sitchensis]	0.72	_	_	_	_	_	_	_	None	_
comp4630_c0_seq1	197	594-1184(-)	gi|116780950|gb|ABK21895.1|	unknown [Picea sitchensis]	1	GO:0030833;GO:0051650;GO:0009416;GO:0009860;GO:0009524;GO:0017157;GO:0005730;GO:0007264;GO:0030427;GO:0005819;GO:0005886;GO:0032794;GO:0000226;GO:0006184;GO:0009734;GO:0003924;GO:0030834;GO:0045177;GO:0005525;GO:0010119	3218.JGI181629	hypothetical protein	0.9847	COG1100	KOG0393	_	K04392	RAC1
comp12078_c0_seq1	253	588-1346(-)	gi|116784538|gb|ABK23383.1|	unknown [Picea sitchensis]	0.88	_	_	_	_	_	_	_	None	_
comp17935_c0_seq1	390	2-1174(+)	gi|226509214|ref|NP_001145801.1|	uncharacterized protein LOC100279308 [Zea mays]	0.58	GO:0009987	_	_	_	_	_	_	None	_
comp1277_c0_seq1	324	376-1347(-)	gi|116783318|gb|ABK22889.1|	unknown [Picea sitchensis]	0.68	GO:0043565;GO:0006351	3218.JGI154583	hypothetical protein	0.7699	_	KOG0483	_	None	_
comp10193_c0_seq1	164	3-497(+)	gi|147845706|emb|CAN80079.1|	hypothetical protein VITISV_041810 [Vitis vinifera]	0.5	GO:0000166;GO:0004672;GO:0016023	_	_	_	_	_	_	None	_
comp18102_c0_seq1	53	34-192(+)	_	_	_	_	_	_	_	_	_	_	None	_
comp8129_c0_seq1	473	76-1494(-)	gi|224089274|ref|XP_002308671.1|	predicted protein [Populus predicted protein [Populus trichocarpa]	0.72	GO:0016310;GO:0016301	_	_	_	_	_	_	None	_
comp9439_c0_seq2	269	1-807(+)	gi|356572811|ref|XP_003554559.1|	PREDICTED: probable pre-mRNA-splicing factor ATP-dependent RNA helicase-like isoform 1 [Glycine max]	0.98	GO:0016020;GO:0005524;GO:0005730;GO:0009941;GO:0003676;GO:0008026	_	_	_	_	_	_	K12820	DHX15, PRP43
comp276_c0_seq1	347	1-1041(+)	gi|224284173|gb|ACN39823.1|	unknown [Picea sitchensis]	0.88	GO:0006032;GO:0016998;GO:0004568;GO:0005975	29760.GSVIVG00033113001	SubName: Full=Putative uncharacterized protein (Chromosome chr5 scaffold_64, whole genome sh [...]	0.777	COG3979	KOG4742	_	None	_
comp17522_c0_seq1	185	2-556(+)	gi|359484914|ref|XP_002267224.2|	PREDICTED: LOW QUALITY PROTEIN: promoter-binding protein SPL10 [Vitis vinifera]	0.7	_	_	_	_	_	_	_	None	_
comp9734_c0_seq1	505	1-1515(+)	gi|225432464|ref|XP_002277269.1|	PREDICTED: putative E3 ubiquitin-protein ligase RF298-like [Vitis vinifera]	0.75	GO:0046872	_	_	_	_	_	_	None	_
comp6902_c0_seq1	341	590-1612(-)	gi|116787498|gb|ABK24529.1|	unknown [Picea sitchensis]	0.93	GO:0005634;GO:0004843;GO:0010016;GO:0004221;GO:0005737;GO:0006511;GO:0016579;GO:0008242;GO:0048366	_	_	_	_	_	_	K05610	UCHL5, UCH37
comp32476_c0_seq1	136	2-409(-)	gi|294464847|gb|ADE77929.1|	unknown [Picea sitchensis]	0.62	_	_	_	_	_	_	_	None	_
comp11285_c0_seq3	536	134-1741(+)	gi|359476171|ref|XP_002283254.2|	PREDICTED: heparanase-like protein 3 [Vitis vinifera]	0.73	GO:0016020;GO:0043169;GO:0009505;GO:0005975;GO:0016798	_	_	_	_	_	_	K07964	HPSE
comp5343_c0_seq1	307	409-1329(+)	gi|294462243|gb|ADE76672.1|	unknown [Picea sitchensis]	0.94	GO:0016021	3694.eugene3.00101881	hypothetical protein	0.9216	_	KOG1441	NOG129799	None	_
comp29047_c0_seq1	95	3-287(+)	_	_	_	_	_	_	_	_	_	_	None	_
comp15534_c0_seq4	288	195-1058(-)	_	_	_	_	_	_	_	_	_	_	None	_
comp32306_c0_seq1	106	132-452(+)	gi|168032132|ref|XP_001768573.1|	predicted protein [Physcomitrella patens subsp. patens]	0.76	_	_	_	_	_	_	_	None	_
comp3533_c0_seq1	310	249-1178(-)	gi|148910520|gb|ABR18335.1|	unknown [Picea sitchensis]	0.73	_	4558.Sb01g019540.2	annotation not avaliable	0.7871	_	KOG0324	_	None	_
comp21794_c0_seq1	315	2-946(+)	gi|116792842|gb|ABK26521.1|	unknown [Picea sitchensis]	0.77	_	_	_	_	_	_	_	None	_
comp14905_c0_seq1	196	44-631(-)	gi|148910320|gb|ABR18239.1|	unknown [Picea sitchensis]	0.91	_	39947.LOC_Os10g41730.1	expressed protein	0.7667	_	KOG4197	_	None	_
comp21717_c0_seq1	132	2-397(-)	gi|356495572|ref|XP_003516649.1|	PREDICTED: uncharacterized protein LOC100784489 [Glycine max]	0.79	_	_	_	_	_	_	_	None	_
comp8025_c0_seq3	751	737-2989(-)	gi|294462676|gb|ADE76883.1|	unknown [Picea sitchensis]	0.84	GO:0006355;GO:0046983	_	_	_	_	_	_	None	_
comp7683_c0_seq4	357	539-1609(-)	gi|255548129|ref|XP_002515121.1|	conserved hypothetical protein [Ricinus communis]	0.62	_	_	_	_	_	_	_	None	_
comp16220_c0_seq3	231	91-783(+)	gi|294463836|gb|ADE77441.1|	unknown [Picea sitchensis]	0.86	_	_	_	_	_	_	_	None	_
comp2589_c0_seq4	269	310-1116(-)	gi|116780574|gb|ABK21727.1|	unknown [Picea sitchensis]	0.87	GO:0000166;GO:0003676	29760.GSVIVG00026247001	SubName: Full=Chromosome chr15 scaffold_37, whole genome shotgun sequence;	0.787	_	KOG0106	_	None	_
comp3889_c0_seq2	190	3-572(+)	gi|116792815|gb|ABK26511.1|	unknown [Picea sitchensis]	0.51	_	_	_	_	_	_	_	None	_
comp13156_c0_seq3	171	1-516(+)	gi|297740849|emb|CBI31031.3|	unnamed protein product [Vitis vinifera]	0.66	GO:0016070;GO:0008168;GO:0005739;GO:0065007	_	_	_	_	_	_	None	_
comp10689_c0_seq2	352	339-1394(-)	gi|297838441|ref|XP_002887102.1|	predicted protein [Arabidopsis lyrata subsp. lyrata]	0.78	GO:0009740;GO:0009686	_	_	_	_	_	_	None	_
comp20090_c0_seq1	136	2-412(+)	gi|168041098|ref|XP_001773029.1|	predicted protein [Physcomitrella patens subsp. patens]	0.9	GO:0006457;GO:0030246;GO:0051082;GO:0005509;GO:0016021;GO:0005789	_	_	_	_	_	_	K08054	CANX
comp796_c0_seq5	279	2-838(-)	gi|115452033|ref|NP_001049617.1|	Os03g0260000 [Oryza sativa Japonica Group]	0.79	GO:0006184;GO:0005525;GO:0005737;GO:0003924	_	_	_	_	_	_	None	_
comp1308_c2_seq10	155	144-608(-)	gi|147819436|emb|CAN64501.1|	hypothetical protein VITISV_020341 [Vitis vinifera]	0.76	GO:0046872;GO:0016491	_	_	_	_	_	_	None	_
comp19498_c0_seq1	138	84-497(-)	gi|297804798|ref|XP_002870283.1|	hypothetical protein ARALYDRAFT_915359 [Arabidopsis lyrata subsp. lyrata]	0.67	GO:0004672;GO:0005886	_	_	_	_	_	_	None	_
comp980_c0_seq1	123	154-522(+)	gi|24651835|gb|AAN63992.1|	cinnamyl-alcohol dehydrogenase, partial [Pinus taeda]	0.9	GO:0009811;GO:0000166;GO:0009809;GO:0045551;GO:0008270;GO:0052747;GO:0055114;GO:0009805	_	_	_	_	_	_	K00083	E1.1.1.195
comp7292_c0_seq2	197	49-642(+)	gi|148906014|gb|ABR16167.1|	unknown [Picea sitchensis]	0.86	GO:0009055;GO:0016705;GO:0020037;GO:0005506;GO:0006118;GO:0004497;GO:0055114	_	_	_	_	_	_	None	_
comp2688_c0_seq3	227	285-965(+)	gi|148909057|gb|ABR17631.1|	unknown [Picea sitchensis]	0.72	GO:0046872	3694.fgenesh4_kg.C_LG_XVI000048	hypothetical protein	0.8085	COG5540	_	_	None	_
comp8660_c0_seq1	359	1-1080(+)	gi|148908732|gb|ABR17473.1|	unknown [Picea sitchensis]	0.8	GO:0009611;GO:0009620;GO:0005777;GO:0009753;GO:0009811;GO:0016207;GO:0010200;GO:0009809;GO:0009695;GO:0009805;GO:0009507	_	_	_	_	_	_	K10526	OPCL1
comp801_c0_seq1	194	333-914(-)	gi|225442030|ref|XP_002269039.1|	PREDICTED: dnaJ homolog subfamily B member 7 [Vitis vinifera]	0.81	GO:0006457;GO:0051082;GO:0031072	3694.grail3.0096001803	hypothetical protein	0.8356	COG0484	KOG0714	_	None	_
comp13828_c0_seq1	175	181-705(+)	gi|224284474|gb|ACN39971.1|	unknown [Picea sitchensis]	0.85	GO:0005524;GO:0006511;GO:0016881	29760.GSVIVG00026892001	RecName: Full=Ubiquitin carrier protein; EC=6.3.2.-;	0.8658	COG5078	KOG0416	_	K10576	UBE2H, UBC8
comp1147_c0_seq1	126	354-731(-)	gi|116789309|gb|ABK25196.1|	unknown [Picea sitchensis]	0.97	GO:0016020;GO:0009267;GO:0005776	3694.eugene3.00021333	hypothetical protein	0.9661	_	KOG1654	_	K08341	GABARAP, ATG8, LC3
comp2562_c0_seq1	345	274-1308(+)	gi|116789836|gb|ABK25406.1|	unknown [Picea sitchensis]	0.96	_	3218.JGI145753	hypothetical protein	0.8852	COG1310	KOG1560	_	K03247	EIF3H
comp15525_c0_seq1	457	38-1411(+)	gi|302804316|ref|XP_002983910.1|	family 2 glycosyltransferase [Selaginella moellendorffii]	0.77	GO:0016020;GO:0016760;GO:0006011;GO:0005982;GO:0008270;GO:0030244;GO:0005985	_	_	_	_	_	_	K10999	CESA
comp8543_c0_seq1	367	443-1543(+)	gi|294461676|gb|ADE76397.1|	unknown [Picea sitchensis]	0.6	GO:0046872;GO:0007067;GO:0009737	_	_	_	_	_	_	None	_
comp17050_c0_seq1	180	3-545(+)	gi|116785576|gb|ABK23778.1|	unknown [Picea sitchensis]	0.86	GO:0009751;GO:0031407;GO:0009611;GO:0046686;GO:0016629;GO:0010181;GO:0055114	_	_	_	_	_	_	K05894	E1.3.1.42
comp5148_c0_seq2	217	274-924(-)	gi|116784248|gb|ABK23272.1|	unknown [Picea sitchensis]	0.78	GO:0044425;GO:0009941	_	_	_	_	_	_	None	_
comp21408_c0_seq1	145	1-435(-)	gi|50725053|dbj|BAD33186.1|	hypothetical protein [Oryza sativa Japonica Group]	0.59	_	_	_	_	_	_	_	None	_
comp15406_c0_seq2	412	540-1775(-)	gi|255577536|ref|XP_002529646.1|	histidine kinase 1 plant, putative [Ricinus communis]	0.81	GO:0016020;GO:0023014;GO:0005524;GO:0006355;GO:0006950;GO:0005622;GO:0035556;GO:0009628;GO:0000155;GO:0000160;GO:0045449;GO:0000156;GO:0009365	3694.eugene3.00570069	histidine kinase osmosensor protein	0.7905	COG0784	_	_	None	_
comp12184_c0_seq1	213	769-1407(-)	gi|116792791|gb|ABK26500.1|	unknown [Picea sitchensis]	0.86	GO:0016787;GO:0009536	_	_	_	_	_	_	None	_
comp29090_c0_seq1	131	2-397(+)	gi|388502834|gb|AFK39483.1|	unknown [Lotus japonicus]	0.61	_	_	_	_	_	_	_	None	_
comp9592_c0_seq1	246	590-1327(-)	gi|116785168|gb|ABK23618.1|	unknown [Picea sitchensis]	0.8	GO:0009536	_	_	_	_	_	_	None	_
comp15118_c0_seq1	437	2-1312(+)	gi|242047012|ref|XP_002461252.1|	hypothetical protein SORBIDRAFT_02g043630 [Sorghum bicolor]	0.65	_	_	_	_	_	_	_	K01164	POP1
comp17731_c0_seq4	243	1-732(+)	_	_	_	_	_	_	_	_	_	_	None	_
comp10080_c0_seq1	595	182-1966(-)	gi|255556864|ref|XP_002519465.1|	conserved hypothetical protein [Ricinus communis]	0.72	GO:0050832;GO:0055085;GO:0009506;GO:0034976;GO:0009627;GO:0043090;GO:0016021;GO:0006888;GO:0009507	_	_	_	_	_	_	None	_
comp6076_c0_seq1	699	280-2376(+)	gi|225449434|ref|XP_002278015.1|	PREDICTED: L-type lectin-domain containing receptor kinase S.4 [Vitis vinifera]	0.75	GO:0016310;GO:0004674;GO:0000166;GO:0009069	29760.GSVIVG00021360001	SubName: Full=Chromosome chr8 scaffold_23, whole genome shotgun sequence;	0.8905	COG0515	KOG1187	_	None	_
comp14626_c0_seq1	392	141-1316(-)	gi|116789790|gb|ABK25386.1|	unknown [Picea sitchensis]	0.94	GO:0005524;GO:0006118;GO:0055114;GO:0006541;GO:0006525;GO:0006807;GO:0005507;GO:0009651;GO:0004352;GO:0008270;GO:0005739;GO:0005886;GO:0050897;GO:0006560;GO:0046686;GO:0004353	_	_	_	_	_	_	K00261	E1.4.1.3
comp8531_c0_seq3	277	1-831(-)	gi|55669503|gb|AAV54619.1|	homeobox transcription factor KN2 [Pinus taeda]	0.67	GO:0005667;GO:0006355;GO:0043565;GO:0045449;GO:0003700	_	_	_	_	_	_	None	_
comp14577_c0_seq1	55	795-959(-)	_	_	_	_	_	_	_	_	_	_	None	_
comp8289_c0_seq1	329	210-1196(-)	gi|116794358|gb|ABK27111.1|	unknown [Picea sitchensis]	0.84	_	3702.AT1G55760.1-P	BTB/POZ domain-containing protein; BTB/POZ domain-containing protein; FUNCTIONS IN: protein [...]	0.7812	_	KOG1987	_	None	_
comp22875_c0_seq1	188	114-677(-)	gi|168058462|ref|XP_001781227.1|	predicted protein [Physcomitrella patens subsp. patens]	0.62	_	_	_	_	_	_	_	None	_
comp830_c0_seq3	131	93-485(-)	gi|224055783|ref|XP_002298651.1|	predicted protein [Populus predicted protein [Populus trichocarpa]	0.87	GO:0009395;GO:0006071;GO:0046486;GO:0008889	_	_	_	_	_	_	None	_
comp16517_c0_seq1	232	49-744(-)	gi|168039016|ref|XP_001771995.1|	predicted protein [Physcomitrella patens subsp. patens]	0.74	GO:0008295;GO:0006560;GO:0008792;GO:0006527	_	_	_	_	_	_	K01585	E4.1.1.19S, speA
comp13685_c0_seq1	378	2-1138(+)	gi|225444523|ref|XP_002268966.1|	PREDICTED: uncharacterized protein LOC100247051 [Vitis vinifera]	0.68	_	_	_	_	_	_	_	None	_
comp251_c0_seq1	204	358-969(-)	gi|116792741|gb|ABK26476.1|	unknown [Picea sitchensis]	0.63	GO:0003677;GO:0005667;GO:0006355;GO:0045449;GO:0003700	_	_	_	_	_	_	None	_
comp6377_c0_seq1	214	295-939(+)	gi|294461152|gb|ADE76140.1|	unknown [Picea sitchensis]	0.88	_	_	_	_	_	_	_	K14015	NPLOC4, NPL4
comp11491_c0_seq1	155	3-470(+)	gi|148906759|gb|ABR16526.1|	unknown [Picea sitchensis]	0.62	GO:0004672;GO:0009987	_	_	_	_	_	_	None	_
comp17993_c0_seq2	296	2-889(-)	gi|294464018|gb|ADE77529.1|	unknown [Picea sitchensis]	0.85	_	_	_	_	_	_	_	None	_
comp493_c0_seq1	162	526-1011(-)	gi|116782165|gb|ABK22392.1|	unknown [Picea sitchensis]	0.79	_	_	_	_	_	_	_	None	_
comp2920_c0_seq1	333	524-1522(-)	gi|148910240|gb|ABR18201.1|	unknown [Picea sitchensis]	0.87	GO:0006544;GO:0006564;GO:0051287;GO:0006566;GO:0055114;GO:0004617	_	_	_	_	_	_	None	_
comp10957_c0_seq1	505	1434-2948(+)	gi|148906495|gb|ABR16400.1|	unknown [Picea sitchensis]	0.8	GO:0008152;GO:0003824	3694.gw1.XIX.1493.1	SubName: Full=Putative uncharacterized protein;	0.9195	COG0631	_	_	None	_
comp7846_c0_seq2	551	386-2038(-)	gi|356569203|ref|XP_003552794.1|	PREDICTED: uncharacterized protein LOC100800411 [Glycine max]	0.54	_	_	_	_	_	_	_	None	_
comp12_c1_seq1	62	1-186(-)	_	_	_	_	_	_	_	_	_	_	None	_
comp993_c0_seq1	936	396-3203(-)	gi|225456471|ref|XP_002284518.1|	PREDICTED: ATP-dependent Clp protease ATP-binding subunit clpA homolog CD4A, chloroplastic-like [Vitis vinifera]	0.89	GO:0009535;GO:0005524;GO:0009658;GO:0045037;GO:0005618;GO:0006508;GO:0010380;GO:0005739;GO:0009941;GO:0004176;GO:0006510;GO:0009570	39947.LOC_Os12g12850.1	ATP-dependent Clp protease ATP-binding subunit clpA homolog,chloroplast precursor, putative, [...]	0.923	COG0542	KOG1051	_	K03696	clpC
comp22634_c0_seq1	141	1-423(-)	gi|255553021|ref|XP_002517553.1|	pentatricopeptide repeat-containing protein, putative [Ricinus communis]	0.62	_	_	_	_	_	_	_	None	_
comp15039_c0_seq1	430	215-1507(+)	gi|255537109|ref|XP_002509621.1|	DNA photolyase, putative [Ricinus communis]	0.83	GO:0003904;GO:0006281	_	_	_	_	_	_	K01669	E4.1.99.3, phrB
comp13924_c0_seq2	141	689-1111(-)	gi|148910122|gb|ABR18143.1|	unknown [Picea sitchensis]	0.86	GO:0003691;GO:0010413;GO:0000781;GO:0009733;GO:0009739;GO:0009723;GO:0000911;GO:0005667;GO:0003682;GO:0045492;GO:0009651;GO:0003700;GO:0000786;GO:0006334;GO:0009753;GO:0042803;GO:0009737;GO:0009751;GO:0046686;GO:0045449	_	_	_	_	_	_	K09422	MYBP
comp20779_c0_seq1	246	1-738(-)	gi|225447195|ref|XP_002277197.1|	PREDICTED: 3-oxoacyl-[acyl-carrier-protein]	0.89	GO:0005835;GO:0004315;GO:0042967;GO:0005739;GO:0006633	_	_	_	_	_	_	K09458	fabF
comp2245_c0_seq2	50	203-352(-)	_	_	_	_	_	_	_	_	_	_	None	_
comp13659_c0_seq1	374	923-2044(+)	gi|168024570|ref|XP_001764809.1|	predicted protein [Physcomitrella patens subsp. patens]	0.86	GO:0005524;GO:0002161;GO:0004832;GO:0006438;GO:0009097;GO:0006450;GO:0009098;GO:0009099;GO:0009570	_	_	_	_	_	_	K01873	VARS, valS
comp10596_c0_seq2	53	251-409(-)	gi|294464495|gb|ADE77758.1|	unknown [Picea sitchensis]	0.88	GO:0017183;GO:0004164;GO:0046489;GO:0032259	_	_	_	_	_	_	K00586	E2.1.1.98, dph5
comp31107_c0_seq1	179	1-537(-)	gi|60418904|gb|AAX19879.1|	telomerase reverse transcriptase catalytic subunit, partial [Doryanthes excelsa]	0.72	GO:0003964;GO:0006278;GO:0003676	_	_	_	_	_	_	K11126	TERT, EST2
comp18492_c0_seq3	198	3-596(-)	_	_	_	_	_	_	_	_	_	_	None	_
comp3651_c0_seq1	385	754-1908(-)	gi|148909446|gb|ABR17821.1|	unknown [Picea sitchensis]	0.79	GO:1901363;GO:0097159	_	_	_	_	_	_	None	_
comp15318_c0_seq1	349	1-1047(+)	gi|116789722|gb|ABK25357.1|	unknown [Picea sitchensis]	0.94	GO:0080116;GO:0005982;GO:0005794;GO:0010417	29760.GSVIVG00014288001	SubName: Full=Chromosome chr18 scaffold_1, whole genome shotgun sequence;	0.8486	COG5597	_	_	None	_
comp18618_c0_seq2	343	282-1310(-)	gi|224080961|ref|XP_002306245.1|	predicted protein [Populus predicted protein [Populus trichocarpa]	0.84	GO:0006457;GO:0055085;GO:0015784;GO:0031072;GO:0005794;GO:0051082;GO:0016021;GO:0005458;GO:0005886	3694.gw1.IX.3840.1	hypothetical protein	0.8741	COG5070	KOG1444	_	K15356	VRG4, GONST1
comp12654_c0_seq1	397	162-1352(-)	gi|321530320|gb|ADW94527.1|	putative TIR-NBS-LRR protein [Pinus monticola]	0.45	_	_	_	_	_	_	_	None	_
comp18386_c0_seq1	389	3-1172(+)	gi|357132434|ref|XP_003567835.1|	PREDICTED: zinc finger CCCH domain-containing protein 27-like [Brachypodium distachyon]	0.56	GO:1901363;GO:0097159	_	_	_	_	_	_	K13192	RBM26
comp2962_c0_seq1	809	546-2972(-)	gi|225466227|ref|XP_002267333.1|	PREDICTED: uncharacterized protein LOC100258199 [Vitis vinifera]	0.78	GO:0003677;GO:0006355	3702.AT1G65910.1-P	anac028 (Arabidopsis NAC domain containing protein 28); transcription factor; Arabidopsis NA [...]	0.8487	_	KOG4197	_	None	_
comp26533_c0_seq1	213	1-639(-)	gi|297739380|emb|CBI29396.3|	unnamed protein product [Vitis vinifera]	0.82	GO:0006886;GO:0030126;GO:0005198;GO:0005886;GO:0016192	_	_	_	_	_	_	None	_
comp11029_c0_seq1	347	340-1380(+)	gi|168029636|ref|XP_001767331.1|	predicted protein [Physcomitrella patens subsp. patens]	0.75	_	_	_	_	_	_	_	None	_
comp8235_c0_seq1	466	448-1845(+)	gi|168003517|ref|XP_001754459.1|	predicted protein [Physcomitrella patens subsp. patens]	0.77	GO:0043229;GO:0003676	_	_	_	_	_	_	K12841	CHERP
comp5560_c0_seq1	562	929-2614(-)	gi|224140325|ref|XP_002323533.1|	predicted protein [Populus predicted protein [Populus trichocarpa]	0.75	GO:0030117;GO:0030276;GO:0005829;GO:0005794;GO:0015031	_	_	_	_	_	_	K12391	AP1G1
comp9048_c0_seq3	266	565-1362(-)	gi|225443326|ref|XP_002262765.1|	PREDICTED: metal tolerance protein C4 [Vitis vinifera]	0.9	GO:0055085;GO:0015562;GO:0016021;GO:0006812;GO:0005739;GO:0008324	_	_	_	_	_	_	K14696	SLC30A9, ZNT9
comp4383_c0_seq1	202	551-1156(-)	gi|147819482|emb|CAN65357.1|	hypothetical protein VITISV_041274 [Vitis vinifera]	0.87	GO:0090391;GO:0006098;GO:0006655;GO:0080167;GO:0015031;GO:0019288;GO:0009570	_	_	_	_	_	_	None	_
comp2547_c0_seq3	577	420-2150(+)	gi|116787383|gb|ABK24488.1|	unknown [Picea sitchensis]	0.93	GO:0000165;GO:0005524;GO:0009069;GO:0006468;GO:0007178;GO:0005773;GO:0004707;GO:0005886	4558.Sb03g028740.1	annotation not avaliable	0.9469	COG0515	KOG0597	_	None	_
comp18382_c0_seq2	145	1-435(-)	gi|168029602|ref|XP_001767314.1|	predicted protein [Physcomitrella patens subsp. patens]	0.82	GO:0005524;GO:0004683;GO:0009069;GO:0006468	_	_	_	_	_	_	K07359	CAMKK
comp6174_c0_seq1	376	1-1128(+)	gi|296086438|emb|CBI32027.3|	unnamed protein product [Vitis vinifera]	0.59	_	_	_	_	_	_	_	None	_
comp31014_c0_seq1	158	1-477(+)	_	_	_	_	_	_	_	_	_	_	None	_
comp1207_c0_seq5	77	223-453(+)	gi|116780150|gb|ABK21568.1|	unknown [Picea sitchensis]	0.97	GO:0000502	3694.eugene3.00012098	SubName: Full=Putative uncharacterized protein;	0.7606	_	_	NOG265178	K10881	SHFM1, DSS1
comp5093_c0_seq2	830	551-3040(-)	gi|225464485|ref|XP_002271744.1|	PREDICTED: uncharacterized protein LOC100264485 [Vitis vinifera]	0.74	GO:0044434	_	_	_	_	_	_	None	_
comp9651_c0_seq4	489	77-1543(-)	gi|296084483|emb|CBI25042.3|	unnamed protein product [Vitis vinifera]	0.76	GO:0008287;GO:0005634;GO:0004672;GO:0006470;GO:0004722	_	_	_	_	_	_	None	_
comp921_c0_seq7	236	1-708(-)	gi|357131658|ref|XP_003567453.1|	PREDICTED: putative disease resistance protein RGA3-like [Brachypodium distachyon]	0.62	_	_	_	_	_	_	_	None	_
comp26382_c0_seq1	64	185-376(+)	_	_	_	_	_	_	_	_	_	_	None	_
comp18792_c0_seq1	139	81-497(-)	gi|326505030|dbj|BAK02902.1|	predicted protein [Hordeum vulgare subsp. vulgare]	0.64	GO:0004672;GO:0009987;GO:0016023;GO:0005488	_	_	_	_	_	_	None	_
comp10574_c0_seq1	360	2-1081(+)	gi|225436583|ref|XP_002274972.1|	PREDICTED: uncharacterized protein At2g37660, chloroplastic [Vitis vinifera]	0.88	GO:0000166;GO:0009941;GO:0009570	29760.GSVIVG00022236001	SubName: Full=Chromosome chr6 scaffold_25, whole genome shotgun sequence;	0.8894	COG0702	_	_	None	_
comp1756_c0_seq2	269	437-1243(-)	gi|224092745|ref|XP_002334872.1|	predicted protein [Populus predicted protein [Populus trichocarpa]	0.75	GO:0000166;GO:0004672	_	_	_	_	_	_	None	_
comp9216_c0_seq1	294	449-1330(-)	gi|356548445|ref|XP_003542612.1|	PREDICTED: abhydrolase domain-containing protein FAM108C1-like [Glycine max]	0.81	_	59689.fgenesh1_pm.C_scaffold_7000842	annotation not avaliable	0.8676	COG1073	_	_	None	_
comp653_c0_seq2	154	210-671(+)	gi|302143292|emb|CBI21853.3|	unnamed protein product [Vitis vinifera]	0.76	GO:0070588;GO:0005244;GO:0051716;GO:0034765;GO:0005773;GO:0044699;GO:0005509;GO:0006952;GO:0016021;GO:0005262	_	_	_	_	_	_	None	_
comp14522_c0_seq2	645	1-1935(+)	gi|168051734|ref|XP_001778308.1|	predicted protein [Physcomitrella patens subsp. patens]	0.61	_	_	_	_	_	_	_	K14311	NUP188
comp16351_c0_seq1	78	337-570(-)	gi|294462444|gb|ADE76770.1|	unknown [Picea sitchensis]	0.76	_	_	_	_	_	_	_	None	_
comp10563_c0_seq1	234	277-978(-)	gi|116786649|gb|ABK24188.1|	unknown [Picea sitchensis]	0.83	GO:0003824	_	_	_	_	_	_	K15634	gpmB
comp7353_c0_seq1	613	277-2115(+)	gi|357161820|ref|XP_003579213.1|	PREDICTED: uncharacterized protein LOC100843918 [Brachypodium distachyon]	0.72	GO:0016020;GO:0009987;GO:0006811;GO:0005215;GO:0009507	_	_	_	_	_	_	None	_
comp3222_c0_seq8	94	103-384(-)	gi|168828717|gb|ACA33845.1|	R2R3-Myb5 transcription factor [Pinus pinaster]	0.57	_	_	_	_	_	_	_	None	_
comp1990_c0_seq4	130	161-550(+)	gi|148910808|gb|ABR18470.1|	unknown [Picea sitchensis]	0.81	GO:0016747	_	_	_	_	_	_	None	_
comp7381_c0_seq1	858	161-2734(-)	gi|225425460|ref|XP_002279240.1|	PREDICTED: endoplasmic reticulum metallopeptidase 1 [Vitis vinifera]	0.74	GO:0016020;GO:0005840;GO:0019538;GO:0005739	29760.GSVIVG00002838001	SubName: Full=Chromosome chr1 scaffold_136, whole genome shotgun sequence;	0.8324	COG2234	_	_	None	_
comp3622_c1_seq1	216	73-720(+)	gi|294464195|gb|ADE77613.1|	unknown [Picea sitchensis]	0.92	_	_	_	_	_	_	_	None	_
comp12046_c0_seq1	191	121-693(+)	gi|116791609|gb|ABK26040.1|	unknown [Picea sitchensis]	0.99	_	3694.estExt_Genewise1_v1.C_LG_III2523	hypothetical protein	0.9574	_	KOG3213	_	None	_
comp6352_c0_seq4	107	1-321(+)	gi|148907467|gb|ABR16866.1|	unknown [Picea sitchensis]	0.95	GO:0006574;GO:0006552;GO:0004419;GO:0046950;GO:0005739;GO:0006550	_	_	_	_	_	_	K01640	E4.1.3.4, HMGCL, hmgL
comp20639_c0_seq1	199	1-600(+)	gi|255554929|ref|XP_002518502.1|	hypothetical protein RCOM_0905210 [Ricinus communis]	0.71	_	_	_	_	_	_	_	None	_
comp11842_c0_seq1	383	280-1428(+)	gi|116788929|gb|ABK25054.1|	unknown [Picea sitchensis]	0.9	GO:0035242;GO:0008469;GO:0019919;GO:0034969;GO:0035241;GO:0016277;GO:0010228	3694.estExt_Genewise1_v1.C_2150028	hypothetical protein	0.8388	COG0500	KOG1499	_	K11434	PRMT1
comp2377_c0_seq1	356	499-1566(-)	gi|116791215|gb|ABK25898.1|	unknown [Picea sitchensis]	0.93	GO:0006098;GO:0004616;GO:0019521;GO:0000166;GO:0005829;GO:0005739;GO:0050662	3218.JGI126629	hypothetical protein	0.8596	COG2084	_	NOG127474	None	_
comp25010_c0_seq1	120	3-365(+)	_	_	_	_	_	_	_	_	_	_	None	_
comp1754_c0_seq1	109	2-328(+)	gi|224065643|ref|XP_002301899.1|	predicted protein [Populus predicted protein [Populus trichocarpa]	0.82	GO:0046872;GO:0030001	3694.gw1.II.3228.1	hypothetical protein	0.9231	_	KOG1603	_	None	_
comp17548_c0_seq1	195	60-644(-)	gi|148908897|gb|ABR17553.1|	unknown [Picea sitchensis]	0.93	GO:0004674;GO:0005524;GO:0009069;GO:0006468	_	_	_	_	_	_	None	_
comp9297_c0_seq3	733	25-2223(+)	gi|148910027|gb|ABR18097.1|	unknown [Picea sitchensis]	0.91	GO:0016020;GO:0016310;GO:0055129;GO:0000051;GO:0005524;GO:0004350;GO:0006537;GO:0042538;GO:0048364;GO:0055114;GO:0009737;GO:0006979;GO:0004349;GO:0009793;GO:0009507;GO:0009269	3694.estExt_fgenesh4_pm.C_LG_X0783	delta-1-pyrroline-5-carboxylate synthetase (EC:2.7.2.11 1.2.1.41)	0.8966	COG0014;COG0263	KOG4165	_	K12657	ALDH18A1, P5CS
comp12823_c0_seq4	142	95-520(-)	gi|116789397|gb|ABK25237.1|	unknown [Picea sitchensis]	0.76	_	_	_	_	_	_	_	None	_
comp11679_c0_seq6	101	3-305(+)	_	_	_	_	_	_	_	_	_	_	None	_
comp15700_c0_seq2	85	202-456(-)	gi|148907415|gb|ABR16841.1|	unknown [Picea sitchensis]	0.85	GO:0006863;GO:0005345;GO:0016021;GO:0015931;GO:0009507	_	_	_	_	_	_	None	_
comp15789_c0_seq2	506	3-1520(+)	gi|336088213|dbj|BAK39955.1|	leucine-rich repeat receptor-like protein [Lotus japonicus]	0.63	GO:0008152;GO:0050789;GO:0003824;GO:0048731	_	_	_	_	_	_	None	_
comp11265_c0_seq4	329	414-1400(-)	gi|195636076|gb|ACG37506.1|	WD-repeat protein 4 [Zea mays]	0.71	_	_	_	_	_	_	_	K15443	TRM82, WDR4
comp28046_c0_seq1	146	1-441(+)	gi|168057670|ref|XP_001780836.1|	predicted protein [Physcomitrella patens subsp. patens]	0.56	_	_	_	_	_	_	_	None	_
comp25565_c0_seq1	251	1-753(-)	gi|255577258|ref|XP_002529511.1|	abc transporter, putative [Ricinus communis]	0.67	GO:0005524;GO:0006200;GO:0005886;GO:0016887	_	_	_	_	_	_	None	_
comp6777_c0_seq2	559	384-2060(-)	gi|359477085|ref|XP_002272551.2|	PREDICTED: phosphatidylinositide phosphatase SAC1-like [Vitis vinifera]	0.79	GO:0051286;GO:0042578;GO:0005886	_	_	_	_	_	_	None	_
comp3585_c0_seq1	602	401-2206(-)	gi|255570992|ref|XP_002526447.1|	conserved hypothetical protein [Ricinus communis]	0.78	_	_	_	_	_	_	_	None	_
comp11171_c0_seq1	217	177-827(-)	gi|116791973|gb|ABK26183.1|	unknown [Picea sitchensis]	0.78	_	_	_	_	_	_	_	None	_
comp19388_c0_seq2	322	2-970(+)	gi|218193694|gb|EEC76121.1|	hypothetical protein OsI_13389 [Oryza sativa Indica Group]	0.92	GO:0005524;GO:0005388;GO:0006816;GO:0055071;GO:0048364;GO:0016529;GO:0015410;GO:0012505;GO:0006754;GO:0046872;GO:0005794;GO:0016021;GO:0006828	_	_	_	_	_	_	K01537	E3.6.3.8
comp2530_c0_seq1	237	385-1095(-)	gi|383129941|gb|AFG45706.1|	hypothetical protein 0_5104_02, partial [Pinus taeda]	0.87	GO:0005840;GO:0042254;GO:0009535;GO:0006412;GO:0003735;GO:0019843	_	_	_	_	_	_	None	_
comp7888_c0_seq1	261	1059-1841(-)	gi|116780563|gb|ABK21723.1|	unknown [Picea sitchensis]	0.81	GO:0016021;GO:0016192	29760.GSVIVG00033439001	SubName: Full=Chromosome chr19 scaffold_66, whole genome shotgun sequence;	0.845	COG5102	_	_	None	_
comp10068_c0_seq1	329	3-989(+)	gi|147770662|emb|CAN66741.1|	hypothetical protein VITISV_021644 [Vitis vinifera]	0.66	GO:0007165;GO:0005216;GO:0004888;GO:0006811	_	_	_	_	_	_	None	_
comp17395_c0_seq3	127	3-383(-)	gi|116785818|gb|ABK23874.1|	unknown [Picea sitchensis]	0.97	GO:0045892;GO:0009733;GO:0010181;GO:0006118;GO:0005886;GO:0055114;GO:0016655;GO:0005773	_	_	_	_	_	_	K03809	wrbA
comp992_c0_seq1	250	227-979(+)	gi|148909277|gb|ABR17738.1|	unknown [Picea sitchensis]	0.87	GO:0010236;GO:0010189;GO:0019031;GO:0051741;GO:0009941;GO:0032259	3694.estExt_fgenesh4_pm.C_LG_VIII0681	MPBQ/MSBQ methyltransferase	0.9105	COG0500	_	_	K12502	VTE3, APG1
comp83_c0_seq1	253	2-760(+)	gi|147833564|emb|CAN63848.1|	hypothetical protein VITISV_039858 [Vitis vinifera]	0.97	GO:0005840;GO:0042254;GO:0006412;GO:0003735	_	_	_	_	_	_	K02925	RP-L3e, RPL3
comp1809_c1_seq4	321	275-1237(-)	gi|255647841|gb|ACU24380.1|	unknown [Glycine max]	0.78	GO:0010583;GO:0009611;GO:0016036;GO:0009738;GO:0019375;GO:0042538;GO:0009407;GO:0005739;GO:0042631	3694.estExt_fgenesh4_pm.C_LG_XIII0285	hypothetical protein	0.8715	_	KOG2998	NOG265658	None	_
comp9138_c0_seq1	67	139-339(-)	_	_	_	_	_	_	_	_	_	_	None	_
comp9353_c0_seq3	94	341-622(-)	gi|294463873|gb|ADE77459.1|	unknown [Picea sitchensis]	0.9	GO:0005840;GO:0006448;GO:0003746;GO:0005739	_	_	_	_	_	_	None	_
comp3178_c0_seq1	327	371-1351(-)	gi|116781217|gb|ABK22009.1|	unknown [Picea sitchensis]	0.78	GO:0005216;GO:0042802;GO:0016021;GO:0006812;GO:0009707	_	_	_	_	_	_	None	_
comp18145_c0_seq1	329	1-987(+)	_	_	_	_	_	_	_	_	_	_	None	_
comp1455_c0_seq1	149	311-757(+)	gi|116783913|gb|ABK23138.1|	unknown [Picea sitchensis]	0.72	_	_	_	_	_	_	_	K14488	SAUR
comp9502_c0_seq1	476	132-1559(+)	gi|359479237|ref|XP_002265745.2|	PREDICTED: protein IQ-DOMAIN 1-like [Vitis vinifera]	0.63	_	_	_	_	_	_	_	None	_
comp3883_c0_seq1	507	620-2140(-)	gi|225450919|ref|XP_002284549.1|	PREDICTED: protein AUXIN RESPONSE 4 [Vitis vinifera]	0.61	_	_	_	_	_	_	_	None	_
comp16650_c0_seq1	232	127-822(-)	_	_	_	_	_	_	_	_	_	_	None	_
comp25984_c0_seq1	74	237-458(-)	_	_	_	_	_	_	_	_	_	_	None	_
comp11848_c0_seq2	248	339-1082(-)	gi|242093500|ref|XP_002437240.1|	hypothetical protein SORBIDRAFT_10g023400 [Sorghum bicolor]	0.69	GO:0050896;GO:0009536;GO:0005739;GO:0009987	_	_	_	_	_	_	None	_
comp6550_c0_seq8	87	183-443(-)	gi|116782949|gb|ABK22737.1|	unknown [Picea sitchensis]	0.9	GO:0006400;GO:0005516;GO:0048366;GO:0009933	_	_	_	_	_	_	K15456	KTI12
comp28888_c0_seq1	200	1-600(-)	gi|116786858|gb|ABK24268.1|	unknown [Picea sitchensis]	0.74	GO:0044444	_	_	_	_	_	_	K07195	EXOC7, EXO70
comp21284_c0_seq1	94	2-283(+)	gi|294462047|gb|ADE76577.1|	unknown [Picea sitchensis]	0.7	_	_	_	_	_	_	_	None	_
comp10700_c0_seq1	232	166-861(+)	gi|255582802|ref|XP_002532175.1|	Protein transport protein SFT2, putative [Ricinus communis]	0.8	GO:0016021;GO:0016192	15368.BRADI1G43140.1	annotation not avaliable	0.8158	COG5102	KOG2887	_	None	_
comp9164_c0_seq1	753	1050-3308(-)	gi|296089247|emb|CBI39019.3|	unnamed protein product [Vitis vinifera]	0.8	GO:0042147;GO:0009507	_	_	_	_	_	_	None	_
comp5168_c0_seq1	346	687-1724(+)	gi|148908052|gb|ABR17145.1|	unknown [Picea sitchensis]	0.81	GO:0000166;GO:0003676	29760.GSVIVG00027992001	SubName: Full=Chromosome chr7 scaffold_42, whole genome shotgun sequence;	0.8882	COG0724	KOG0105	_	K12890	SFRS1_9
comp14866_c0_seq1	234	492-1196(+)	gi|145338848|ref|NP_188957.2|	uncharacterized protein [Arabidopsis thaliana]	0.79	_	_	_	_	_	_	_	None	_
comp23380_c0_seq1	239	1-717(-)	_	_	_	_	_	_	_	_	_	_	None	_
comp3133_c0_seq2	723	387-2555(-)	gi|116787358|gb|ABK24476.1|	unknown [Picea sitchensis]	0.8	GO:0043231;GO:0055114;GO:0018874;GO:0006574;GO:0006552;GO:0009791;GO:0016836;GO:0006568;GO:0006554;GO:0000166;GO:0006633;GO:0003857;GO:0044444;GO:0006550;GO:0050662	3694.eugene3.00770104	hypothetical protein	0.7939	COG1250	_	_	K10527	MFP2
comp25868_c0_seq1	129	3-389(-)	gi|168007757|ref|XP_001756574.1|	transcription elongation factor SPT6 [Physcomitrella patens subsp. patens]	0.77	GO:0005634;GO:0006333;GO:0003723;GO:0009506;GO:0006355;GO:0006352;GO:0009630;GO:0005829	_	_	_	_	_	_	K11292	SUPT6H, SPT6
comp29662_c0_seq1	174	2-523(-)	gi|224109568|ref|XP_002315239.1|	predicted protein [Populus predicted protein [Populus trichocarpa]	0.67	_	_	_	_	_	_	_	K11373	ELP1, IKI3, IKBKAP
comp2066_c0_seq2	187	563-1123(-)	gi|190183763|dbj|BAG48495.1|	TM8-like MADS-box transcription factor [Cryptomeria japonica]	0.75	GO:0006351;GO:0005488	_	_	_	_	_	_	K09264	K09264
comp16493_c0_seq1	418	114-1367(-)	gi|378829085|gb|AEQ33588.2|	putative UDP-glucose:flavonoid glucosyltransferase [Ginkgo biloba]	0.61	GO:0008152;GO:0016758	_	_	_	_	_	_	None	_
comp9533_c0_seq1	378	17-1150(+)	gi|356518386|ref|XP_003527860.1|	PREDICTED: auxin-induced protein 5NG4-like [Glycine max]	0.57	GO:0016020;GO:0043231;GO:0044444	_	_	_	_	_	_	None	_
comp18353_c0_seq2	256	2-772(+)	gi|302799164|ref|XP_002981341.1|	hypothetical protein SELMODRAFT_114286 [Selaginella moellendorffii]	0.7	_	_	_	_	_	_	_	None	_
comp14253_c0_seq1	315	1-945(+)	gi|296090607|emb|CBI40991.3|	unnamed protein product [Vitis vinifera]	0.84	GO:0055085;GO:0016021;GO:0009567	_	_	_	_	_	_	None	_
comp9798_c0_seq4	120	3-365(+)	gi|326504794|dbj|BAK06688.1|	predicted protein [Hordeum vulgare subsp. vulgare]	0.83	GO:0009055;GO:0005506;GO:0006118;GO:0055114;GO:0008033;GO:0010181;GO:0051539;GO:0009536;GO:0016491	_	_	_	_	_	_	K15449	TYW1
comp11244_c0_seq1	390	179-1348(-)	gi|294462930|gb|ADE77005.1|	unknown [Picea sitchensis]	0.88	_	_	_	_	_	_	_	None	_
comp3889_c0_seq3	111	226-558(+)	gi|116792815|gb|ABK26511.1|	unknown [Picea sitchensis]	0.7	_	_	_	_	_	_	_	None	_
comp14861_c0_seq2	196	619-1206(-)	gi|255569476|ref|XP_002525705.1|	BTB/POZ domain-containing protein KCTD9, putative [Ricinus communis]	0.85	GO:0005634;GO:0006813;GO:0005249;GO:0051260;GO:0005773;GO:0005515;GO:0005576;GO:0008076	_	_	_	_	_	_	None	_
comp33183_c0_seq1	123	1-369(-)	gi|148906116|gb|ABR16216.1|	unknown [Picea sitchensis]	0.76	GO:1901363;GO:0097159;GO:0046872;GO:0044238;GO:0044237;GO:0016772	_	_	_	_	_	_	None	_
comp34398_c0_seq1	135	1-408(+)	gi|168007757|ref|XP_001756574.1|	transcription elongation factor SPT6 [Physcomitrella patens subsp. patens]	0.74	GO:0003723;GO:0006355	_	_	_	_	_	_	K11292	SUPT6H, SPT6
comp8309_c0_seq1	301	1-903(+)	gi|168018055|ref|XP_001761562.1|	predicted protein [Physcomitrella patens subsp. patens]	0.59	_	_	_	_	_	_	_	None	_
comp15758_c0_seq1	118	2-355(+)	gi|148910435|gb|ABR18293.1|	unknown [Picea sitchensis]	0.73	GO:0005488	29760.GSVIVG00006915001	SubName: Full=Chromosome chr10 scaffold_179, whole genome shotgun sequence;	0.8085	_	KOG0048	_	None	_
comp10524_c0_seq1	450	550-1899(-)	gi|116787759|gb|ABK24631.1|	unknown [Picea sitchensis]	0.91	GO:0005525	39946.BGIOSIBCE014236	Os11g0592700	0.8774	COG2262	KOG0410	_	K03665	hflX
comp2317_c0_seq2	96	550-837(-)	gi|116787612|gb|ABK24575.1|	unknown [Picea sitchensis]	0.89	GO:0045285;GO:0008121;GO:0005750;GO:0006118;GO:0009853;GO:0015992;GO:0006122	4558.Sb05g002090.1	hypothetical protein	0.8226	_	KOG3494	NOG262260	K00419	QCR9, UCRC
comp1577_c0_seq1	103	306-614(-)	gi|225469123|ref|XP_002272843.1|	PREDICTED: probable histone H2A.3 [Vitis vinifera]	0.95	GO:0009611;GO:0003677;GO:0046982;GO:0006334;GO:0005618;GO:0005730;GO:0009294;GO:0009617;GO:0000786	_	_	_	_	_	_	K11251	H2A
comp797_c0_seq3	172	3-518(-)	gi|154467271|gb|ABS82595.1|	putative NBS-LRR protein, partial [Cycas revoluta]	0.73	GO:0032559;GO:0006950	_	_	_	_	_	_	None	_
comp19932_c0_seq2	140	1-420(-)	gi|294462449|gb|ADE76772.1|	unknown [Picea sitchensis]	0.75	_	_	_	_	_	_	_	None	_
comp1171_c0_seq1	527	632-2212(-)	gi|116792416|gb|ABK26357.1|	unknown [Picea sitchensis]	0.75	GO:0015035;GO:0009055;GO:0006118;GO:0045454	3218.JGI134264	hypothetical protein	0.777	_	KOG2824	_	None	_
comp7596_c0_seq2	267	2-802(+)	gi|116787054|gb|ABK24356.1|	unknown [Picea sitchensis]	0.81	GO:0008643;GO:0055085;GO:0016021;GO:0044464;GO:0005351;GO:0016491	_	_	_	_	_	_	None	_
comp7199_c0_seq1	515	286-1830(-)	gi|12802327|gb|AAK07827.1|AF297643_1	mitochondrial processing peptidase beta subunit [Cucumis melo]	0.84	GO:0005759;GO:0004222;GO:0005741;GO:0051788;GO:0006511;GO:0005730;GO:0008270;GO:0009651;GO:0009507;GO:0005750;GO:0005758;GO:0005774;GO:0006098;GO:0080129;GO:0046686;GO:0005618;GO:0009853	29760.GSVIVG00021058001	SubName: Full=Chromosome chr14 scaffold_21, whole genome shotgun sequence;	0.8578	COG0612	_	_	K01412	E3.4.24.64
comp17238_c0_seq1	129	201-587(-)	gi|351727126|ref|NP_001236382.1|	uncharacterized protein LOC100305509 [Glycine max]	0.67	GO:0016023	_	_	_	_	_	_	None	_
comp4201_c0_seq1	542	252-1877(-)	gi|257195250|gb|ACV49898.1|	glyoxal oxidase [Vitis vinifera]	0.79	_	_	_	_	_	_	_	None	_
comp2547_c0_seq1	335	1488-2492(+)	gi|116787383|gb|ABK24488.1|	unknown [Picea sitchensis]	0.87	GO:0000165;GO:0005524;GO:0009069;GO:0006468;GO:0007178;GO:0005773;GO:0004707;GO:0005886	_	_	_	_	_	_	None	_
comp8588_c0_seq4	315	1-945(-)	gi|116787627|gb|ABK24581.1|	unknown [Picea sitchensis]	0.76	GO:0016020;GO:0016310;GO:0004674;GO:0000166;GO:0009069;GO:0016023	_	_	_	_	_	_	None	_
comp31319_c0_seq1	180	3-542(-)	gi|255539821|ref|XP_002510975.1|	Receptor protein kinase CLAVATA1 precursor, putative [Ricinus communis]	0.67	GO:0010051;GO:0016310;GO:0010089;GO:0010014;GO:0048439;GO:0005515;GO:0000166;GO:0048519;GO:0004672;GO:0005886;GO:0009944;GO:0010223;GO:0009855;GO:0010075;GO:0009887;GO:0010067	_	_	_	_	_	_	None	_
comp19130_c0_seq1	80	44-283(-)	_	_	_	_	_	_	_	_	_	_	None	_
comp705_c0_seq1	471	454-1866(-)	_	_	_	_	_	_	_	_	_	_	None	_
comp2869_c0_seq1	106	86-403(+)	_	_	_	_	_	_	_	_	_	_	None	_
comp2987_c0_seq1	289	2-868(-)	gi|116794063|gb|ABK26992.1|	unknown [Picea sitchensis]	0.8	GO:0003723;GO:0008270	_	_	_	_	_	_	None	_
comp6125_c0_seq1	277	1-831(+)	gi|294464674|gb|ADE77844.1|	unknown [Picea sitchensis]	0.85	_	3694.gw1.I.8047.1	hypothetical protein	0.8777	COG0398	KOG3140	_	None	_
comp2880_c0_seq2	406	1-1218(-)	gi|168000659|ref|XP_001753033.1|	predicted protein [Physcomitrella patens subsp. patens]	0.61	_	_	_	_	_	_	_	None	_
comp26775_c0_seq1	120	3-362(-)	gi|255544910|ref|XP_002513516.1|	poly(p)/ATP NAD kinase, putative [Ricinus communis]	0.61	GO:0016301;GO:0016773;GO:0046496	_	_	_	_	_	_	K00858	ppnK, NADK
comp8247_c0_seq1	110	56-388(+)	gi|361069933|gb|AEW09278.1|	Pinus taeda anonymous locus UMN_2119_01 genomic sequence	0.62	_	_	_	_	_	_	_	None	_
comp11774_c0_seq4	236	1-708(-)	gi|148908617|gb|ABR17418.1|	unknown [Picea sitchensis]	0.85	GO:0043765;GO:0006308;GO:0000014;GO:0003676	_	_	_	_	_	_	None	_
comp2448_c0_seq1	392	580-1755(-)	gi|224286153|gb|ACN40787.1|	unknown [Picea sitchensis]	0.82	GO:0008270	39947.LOC_Os02g45240.1	zinc finger family protein, putative, expressed	0.7817	_	KOG0800	_	None	_
comp7410_c0_seq3	84	131-385(+)	_	_	_	_	_	_	_	_	_	_	None	_
comp3596_c0_seq3	130	2-391(-)	gi|148908161|gb|ABR17196.1|	unknown [Picea sitchensis]	0.79	GO:0008194;GO:0016758	_	_	_	_	_	_	None	_
comp21698_c0_seq1	107	30-350(-)	gi|147841216|emb|CAN64356.1|	hypothetical protein VITISV_020633 [Vitis vinifera]	0.64	GO:1901363;GO:0097159;GO:0043170;GO:0044238;GO:0016772	_	_	_	_	_	_	None	_
comp11350_c1_seq4	89	130-399(+)	gi|356538545|ref|XP_003537763.1|	PREDICTED: protein ELC-like [Glycine max]	0.83	GO:0005770;GO:0010091;GO:0043130;GO:0006464;GO:0043234;GO:0051301;GO:0005769;GO:0015031	_	_	_	_	_	_	K12183	TSG101, STP22, VPS23
comp14333_c0_seq1	398	3-1196(-)	gi|359494563|ref|XP_002266113.2|	PREDICTED: uncharacterized protein LOC100254368 [Vitis vinifera]	0.73	GO:0043231;GO:0044444	29760.GSVIVG00025730001	SubName: Full=Chromosome chr19 scaffold_35, whole genome shotgun sequence;	0.75	_	_	NOG282531	None	_
comp16610_c0_seq1	200	367-966(-)	gi|224066211|ref|XP_002302027.1|	predicted protein [Populus predicted protein [Populus trichocarpa]	0.5	_	_	_	_	_	_	_	None	_
comp20277_c0_seq1	210	1-633(+)	gi|255573018|ref|XP_002527439.1|	DNA repair helicase rad5,16, putative [Ricinus communis]	0.71	GO:0003677;GO:0005524;GO:0008270;GO:0016740;GO:0000724;GO:0004386;GO:0009294	_	_	_	_	_	_	K15505	RAD5
comp7565_c0_seq1	434	452-1753(-)	gi|148906537|gb|ABR16421.1|	unknown [Picea sitchensis]	0.85	GO:0005783	3694.grail3.0001047801	SubName: Full=Putative uncharacterized protein;	0.7977	_	_	NOG237814	None	_
comp24516_c0_seq1	140	3-422(-)	gi|255541730|ref|XP_002511929.1|	ATRAD3, putative [Ricinus ATRAD3, putative [Ricinus communis]	0.88	GO:0008168;GO:0008270;GO:0032259	_	_	_	_	_	_	None	_
comp30438_c0_seq1	213	2-640(-)	gi|12597786|gb|AAG60098.1|AC073178_9	disease resistance protein, putative [Arabidopsis thaliana]	0.58	_	_	_	_	_	_	_	None	_
comp20482_c0_seq1	95	68-355(+)	gi|116790568|gb|ABK25665.1|	unknown [Picea sitchensis]	0.89	GO:0035434;GO:0016021;GO:0005375	_	_	_	_	_	_	K14686	SLC31A1, CTR1
comp14941_c0_seq1	384	361-1512(-)	gi|294461088|gb|ADE76111.1|	unknown [Picea sitchensis]	0.89	GO:0022402;GO:0001510;GO:0008173;GO:0009536;GO:0006364;GO:0051536	3694.estExt_fgenesh4_pm.C_LG_I1064	hypothetical protein	0.8537	COG0820	_	_	None	_
comp9581_c0_seq1	264	196-987(+)	gi|294460391|gb|ADE75775.1|	unknown [Picea sitchensis]	0.87	_	_	_	_	_	_	_	None	_
comp32634_c0_seq1	120	3-362(-)	_	_	_	_	_	_	_	_	_	_	None	_
comp2890_c0_seq3	432	596-1891(+)	gi|148906311|gb|ABR16311.1|	unknown [Picea sitchensis]	0.89	GO:0004674;GO:0005524;GO:0009069;GO:0006468;GO:0005886	3694.gw1.VIII.2173.1	hypothetical protein	0.9517	COG0515	_	_	None	_
comp34786_c0_seq1	120	1-360(-)	gi|224120700|ref|XP_002330930.1|	predicted protein [Populus predicted protein [Populus trichocarpa]	0.92	GO:0016020;GO:0048283;GO:0009733;GO:0016567;GO:0009640;GO:0048364;GO:0004842;GO:0009926;GO:0008270	_	_	_	_	_	_	K10691	UBR4, ZUBR1
comp9088_c0_seq3	192	103-678(+)	_	_	_	_	_	_	_	_	_	_	None	_
comp5907_c0_seq1	225	199-873(+)	gi|116792080|gb|ABK26223.1|	unknown [Picea sitchensis]	0.94	GO:0009055;GO:0006744;GO:0006118;GO:0046872;GO:0005747;GO:0006120;GO:0051539;GO:0015992;GO:0006814;GO:0008137	3702.AT1G16700.1-P	NADH-ubiquinone oxidoreductase 23 kDa subunit, mitochondrial, putative; NADH-ubiquinone oxid [...]	0.8916	COG1143	KOG3256	_	K03941	NDUFS8
comp23507_c0_seq1	201	3-605(+)	gi|307715374|gb|ADN88094.1|	homeodomain-leucine zipper protein HD3 [Gossypium hirsutum]	0.72	GO:0043565;GO:0006351	_	_	_	_	_	_	None	_
comp12594_c0_seq1	454	45-1406(+)	gi|255541248|ref|XP_002511688.1|	O-sialoglycoprotein endopeptidase, putative [Ricinus communis]	0.84	GO:0006508;GO:0004222;GO:0005743;GO:0009790;GO:0009536	29760.GSVIVG00026401001	SubName: Full=Chromosome chr15 scaffold_37, whole genome shotgun sequence;	0.8649	COG0533	KOG2707	_	K01409	E3.4.24.57, gcp
comp28603_c0_seq1	147	3-443(-)	gi|302781951|ref|XP_002972749.1|	hypothetical protein SELMODRAFT_413327 [Selaginella moellendorffii]	0.67	GO:0016787;GO:0007154;GO:0035091	_	_	_	_	_	_	None	_
comp18594_c0_seq1	125	3-377(+)	gi|147817677|emb|CAN75589.1|	hypothetical protein VITISV_042880 [Vitis vinifera]	0.7	_	_	_	_	_	_	_	None	_
comp123_c0_seq3	203	175-783(-)	gi|115479251|ref|NP_001063219.1|	Os09g0425200 [Oryza sativa Japonica Group]	0.52	_	_	_	_	_	_	_	None	_
comp19751_c0_seq1	132	381-776(-)	_	_	_	_	_	_	_	_	_	_	None	_
comp2900_c0_seq1	312	497-1432(-)	gi|294464900|gb|ADE77955.1|	unknown [Picea sitchensis]	0.91	GO:0016021;GO:0015031	4558.Sb02g036500.1	hypothetical protein	0.8289	_	KOG3088	_	None	_
comp6926_c0_seq2	232	149-844(+)	gi|302796499|ref|XP_002980011.1|	hypothetical protein SELMODRAFT_57757 [Selaginella moellendorffii]	0.75	_	_	_	_	_	_	_	None	_
comp19843_c0_seq1	174	1-522(-)	gi|48428322|sp|P82859.1|LECA_CASCR	RecName: Full=Agglutinin; AltName: Full=CCA AF319617_1 agglutinin [Castanea crenata]	0.55	_	_	_	_	_	_	_	None	_
comp16120_c0_seq1	258	2-775(+)	gi|42570623|ref|NP_973385.1|	myb-like HTH transcriptional regulator-like protein [Arabidopsis thaliana]	0.8	GO:0003677;GO:0000785;GO:0006499;GO:0006355;GO:0006891;GO:0006635;GO:0005667;GO:0003682;GO:0016558;GO:0045449;GO:0003700	_	_	_	_	_	_	None	_
comp25827_c0_seq1	155	1-465(-)	gi|297797775|ref|XP_002866772.1|	predicted protein [Arabidopsis lyrata subsp. lyrata]	0.73	GO:0043687;GO:0005634;GO:0007126;GO:0000166;GO:0033044;GO:0045893;GO:0006282	_	_	_	_	_	_	K06662	HRAD17, RAD24
comp7333_c0_seq1	281	453-1295(-)	gi|297734519|emb|CBI15766.3|	unnamed protein product [Vitis vinifera]	0.74	GO:1901363;GO:0097159	29760.GSVIVG00018051001	SubName: Full=Chromosome chr17 scaffold_16, whole genome shotgun sequence;	0.8102	_	KOG3152	_	K14785	ESF2, ABT1
comp4980_c1_seq8	619	393-2249(-)	gi|255567955|ref|XP_002524955.1|	ubiquitin-protein ligase, putative [Ricinus communis]	0.73	GO:0000151;GO:0016567;GO:0004842	_	_	_	_	_	_	None	_
comp11377_c0_seq2	180	1-540(-)	gi|224066394|ref|XP_002302094.1|	predicted protein [Populus predicted protein [Populus trichocarpa]	0.8	_	_	_	_	_	_	_	None	_
comp18149_c0_seq2	152	86-541(-)	gi|294463389|gb|ADE77226.1|	unknown [Picea sitchensis]	0.87	GO:0008643;GO:0055085;GO:0016021;GO:0022891	_	_	_	_	_	_	K08145	SLC2A8, GLUT8
comp14383_c0_seq1	234	3-704(+)	_	_	_	_	_	_	_	_	_	_	None	_
comp7499_c0_seq4	516	2-1549(+)	gi|147853720|emb|CAN80223.1|	hypothetical protein VITISV_027896 [Vitis vinifera]	0.92	GO:0010023;GO:0005524;GO:0015662;GO:0006812;GO:0007035;GO:0005773;GO:0006754;GO:0046872;GO:0007033;GO:0016021;GO:0006200;GO:0009507	_	_	_	_	_	_	K01535	E3.6.3.6
comp5328_c0_seq1	539	185-1801(-)	gi|115463463|ref|NP_001055331.1|	Os05g0366600 [Oryza sativa Japonica Group]	0.71	GO:0016023;GO:0016798	_	_	_	_	_	_	K01188	E3.2.1.21
comp6518_c0_seq1	642	755-2680(-)	gi|168055725|ref|XP_001779874.1|	predicted protein [Physcomitrella patens subsp. patens]	0.58	GO:0005488	3218.JGI170895	hypothetical protein	0.8142	_	KOG4299	_	None	_
comp15386_c0_seq1	79	3-239(+)	_	_	_	_	_	_	_	_	_	_	None	_
comp35368_c0_seq1	119	3-362(+)	gi|352951016|ref|YP_004891371.1|	photochlorophyllide reductase subunit N (chloroplast) [Cephalotaxus wilsoniana]	0.98	GO:0016730;GO:0055114;GO:0030494;GO:0009507;GO:0019685	_	_	_	_	_	_	K04038	chlN
comp4672_c0_seq1	646	1-1938(+)	gi|297745112|emb|CBI38951.3|	unnamed protein product [Vitis vinifera]	0.81	GO:0010584	3694.gw1.164.57.1	hypothetical protein	0.8019	_	_	NOG72312	None	_
comp11340_c0_seq1	113	217-555(-)	gi|294460516|gb|ADE75834.1|	unknown [Picea sitchensis]	0.76	_	_	_	_	_	_	_	None	_
comp5067_c0_seq1	92	2-277(+)	gi|225433734|ref|XP_002269806.1|	PREDICTED: uncharacterized protein At1g05835 [Vitis vinifera]	0.73	_	_	_	_	_	_	_	None	_
comp6541_c0_seq1	760	569-2848(-)	gi|225451197|ref|XP_002271491.1|	PREDICTED: WD repeat-containing protein 48 homolog isoform 1 [Vitis vinifera]	0.84	GO:0016310;GO:0016459;GO:0010311;GO:0009069;GO:0016905	3694.estExt_fgenesh4_pg.C_700123	hypothetical protein	0.8318	COG2319	KOG0308	_	K15361	WDR48, UAF1
comp2701_c0_seq1	248	670-1413(-)	gi|116780989|gb|ABK21914.1|	unknown [Picea sitchensis]	0.8	GO:0042777;GO:0008270;GO:0005886;GO:0005754;GO:0009507;GO:0050897;GO:0046933	4558.Sb04g030280.1	hypothetical protein	0.7935	COG0712	_	_	K02137	ATPeF1O, ATP5O
comp1294_c0_seq13	108	217-540(-)	_	_	_	_	_	_	_	_	_	_	None	_
comp23614_c0_seq1	56	208-375(-)	_	_	_	_	_	_	_	_	_	_	None	_
comp14982_c0_seq2	416	92-1339(-)	gi|255088309|ref|XP_002506077.1|	predicted protein [Micromonas sp. RCC299]	0.57	GO:0016787	_	_	_	_	_	_	K03426	E3.6.1.22, NUDT12, nudC
comp19269_c0_seq1	147	217-657(-)	gi|294460714|gb|ADE75931.1|	unknown [Picea sitchensis]	0.92	GO:0000214;GO:0006388;GO:0090305;GO:0051252;GO:0000213;GO:0003676	_	_	_	_	_	_	K15322	TSEN2
comp13448_c0_seq3	136	2-409(+)	gi|116788911|gb|ABK25047.1|	unknown [Picea sitchensis]	0.91	GO:0008270	39946.BGIOSIBCE016709	Putative uncharacterized protein	0.7652	_	KOG2084	_	None	_
comp28265_c0_seq1	142	1-429(+)	gi|147793123|emb|CAN75335.1|	hypothetical protein VITISV_032542 [Vitis vinifera]	0.65	_	_	_	_	_	_	_	None	_
comp11563_c0_seq2	527	132-1712(+)	gi|298569776|gb|ADI87416.1|	fructokinase-like protein 1 [Solanum tuberosum]	0.69	GO:0016773	3218.JGI141786	hypothetical protein	0.7881	_	KOG2855	_	None	_
comp31894_c0_seq1	144	27-458(-)	_	_	_	_	_	_	_	_	_	_	None	_
comp2740_c0_seq1	122	134-499(+)	_	_	_	_	_	_	_	_	_	_	None	_
comp13867_c0_seq1	136	1-408(-)	gi|294463530|gb|ADE77294.1|	unknown [Picea sitchensis]	0.7	GO:0004553;GO:0005975;GO:0016023	_	_	_	_	_	_	K05350	bglB
comp33184_c0_seq1	72	1-216(+)	gi|168038264|ref|XP_001771621.1|	predicted protein [Physcomitrella patens subsp. patens]	0.79	GO:0016765;GO:0009108;GO:0051539	_	_	_	_	_	_	K11779	fbiC
comp17884_c0_seq1	111	35-367(-)	_	_	_	_	_	_	_	_	_	_	None	_
comp10106_c0_seq3	663	1443-3431(-)	gi|224137400|ref|XP_002322548.1|	predicted protein [Populus predicted protein [Populus trichocarpa]	0.72	GO:0046872	3694.eugene3.00160127	hypothetical protein	0.8075	COG5273	_	_	None	_
comp20135_c0_seq1	189	2-568(-)	_	_	_	_	_	_	_	_	_	_	None	_
comp12819_c0_seq1	93	237-515(-)	_	_	_	_	_	_	_	_	_	_	None	_
comp13240_c0_seq1	178	2-538(+)	_	_	_	_	_	_	_	_	_	_	None	_
comp19308_c0_seq1	57	2-172(+)	_	_	_	_	_	_	_	_	_	_	None	_
comp7261_c0_seq1	351	196-1248(+)	gi|116794374|gb|ABK27119.1|	unknown [Picea sitchensis]	0.92	GO:0015867;GO:0051788;GO:0005777;GO:0006839;GO:0006635;GO:0080024;GO:0016021;GO:0007031;GO:0055085;GO:0015217;GO:0080129;GO:0043161;GO:0090351;GO:0005347;GO:0009407;GO:0005743;GO:0015866	3694.estExt_fgenesh4_pg.C_LG_XIII0118	hypothetical protein	0.8032	_	KOG0769	_	None	_
comp4402_c0_seq1	228	164-847(+)	gi|148909546|gb|ABR17867.1|	unknown [Picea sitchensis]	0.89	GO:0005634;GO:0008270;GO:0035064	3702.AT3G24010.1-P	ING1 (INHIBITOR OF GROWTH 1); DNA binding / methylated histone residue binding; ING1 encodes [...]	0.8444	COG5034	KOG1973	_	None	_
comp13048_c0_seq1	618	209-2062(-)	gi|225431924|ref|XP_002277060.1|	PREDICTED: uncharacterized protein LOC100248159 [Vitis vinifera]	0.63	_	29760.GSVIVG00033124001	SubName: Full=Chromosome chr5 scaffold_64, whole genome shotgun sequence;	0.7542	_	KOG0644	_	None	_
comp10065_c0_seq1	386	367-1524(-)	gi|356553458|ref|XP_003545073.1|	PREDICTED: histidine kinase 2-like [Glycine max]	0.63	GO:0007165	29760.GSVIVG00002792001	SubName: Full=Chromosome chr1 scaffold_136, whole genome shotgun sequence;	0.7647	COG0784	_	_	K14489	AHK2_3_4
comp8160_c0_seq4	197	2-592(+)	gi|147777506|emb|CAN60499.1|	hypothetical protein VITISV_027870 [Vitis vinifera]	0.8	GO:0005886;GO:0009507	_	_	_	_	_	_	None	_
comp10549_c0_seq1	389	453-1619(-)	gi|357123204|ref|XP_003563302.1|	PREDICTED: uncharacterized protein LOC100831320 [Brachypodium distachyon]	0.65	_	_	_	_	_	_	_	None	_
comp31357_c0_seq1	100	3-302(+)	_	_	_	_	_	_	_	_	_	_	None	_
comp22778_c0_seq1	191	1-573(-)	gi|148910192|gb|ABR18177.1|	unknown [Picea sitchensis]	0.71	_	_	_	_	_	_	_	K14308	NUP54
comp13094_c0_seq2	167	2-502(+)	gi|225459647|ref|XP_002284588.1|	PREDICTED: probable receptor-like protein kinase At1g11050 [Vitis vinifera]	0.81	GO:0004674;GO:0005524;GO:0009069;GO:0006468	_	_	_	_	_	_	None	_
comp6534_c0_seq2	607	325-2145(-)	gi|224071551|ref|XP_002303512.1|	predicted protein [Populus predicted protein [Populus trichocarpa]	0.78	GO:0016020;GO:0006810;GO:0050896;GO:0005215	3694.eugene3.00030833	hypothetical protein	0.7732	COG3104	_	_	None	_
comp14611_c0_seq1	414	3-1244(+)	gi|255584913|ref|XP_002533171.1|	serine/threonine-protein kinase bri1, putative [Ricinus communis]	0.89	GO:0004709;GO:0005524;GO:0009069;GO:0007178;GO:0004721;GO:0016021;GO:0006470;GO:0000186	29760.GSVIVG00019364001	SubName: Full=Chromosome chr7 scaffold_20, whole genome shotgun sequence;	0.9019	COG0515	KOG1187	_	K13415	BRI1
comp18115_c0_seq2	130	75-464(-)	_	_	_	_	_	_	_	_	_	_	None	_
comp5403_c0_seq1	1294	325-4206(-)	gi|359489634|ref|XP_002276245.2|	PREDICTED: ATP-dependent helicase BRM-like [Vitis vinifera]	0.87	GO:0003677;GO:0040029;GO:0016585;GO:0005524;GO:0006355;GO:0010199;GO:0004386;GO:0005829;GO:0043044;GO:0016740	_	_	_	_	_	_	K11647	SMARCA2_4
comp39_c0_seq2	162	458-943(+)	gi|122938387|gb|ABM69039.1|	expansin-like protein [Cunninghamia lanceolata]	0.91	GO:0005576	_	_	_	_	_	_	None	_
comp2365_c0_seq1	301	204-1106(-)	gi|116779593|gb|ABK21355.1|	unknown [Picea sitchensis]	0.83	GO:0016616;GO:0000166;GO:0044237;GO:0044710;GO:0050662	_	_	_	_	_	_	None	_
comp25850_c0_seq1	242	1-726(-)	gi|224114235|ref|XP_002316704.1|	predicted protein [Populus predicted protein [Populus trichocarpa]	0.85	GO:0031048;GO:0009971;GO:0009909;GO:0006275;GO:0008569;GO:0010332;GO:0009736;GO:0048439;GO:0007131;GO:0042138;GO:0005515;GO:0010094;GO:0032204;GO:0003700;GO:0007129;GO:0009855;GO:0010389;GO:0006346;GO:0005872;GO:0045449;GO:0045132;GO:0010051;GO:0005524;GO:0051322;GO:0009723;GO:0051567;GO:0000911;GO:0009524;GO:0005667;GO:0043565;GO:0005876;GO:0032504;GO:0007018;GO:0043247;GO:0006306;GO:0007062;GO:…	_	_	_	_	_	_	K10405	KIFC1
comp4285_c0_seq1	472	261-1676(-)	gi|225438483|ref|XP_002278249.1|	PREDICTED: 26S proteasome non-ATPase regulatory subunit 12-like [Vitis vinifera]	0.92	GO:0005634;GO:0000502;GO:0007275;GO:0005737	3694.eugene3.00050260	hypothetical protein	0.8995	COG5071	KOG1498	_	K03035	PSMD12, RPN5
comp23487_c0_seq2	141	2-427(+)	gi|148908911|gb|ABR17560.1|	unknown [Picea sitchensis]	0.69	GO:0031048;GO:0035196;GO:0000394;GO:0009616;GO:0051567;GO:0010267;GO:0006346;GO:0009941;GO:0010050;GO:0009086;GO:0009570	_	_	_	_	_	_	None	_
comp34471_c0_seq1	98	82-378(+)	gi|168043467|ref|XP_001774206.1|	predicted protein [Physcomitrella patens subsp. patens]	0.77	_	_	_	_	_	_	_	None	_
comp28204_c0_seq1	128	3-386(-)	_	_	_	_	_	_	_	_	_	_	None	_
comp2227_c0_seq2	642	103-2028(-)	gi|115434398|ref|NP_001041957.1|	Os01g0136400 [Oryza sativa Japonica Group]	0.65	GO:0016301;GO:0016023;GO:0005488	39947.LOC_Os01g04409.1	OsWAK1 - OsWAK receptor-like cytoplasmic kinase OsWAK-RLCK, expressed	0.7789	COG0515	_	_	None	_
comp9737_c0_seq1	169	320-826(-)	gi|224055075|ref|XP_002298412.1|	predicted protein [Populus predicted protein [Populus trichocarpa]	0.83	GO:0008168;GO:0032259	_	_	_	_	_	_	None	_
comp7628_c0_seq1	104	225-536(-)	gi|297734340|emb|CBI15587.3|	unnamed protein product [Vitis vinifera]	0.82	GO:0005634;GO:0006289	29760.GSVIVG00017850001	SubName: Full=Chromosome chr17 scaffold_16, whole genome shotgun sequence;	0.8202	_	KOG4495	_	K03873	TCEB2
comp26212_c0_seq1	89	1-267(-)	gi|125662845|gb|ABN50367.1|	leaf dorsal-ventral development protein [Morus alba]	0.95	GO:0003677;GO:0000785;GO:0003682	_	_	_	_	_	_	K09422	MYBP
comp16693_c0_seq1	454	3-1364(+)	gi|148909377|gb|ABR17787.1|	unknown [Picea sitchensis]	0.85	GO:0000166;GO:0055114;GO:0009507;GO:0016491	3694.gw1.IX.3638.1	hypothetical protein	0.8333	COG1748	_	_	None	_
comp9409_c0_seq1	334	444-1445(-)	gi|148908325|gb|ABR17276.1|	unknown [Picea sitchensis]	0.89	GO:0003677	_	_	_	_	_	_	None	_
comp6770_c0_seq1	1071	465-3677(-)	gi|225463226|ref|XP_002272397.1|	PREDICTED: probable cation-transporting ATPase-like isoform 1 [Vitis vinifera]	0.88	GO:0009846;GO:0016036;GO:0005524;GO:0005388;GO:0006816;GO:0010152;GO:0016529;GO:0046872;GO:0006875;GO:0048867;GO:0016021;GO:0006200;GO:0010073;GO:0005886	_	_	_	_	_	_	K14950	ATP13A1
comp486_c0_seq6	581	62-1804(+)	gi|161019194|gb|ABQ42392.1|	pectin methylesterase-like protein [Taiwania cryptomerioides]	0.66	GO:0016787	59689.scaffold_501129.1	annotation not avaliable	0.7736	COG4677	_	_	None	_
comp9361_c0_seq2	334	486-1487(-)	_	_	_	_	_	_	_	_	_	_	None	_
comp1030_c0_seq1	289	603-1472(+)	gi|116781042|gb|ABK21940.1|	unknown [Picea sitchensis]	0.93	_	_	_	_	_	_	_	None	_
comp17761_c0_seq1	164	55-546(-)	gi|294464086|gb|ADE77562.1|	unknown [Picea sitchensis]	0.84	GO:0016020;GO:0005982;GO:0005985;GO:0010431;GO:0001666;GO:0009505;GO:0009058;GO:0016157;GO:0005829	_	_	_	_	_	_	K00695	E2.4.1.13
comp1889_c0_seq2	484	539-1990(-)	gi|224284234|gb|ACN39853.1|	unknown [Picea sitchensis]	0.82	GO:0000166;GO:0003676	3694.eugene3.00002010	hypothetical protein	0.7595	COG0724	KOG4205	_	K14411	MSI
comp27473_c0_seq1	372	1-1119(+)	_	_	_	_	_	_	_	_	_	_	None	_
comp18480_c0_seq2	103	69-380(+)	gi|124360724|gb|ABN08701.1|	Amino acid-binding ACT [Medicago truncatula]	0.79	GO:0005975;GO:0008184;GO:0030170	_	_	_	_	_	_	K00688	E2.4.1.1, glgP, PYG
comp17255_c0_seq1	162	1-489(+)	gi|296088294|emb|CBI36739.3|	unnamed protein product [Vitis vinifera]	0.86	GO:0008152;GO:0008483	_	_	_	_	_	_	None	_
comp16926_c0_seq1	186	70-627(-)	gi|297734339|emb|CBI15586.3|	unnamed protein product [Vitis vinifera]	0.84	GO:0050660;GO:0055114;GO:0015979;GO:0009507;GO:0016491	_	_	_	_	_	_	None	_
comp356_c0_seq1	259	2-778(-)	gi|116787148|gb|ABK24388.1|	unknown [Picea sitchensis]	0.88	GO:0000166;GO:0016491	_	_	_	_	_	_	None	_
comp2691_c0_seq1	266	442-1239(-)	gi|116789482|gb|ABK25262.1|	unknown [Picea sitchensis]	0.62	_	_	_	_	_	_	_	None	_
comp12278_c0_seq1	198	1-594(+)	gi|224131154|ref|XP_002321014.1|	predicted protein [Populus predicted protein [Populus trichocarpa]	0.87	GO:0005524;GO:0008568	_	_	_	_	_	_	None	_
comp4674_c0_seq1	328	2-985(+)	gi|116786776|gb|ABK24232.1|	unknown [Picea sitchensis]	0.66	GO:0005634;GO:0009826;GO:0009741;GO:0016301;GO:0048364;GO:0009850	_	_	_	_	_	_	K02218	CSNK1, CK1
comp19529_c0_seq1	190	67-639(+)	gi|297810995|ref|XP_002873381.1|	hypothetical protein ARALYDRAFT_908854 [Arabidopsis lyrata subsp. lyrata]	0.89	GO:0050660;GO:0055114;GO:0044446;GO:0009507;GO:0016491	_	_	_	_	_	_	K03885	ndh
comp5102_c0_seq3	164	3-494(-)	gi|148909214|gb|ABR17707.1|	unknown [Picea sitchensis]	0.87	GO:0006896;GO:0005524;GO:0009069;GO:0006468;GO:0005773;GO:0009940;GO:0004674;GO:0005509;GO:0017119;GO:0005886	_	_	_	_	_	_	None	_
comp22670_c0_seq1	133	1-399(-)	gi|148906616|gb|ABR16460.1|	unknown [Picea sitchensis]	0.98	GO:0019358;GO:0004516;GO:0004514;GO:0005737;GO:0009435	_	_	_	_	_	_	K00763	pncB, NAPRT1
comp12954_c0_seq1	175	550-1074(-)	_	_	_	_	_	_	_	_	_	_	None	_
comp28848_c0_seq1	114	1-342(+)	gi|116783377|gb|ABK22917.1|	unknown [Picea sitchensis]	0.83	GO:0008152;GO:0016758	_	_	_	_	_	_	None	_
comp23167_c0_seq1	159	80-559(+)	gi|255080764|ref|XP_002503955.1|	Serine/threonine protein phosphatase 2A 57 kDa regulatory subunit B' beta isoform [Micromonas sp. RCC299]	0.62	_	_	_	_	_	_	_	K11584	PPP2R5
comp12405_c0_seq2	378	3-1136(+)	gi|225459860|ref|XP_002285931.1|	PREDICTED: uncharacterized protein LOC100252277 [Vitis vinifera]	0.87	_	3218.JGI136503	hypothetical protein	0.8892	_	_	NOG269360	None	_
comp12584_c0_seq1	234	1-705(+)	gi|168005694|ref|XP_001755545.1|	predicted protein [Physcomitrella patens subsp. patens]	0.87	GO:0016020;GO:0005524;GO:0005730;GO:0009941;GO:0003676;GO:0008026	_	_	_	_	_	_	K12820	DHX15, PRP43
comp27005_c0_seq1	163	3-491(-)	gi|255538608|ref|XP_002510369.1|	conserved hypothetical protein [Ricinus communis]	0.66	GO:0009737	_	_	_	_	_	_	None	_
comp6694_c0_seq1	381	1046-2188(+)	gi|302142826|emb|CBI20121.3|	unnamed protein product [Vitis vinifera]	0.75	GO:0000166;GO:0004672	_	_	_	_	_	_	None	_
comp12789_c0_seq1	1009	552-3578(-)	gi|225441327|ref|XP_002276357.1|	PREDICTED: triacylglycerol lipase SDP1-like isoform 1 [Vitis vinifera]	0.85	GO:0019433;GO:0004806;GO:0012511	3694.eugene3.00060391	hypothetical protein	0.9134	COG1752	_	_	K14674	TGL4
comp6413_c0_seq3	211	2-634(+)	gi|148906321|gb|ABR16316.1|	unknown [Picea sitchensis]	0.91	GO:0005634;GO:0010091;GO:0042023;GO:0005886;GO:0005737;GO:0042787;GO:0004842	_	_	_	_	_	_	K10590	TRIP12
comp5583_c0_seq1	218	1-654(+)	gi|116779139|gb|ABK21155.1|	unknown [Picea sitchensis]	0.89	GO:0006769;GO:0008936;GO:0019674;GO:0046497	3218.JGI234920	hypothetical protein	0.8421	COG1535	_	_	None	_
comp25881_c0_seq1	285	2-856(-)	gi|225429856|ref|XP_002280927.1|	PREDICTED: uncharacterized protein LOC100262807 [Vitis vinifera]	0.71	_	_	_	_	_	_	_	None	_
comp2016_c0_seq2	1216	248-3895(-)	gi|255543813|ref|XP_002512969.1|	coatomer alpha subunit, putative [Ricinus communis]	0.89	GO:0006886;GO:0016310;GO:0030126;GO:0016459;GO:0009069;GO:0005198;GO:0005886;GO:0016905;GO:0016192	29760.GSVIVG00004883001	SubName: Full=Chromosome undetermined scaffold_840, whole genome shotgun sequence;	0.8916	COG2319	KOG0292	_	K05236	COPA
comp17556_c0_seq1	83	248-496(-)	_	_	_	_	_	_	_	_	_	_	None	_
comp13449_c0_seq1	292	117-992(-)	gi|294460566|gb|ADE75858.1|	unknown [Picea sitchensis]	0.78	_	29760.GSVIVG00019902001	SubName: Full=Chromosome chr5 scaffold_2, whole genome shotgun sequence;	0.8144	COG0398	KOG3140	_	None	_
comp14236_c0_seq2	239	2-718(+)	gi|148909038|gb|ABR17622.1|	unknown [Picea sitchensis]	0.79	GO:0016757;GO:0005794	_	_	_	_	_	_	None	_
comp7858_c0_seq1	494	756-2237(-)	gi|225459846|ref|XP_002285926.1|	PREDICTED: probable serine/threonine-protein kinase At4g35230 isoform 1 [Vitis unnamed protein product [Vitis vinifera]	0.86	GO:0010098;GO:0005524;GO:0009506;GO:0006499;GO:0006468;GO:0009742;GO:0010740;GO:0005773;GO:0080159;GO:0009737;GO:0005515;GO:0004672;GO:0009898	29760.GSVIVG00015561001	SubName: Full=Chromosome chr18 scaffold_1, whole genome shotgun sequence;	0.9007	COG0515	KOG1187;KOG0548	_	K14500	BSK
comp25075_c0_seq1	183	2-550(-)	gi|357518987|ref|XP_003629782.1|	Leucine-rich repeat receptor-like protein kinase [Medicago truncatula]	0.68	GO:0016301	_	_	_	_	_	_	None	_
comp12004_c0_seq1	183	320-868(-)	gi|294460393|gb|ADE75776.1|	unknown [Picea sitchensis]	0.89	GO:0003677;GO:0005667;GO:0006355;GO:0045449;GO:0003700	3218.JGI49509	hypothetical protein	0.7683	_	_	NOG230461	None	_
comp6960_c0_seq4	60	2-181(+)	gi|148909076|gb|ABR17640.1|	unknown [Picea sitchensis]	0.79	_	_	_	_	_	_	_	None	_
comp6657_c0_seq7	122	2-367(-)	_	_	_	_	_	_	_	_	_	_	None	_
comp25359_c0_seq1	59	384-560(-)	_	_	_	_	_	_	_	_	_	_	None	_
comp22167_c0_seq1	406	633-1850(-)	_	_	_	_	_	_	_	_	_	_	None	_
comp16611_c0_seq1	510	2-1531(+)	gi|124360532|gb|ABN08542.1|	AAA ATPase, central region; L-lactate dehydrogenase [Medicago truncatula]	0.76	GO:0005524;GO:0017111	3702.AT1G03000.1-P	PEX6 (PEROXIN 6); ATP binding / ATPase/ nucleoside-triphosphatase/ nucleotide binding; Encod [...]	0.865	COG0464	_	_	K13339	PEX6, PXAAA1
comp24055_c0_seq1	152	341-796(-)	gi|294462948|gb|ADE77014.1|	unknown [Picea sitchensis]	0.69	_	_	_	_	_	_	_	None	_
comp20093_c0_seq2	171	148-663(+)	_	_	_	_	_	_	_	_	_	_	None	_
comp13694_c0_seq2	107	3-323(+)	gi|297814057|ref|XP_002874912.1|	hypothetical protein ARALYDRAFT_490317 [Arabidopsis lyrata subsp. lyrata]	0.72	GO:0005634	_	_	_	_	_	_	None	_
comp23046_c0_seq1	164	2-493(-)	gi|147783182|emb|CAN68669.1|	hypothetical protein VITISV_039388 [Vitis vinifera]	0.52	_	_	_	_	_	_	_	None	_
comp14406_c0_seq1	207	1-621(-)	gi|115451807|ref|NP_001049504.1|	Os03g0239200 [Oryza sativa Japonica Group]	0.76	_	_	_	_	_	_	_	None	_
comp8479_c0_seq1	153	217-675(-)	gi|147817752|emb|CAN66660.1|	hypothetical protein VITISV_031720 [Vitis vinifera]	0.8	GO:0004527;GO:0005622;GO:0003676	_	_	_	_	_	_	None	_
comp9680_c0_seq1	475	183-1607(+)	gi|126012451|gb|ABF47291.2|	ATP sulfurylase [Camellia sinensis]	0.88	GO:0000103;GO:0016126;GO:0009970;GO:0070206;GO:0006144;GO:0004781;GO:0009507	59689.fgenesh2_kg.3__2500__AT3G22890.1	annotation not avaliable	0.8912	COG2046	_	_	K13811	PAPSS
comp5562_c0_seq1	499	3-1499(+)	gi|225451428|ref|XP_002273749.1|	PREDICTED: SWI/SNF complex component SNF12 homolog [Vitis vinifera]	0.86	GO:0005634;GO:0006281;GO:0048364;GO:0010224;GO:0000956;GO:0008284	59689.fgenesh2_kg.6__1383__AT5G14170.1	annotation not avaliable	0.859	COG5531	KOG2570	_	K11650	SMARCD
comp17791_c0_seq2	469	115-1521(-)	gi|225464410|ref|XP_002269194.1|	PREDICTED: pentatricopeptide repeat-containing protein At5g04810, chloroplastic [Vitis vinifera]	0.8	GO:0000166;GO:0009507;GO:0003676	_	_	_	_	_	_	None	_
comp8391_c0_seq1	361	288-1370(-)	gi|351723481|ref|NP_001238560.1|	inducer of CBF expression 1 [Glycine max]	0.7	_	_	_	_	_	_	_	None	_
comp8106_c0_seq1	372	445-1560(-)	gi|225428707|ref|XP_002284980.1|	PREDICTED: peptidyl-prolyl cis-trans isomerase CYP40 [Vitis vinifera]	0.9	GO:0006457;GO:0003755;GO:0000413;GO:0010582;GO:0005737;GO:0010050	29760.GSVIVG00036534001	RecName: Full=Peptidyl-prolyl cis-trans isomerase; EC=5.2.1.8;	0.929	COG0652	KOG0546	_	K05864	CYPD, PPID
comp436_c0_seq1	490	216-1685(-)	gi|116787333|gb|ABK24467.1|	unknown [Picea sitchensis]	0.87	GO:0016020;GO:0009664;GO:0009505;GO:0006508;GO:0080167;GO:0005576;GO:0004190;GO:0042545	_	_	_	_	_	_	None	_
comp3382_c0_seq3	333	117-1115(+)	gi|116793257|gb|ABK26675.1|	unknown [Picea sitchensis]	0.58	_	_	_	_	_	_	_	None	_
comp6272_c0_seq2	555	198-1862(-)	gi|357446137|ref|XP_003593346.1|	Receptor-like protein kinase HAIKU2 [Medicago truncatula]	0.63	GO:0043687;GO:0016020;GO:0048653;GO:0016310;GO:0000271;GO:0048767;GO:0045893;GO:0009664;GO:0009926;GO:0009880;GO:0004672;GO:0000166;GO:0010564;GO:0009832;GO:2000034;GO:0048825;GO:0008361;GO:0044464;GO:0010075;GO:0007020;GO:0009932;GO:0010072;GO:0009825;GO:0009630;GO:0043481;GO:0007062;GO:0010030;GO:0051301;GO:0010162;GO:0048366;GO:0045595	_	_	_	_	_	_	K00924	E2.7.1.-
comp3155_c0_seq5	154	920-1381(+)	gi|148906235|gb|ABR16273.1|	unknown [Picea sitchensis]	0.85	GO:0004674;GO:0005524;GO:0004715;GO:0009069;GO:0006468;GO:0005886	_	_	_	_	_	_	None	_
comp1775_c0_seq1	416	389-1636(-)	gi|148905888|gb|ABR16106.1|	unknown [Picea sitchensis]	0.84	GO:0000166;GO:0003676	_	_	_	_	_	_	K14411	MSI
comp9409_c0_seq6	354	222-1283(-)	gi|148906138|gb|ABR16227.1|	unknown [Picea sitchensis]	0.81	GO:0003677	_	_	_	_	_	_	None	_
comp23542_c0_seq1	110	261-590(-)	gi|294460217|gb|ADE75691.1|	unknown [Picea sitchensis]	0.93	GO:0008168;GO:0032259	29760.GSVIVG00017257001	SubName: Full=Chromosome chr6 scaffold_15, whole genome shotgun sequence;	0.7969	_	_	NOG248161	None	_
comp20942_c0_seq1	254	3-767(+)	gi|116786598|gb|ABK24168.1|	unknown [Picea sitchensis]	0.61	_	_	_	_	_	_	_	None	_
comp17270_c0_seq1	126	1-378(-)	_	_	_	_	_	_	_	_	_	_	None	_
comp8212_c0_seq1	770	450-2759(-)	gi|224075776|ref|XP_002304762.1|	predicted protein [Populus predicted protein [Populus trichocarpa]	0.78	GO:0009505;GO:0005773	_	_	_	_	_	_	K09955	K09955
comp16907_c0_seq1	202	236-844(+)	gi|168058767|ref|XP_001781378.1|	predicted protein [Physcomitrella patens subsp. patens]	0.73	_	_	_	_	_	_	_	None	_
comp26539_c0_seq1	229	1-687(-)	gi|302803448|ref|XP_002983477.1|	hypothetical protein SELMODRAFT_118314 [Selaginella moellendorffii]	0.74	GO:0016310;GO:0004674;GO:0009069;GO:0000910;GO:0005488	_	_	_	_	_	_	None	_
comp9463_c0_seq1	422	117-1382(+)	gi|148906638|gb|ABR16470.1|	unknown [Picea sitchensis]	0.89	GO:0009058;GO:0006520;GO:0008483;GO:0030170	3694.estExt_fgenesh4_pm.C_640067	aminotransferase family protein	0.7851	COG0436	KOG0259	_	K00815	TAT
comp1685_c0_seq5	529	1-1587(+)	gi|255576976|ref|XP_002529373.1|	Potassium channel AKT1, putative [Ricinus communis]	0.77	GO:0030551;GO:0009414;GO:0048767;GO:0015706;GO:0010014;GO:0006826;GO:0009651;GO:0071555;GO:0008076;GO:0090333;GO:0010106;GO:0006813;GO:0055085;GO:0042802;GO:0005242;GO:0010090;GO:0010167;GO:0045010;GO:0007155;GO:0045595	_	_	_	_	_	_	None	_
comp7624_c0_seq1	245	3-740(+)	gi|116793480|gb|ABK26762.1|	unknown [Picea sitchensis]	0.86	GO:0005739	_	_	_	_	_	_	None	_
comp8348_c0_seq1	458	2-1378(+)	gi|148908826|gb|ABR17519.1|	unknown [Picea sitchensis]	0.72	GO:0046872;GO:0016491	_	_	_	_	_	_	None	_
comp3564_c0_seq1	248	626-1369(-)	gi|116786419|gb|ABK24098.1|	unknown [Picea sitchensis]	0.83	GO:0004180;GO:0030246;GO:0005783	15368.BRADI1G30540.1	annotation not avaliable	0.843	_	KOG3306	_	None	_
comp18648_c0_seq1	410	1-1230(-)	gi|147776373|emb|CAN65263.1|	hypothetical protein VITISV_010580 [Vitis vinifera]	0.75	_	_	_	_	_	_	_	None	_
comp10306_c0_seq2	305	238-1152(-)	gi|148906204|gb|ABR16258.1|	unknown [Picea sitchensis]	0.82	_	_	_	_	_	_	_	None	_
comp13247_c0_seq5	140	114-533(-)	gi|221327740|gb|ACM17559.1|	NBS-LRR disease resistance protein family-4 [Oryza brachyantha]	0.57	_	_	_	_	_	_	_	None	_
comp12804_c0_seq1	497	1-1491(+)	gi|297738570|emb|CBI27815.3|	unnamed protein product [Vitis vinifera]	0.64	GO:0009536	_	_	_	_	_	_	K15082	RAD7
comp5088_c0_seq1	148	72-515(-)	gi|242065270|ref|XP_002453924.1|	hypothetical protein SORBIDRAFT_04g021520 [Sorghum bicolor]	0.7	GO:0008270;GO:0005576	_	_	_	_	_	_	None	_
comp5870_c0_seq2	307	269-1189(-)	gi|294461739|gb|ADE76428.1|	unknown [Picea sitchensis]	0.86	GO:0055085;GO:0016021;GO:0005886	_	_	_	_	_	_	None	_
comp24832_c0_seq1	111	328-663(+)	gi|224713626|gb|ACN62086.1|	response regulator 1 [Pinus pinea]	0.91	GO:0007623;GO:0005634;GO:0006355;GO:0035556;GO:0009736;GO:0000160;GO:0009536;GO:0045449;GO:0000156	_	_	_	_	_	_	K14492	ARR-A
comp1396_c0_seq1	555	40-1704(+)	gi|294462101|gb|ADE76603.1|	unknown [Picea sitchensis]	0.72	_	_	_	_	_	_	_	None	_
comp11420_c0_seq3	119	2-358(-)	_	_	_	_	_	_	_	_	_	_	None	_
comp130_c0_seq1	139	1-420(+)	gi|76577745|gb|ABA54143.1|	putative glycine-rich protein [Picea glauca]	0.9	GO:0004175;GO:0043231;GO:0003677;GO:0000502;GO:0006355;GO:0006950;GO:0008270	15368.BRADI3G01960.1	annotation not avaliable	0.7778	COG1278	KOG3070	_	K09250	CNBP
comp3329_c0_seq1	492	2-1477(+)	gi|297743073|emb|CBI35940.3|	unnamed protein product [Vitis vinifera]	0.67	GO:0048513;GO:0005488;GO:0016491	_	_	_	_	_	_	None	_
comp2324_c0_seq3	222	3-668(-)	gi|116792570|gb|ABK26417.1|	unknown [Picea sitchensis]	0.76	_	_	_	_	_	_	_	None	_
comp1116_c0_seq2	338	212-1225(+)	gi|148906713|gb|ABR16505.1|	unknown [Picea sitchensis]	0.93	GO:0043153;GO:0048573	3218.JGI132054	hypothetical protein	0.9215	_	KOG0290	_	K11805	WDR68, HAN11
comp6827_c0_seq1	943	442-3270(-)	gi|225444565|ref|XP_002277136.1|	PREDICTED: dedicator of cytokinesis protein 11 [Vitis vinifera]	0.93	GO:0070971;GO:0005634;GO:0019898;GO:0005085;GO:0016192;GO:0043087;GO:0005829;GO:0051020;GO:0005525;GO:0005886	_	_	_	_	_	_	None	_
comp8709_c0_seq1	327	64-1044(+)	gi|225448861|ref|XP_002269950.1|	PREDICTED: probable phytol kinase 1, chloroplastic [Vitis vinifera]	0.85	GO:0010276;GO:0008654;GO:0016310;GO:0010189;GO:0046486;GO:0004605;GO:0016021;GO:0031969	29760.GSVIVG00018069001	SubName: Full=Chromosome chr13 scaffold_17, whole genome shotgun sequence;	0.8889	COG0170	KOG4453	_	None	_
comp4015_c0_seq1	212	379-1014(-)	gi|294464323|gb|ADE77674.1|	unknown [Picea sitchensis]	0.86	_	_	_	_	_	_	_	None	_
comp32276_c0_seq1	81	1-243(+)	_	_	_	_	_	_	_	_	_	_	None	_
comp9776_c0_seq4	111	502-834(+)	_	_	_	_	_	_	_	_	_	_	None	_
comp1685_c0_seq15	72	2-217(+)	gi|147861116|emb|CAN80462.1|	hypothetical protein VITISV_015412 [Vitis vinifera]	0.82	GO:0005249;GO:0009651;GO:0071805;GO:0005739;GO:0009860;GO:0048767;GO:0008076	_	_	_	_	_	_	None	_
comp438_c0_seq4	173	278-796(-)	gi|294461221|gb|ADE76173.1|	unknown [Picea sitchensis]	0.82	GO:0045892;GO:0010105;GO:0003677;GO:0009414;GO:0042538;GO:0009737;GO:0005515;GO:0005667;GO:0045449;GO:0003700	_	_	_	_	_	_	K09286	EREBP
comp2204_c0_seq1	909	3-2729(-)	gi|148906778|gb|ABR16535.1|	unknown [Picea sitchensis]	0.84	GO:0005506;GO:0055114;GO:0031408;GO:0016165	_	_	_	_	_	_	K15718	LOX1_5
comp20877_c0_seq1	263	2-793(+)	gi|225427637|ref|XP_002272974.1|	PREDICTED: uncharacterized protein LOC100256375 [Vitis vinifera]	0.68	_	_	_	_	_	_	_	None	_
comp858_c0_seq1	281	453-1295(-)	gi|255556848|ref|XP_002519457.1|	zinc finger protein, putative [Ricinus communis]	0.88	GO:0008270	_	_	_	_	_	_	K10144	RCHY1, PIRH2
comp4367_c0_seq1	200	337-936(-)	gi|148908201|gb|ABR17216.1|	unknown [Picea sitchensis]	0.84	_	_	_	_	_	_	_	None	_
comp7744_c0_seq1	345	320-1354(-)	gi|115468570|ref|NP_001057884.1|	Os06g0564500 [Oryza sativa Japonica Group]	0.82	GO:0006535;GO:0004124;GO:0009333	39946.BGIOSIBCE022325	Os06g0564500	0.836	COG0031	KOG1252	_	K01738	cysK
comp12429_c0_seq1	219	1-657(-)	_	_	_	_	_	_	_	_	_	_	None	_
comp8486_c0_seq3	355	2-1066(-)	gi|225639908|gb|ACD87452.2|	minichromosome maintenance 5 protein [Pisum sativum]	0.95	GO:0005634;GO:0003677;GO:0005524;GO:0006270;GO:0005737	_	_	_	_	_	_	K02209	MCM5, CDC46
comp2597_c1_seq3	719	387-2543(+)	gi|359487017|ref|XP_002263912.2|	PREDICTED: ubiquitin carboxyl-terminal hydrolase 12-like [Vitis vinifera]	0.94	GO:0006511;GO:0016579;GO:0004221	_	_	_	_	_	_	K11838	USP7, UBP15
comp24938_c0_seq1	210	2-631(-)	_	_	_	_	_	_	_	_	_	_	None	_
comp14046_c0_seq5	378	83-1216(-)	gi|226497470|ref|NP_001141209.1|	uncharacterized protein LOC100273296 [Zea mays]	0.67	GO:0005730;GO:0006269;GO:0003896;GO:0006351;GO:0005657	_	_	_	_	_	_	None	_
comp11345_c0_seq1	155	228-692(-)	gi|118488340|gb|ABK95988.1|	unknown [Populus trichocarpa]	0.68	_	_	_	_	_	_	_	None	_
comp24058_c0_seq1	145	56-493(+)	_	_	_	_	_	_	_	_	_	_	None	_
comp3670_c0_seq4	253	2-763(+)	gi|148906021|gb|ABR16170.1|	unknown [Picea sitchensis]	0.61	GO:0016757	_	_	_	_	_	_	None	_
comp9716_c0_seq2	269	182-991(+)	gi|148908405|gb|ABR17316.1|	unknown [Picea sitchensis]	0.79	GO:0046827;GO:0009733;GO:0005634;GO:0005524;GO:0009069;GO:0006468;GO:0009742;GO:0042538;GO:0009965;GO:0009933;GO:0009825;GO:0009729;GO:0004674;GO:0005829;GO:0005886	_	_	_	_	_	_	None	_
comp968_c0_seq1	346	327-1364(+)	gi|115476758|ref|NP_001061975.1|	Os08g0459600 [Oryza sativa Japonica Group]	0.73	GO:0016629;GO:0050896;GO:0009695;GO:0005777;GO:0031408	_	_	_	_	_	_	K05894	E1.3.1.42
comp9823_c0_seq11	299	48-947(+)	gi|116786371|gb|ABK24082.1|	unknown [Picea sitchensis]	0.83	GO:0006886;GO:0009941;GO:0031227;GO:0016788;GO:0006505	_	_	_	_	_	_	None	_
comp20722_c0_seq1	264	1-792(+)	gi|302824811|ref|XP_002994045.1|	hypothetical protein SELMODRAFT_449287 [Selaginella moellendorffii]	0.66	GO:0055085;GO:0006821;GO:0016021;GO:0005247	_	_	_	_	_	_	None	_
comp16307_c0_seq3	380	80-1219(-)	gi|359476078|ref|XP_002281999.2|	PREDICTED: uncharacterized protein LOC100245761 [Vitis vinifera]	0.78	_	_	_	_	_	_	_	None	_
comp6602_c0_seq1	89	211-477(-)	gi|224135737|ref|XP_002322148.1|	predicted protein [Populus predicted protein [Populus trichocarpa]	0.59	_	_	_	_	_	_	_	None	_
comp5549_c0_seq2	321	2-964(+)	gi|148908013|gb|ABR17126.1|	unknown [Picea sitchensis]	0.92	GO:0005524;GO:0051260;GO:0000271;GO:0030007;GO:0005829;GO:0006772;GO:0009229;GO:0009651;GO:0008076;GO:0015271;GO:0006813;GO:0015269;GO:0006816;GO:0007030;GO:0010029;GO:0005774;GO:0004788;GO:0010119	29760.GSVIVG00027976001	SubName: Full=Chromosome chr7 scaffold_42, whole genome shotgun sequence;	0.8442	COG1564	KOG3153	_	K00949	E2.7.6.2, THI80
comp5290_c0_seq1	312	357-1292(-)	gi|148906074|gb|ABR16196.1|	unknown [Picea sitchensis]	0.85	GO:0032440;GO:0000103;GO:0016310;GO:0005524;GO:0048232;GO:0004020;GO:0055114;GO:0010439;GO:0006144;GO:0009507	15368.BRADI1G23940.1	annotation not avaliable	0.8718	COG0529	KOG0635	_	K00860	cysC
comp13985_c0_seq2	146	2-439(+)	_	_	_	_	_	_	_	_	_	_	None	_
comp30984_c0_seq1	54	3-164(-)	_	_	_	_	_	_	_	_	_	_	None	_
comp18070_c0_seq1	168	82-588(+)	gi|317160486|gb|ADV04325.1|	class III homeodomain leucine zipper protein [Picea glauca]	0.77	GO:0010051;GO:0006355;GO:0009965;GO:0010089;GO:0010014;GO:0048439;GO:0005667;GO:0048519;GO:0043565;GO:0071555;GO:0003700;GO:0009944;GO:0010090;GO:0045010;GO:0010075;GO:0007155;GO:0048263;GO:0006995;GO:0048765;GO:0080060;GO:0045449	_	_	_	_	_	_	K09338	HD-ZIP
comp4980_c1_seq5	813	128-2566(-)	gi|242080265|ref|XP_002444901.1|	hypothetical protein SORBIDRAFT_07g001110 [Sorghum bicolor]	0.87	GO:0000151;GO:0016567;GO:0004842	3218.JGI149939	hypothetical protein	0.8271	COG5064	_	_	None	_
comp8369_c0_seq1	602	173-1978(+)	gi|148907004|gb|ABR16646.1|	unknown [Picea sitchensis]	0.73	GO:0043231;GO:0006351;GO:0044444	_	_	_	_	_	_	None	_
comp11974_c0_seq2	549	453-2099(-)	gi|297846012|ref|XP_002890887.1|	toprim domain-containing protein [Arabidopsis lyrata subsp. lyrata]	0.78	GO:0005524;GO:0006260;GO:0003678;GO:0032508;GO:0005657	59689.fgenesh1_pg.C_scaffold_1002736	annotation not avaliable	0.7927	COG0305	KOG2373	_	None	_
comp236_c2_seq9	246	1-738(-)	gi|115447093|ref|NP_001047326.1|	Os02g0597300 [Oryza sativa Japonica Group]	0.58	_	_	_	_	_	_	_	None	_
comp8590_c0_seq2	366	136-1233(-)	gi|148910187|gb|ABR18175.1|	unknown [Picea sitchensis]	0.73	_	29760.GSVIVG00036638001	SubName: Full=Chromosome chr3 scaffold_8, whole genome shotgun sequence;	0.8205	COG5024	_	_	K14505	CYCD3
comp196_c0_seq2	115	387-731(-)	gi|148905940|gb|ABR16131.1|	unknown [Picea sitchensis]	0.99	GO:0042254;GO:0006412;GO:0022625;GO:0005739;GO:0003735	3694.estExt_fgenesh4_pg.C_LG_X2153	SubName: Full=Putative uncharacterized protein;	0.981	COG1631	KOG3464	_	K02929	RP-L44e, RPL44
comp11788_c0_seq3	121	2-367(+)	gi|255571342|ref|XP_002526620.1|	conserved hypothetical protein [Ricinus communis]	0.73	GO:0005097;GO:0032851;GO:0009507	_	_	_	_	_	_	None	_
comp2510_c0_seq1	478	264-1697(+)	gi|297835536|ref|XP_002885650.1|	predicted protein [Arabidopsis lyrata subsp. lyrata]	0.74	GO:0005199;GO:0009505;GO:0005515;GO:0009506;GO:0042546;GO:0005576	59689.Al_scaffold_0003_2692	annotation not avaliable	0.8446	COG4886	KOG0619	_	None	_
comp18575_c0_seq1	155	2-466(-)	gi|224119240|ref|XP_002331262.1|	predicted protein [Populus predicted protein [Populus trichocarpa]	0.7	_	_	_	_	_	_	_	None	_
comp5490_c0_seq2	823	1170-3638(-)	gi|255558988|ref|XP_002520517.1|	copper ion binding protein, putative [Ricinus communis]	0.49	_	_	_	_	_	_	_	K13171	SRRM1, SRM160
comp3615_c0_seq1	390	18-1187(+)	gi|116782430|gb|ABK22503.1|	unknown [Picea sitchensis]	0.78	GO:0016206;GO:0006570;GO:0032259;GO:0046983	_	_	_	_	_	_	None	_
comp5294_c0_seq1	177	105-635(+)	gi|116782248|gb|ABK22430.1|	unknown [Picea sitchensis]	0.75	GO:0015035;GO:0009055;GO:0008794;GO:0009409;GO:0019243;GO:0006118;GO:0051536;GO:0045454;GO:0009744;GO:0009749;GO:0009570	29760.GSVIVG00028455001	SubName: Full=Chromosome chr7 scaffold_44, whole genome shotgun sequence;	0.7723	COG0695	KOG1752	_	K03676	grxC, GLRX, GLRX2
comp388_c0_seq1	182	345-890(-)	gi|79595462|ref|NP_850376.2|	60S ribosomal protein L11-1 [Arabidopsis thaliana]	0.97	GO:0042254;GO:0001510;GO:0005794;GO:0006412;GO:0022625;GO:0003735;GO:0005773	3702.AT5G45775.2-P	60S ribosomal protein L11 (RPL11D); 60S ribosomal protein L11 (RPL11D); FUNCTIONS IN: struct [...]	0.9709	COG0094	KOG0397	_	K02868	RP-L11e, RPL11
comp20759_c0_seq1	92	226-501(-)	gi|224112042|ref|XP_002316064.1|	predicted protein [Populus predicted protein [Populus trichocarpa]	0.86	GO:0006486;GO:0030246;GO:0005794;GO:0016021;GO:0008378	_	_	_	_	_	_	None	_
comp20483_c0_seq1	64	1-192(+)	_	_	_	_	_	_	_	_	_	_	None	_
comp4072_c0_seq1	292	158-1033(+)	gi|116794160|gb|ABK27028.1|	unknown [Picea sitchensis]	0.99	_	_	_	_	_	_	_	None	_
comp5766_c0_seq2	633	693-2591(-)	_	_	_	_	_	_	_	_	_	_	None	_
comp8820_c0_seq3	225	55-729(-)	gi|116787254|gb|ABK24432.1|	unknown [Picea sitchensis]	0.74	GO:0048608;GO:0044237;GO:0009536;GO:0051536;GO:0055114;GO:0016491	_	_	_	_	_	_	K13071	PAO, ACD1
comp403_c0_seq1	332	294-1289(-)	gi|148906417|gb|ABR16362.1|	unknown [Picea sitchensis]	0.83	_	_	_	_	_	_	_	None	_
comp25538_c0_seq1	180	80-619(+)	gi|302769906|ref|XP_002968372.1|	hypothetical protein SELMODRAFT_89534 [Selaginella moellendorffii]	0.74	GO:0050794	_	_	_	_	_	_	None	_
comp13825_c0_seq1	375	3-1127(+)	gi|356547789|ref|XP_003542291.1|	PREDICTED: uncharacterized protein LOC100785122 [Glycine max]	0.69	_	_	_	_	_	_	_	None	_
comp2699_c0_seq1	744	493-2724(-)	gi|125559039|gb|EAZ04575.1|	hypothetical protein OsI_26727 [Oryza sativa Indica Group]	0.67	GO:0016020;GO:0046872;GO:0016023	3694.fgenesh4_pg.C_LG_X001466	hypothetical protein	0.9556	COG5273	_	_	None	_
comp14399_c0_seq2	596	209-1996(-)	gi|147801855|emb|CAN63812.1|	hypothetical protein VITISV_006320 [Vitis vinifera]	0.75	GO:0052866;GO:0016311	_	_	_	_	_	_	None	_
comp943_c0_seq3	394	84-1268(+)	gi|148906509|gb|ABR16407.1|	unknown [Picea sitchensis]	0.84	GO:0016747	_	_	_	_	_	_	None	_
comp19261_c0_seq1	187	1-561(-)	gi|242045666|ref|XP_002460704.1|	hypothetical protein SORBIDRAFT_02g033440 [Sorghum bicolor]	0.8	GO:0006531;GO:0005524;GO:0003676;GO:0006522;GO:0048481;GO:0006421;GO:0004816;GO:0005739;GO:0009570	_	_	_	_	_	_	K01893	NARS, asnS
comp799_c0_seq2	177	495-1025(-)	gi|116782072|gb|ABK22357.1|	unknown [Picea sitchensis]	0.89	GO:0005840;GO:0006446;GO:0005634;GO:0003743	_	_	_	_	_	_	K03259	EIF4E
comp3646_c0_seq1	180	185-724(-)	gi|297842455|ref|XP_002889109.1|	RNA recognition motif-containing protein [Arabidopsis lyrata subsp. lyrata]	0.69	GO:0005634;GO:0005739;GO:0003676	_	_	_	_	_	_	None	_
comp5881_c0_seq1	154	450-911(-)	gi|116787799|gb|ABK24647.1|	unknown [Picea sitchensis]	0.59	_	_	_	_	_	_	_	None	_
comp26649_c0_seq1	133	2-403(+)	gi|225450013|ref|XP_002272410.1|	PREDICTED: structural maintenance of chromosomes protein 5 [Vitis vinifera]	0.86	GO:0005634;GO:0005524;GO:0035196;GO:0009506;GO:0007062;GO:0051607;GO:0010267	_	_	_	_	_	_	None	_
comp15973_c0_seq1	196	145-732(+)	_	_	_	_	_	_	_	_	_	_	None	_
comp30742_c0_seq1	130	1-390(-)	_	_	_	_	_	_	_	_	_	_	None	_
comp12265_c0_seq1	407	1-1224(+)	gi|224061172|ref|XP_002300362.1|	multidrug resistance protein ABC transporter family [Populus trichocarpa]	0.81	GO:0048046;GO:0055085;GO:0005524;GO:0009506;GO:0015431;GO:0005774;GO:0016021;GO:0006200;GO:0010290;GO:0005886;GO:0000325	_	_	_	_	_	_	None	_
comp18798_c0_seq1	212	795-1430(-)	gi|242039337|ref|XP_002467063.1|	hypothetical protein SORBIDRAFT_01g019010 [Sorghum bicolor]	0.78	GO:0016310;GO:0000166;GO:0004672;GO:0016023	_	_	_	_	_	_	None	_
comp10482_c0_seq1	201	268-870(-)	gi|242074898|ref|XP_002447385.1|	hypothetical protein SORBIDRAFT_06g034130 [Sorghum bicolor]	0.85	GO:0008168;GO:0005794;GO:0032259	_	_	_	_	_	_	None	_
comp2574_c0_seq1	95	2-286(+)	gi|226425223|gb|ACO53611.1|	biotin carboxyl carrier protein 2-1 [Arachis hypogaea]	0.86	GO:0003989;GO:0006090;GO:0009317;GO:0009374;GO:0006633;GO:0009507	3694.eugene3.00041116	SubName: Full=Putative uncharacterized protein;	0.8904	COG0511	_	NOG254143	K02160	accB, bccP
comp10692_c0_seq2	263	3-791(+)	gi|116779027|gb|ABK21106.1|	unknown [Picea sitchensis]	0.91	GO:0000166;GO:0055114;GO:0016491	_	_	_	_	_	_	None	_
comp31039_c0_seq1	124	2-376(+)	gi|255585401|ref|XP_002533396.1|	serine-threonine protein kinase, plant-type, putative [Ricinus communis]	0.68	GO:0016020;GO:0016310;GO:0000166;GO:0004672	_	_	_	_	_	_	None	_
comp21928_c0_seq1	245	3-737(-)	gi|225444574|ref|XP_002277240.1|	PREDICTED: uncharacterized protein LOC100261032 [Vitis vinifera]	0.81	GO:0005739;GO:0016311;GO:0016791	_	_	_	_	_	_	None	_
comp15181_c0_seq1	80	117-356(-)	_	_	_	_	_	_	_	_	_	_	None	_
comp63_c1_seq1	425	892-2166(-)	gi|224284516|gb|ACN39991.1|	unknown [Picea sitchensis]	0.95	GO:0006457;GO:0005524;GO:0031072;GO:0006260;GO:0009408;GO:0005737;GO:0051082;GO:0008270	3218.JGI141131	hypothetical protein	0.9163	COG0484	KOG0712	_	K09503	DNAJA2
comp21661_c0_seq8	145	193-627(-)	gi|255538280|ref|XP_002510205.1|	conserved hypothetical protein [Ricinus communis]	0.82	GO:0008168;GO:0001510;GO:0009452	_	_	_	_	_	_	K14292	TGS1
comp17256_c0_seq1	189	2-568(-)	gi|116781514|gb|ABK22132.1|	unknown [Picea sitchensis]	0.6	_	_	_	_	_	_	_	None	_
comp7737_c0_seq1	389	452-1618(-)	gi|1841468|emb|CAA71881.1|	Tyrosyl-tRNA synthetase [Nicotiana tabacum]	0.87	GO:0009094;GO:0006571;GO:0005524;GO:0000162;GO:0004831;GO:0006437;GO:0005737	3694.fgenesh4_pm.C_LG_VIII000033	hypothetical protein	0.8846	COG0162	KOG2144	_	K01866	YARS, tyrS
comp1949_c0_seq1	201	1-603(+)	gi|116784057|gb|ABK23197.1|	unknown [Picea sitchensis]	0.85	GO:0009773;GO:0003723;GO:0019288;GO:0015935;GO:0035304;GO:0042254;GO:0006412;GO:0006354;GO:0009941;GO:0005739;GO:0003735;GO:0009570	29760.GSVIVG00015322001	SubName: Full=Chromosome chr18 scaffold_1, whole genome shotgun sequence;	0.8833	COG0099	KOG3311	_	K02952	RP-S13, rpsM
comp9638_c0_seq2	706	323-2440(+)	gi|359492067|ref|XP_002282310.2|	PREDICTED: uncharacterized protein LOC100266128 [Vitis vinifera]	0.78	_	_	_	_	_	_	_	None	_
comp3280_c0_seq1	398	1-1194(-)	gi|148907091|gb|ABR16689.1|	unknown [Picea sitchensis]	0.96	GO:0050832;GO:0009644;GO:0010264;GO:0051607;GO:0042742;GO:0042542;GO:0005737;GO:0009408;GO:0006021;GO:0009791;GO:0019872;GO:0004512;GO:0000166;GO:0006659	_	_	_	_	_	_	K01858	E5.5.1.4, INO1
comp24760_c0_seq1	197	3-593(-)	gi|255573765|ref|XP_002527803.1|	conserved hypothetical protein [Ricinus communis]	0.83	GO:0005667;GO:0006355;GO:0008270;GO:0043565;GO:0045449;GO:0003700	_	_	_	_	_	_	None	_
comp17830_c0_seq1	79	260-496(-)	_	_	_	_	_	_	_	_	_	_	None	_
comp3143_c0_seq2	297	493-1383(-)	gi|148907559|gb|ABR16909.1|	unknown [Picea sitchensis]	0.74	GO:0008270	3694.estExt_Genewise1_v1.C_LG_VIII2057	hypothetical protein	0.7991	_	KOG1609	_	None	_
comp23150_c0_seq1	367	1-1101(-)	gi|147855063|emb|CAN82374.1|	hypothetical protein VITISV_027625 [Vitis vinifera]	0.8	_	_	_	_	_	_	_	None	_
comp16747_c0_seq3	87	1-261(-)	_	_	_	_	_	_	_	_	_	_	None	_
comp21564_c0_seq1	205	2-616(+)	gi|255573513|ref|XP_002527681.1|	conserved hypothetical protein [Ricinus communis]	0.75	GO:0005634;GO:0007346;GO:0010048;GO:0000956	_	_	_	_	_	_	None	_
comp18942_c0_seq2	58	271-444(-)	_	_	_	_	_	_	_	_	_	_	None	_
comp13120_c0_seq2	235	386-1090(-)	gi|303271061|ref|XP_003054892.1|	predicted protein [Micromonas pusilla CCMP1545]	0.77	GO:0016831;GO:0044237;GO:0044710	_	_	_	_	_	_	None	_
comp14653_c0_seq1	431	545-1837(-)	gi|225439558|ref|XP_002264808.1|	PREDICTED: uncharacterized protein LOC100267149 [Vitis vinifera]	0.63	_	_	_	_	_	_	_	None	_
comp27480_c0_seq1	130	1-393(+)	_	_	_	_	_	_	_	_	_	_	None	_
comp97_c0_seq1	96	179-466(-)	_	_	_	_	_	_	_	_	_	_	None	_
comp5704_c0_seq1	91	337-609(-)	gi|148909279|gb|ABR17739.1|	unknown [Picea sitchensis]	0.91	GO:0004567;GO:0047668;GO:0016023;GO:0080083;GO:0009505;GO:0043169;GO:0080079;GO:0080082;GO:0005975;GO:0080081;GO:0009507;GO:0022626	_	_	_	_	_	_	K05350	bglB
comp3169_c0_seq1	135	425-829(-)	gi|116785219|gb|ABK23640.1|	unknown [Picea sitchensis]	0.91	_	_	_	_	_	_	_	None	_
comp9823_c0_seq3	378	202-1338(+)	gi|116786371|gb|ABK24082.1|	unknown [Picea sitchensis]	0.79	GO:0009987;GO:0044446;GO:0009507	_	_	_	_	_	_	None	_
comp26883_c0_seq1	126	2-382(+)	gi|116789064|gb|ABK25104.1|	unknown [Picea sitchensis]	0.76	GO:0042937;GO:0042939;GO:0009506;GO:0042938;GO:0042936;GO:0015996;GO:0015824;GO:0005886;GO:0005773	_	_	_	_	_	_	None	_
comp782_c0_seq3	115	1-345(+)	gi|148908983|gb|ABR17595.1|	unknown [Picea sitchensis]	0.67	_	_	_	_	_	_	_	None	_
comp4570_c0_seq1	439	184-1500(-)	gi|148907482|gb|ABR16872.1|	unknown [Picea sitchensis]	0.88	GO:0006807;GO:0010178;GO:0016023	3694.gw1.XVI.2349.1	iaa-amino acid hydrolase 4	0.7632	COG1473	_	_	K14664	ILR1
comp1028_c0_seq1	198	266-859(-)	gi|294462815|gb|ADE76950.1|	unknown [Picea sitchensis]	0.84	GO:0032781;GO:0001671;GO:0051087;GO:0005737	39947.LOC_Os06g49030.1	activator of 90 kDa heat shock protein ATPase homolog, putative, expressed	0.7765	_	KOG2936	_	None	_
comp7915_c0_seq1	504	66-1577(+)	gi|116787730|gb|ABK24621.1|	unknown [Picea sitchensis]	0.95	GO:0000287;GO:0016311;GO:0016791;GO:0009117	3218.JGI135503	hypothetical protein	0.8829	_	_	NOG81206	None	_
comp3381_c1_seq2	490	1-1470(-)	gi|147775767|emb|CAN64799.1|	hypothetical protein VITISV_017318 [Vitis vinifera]	0.82	GO:0005730;GO:0005719;GO:0035101;GO:0009987;GO:0010228	_	_	_	_	_	_	None	_
comp1327_c0_seq1	776	237-2564(-)	gi|58618148|gb|AAW80640.1|	phenylalanine ammonia lyase [Psilotum nudum]	0.8	GO:0045548;GO:0009821;GO:0009698;GO:0006570;GO:0005737;GO:0006559	3218.JGI121522	hypothetical protein	0.9388	COG2986	KOG0222	_	K10775	E4.3.1.24
comp8943_c0_seq1	378	157-1290(+)	gi|225441042|ref|XP_002277826.1|	PREDICTED: uncharacterized protein LOC100264768 [Vitis vinifera]	0.77	GO:0008652;GO:0006221;GO:0000785;GO:0003682;GO:0033862;GO:0005737	29760.GSVIVG00021708001	SubName: Full=Chromosome chr8 scaffold_23, whole genome shotgun sequence;	0.8525	_	KOG4282	_	None	_
comp10517_c0_seq2	137	244-654(-)	gi|255576300|ref|XP_002529043.1|	conserved hypothetical protein [Ricinus communis]	0.68	GO:0007275	_	_	_	_	_	_	None	_
comp8221_c0_seq1	543	256-1884(-)	gi|148909192|gb|ABR17696.1|	unknown [Picea sitchensis]	0.94	GO:0019430;GO:0042802;GO:0050660;GO:0006118;GO:0004791;GO:0045454;GO:0022900;GO:0016671;GO:0006206;GO:0042744;GO:0009570	39947.LOC_Os07g46410.1	bifunctional thioredoxin reductase/thioredoxin, putative, expressed	0.9085	COG0492;COG0526	KOG0404;KOG0907	_	K00384	E1.8.1.9, trxB
comp6040_c0_seq3	137	793-1203(-)	_	_	_	_	_	_	_	_	_	_	None	_
comp7190_c0_seq9	238	391-1104(+)	gi|255545268|ref|XP_002513695.1|	cytochrome P450, putative [Ricinus communis]	0.68	GO:0005488;GO:0016491	_	_	_	_	_	_	K10717	CYP735A
comp6513_c0_seq1	219	1-657(+)	gi|225426288|ref|XP_002267043.1|	PREDICTED: uncharacterized protein LOC100264984 [Vitis vinifera]	0.73	GO:0009535	_	_	_	_	_	_	None	_
comp3382_c0_seq2	242	117-842(+)	gi|116793257|gb|ABK26675.1|	unknown [Picea sitchensis]	0.6	_	_	_	_	_	_	_	None	_
comp1531_c0_seq6	598	2-1795(+)	gi|255583974|ref|XP_002532733.1|	Glycosyltransferase QUASIMODO1, putative [Ricinus communis]	0.85	GO:0005982;GO:0005985;GO:0005802;GO:0010289;GO:0009117;GO:0047262;GO:0005768;GO:0005794;GO:0005739	_	_	_	_	_	_	K13648	GAUT
comp12950_c0_seq5	128	1-387(+)	_	_	_	_	_	_	_	_	_	_	None	_
comp30406_c0_seq1	266	1-798(-)	gi|168022099|ref|XP_001763578.1|	predicted protein [Physcomitrella patens subsp. patens]	0.81	GO:0005524;GO:0003676;GO:0008026	3218.JGI183021	hypothetical protein	0.8443	COG1643	_	_	None	_
comp14736_c0_seq1	507	1-1521(+)	gi|225461494|ref|XP_002282547.1|	PREDICTED: MATE efflux family protein ALF5 [Vitis vinifera]	0.75	GO:0016020;GO:0055085;GO:0022857	_	_	_	_	_	_	K03327	TC.MATE, SLC47A, norM, mdtK, dinF
comp2905_c0_seq13	120	82-441(-)	gi|359496787|ref|XP_003635333.1|	PREDICTED: probable receptor-like protein kinase At5g39020-like [Vitis vinifera]	0.77	GO:0000166;GO:0004672	_	_	_	_	_	_	None	_
comp17839_c0_seq2	198	2-598(+)	gi|357162999|ref|XP_003579592.1|	PREDICTED: methyltransferase-like protein 13-like [Brachypodium distachyon]	0.67	GO:0008152;GO:0016740	_	_	_	_	_	_	None	_
comp13007_c0_seq1	258	301-1074(+)	gi|116792960|gb|ABK26569.1|	unknown [Picea sitchensis]	0.78	_	29760.GSVIVG00027765001	SubName: Full=Chromosome chr19 scaffold_4, whole genome shotgun sequence;	0.7778	COG0847	KOG2249	_	None	_
comp5774_c0_seq1	358	135-1208(-)	gi|345647515|gb|AEO13438.1|	cinnamoyl-CoA reductase [Ginkgo biloba]	0.83	GO:0045552;GO:0009813;GO:0055114;GO:0016621;GO:0009811;GO:0000166;GO:0009809;GO:0050662;GO:0009805	59689.fgenesh2_kg.1__1748__AT1G15950.1	annotation not avaliable	0.8008	COG0451	_	_	K09753	CCR
comp11898_c0_seq1	667	509-2509(-)	gi|255576731|ref|XP_002529253.1|	conserved hypothetical protein [Ricinus communis]	0.57	_	_	_	_	_	_	_	None	_
comp3975_c0_seq3	148	1-444(-)	gi|168068191|ref|XP_001785971.1|	predicted protein [Physcomitrella patens subsp. patens]	0.62	_	_	_	_	_	_	_	None	_
comp9182_c0_seq1	279	1-840(+)	gi|116789151|gb|ABK25134.1|	unknown [Picea sitchensis]	0.68	GO:0016705;GO:0004497;GO:0005488	_	_	_	_	_	_	None	_
comp7965_c0_seq1	922	662-3427(-)	gi|297736440|emb|CBI25311.3|	unnamed protein product [Vitis vinifera]	0.85	_	_	_	_	_	_	_	K12843	PRPF3, PRP3
comp2786_c0_seq1	95	535-819(-)	gi|116793104|gb|ABK26615.1|	unknown [Picea sitchensis]	0.68	_	_	_	_	_	_	_	None	_
comp16990_c0_seq1	185	3-560(+)	gi|242075862|ref|XP_002447867.1|	hypothetical protein SORBIDRAFT_06g017170 [Sorghum bicolor]	0.78	GO:0005739;GO:0080156;GO:0010182	_	_	_	_	_	_	None	_
comp10467_c0_seq3	98	230-523(-)	gi|242061222|ref|XP_002451900.1|	hypothetical protein SORBIDRAFT_04g009640 [Sorghum bicolor]	0.89	_	_	_	_	_	_	_	None	_
comp8038_c0_seq1	538	55-1668(-)	gi|115434700|ref|NP_001042108.1|	Os01g0165100 [Oryza sativa Japonica Group]	0.48	_	_	_	_	_	_	_	None	_
comp30531_c0_seq1	147	3-446(+)	gi|147772592|emb|CAN76079.1|	hypothetical protein VITISV_008974 [Vitis vinifera]	0.6	_	_	_	_	_	_	_	None	_
comp6896_c0_seq5	337	63-1073(-)	gi|224284344|gb|ACN39907.1|	unknown [Picea sitchensis]	0.61	GO:0003723;GO:0010150;GO:0008219;GO:0009693;GO:0005730;GO:0006952;GO:0005829;GO:0000166	_	_	_	_	_	_	None	_
comp17329_c0_seq1	328	345-1328(-)	gi|326500234|dbj|BAK06206.1|	predicted protein [Hordeum vulgare subsp. vulgare]	0.68	GO:0016020	_	_	_	_	_	_	None	_
comp12334_c0_seq2	433	1-1302(+)	gi|255575451|ref|XP_002528627.1|	ubiquitin-protein ligase, putative [Ricinus communis]	0.87	GO:0005634;GO:0000151;GO:0042787;GO:0004842	_	_	_	_	_	_	K10588	UBE3B
comp12651_c0_seq4	267	40-840(-)	gi|357512815|ref|XP_003626696.1|	3-hydroxyisobutyryl-CoA hydrolase-like protein [Medicago truncatula]	0.83	GO:0018874;GO:0006574;GO:0019482;GO:0016787;GO:0006552;GO:0006554;GO:0006568;GO:0005739;GO:0006633;GO:0046251;GO:0004300;GO:0006550	_	_	_	_	_	_	K05605	HIBCH
comp24987_c0_seq1	216	3-653(+)	gi|297742170|emb|CBI33957.3|	unnamed protein product [Vitis vinifera]	0.8	GO:0005576	_	_	_	_	_	_	None	_
comp3317_c0_seq1	374	531-1652(+)	gi|294461626|gb|ADE76373.1|	unknown [Picea sitchensis]	0.9	GO:0008287;GO:0046872;GO:0006470;GO:0004722	3694.estExt_Genewise1_v1.C_LG_IV1258	hypothetical protein	0.8458	COG0631	_	_	None	_
comp30730_c0_seq1	224	1-672(+)	gi|116794298|gb|ABK27085.1|	unknown [Picea sitchensis]	0.72	GO:0005524;GO:0017111	_	_	_	_	_	_	K08900	BCS1
comp8588_c0_seq18	121	3-365(-)	gi|224285291|gb|ACN40370.1|	unknown [Picea sitchensis]	0.68	GO:0016310;GO:0004674;GO:0000166;GO:0009069;GO:0016023	_	_	_	_	_	_	None	_
comp8042_c0_seq3	118	619-972(-)	gi|361067905|gb|AEW08264.1|	Pinus taeda anonymous locus 2_4594_01 genomic sequence	0.87	_	_	_	_	_	_	_	None	_
comp9580_c0_seq1	306	797-1714(-)	gi|148906313|gb|ABR16312.1|	unknown [Picea sitchensis]	0.73	GO:0000166	_	_	_	_	_	_	None	_
comp4297_c0_seq1	252	348-1103(-)	gi|383163458|gb|AFG64475.1|	Pinus taeda anonymous locus 2_9187_01 genomic sequence	0.78	_	_	_	_	_	_	_	None	_
comp1527_c0_seq3	76	487-714(-)	_	_	_	_	_	_	_	_	_	_	None	_
comp16399_c0_seq1	269	1-810(+)	gi|115463503|ref|NP_001055351.1|	Os05g0370600 [Oryza sativa Japonica Group]	0.7	_	_	_	_	_	_	_	None	_
comp22738_c0_seq1	124	1-372(+)	_	_	_	_	_	_	_	_	_	_	None	_
comp1265_c0_seq1	152	230-685(+)	gi|116780783|gb|ABK21815.1|	unknown [Picea sitchensis]	0.75	GO:0006950	_	_	_	_	_	_	K13993	HSP20
comp25844_c0_seq1	135	136-540(-)	gi|224081427|ref|XP_002306405.1|	SAUR family protein [Populus SAUR family protein [Populus trichocarpa]	0.64	GO:0009734;GO:0005516;GO:0005739	3218.JGI8913	hypothetical protein	0.7536	_	_	NOG224006	K14488	SAUR
comp21626_c0_seq1	220	144-803(-)	gi|116792842|gb|ABK26521.1|	unknown [Picea sitchensis]	0.84	_	_	_	_	_	_	_	None	_
comp7722_c0_seq1	411	1-1233(+)	gi|225445286|ref|XP_002281208.1|	PREDICTED: uncharacterized protein LOC100245606 isoform 1 [Vitis vinifera]	0.66	_	_	_	_	_	_	_	None	_
comp27103_c0_seq1	153	2-463(+)	gi|225436849|ref|XP_002270788.1|	PREDICTED: pentatricopeptide repeat-containing protein At2g30780 [Vitis vinifera]	0.61	_	_	_	_	_	_	_	None	_
comp7663_c0_seq10	245	2-736(+)	gi|116783706|gb|ABK23056.1|	unknown [Picea sitchensis]	0.79	GO:0005774;GO:0006810;GO:0006098;GO:0005618;GO:0005794;GO:0005743;GO:0016021;GO:0009651;GO:0009507	_	_	_	_	_	_	K15102	SLC25A3, PHC, PIC
comp2796_c0_seq1	594	188-1969(-)	gi|148909608|gb|ABR17895.1|	unknown [Picea sitchensis]	0.62	_	_	_	_	_	_	_	None	_
comp3344_c0_seq1	425	968-2242(+)	gi|116787060|gb|ABK24359.1|	unknown [Picea sitchensis]	0.89	GO:0005634;GO:0009690;GO:0016567;GO:0009850;GO:0004842;GO:0008270;GO:0005886;GO:0080148	29760.GSVIVG00020639001	SubName: Full=Chromosome chr14 scaffold_21, whole genome shotgun sequence;	0.8376	_	KOG1327	_	None	_
comp10928_c0_seq2	385	66-1220(+)	gi|255542648|ref|XP_002512387.1|	DNA polymerase zeta catalytic subunit, putative [Ricinus communis]	0.73	GO:0048046;GO:0005634;GO:0016779;GO:0005739;GO:0006139;GO:0003676	_	_	_	_	_	_	K02350	POLZ1, rev3
comp19728_c0_seq1	253	2-760(-)	gi|255538224|ref|XP_002510177.1|	Kinesin heavy chain, putative [Ricinus communis]	0.89	GO:0007018;GO:0005874;GO:0005524;GO:0010215;GO:0003777;GO:0005737	_	_	_	_	_	_	K10395	KIF4S
comp12347_c0_seq3	103	2-310(-)	_	_	_	_	_	_	_	_	_	_	None	_
comp29406_c0_seq1	112	64-402(+)	_	_	_	_	_	_	_	_	_	_	None	_
comp7380_c0_seq2	230	21-710(-)	gi|148908075|gb|ABR17156.1|	unknown [Picea sitchensis]	0.76	GO:0009395;GO:0016036;GO:0006612;GO:0019375;GO:0046486;GO:0008970;GO:0047714;GO:0010363;GO:0009863;GO:0009867;GO:0004806;GO:0009697;GO:0009507;GO:0031348;GO:0042631	_	_	_	_	_	_	None	_
comp17107_c0_seq2	80	387-626(-)	gi|224067220|ref|XP_002302415.1|	predicted protein [Populus predicted protein [Populus trichocarpa]	0.75	GO:0010467;GO:0044238;GO:0034645;GO:0005488	_	_	_	_	_	_	None	_
comp16415_c0_seq1	98	3-296(+)	_	_	_	_	_	_	_	_	_	_	None	_
comp18205_c0_seq2	144	1-435(+)	gi|255635315|gb|ACU18011.1|	unknown [Glycine max]	0.98	GO:0005524;GO:0010150;GO:0009753;GO:0009570	_	_	_	_	_	_	None	_
comp12462_c0_seq3	214	544-1185(-)	gi|226492078|ref|NP_001150679.1|	histidyl-tRNA synthetase [Zea histidyl-tRNA synthetase [Zea mays]	0.84	GO:0004821;GO:0005524;GO:0006427;GO:0006547;GO:0005739;GO:0009507	_	_	_	_	_	_	K01892	HARS, hisS
comp14700_c0_seq4	75	410-634(-)	_	_	_	_	_	_	_	_	_	_	None	_
comp23669_c0_seq1	315	2-949(+)	gi|356544216|ref|XP_003540550.1|	PREDICTED: SCY1-like protein 2-like [Glycine max]	0.85	GO:0016020;GO:0005524;GO:0004672;GO:0006468	_	_	_	_	_	_	None	_
comp1463_c0_seq1	507	222-1742(-)	gi|116310287|emb|CAH67305.1|	OSIGBa0106G07.1 [Oryza sativa Indica Group]	0.74	GO:0033907;GO:0005982;GO:0047701;GO:0046486;GO:0005985;GO:0016023;GO:0080083;GO:0006687;GO:0043169;GO:0009341;GO:0005618;GO:0004565;GO:0004338;GO:0006012;GO:0006027	_	_	_	_	_	_	K01188	E3.2.1.21
comp8777_c0_seq1	61	1-183(+)	gi|306009749|gb|ADM73928.1|	glutathione peroxidase-like protein, partial [Picea sitchensis]	0.97	GO:0006804;GO:0006979;GO:0006749;GO:0004602;GO:0055114	_	_	_	_	_	_	K00432	E1.11.1.9
comp19298_c0_seq1	147	1-441(+)	gi|168016049|ref|XP_001760562.1|	predicted protein [Physcomitrella patens subsp. patens]	0.65	GO:0048046;GO:0009505;GO:0044238;GO:0044237;GO:0044710;GO:0005773	_	_	_	_	_	_	K01187	E3.2.1.20, malZ
comp12255_c0_seq1	445	1-1335(+)	gi|296087564|emb|CBI34153.3|	unnamed protein product [Vitis vinifera]	0.71	_	_	_	_	_	_	_	K14303	NUP160
comp12119_c0_seq2	477	424-1854(-)	gi|297737923|emb|CBI27124.3|	unnamed protein product [Vitis vinifera]	0.84	_	_	_	_	_	_	_	None	_
comp11748_c0_seq1	204	3-614(-)	gi|225451675|ref|XP_002276426.1|	PREDICTED: uncharacterized protein LOC100253147 [Vitis vinifera]	0.89	_	_	_	_	_	_	_	None	_
comp19413_c0_seq1	287	2-865(+)	gi|294464602|gb|ADE77810.1|	unknown [Picea sitchensis]	0.62	_	3694.eugene3.00051231	hypothetical protein	0.8	_	KOG4675	_	None	_
comp3516_c0_seq1	305	54-968(+)	gi|116785705|gb|ABK23827.1|	unknown [Picea sitchensis]	0.88	GO:0000166;GO:0004386;GO:0005198;GO:0003676	3218.JGI208186	hypothetical protein	0.8829	COG5066	KOG0439	_	None	_
comp14910_c0_seq1	357	181-1251(+)	gi|148907087|gb|ABR16687.1|	unknown [Picea sitchensis]	0.81	GO:0005488	_	_	_	_	_	_	None	_
comp7163_c0_seq1	573	380-2098(-)	gi|255564232|ref|XP_002523113.1|	Pectinesterase-3 precursor, putative [Ricinus communis]	0.58	GO:0042545	_	_	_	_	_	_	K01051	E3.1.1.11
comp13737_c0_seq2	443	9-1337(-)	gi|168030751|ref|XP_001767886.1|	predicted protein [Physcomitrella patens subsp. patens]	0.71	_	_	_	_	_	_	_	None	_
comp2204_c0_seq9	417	1-1251(-)	gi|148906778|gb|ABR16535.1|	unknown [Picea sitchensis]	0.79	GO:0005506;GO:0055114;GO:0031408;GO:0016165	_	_	_	_	_	_	K15718	LOX1_5
comp27057_c0_seq1	244	94-825(-)	gi|326500362|dbj|BAK06270.1|	predicted protein [Hordeum vulgare subsp. vulgare]	0.65	GO:0046872	_	_	_	_	_	_	K10683	BARD1
comp2363_c0_seq1	227	317-997(-)	gi|224070951|ref|XP_002303301.1|	AP2/ERF domain-containing transcription factor [Populus trichocarpa]	0.69	GO:0009536;GO:0006351	_	_	_	_	_	_	K09286	EREBP
comp14683_c0_seq1	91	67-339(+)	_	_	_	_	_	_	_	_	_	_	None	_
comp5020_c0_seq1	342	416-1441(+)	gi|168002224|ref|XP_001753814.1|	predicted protein [Physcomitrella patens subsp. patens]	0.71	_	_	_	_	_	_	_	None	_
comp2416_c0_seq1	257	2-772(+)	gi|82492440|gb|ABB78087.1|	(E)-4-hydroxy-3-methyl-but-2-enyl diphosphate synthase [Ginkgo biloba]	0.95	GO:0005506;GO:0005351;GO:0019288;GO:0055114;GO:0051539;GO:0016114;GO:0046429;GO:0009401;GO:0009570	4558.Sb04g025290.1	hypothetical protein	0.9667	COG0821	_	_	K03526	E1.17.7.1, gcpE, ispG
comp2597_c0_seq1	445	260-1594(-)	gi|225439825|ref|XP_002274179.1|	PREDICTED: protein GPR107-like [Vitis vinifera]	0.79	GO:0016021;GO:0002237;GO:0009507;GO:0010015	_	_	_	_	_	_	None	_
comp6743_c0_seq1	57	69-239(-)	_	_	_	_	_	_	_	_	_	_	None	_
comp7955_c0_seq1	882	194-2839(-)	gi|255565101|ref|XP_002523543.1|	zinc finger protein, putative [Ricinus communis]	0.64	_	_	_	_	_	_	_	None	_
comp12197_c0_seq1	275	402-1226(-)	gi|168032664|ref|XP_001768838.1|	predicted protein [Physcomitrella patens subsp. patens]	0.62	GO:0005515;GO:0009536	3218.JGI233819	hypothetical protein	0.8485	COG2214;COG0484	_	_	None	_
comp3896_c0_seq6	113	3-341(+)	gi|116782517|gb|ABK22537.1|	unknown [Picea sitchensis]	0.79	GO:0016229;GO:0009414;GO:0046486;GO:0006094;GO:0009409;GO:0006096;GO:0019384;GO:0055114;GO:0008106;GO:0009651;GO:0070401;GO:0009507	_	_	_	_	_	_	None	_
comp30593_c0_seq2	115	24-371(+)	_	_	_	_	_	_	_	_	_	_	None	_
comp8_c0_seq11	131	203-595(-)	gi|55776199|gb|AAV65286.1|	bark protein-like protein [Thuja occidentalis]	0.89	GO:0009116;GO:0003824	_	_	_	_	_	_	None	_
comp8575_c0_seq1	438	390-1703(-)	gi|148905922|gb|ABR16122.1|	unknown [Picea sitchensis]	0.9	GO:0004032;GO:0006090;GO:0046486;GO:0006000;GO:0055114;GO:0006013;GO:0009941;GO:0006012;GO:0009570	39946.BGIOSIBCE012080	Os03g0611200	0.8672	COG0667	KOG1575	_	None	_
comp12030_c0_seq2	232	2-697(+)	gi|147833290|emb|CAN70801.1|	hypothetical protein VITISV_008053 [Vitis vinifera]	0.8	GO:0006506;GO:0016757;GO:0031227	_	_	_	_	_	_	K05286	PIGB
comp13955_c0_seq1	353	327-1385(-)	gi|255537393|ref|XP_002509763.1|	Leucine-rich repeat receptor protein kinase EXS precursor, putative [Ricinus communis]	0.82	GO:0032440;GO:0009611;GO:0007165;GO:0005524;GO:0009069;GO:0006468;GO:0055114;GO:0004674;GO:0016021;GO:0004888;GO:0001653;GO:0005886;GO:0009507	3694.grail3.0029001901	hypothetical protein	0.9097	COG0515	KOG1187	_	None	_
comp10873_c0_seq2	472	265-1680(+)	gi|296089678|emb|CBI39497.3|	unnamed protein product [Vitis vinifera]	0.5	_	_	_	_	_	_	_	None	_
comp17995_c0_seq1	260	42-821(-)	gi|116790621|gb|ABK25681.1|	unknown [Picea sitchensis]	0.73	GO:0046872	_	_	_	_	_	_	None	_
comp1353_c0_seq1	308	511-1434(-)	gi|148907077|gb|ABR16682.1|	unknown [Picea sitchensis]	0.91	GO:0048046;GO:0006642;GO:0019563;GO:0006096;GO:0006020;GO:0009658;GO:0080022;GO:0006013;GO:0005739;GO:0009941;GO:0032504;GO:0006094;GO:0006000;GO:0004807;GO:0046166;GO:0009579;GO:0015976;GO:0009570	3694.estExt_Genewise1_v1.C_LG_IX1362	RecName: Full=Triosephosphate isomerase; EC=5.3.1.1;	0.9342	COG0149	KOG1643	_	K01803	TPI, tpiA
comp16973_c0_seq3	298	1-894(+)	gi|359480144|ref|XP_002269420.2|	PREDICTED: pentatricopeptide repeat-containing protein At5g48730, chloroplastic-like [Vitis unnamed protein product [Vitis vini	0.74	GO:0009536	_	_	_	_	_	_	None	_
comp11732_c0_seq4	338	161-1174(-)	gi|148906684|gb|ABR16491.1|	unknown [Picea sitchensis]	0.91	GO:0003677;GO:0000785;GO:0003682	29760.GSVIVG00034097001	SubName: Full=Chromosome chr9 scaffold_7, whole genome shotgun sequence;	0.9135	COG5147	KOG0048	_	K09422	MYBP
comp21602_c0_seq1	118	124-477(+)	gi|255539128|ref|XP_002510629.1|	guanine nucleotide exchange factor P532, putative [Ricinus communis]	0.78	GO:0005739	_	_	_	_	_	_	None	_
comp22161_c0_seq1	179	3-539(+)	gi|222636481|gb|EEE66613.1|	hypothetical protein OsJ_23193 [Oryza sativa Japonica Group]	0.77	GO:0006511;GO:0016579;GO:0004221	_	_	_	_	_	_	K11838	USP7, UBP15
comp9560_c0_seq1	312	3-941(+)	gi|302781504|ref|XP_002972526.1|	hypothetical protein SELMODRAFT_441830 [Selaginella moellendorffii]	0.65	GO:0005488;GO:0016491	_	_	_	_	_	_	None	_
comp5186_c0_seq1	205	3-617(-)	gi|302771666|ref|XP_002969251.1|	hypothetical protein SELMODRAFT_410197 [Selaginella moellendorffii]	0.58	_	_	_	_	_	_	_	None	_
comp28557_c0_seq1	172	3-518(-)	_	_	_	_	_	_	_	_	_	_	None	_
comp20134_c0_seq2	80	2-241(-)	_	_	_	_	_	_	_	_	_	_	None	_
comp12546_c0_seq1	262	74-859(+)	gi|224124874|ref|XP_002329970.1|	predicted protein [Populus predicted protein [Populus trichocarpa]	0.85	GO:0000166;GO:0009507;GO:0003676	3694.gw1.137.105.1	hypothetical protein	0.8675	COG2062	KOG0118	_	None	_
comp6063_c0_seq1	752	403-2658(-)	gi|148907556|gb|ABR16908.1|	unknown [Picea sitchensis]	0.93	GO:0009055;GO:0051537;GO:0006744;GO:0006118;GO:0006979;GO:0046872;GO:0005747;GO:0006120;GO:0051539;GO:0015992;GO:0006814;GO:0008137;GO:0009507	3694.estExt_Genewise1_v1.C_LG_IV3721	hypothetical protein	0.8855	COG1034	KOG2282	_	K03934	NDUFS1
comp5007_c0_seq2	122	350-718(+)	gi|148908137|gb|ABR17184.1|	unknown [Picea sitchensis]	0.95	GO:0045892;GO:0009506;GO:0006184;GO:0003924;GO:0042254;GO:0010077;GO:0005730;GO:0001510;GO:0005829;GO:0005525;GO:0048444	_	_	_	_	_	_	K14538	NUG1, GNL3
comp21369_c0_seq1	230	1-690(-)	gi|294464714|gb|ADE77864.1|	unknown [Picea sitchensis]	0.69	_	_	_	_	_	_	_	None	_
comp15383_c0_seq2	207	615-1235(+)	gi|357459711|ref|XP_003600136.1|	Tetraacyldisaccharide 4'-kinase [Medicago truncatula]	0.66	_	_	_	_	_	_	_	None	_
comp10386_c0_seq2	479	2-1438(-)	gi|224117970|ref|XP_002317701.1|	predicted protein [Populus predicted protein [Populus trichocarpa]	0.79	GO:1901360;GO:0046872;GO:0006950;GO:0006725;GO:0009628;GO:0044249	_	_	_	_	_	_	K12236	NFX1
comp22221_c0_seq1	63	233-421(+)	_	_	_	_	_	_	_	_	_	_	None	_
comp18855_c0_seq1	362	2-1087(+)	gi|255572615|ref|XP_002527241.1|	APO protein 4, mitochondrial precursor, putative [Ricinus communis]	0.75	GO:0003723;GO:0005739	_	_	_	_	_	_	None	_
comp19994_c0_seq1	202	1-606(-)	gi|302784981|ref|XP_002974262.1|	hypothetical protein SELMODRAFT_414611 [Selaginella moellendorffii]	0.69	GO:0008152;GO:0016798	_	_	_	_	_	_	None	_
comp15368_c0_seq2	186	2-559(-)	gi|255553061|ref|XP_002517573.1|	hypothetical protein RCOM_0897890 [Ricinus communis]	0.52	_	_	_	_	_	_	_	None	_
comp20853_c0_seq1	84	116-367(-)	gi|294460121|gb|ADE75643.1|	unknown [Picea sitchensis]	0.79	GO:0016787;GO:0016884	_	_	_	_	_	_	None	_
comp1099_c0_seq1	333	166-1164(+)	gi|224286776|gb|ACN41091.1|	unknown [Picea sitchensis]	0.85	GO:0016779;GO:0006656	3218.JGI33429	hypothetical protein	0.9615	COG0615	KOG2804	_	K00968	E2.7.7.15, PCYT1
comp2752_c0_seq5	490	386-1855(-)	gi|116789977|gb|ABK25457.1|	unknown [Picea sitchensis]	0.91	GO:0006508;GO:0004197;GO:0000323	3694.estExt_Genewise1_v1.C_LG_XVIII0730	hypothetical protein	0.8929	COG5206	_	_	K01369	LGMN
comp620_c0_seq2	79	244-480(+)	_	_	_	_	_	_	_	_	_	_	None	_
comp3987_c0_seq4	100	379-678(-)	gi|116791271|gb|ABK25918.1|	unknown [Picea sitchensis]	0.9	_	_	_	_	_	_	_	None	_
comp4698_c0_seq2	94	105-386(+)	gi|116781301|gb|ABK22045.1|	unknown [Picea sitchensis]	0.89	GO:0005634;GO:0080129;GO:0005747;GO:0006511;GO:0009853;GO:0051788	_	_	_	_	_	_	None	_
comp4859_c0_seq1	668	371-2374(-)	gi|224126015|ref|XP_002329640.1|	predicted protein [Populus predicted protein [Populus trichocarpa]	0.9	GO:0000287;GO:0006430;GO:0005524;GO:0009085;GO:0004824;GO:0005737;GO:0003676	39946.BGIOSIBCE011909	Putative uncharacterized protein	0.9454	COG1190	_	_	K04567	KARS, lysS
comp35680_c0_seq1	151	1-453(-)	gi|359492673|ref|XP_002282958.2|	PREDICTED: uncharacterized protein LOC100259179 [Vitis vinifera]	0.65	GO:0004672	_	_	_	_	_	_	None	_
comp1010_c0_seq2	384	608-1759(-)	gi|294461143|gb|ADE76136.1|	unknown [Picea sitchensis]	0.76	_	_	_	_	_	_	_	None	_
comp14748_c0_seq2	324	363-1337(+)	_	_	_	_	_	_	_	_	_	_	None	_
comp3698_c0_seq1	185	622-1176(-)	gi|359807425|ref|NP_001241133.1|	uncharacterized protein LOC100776101 [Glycine max]	0.97	GO:0005774;GO:0007264;GO:0005525	29760.GSVIVG00004196001	SubName: Full=Putative uncharacterized protein (Chromosome undetermined scaffold_623, whole [...]	0.9571	COG1100	KOG0075	_	None	_
comp14989_c0_seq1	403	587-1795(-)	gi|255559120|ref|XP_002520582.1|	cytosolic purine 5-nucleotidase, putative [Ricinus communis]	0.81	GO:0046872;GO:0008253;GO:0005739	_	_	_	_	_	_	None	_
comp9964_c0_seq1	507	3-1523(+)	gi|168034206|ref|XP_001769604.1|	predicted protein [Physcomitrella patens subsp. patens]	0.69	_	_	_	_	_	_	_	None	_
comp18601_c0_seq2	115	94-438(+)	gi|47498772|gb|AAT28222.1|	putative 97B2-like cytochrome P450 [Ginkgo biloba]	0.69	GO:0009055;GO:0020037;GO:0070330;GO:0005506;GO:0006118;GO:0055114;GO:0009507	_	_	_	_	_	_	None	_
comp700_c0_seq2	388	404-1567(+)	gi|225443962|ref|XP_002280109.1|	PREDICTED: uncharacterized membrane protein C24H6.13-like [Vitis vinifera]	0.82	GO:0009941;GO:0016023;GO:0005886;GO:0005773	_	_	_	_	_	_	None	_
comp13298_c0_seq2	335	171-1175(-)	gi|30683758|ref|NP_180377.2|	alpha-L-fucosidase 1 [Arabidopsis FUCO1_ARATH RecName: Full=Alpha-L-fucosidase 1; AltName: Full=Alpha-1,3/4-fucosidase; Short=AtFUC1; A	0.83	GO:0043169;GO:0005975;GO:0004560;GO:0005773	3702.AT2G28100.1-P	ATFUC1 (alpha-L-fucosidase 1); alpha-L-fucosidase; Encodes a protein with &#945;-fucosidase [...]	0.8939	_	KOG3340	_	None	_
comp5467_c0_seq1	135	420-824(-)	gi|260802798|ref|XP_002596279.1|	hypothetical protein BRAFLDRAFT_117969 [Branchiostoma floridae]	0.55	_	_	_	_	_	_	_	K12841	CHERP
comp32257_c0_seq1	99	109-408(+)	gi|224135469|ref|XP_002322081.1|	predicted protein [Populus predicted protein [Populus trichocarpa]	0.77	_	_	_	_	_	_	_	K05882	E1.1.1.91
comp11963_c0_seq1	199	1-597(-)	gi|294464162|gb|ADE77597.1|	unknown [Picea sitchensis]	0.72	GO:0005667;GO:0006355;GO:0043565;GO:0045449;GO:0003700	_	_	_	_	_	_	None	_
comp11546_c0_seq3	104	79-390(-)	gi|302809302|ref|XP_002986344.1|	hypothetical protein SELMODRAFT_425373 [Selaginella moellendorffii]	0.74	GO:0042221;GO:0006950;GO:0010119;GO:0009624;GO:0080168;GO:0005886;GO:0005215	_	_	_	_	_	_	None	_
comp20170_c0_seq1	120	2-364(+)	gi|15227701|ref|NP_180568.1|	potassium transporter 1 [Arabidopsis thaliana]	0.95	GO:0009932;GO:0009605;GO:0071805;GO:0005886;GO:0015079	_	_	_	_	_	_	K03549	kup
comp6990_c0_seq1	212	46-681(+)	gi|294464242|gb|ADE77635.1|	unknown [Picea sitchensis]	0.95	GO:0004527;GO:0009022	_	_	_	_	_	_	K11600	RRP41, EXOSC4, SKI6
comp3108_c0_seq10	161	3-485(-)	gi|294463479|gb|ADE77269.1|	unknown [Picea sitchensis]	0.69	GO:0004674;GO:0005524;GO:0009069;GO:0006468	_	_	_	_	_	_	K08287	E2.7.12.1
comp17824_c0_seq1	101	252-554(+)	_	_	_	_	_	_	_	_	_	_	None	_
comp8755_c0_seq2	300	504-1403(-)	gi|225439936|ref|XP_002280406.1|	PREDICTED: dnaJ homolog subfamily C member 3 homolog [Vitis vinifera]	0.89	GO:0005788;GO:0006457;GO:0051082;GO:0031072;GO:0016023;GO:0005886	29760.GSVIVG00023179001	SubName: Full=Chromosome chr8 scaffold_29, whole genome shotgun sequence;	0.9706	COG0484	_	_	K09523	DNAJC3
comp3732_c0_seq1	307	1-921(+)	gi|116792899|gb|ABK26544.1|	unknown [Picea sitchensis]	0.77	_	_	_	_	_	_	_	None	_
comp2132_c0_seq1	410	323-1552(-)	gi|148909326|gb|ABR17762.1|	unknown [Picea sitchensis]	0.93	GO:0016020;GO:0009536	29760.GSVIVG00025214001	SubName: Full=Chromosome chr9 scaffold_33, whole genome shotgun sequence;	0.8655	_	KOG2592	_	None	_
comp2427_c0_seq1	60	518-697(-)	_	_	_	_	_	_	_	_	_	_	None	_
comp13112_c0_seq1	364	122-1213(+)	gi|224285818|gb|ACN40623.1|	unknown [Picea sitchensis]	0.88	GO:0005634;GO:0003723;GO:0004482;GO:0006370;GO:0015824;GO:0036265	29760.GSVIVG00027468001	SubName: Full=Chromosome chr19 scaffold_4, whole genome shotgun sequence;	0.8856	COG0500	KOG1975	_	K00565	RNMT
comp25820_c0_seq1	127	1-384(+)	gi|5921276|emb|CAB56504.1|	microtubule-associated protein CP224 [Dictyostelium discoideum]	0.57	_	_	_	_	_	_	_	None	_
comp10917_c0_seq1	403	225-1433(+)	gi|255574411|ref|XP_002528119.1|	catalytic, putative [Ricinus catalytic, putative [Ricinus communis]	0.71	_	_	_	_	_	_	_	None	_
comp2431_c0_seq1	125	391-765(+)	_	_	_	_	_	_	_	_	_	_	None	_
comp12331_c0_seq2	249	1-750(+)	gi|75319887|sp|Q50EK5.1|C72B2_PINTA	RecName: Full=Cytochrome P450 720B2; AltName: Full=Cytochrome P450 CYPB cytochrome P450 CYPB [Pinus taeda]	0.78	GO:0016020;GO:0016705;GO:0046872;GO:0004497	_	_	_	_	_	_	K09588	CYP90A1, CPD
comp11135_c0_seq1	448	247-1590(+)	gi|297745738|emb|CBI15794.3|	unnamed protein product [Vitis vinifera]	0.85	GO:0016020;GO:0008270	29760.GSVIVG00023915001	SubName: Full=Chromosome chr6 scaffold_3, whole genome shotgun sequence;	0.9559	_	KOG4638;KOG0802	_	None	_
comp9720_c0_seq3	58	137-310(+)	_	_	_	_	_	_	_	_	_	_	None	_
comp29389_c0_seq1	140	3-422(-)	gi|297738031|emb|CBI27232.3|	unnamed protein product [Vitis vinifera]	0.65	_	_	_	_	_	_	_	None	_
comp16562_c0_seq1	270	3-812(-)	gi|34147924|gb|AAQ62540.1|	R2R3-MYB transcription factor [Pinus taeda]	0.77	GO:0003677;GO:0000785;GO:0003682	29760.GSVIVG00024611001	SubName: Full=Chromosome chr6 scaffold_3, whole genome shotgun sequence;	0.9196	COG5147	KOG0048	_	K09422	MYBP
comp12614_c0_seq1	344	233-1264(-)	gi|148906549|gb|ABR16427.1|	unknown [Picea sitchensis]	0.85	GO:0009116;GO:0003824	29760.GSVIVG00016709001	SubName: Full=Chromosome chr11 scaffold_13, whole genome shotgun sequence;	0.8401	COG0775	_	_	None	_
comp13633_c0_seq1	324	3-974(-)	gi|146289957|gb|ABQ18321.1|	putative peroxidase [Cinnamomum micranthum f. kanehirae]	0.73	GO:0005488;GO:0016491	_	_	_	_	_	_	None	_
comp242_c0_seq9	267	2-802(+)	gi|359489873|ref|XP_002270810.2|	PREDICTED: uncharacterized protein LOC100244219 [Vitis vinifera]	0.72	GO:0000166;GO:0005739	_	_	_	_	_	_	None	_
comp19447_c0_seq1	82	114-359(-)	gi|297804814|ref|XP_002870291.1|	hypothetical protein ARALYDRAFT_493427 [Arabidopsis lyrata subsp. lyrata]	0.73	GO:0010052	_	_	_	_	_	_	None	_
comp14325_c0_seq1	246	1-741(+)	gi|225441236|ref|XP_002267056.1|	PREDICTED: ferredoxin-dependent glutamate synthase 1, chloroplastic [Vitis vinifera]	0.9	GO:0016020;GO:0048046;GO:0097054;GO:0080114;GO:0009416;GO:0016041;GO:0055114;GO:0006541;GO:0046872;GO:0006807;GO:0009853;GO:0005739;GO:0009941;GO:0009570;GO:0051538	_	_	_	_	_	_	K00284	gltS
comp593_c0_seq1	227	459-1139(-)	gi|90704791|dbj|BAE92290.1|	putative elongation factor [Cryptomeria japonica]	0.92	GO:0005840;GO:0006448;GO:0003746;GO:0005853	29760.GSVIVG00017287001	SubName: Full=Chromosome chr6 scaffold_15, whole genome shotgun sequence;	0.8072	COG2092	KOG1668	_	K03232	EEF1B
comp23871_c0_seq1	191	1-576(+)	gi|302784732|ref|XP_002974138.1|	hypothetical protein SELMODRAFT_271055 [Selaginella moellendorffii]	0.68	GO:0016020;GO:0006810;GO:0022857	_	_	_	_	_	_	K08150	SLC2A13, ITR
comp16719_c0_seq2	185	2-559(+)	gi|255581508|ref|XP_002531560.1|	Aspartic proteinase nepenthesin-2 precursor, putative [Ricinus communis]	0.76	GO:0008233	_	_	_	_	_	_	None	_
comp15749_c0_seq1	73	2-220(-)	_	_	_	_	_	_	_	_	_	_	None	_
comp10108_c0_seq1	1278	363-4196(-)	gi|359491239|ref|XP_003634247.1|	PREDICTED: uncharacterized protein LOC100853506 [Vitis vinifera]	0.75	_	_	_	_	_	_	_	None	_
comp2898_c0_seq2	220	89-748(+)	gi|147781724|emb|CAN76500.1|	hypothetical protein VITISV_004734 [Vitis vinifera]	0.92	GO:0016829	29760.GSVIVG00015920001	SubName: Full=Chromosome chr17 scaffold_12, whole genome shotgun sequence;	0.9158	COG3866	_	_	K01728	E4.2.2.2, pel
comp11854_c0_seq2	124	1-372(+)	gi|302773692|ref|XP_002970263.1|	hypothetical protein SELMODRAFT_231573 [Selaginella moellendorffii]	0.77	GO:0009536;GO:0005739;GO:0016023	_	_	_	_	_	_	None	_
comp13143_c0_seq2	341	1-1023(-)	gi|149922085|ref|ZP_01910525.1|	hypothetical protein PPSIR1_23154 [Plesiocystis pacifica SIR-1]	0.66	_	_	_	_	_	_	_	None	_
comp10853_c0_seq1	180	1-540(-)	gi|225455594|ref|XP_002269354.1|	PREDICTED: K(+) efflux antiporter 5 [Vitis vinifera]	0.79	GO:0006813;GO:0015386;GO:0055085;GO:0016021;GO:0010351;GO:0015992;GO:0006814	_	_	_	_	_	_	None	_
comp190_c0_seq1	455	2-1366(+)	gi|116787755|gb|ABK24630.1|	unknown [Picea sitchensis]	0.8	GO:0016023	_	_	_	_	_	_	None	_
comp9443_c0_seq5	51	3-155(+)	_	_	_	_	_	_	_	_	_	_	None	_
comp13325_c0_seq1	132	1-396(+)	_	_	_	_	_	_	_	_	_	_	None	_
comp6733_c0_seq1	349	501-1547(-)	_	_	_	_	_	_	_	_	_	_	None	_
comp18360_c0_seq1	332	335-1330(-)	gi|356502918|ref|XP_003520261.1|	PREDICTED: lysine-specific histone demethylase 1 homolog 3-like [Glycine max]	0.82	GO:0003677;GO:0051568;GO:0055114;GO:0010228;GO:0009911;GO:0009536;GO:0016575;GO:0016491	_	_	_	_	_	_	K11450	AOF2, LSD1
comp5110_c0_seq1	298	204-1097(-)	gi|390979610|dbj|BAM21556.1|	hypothetical protein, partial [Cryptomeria japonica]	0.91	GO:0018063;GO:0020037;GO:0006626;GO:0019243;GO:0005743;GO:0005886	59689.fgenesh2_kg.5__1526__AT3G51790.1	annotation not avaliable	0.85	COG2332	_	_	None	_
comp4687_c0_seq2	290	539-1411(+)	gi|225441549|ref|XP_002281113.1|	PREDICTED: DEAD-box ATP-dependent RNA helicase 37-like [Vitis vinifera]	0.94	GO:0003723;GO:0005524;GO:0005730;GO:0009536;GO:0005777;GO:0005886;GO:0008026	_	_	_	_	_	_	K11594	DDX3X, bel
comp13303_c0_seq1	185	2-556(+)	gi|255554789|ref|XP_002518432.1|	conserved hypothetical protein [Ricinus communis]	0.79	GO:0005886	_	_	_	_	_	_	None	_
comp2750_c0_seq1	151	2-454(-)	gi|8515096|gb|AAF75824.1|AF101788_1	phytocyanin homolog [Pinus taeda]	0.73	_	_	_	_	_	_	_	None	_
comp23823_c0_seq1	72	299-514(-)	gi|148908331|gb|ABR17279.1|	unknown [Picea sitchensis]	0.72	_	_	_	_	_	_	_	None	_
comp15192_c0_seq2	222	164-832(+)	gi|116783457|gb|ABK22950.1|	unknown [Picea sitchensis]	0.8	GO:0005506;GO:0043686;GO:0009505;GO:0042586;GO:0006807;GO:0006412;GO:0005739;GO:0009570	_	_	_	_	_	_	K01462	PDF, def
comp1005_c0_seq1	287	331-1191(+)	gi|294464592|gb|ADE77805.1|	unknown [Picea sitchensis]	0.9	_	_	_	_	_	_	_	None	_
comp16036_c0_seq1	382	2-1147(+)	gi|356552388|ref|XP_003544550.1|	PREDICTED: cytokinin dehydrogenase 7-like [Glycine max]	0.79	GO:0016614;GO:0044710	_	_	_	_	_	_	K00279	E1.5.99.12
comp4170_c0_seq1	253	499-1257(-)	gi|225470972|ref|XP_002267297.1|	PREDICTED: arginine/serine-rich-splicing factor RSP31-like [Vitis vinifera]	0.76	GO:1901363;GO:0097159	3694.eugene3.00021623	hypothetical protein	0.7682	_	KOG0106	_	None	_
comp3617_c0_seq1	1125	636-4010(-)	gi|357512923|ref|XP_003626750.1|	Eukaryotic translation initiation factor 4G [Medicago truncatula]	0.62	GO:0003676	_	_	_	_	_	_	K03260	EIF4G
comp14268_c0_seq7	122	1-366(-)	gi|297820054|ref|XP_002877910.1|	hypothetical protein ARALYDRAFT_323872 [Arabidopsis lyrata subsp. lyrata]	0.65	_	_	_	_	_	_	_	None	_
comp6145_c0_seq1	1032	287-3382(+)	_	_	_	_	_	_	_	_	_	_	None	_
comp10514_c0_seq1	481	339-1781(-)	gi|225457644|ref|XP_002275214.1|	PREDICTED: short-chain dehydrogenase/reductase family 42E member 1 [Vitis vinifera]	0.81	GO:0006694;GO:0005783;GO:0008209;GO:0055114;GO:0047012;GO:0000166;GO:0003854;GO:0008207;GO:0008210	29760.GSVIVG00002931001	SubName: Full=Chromosome chr18 scaffold_137, whole genome shotgun sequence;	0.8387	COG0451	KOG1430	_	None	_
comp462_c0_seq1	254	223-984(+)	gi|22753|emb|CAA78932.1|	Lhca4 protein,Type 4 protein of light-harvesting complex of photosystem I [Pinus sylvestris]	0.91	GO:0016020;GO:0009765;GO:0009507	29760.GSVIVG00016319001	SubName: Full=Putative uncharacterized protein (Chromosome chr17 scaffold_12, whole genome s [...]	0.8884	_	_	NOG224793	K08910	LHCA4
comp8421_c0_seq1	698	369-2462(-)	gi|255541800|ref|XP_002511964.1|	Protein CASP, putative [Ricinus Protein CASP, putative [Ricinus communis]	0.85	GO:0030173;GO:0006891	3218.JGI111119	hypothetical protein	0.846	_	KOG0963	_	K09313	CUTL
comp11066_c0_seq2	191	282-854(-)	gi|148909503|gb|ABR17848.1|	unknown [Picea sitchensis]	0.92	GO:0019500;GO:0006535;GO:0004124;GO:0016740;GO:0009333;GO:0080147	_	_	_	_	_	_	K13034	ATCYSC1
comp6671_c0_seq2	485	146-1600(+)	gi|148905748|gb|ABR16038.1|	unknown [Picea sitchensis]	0.74	_	_	_	_	_	_	_	None	_
comp5712_c0_seq1	184	394-945(+)	gi|148907488|gb|ABR16875.1|	unknown [Picea sitchensis]	0.93	GO:0005524;GO:0016567;GO:0004842	29760.GSVIVG00024994001	RecName: Full=Ubiquitin carrier protein; EC=6.3.2.-;	0.9071	COG5078	KOG0420	_	K10579	UBE2M, UBC12
comp24078_c0_seq1	87	3-263(+)	_	_	_	_	_	_	_	_	_	_	None	_
comp10343_c0_seq1	559	1-1677(+)	gi|255578870|ref|XP_002530289.1|	RNA m5u methyltransferase, putative [Ricinus communis]	0.78	GO:0006396;GO:0000166;GO:0001510;GO:0008270;GO:0008173;GO:0003676	_	_	_	_	_	_	K15332	TRMT2A
comp3930_c0_seq3	241	1-723(-)	gi|148905882|gb|ABR16103.1|	unknown [Picea sitchensis]	0.74	_	_	_	_	_	_	_	None	_
comp6748_c0_seq2	304	160-1071(+)	gi|225423863|ref|XP_002281301.1|	PREDICTED: coiled-coil domain-containing protein 130-like [Vitis vinifera]	0.88	_	29760.GSVIVG00030277001	SubName: Full=Chromosome chr1 scaffold_5, whole genome shotgun sequence;	0.8925	COG5134	_	_	K13115	CCDC130
comp16556_c0_seq1	176	1-528(-)	_	_	_	_	_	_	_	_	_	_	None	_
comp1389_c0_seq4	74	177-398(-)	gi|116786598|gb|ABK24168.1|	unknown [Picea sitchensis]	0.67	GO:0010033;GO:0051707;GO:0016788	_	_	_	_	_	_	None	_
comp26946_c0_seq1	59	39-215(+)	_	_	_	_	_	_	_	_	_	_	None	_
comp16942_c0_seq1	328	38-1021(+)	gi|255576418|ref|XP_002529101.1|	ankyrin repeat-containing protein, putative [Ricinus communis]	0.58	GO:0016020;GO:0044464	_	_	_	_	_	_	None	_
comp14847_c0_seq1	520	157-1716(-)	gi|225425222|ref|XP_002266814.1|	PREDICTED: CCA-adding enzyme [Vitis vinifera]	0.72	GO:0016779	3694.fgenesh4_pg.C_LG_III001374	hypothetical protein	0.7783	COG0617	_	_	None	_
comp13117_c0_seq1	253	394-1152(-)	gi|359493589|ref|XP_002266319.2|	PREDICTED: RING-H2 finger protein ATL7-like [Vitis vinifera]	0.75	GO:0046872	_	_	_	_	_	_	None	_
comp4467_c1_seq2	350	283-1335(+)	gi|294462264|gb|ADE76682.1|	unknown [Picea sitchensis]	0.86	GO:0080008;GO:0005634;GO:0000166	_	_	_	_	_	_	K14848	RRB1, GRWD1
comp29641_c0_seq1	113	1-339(-)	_	_	_	_	_	_	_	_	_	_	None	_
comp2823_c0_seq1	1072	527-3742(-)	gi|357437449|ref|XP_003589000.1|	Glycine dehydrogenase P protein [Medicago truncatula]	0.9	GO:0032440;GO:0048046;GO:0005960;GO:0005524;GO:0006546;GO:0006566;GO:0055114;GO:0006563;GO:0004375;GO:0046686;GO:0005739;GO:0009941;GO:0030170	3694.estExt_fgenesh4_pm.C_LG_VI0678	p-protein	0.8807	COG0403;COG1003	KOG2040	_	K00281	GLDC, gcvP
comp6095_c0_seq6	74	143-367(+)	_	_	_	_	_	_	_	_	_	_	None	_
comp18682_c0_seq1	67	319-519(-)	_	_	_	_	_	_	_	_	_	_	None	_
comp22569_c0_seq1	244	1-732(-)	gi|15237467|ref|NP_199470.1|	pentatricopeptide repeat-containing protein [Arabidopsis thaliana]	0.76	GO:0016226;GO:0010103;GO:0009073;GO:0045036;GO:0009793;GO:0009507	_	_	_	_	_	_	None	_
comp6136_c0_seq2	785	2-2356(+)	gi|347597790|gb|AEP14546.1|	clavata 1-like protein [Pinus clavata 1-like protein [Pinus pinaster]	0.62	GO:0016020;GO:0007165;GO:0009791;GO:0048513;GO:0004672;GO:0009617;GO:0046777	_	_	_	_	_	_	K08286	E2.7.11.-
comp3195_c0_seq3	293	307-1185(+)	gi|255558828|ref|XP_002520437.1|	FUS-interacting serine-arginine-rich protein 1, putative [Ricinus communis]	0.6	_	59689.fgenesh2_kg.1__710__AT1G07350.1	annotation not avaliable	0.8318	COG0724	KOG4661	_	None	_
comp5736_c0_seq2	361	461-1543(-)	gi|294464132|gb|ADE77584.1|	unknown [Picea sitchensis]	0.86	GO:0005667;GO:0006355;GO:0043565;GO:0045449;GO:0003700	_	_	_	_	_	_	None	_
comp442_c0_seq3	208	355-978(-)	gi|12580867|emb|CAC27142.1|	60S ribosomal protein L13E [Picea abies]	0.94	GO:0005840;GO:0042254;GO:0006412;GO:0003735	29760.GSVIVG00022475001	RecName: Full=60S ribosomal protein L13;	0.9267	COG4352	KOG3295	_	K02873	RP-L13e, RPL13
comp3478_c0_seq2	97	682-972(+)	_	_	_	_	_	_	_	_	_	_	None	_
comp1912_c0_seq7	197	476-1066(-)	gi|308504609|ref|XP_003114488.1|	CRE-LET-413 protein [Caenorhabditis remanei]	0.53	_	_	_	_	_	_	_	None	_
comp2837_c0_seq2	538	159-1772(-)	gi|224111486|ref|XP_002315874.1|	predicted protein [Populus predicted protein [Populus trichocarpa]	0.65	GO:0005886	_	_	_	_	_	_	None	_
comp1962_c0_seq1	179	485-1021(-)	gi|116793695|gb|ABK26846.1|	unknown [Picea sitchensis]	0.97	GO:0016881;GO:0031372;GO:0006301	4558.Sb04g011270.1	hypothetical protein	0.903	_	KOG0896	_	K10704	UBE2V
comp14951_c0_seq1	494	1-1482(-)	gi|242064316|ref|XP_002453447.1|	hypothetical protein SORBIDRAFT_04g006100 [Sorghum bicolor]	0.84	GO:0010315;GO:0055085;GO:0005524;GO:0010329;GO:0042626;GO:0010540;GO:0016021;GO:0006200;GO:0005886;GO:0010541	_	_	_	_	_	_	K05658	ABCB1
comp9981_c0_seq1	598	478-2271(-)	gi|359472534|ref|XP_002274321.2|	PREDICTED: pentatricopeptide repeat-containing protein At1g26460, mitochondrial-like [Vitis unnamed protein product [Vitis vini	0.82	GO:0009220;GO:0005739	15368.BRADI1G22510.1	annotation not avaliable	0.7568	_	KOG4197	_	None	_
comp848_c0_seq1	380	316-1455(-)	gi|148906908|gb|ABR16599.1|	unknown [Picea sitchensis]	0.9	_	_	_	_	_	_	_	None	_
comp29667_c0_seq1	164	1-492(-)	gi|225461890|ref|XP_002264649.1|	PREDICTED: meiotic recombination protein SPO11-1-like [Vitis vinifera]	0.83	GO:0043687;GO:0031048;GO:0005524;GO:0016444;GO:0000706;GO:0045893;GO:0010332;GO:0007131;GO:0042138;GO:0034090;GO:0032204;GO:0051026;GO:0006265;GO:0032504;GO:0005634;GO:0043247;GO:0003918;GO:0005694;GO:0007140;GO:0006312;GO:0000724	39946.BGIOSIBCE012989	Putative DNA topoisomerase (With alternative splicing)	0.8	COG1697	_	_	K10878	SPO11
comp11618_c0_seq1	380	258-1397(-)	gi|148907004|gb|ABR16646.1|	unknown [Picea sitchensis]	0.65	GO:0008299;GO:0071482;GO:0080005;GO:0009637;GO:0006355;GO:0006399;GO:0009658;GO:0044281;GO:0006352;GO:0005515;GO:0071461;GO:0010114;GO:0001053;GO:0051234;GO:0009507	_	_	_	_	_	_	None	_
comp7817_c0_seq1	416	671-1918(-)	gi|294461141|gb|ADE76135.1|	unknown [Picea sitchensis]	0.92	GO:0009252;GO:0003975;GO:0016021;GO:0000271;GO:0005886;GO:0006629;GO:0008963	29760.GSVIVG00025330001	SubName: Full=Chromosome chr8 scaffold_34, whole genome shotgun sequence;	0.8777	COG0472	KOG2788	_	K01001	ALG7
comp28056_c0_seq1	102	2-307(+)	_	_	_	_	_	_	_	_	_	_	None	_
comp25303_c0_seq1	196	3-590(-)	_	_	_	_	_	_	_	_	_	_	None	_
comp14772_c0_seq1	281	784-1626(-)	gi|255547626|ref|XP_002514870.1|	Atrazine chlorohydrolase, putative [Ricinus communis]	0.82	GO:0018788;GO:0019381;GO:0016810	4558.Sb0011s011820.1	hypothetical protein	0.7884	_	KOG3968	_	None	_
comp3882_c1_seq8	246	1-738(-)	gi|168024039|ref|XP_001764544.1|	predicted protein [Physcomitrella patens subsp. patens]	0.77	GO:0016020;GO:0006810	_	_	_	_	_	_	K03305	TC.POT
comp16547_c0_seq1	294	40-921(-)	gi|325087305|gb|ADY77002.1|	iron-sulfur cluster assembly protein NFU4 [Ipomoea batatas]	0.81	GO:0016226;GO:0005524;GO:0005506;GO:0005507;GO:0005198;GO:0005739;GO:0051536	3694.estExt_Genewise1_v1.C_LG_X3446	hypothetical protein	0.9202	COG0694	KOG2358	_	None	_
comp5063_c0_seq1	368	678-1781(-)	gi|81295660|gb|ABB70123.1|	homogentisate phytyltransferase VTE2-1 [Triticum aestivum]	0.86	GO:0009535;GO:0010189;GO:0009915;GO:0009266;GO:0007047;GO:0010176;GO:0006636;GO:0031347;GO:0016021;GO:0046408	_	_	_	_	_	_	K09833	HPT, TPT
comp11158_c0_seq3	202	109-714(+)	gi|294461324|gb|ADE76224.1|	unknown [Picea sitchensis]	0.89	GO:0019408;GO:0009737;GO:0008235;GO:0031365;GO:0046872;GO:0004177;GO:0006508;GO:0005739;GO:0009507	_	_	_	_	_	_	K01265	E3.4.11.18, map
comp15837_c0_seq2	390	236-1405(+)	gi|224059490|ref|XP_002299872.1|	methyl binding domain protein [Populus trichocarpa]	0.48	_	_	_	_	_	_	_	None	_
comp15090_c0_seq2	245	2-736(-)	_	_	_	_	_	_	_	_	_	_	None	_
comp6594_c0_seq1	614	514-2355(-)	gi|297734075|emb|CBI15322.3|	unnamed protein product [Vitis vinifera]	0.87	_	_	_	_	_	_	_	None	_
comp16805_c0_seq3	314	3-944(-)	gi|225441866|ref|XP_002284228.1|	PREDICTED: mitochondrial GTPase 1 isoform 1 [Vitis vinifera]	0.85	GO:0005525;GO:0005739;GO:0009507	29760.GSVIVG00025616001	SubName: Full=Chromosome chr8 scaffold_34, whole genome shotgun sequence;	0.871	COG1161	_	_	None	_
comp4167_c0_seq8	429	130-1416(+)	gi|297746331|emb|CBI16387.3|	unnamed protein product [Vitis vinifera]	0.8	GO:0000166;GO:0003676	29760.GSVIVG00024620001	SubName: Full=Chromosome chr6 scaffold_3, whole genome shotgun sequence;	0.8567	COG0724	KOG0118	_	None	_
comp18974_c0_seq1	139	2-418(-)	gi|145077169|gb|ABP35567.1|	ERF transcription factor [Solanum tuberosum]	0.64	_	_	_	_	_	_	_	K14517	ERF2
comp21011_c0_seq1	198	1-594(-)	gi|224097301|ref|XP_002310900.1|	histone acetyltransferase [Populus trichocarpa]	0.85	GO:0004402;GO:0042967;GO:0016573;GO:0048573;GO:0009908;GO:0006357;GO:0005667;GO:0003712;GO:0008270;GO:0000123;GO:0009294;GO:0045449	_	_	_	_	_	_	K04498	EP300, CREBBP, KAT3
comp14888_c0_seq1	120	184-543(-)	gi|357507733|ref|XP_003624155.1|	hypothetical protein MTR_7g079830 [Medicago truncatula]	0.7	_	_	_	_	_	_	_	None	_
comp1218_c0_seq3	111	362-694(+)	gi|148908915|gb|ABR17562.1|	unknown [Picea sitchensis]	0.91	GO:0016021;GO:0009941	15368.BRADI5G24400.1	annotation not avaliable	0.8762	_	KOG4267	_	None	_
comp7001_c0_seq3	420	97-1356(-)	gi|147845706|emb|CAN80079.1|	hypothetical protein VITISV_041810 [Vitis vinifera]	0.64	GO:0005488;GO:0016772	29760.GSVIVG00008558001	SubName: Full=Chromosome undetermined scaffold_201, whole genome shotgun sequence;	0.7816	COG0515	KOG1187	_	None	_
comp16023_c0_seq1	525	367-1941(-)	gi|224063321|ref|XP_002301095.1|	predicted protein [Populus predicted protein [Populus trichocarpa]	0.81	_	_	_	_	_	_	_	None	_
comp3415_c0_seq1	244	1-732(+)	gi|307135856|gb|ADN33725.1|	mannose-P-dolichol utilization defect 1 protein [Cucumis melo subsp. melo]	0.86	GO:0016020	29760.GSVIVG00014878001	SubName: Full=Chromosome chr18 scaffold_1, whole genome shotgun sequence;	0.8383	_	KOG3211	_	K09660	MPDU1
comp19621_c0_seq1	195	3-587(-)	gi|255578257|ref|XP_002529996.1|	DNA-directed RNA polymerase I subunit, putative [Ricinus communis]	0.79	GO:0003899;GO:0032549;GO:0003677;GO:0005730;GO:0006144;GO:0006206;GO:0006351	_	_	_	_	_	_	K03002	RPA2, POLR1B
comp1476_c0_seq1	79	391-627(+)	gi|148908509|gb|ABR17367.1|	unknown [Picea sitchensis]	0.78	GO:0016772	_	_	_	_	_	_	None	_
comp2469_c0_seq1	215	271-915(+)	gi|116783601|gb|ABK23015.1|	unknown [Picea sitchensis]	0.8	_	_	_	_	_	_	_	K00799	E2.5.1.18, gst
comp6536_c0_seq1	262	495-1280(-)	gi|294460938|gb|ADE76041.1|	unknown [Picea sitchensis]	0.68	_	_	_	_	_	_	_	None	_
comp12373_c0_seq1	821	593-3055(-)	gi|186489959|ref|NP_001117460.1|	P-loop containing NTPase domain-containing protein [Arabidopsis thaliana]	0.78	GO:0009888;GO:0010332;GO:0007131;GO:0042138;GO:0000166;GO:0032204;GO:0005886;GO:0016887;GO:0032504;GO:0007129;GO:0043247;GO:0010638;GO:0009887;GO:0007062;GO:0016926;GO:0045132	29760.GSVIVG00030212001	SubName: Full=Chromosome chr1 scaffold_5, whole genome shotgun sequence;	0.8854	COG0464	KOG0737	_	None	_
comp9564_c0_seq1	88	29-292(-)	_	_	_	_	_	_	_	_	_	_	None	_
comp14249_c0_seq2	120	1-360(+)	gi|224131634|ref|XP_002321139.1|	predicted protein [Populus predicted protein [Populus trichocarpa]	0.88	GO:0016021;GO:0016023;GO:0005886	_	_	_	_	_	_	None	_
comp1753_c0_seq1	258	580-1353(-)	gi|116778882|gb|ABK21038.1|	unknown [Picea sitchensis]	0.96	GO:0005634;GO:0006334	39947.LOC_Os02g36710.1	SET, putative, expressed	0.8732	_	KOG1508	_	K11290	SET, TAF1, I2PP2A
comp13763_c0_seq2	184	3-554(+)	gi|255580384|ref|XP_002531019.1|	protein with unknown function [Ricinus communis]	0.68	GO:0006635;GO:0016787;GO:0016558	_	_	_	_	_	_	None	_
comp11583_c0_seq3	102	254-559(-)	gi|116792589|gb|ABK26423.1|	unknown [Picea sitchensis]	0.83	_	_	_	_	_	_	_	None	_
comp6680_c0_seq1	214	252-893(-)	gi|116785239|gb|ABK23648.1|	unknown [Picea sitchensis]	0.82	GO:0005576;GO:0005773	_	_	_	_	_	_	None	_
comp2381_c0_seq1	131	2-394(+)	gi|294464621|gb|ADE77819.1|	unknown [Picea sitchensis]	0.83	GO:0005515;GO:0000815;GO:0015031;GO:0016192	_	_	_	_	_	_	K12194	CHMP4, SNF7, VPS32
comp9439_c0_seq7	124	3-374(+)	gi|15228730|ref|NP_191790.1|	pre-mRNA-splicing factor ATP-dependent RNA helicase DHX15/PRP43 [Arabidopsis thaliana]	0.93	GO:0016020;GO:0005524;GO:0003724;GO:0008026;GO:0003676;GO:0005730;GO:0005829;GO:0009941;GO:0009560	_	_	_	_	_	_	K12820	DHX15, PRP43
comp33111_c0_seq1	117	2-352(-)	_	_	_	_	_	_	_	_	_	_	None	_
comp15211_c0_seq2	339	384-1400(-)	gi|326521446|dbj|BAK00299.1|	predicted protein [Hordeum vulgare subsp. vulgare]	0.55	_	_	_	_	_	_	_	None	_
comp4693_c0_seq1	79	2-238(+)	gi|60265771|gb|AAX16014.1|	trehalose-6-phosphate synthase [Ginkgo biloba]	0.96	GO:0004805;GO:0005982;GO:0005992;GO:0003825;GO:0033828;GO:0005985	_	_	_	_	_	_	K00697	E2.4.1.15, otsA
comp1680_c0_seq3	335	1-1005(-)	gi|7320911|emb|CAA89837.3|	NADPH-cytochrome P450 reductase [Pseudotsuga menziesii]	0.83	GO:0003958;GO:0010181;GO:0005506;GO:0006118;GO:0005789;GO:0055114	_	_	_	_	_	_	K00327	E1.6.2.4
comp11471_c0_seq2	228	1-684(-)	gi|357141184|ref|XP_003572122.1|	PREDICTED: uncharacterized protein LOC100822449 [Brachypodium distachyon]	0.56	_	_	_	_	_	_	_	None	_
comp9166_c0_seq1	742	516-2741(-)	gi|296090045|emb|CBI39864.3|	unnamed protein product [Vitis vinifera]	0.83	GO:0055085;GO:0008152;GO:0005247;GO:0003824;GO:0006821;GO:0005794;GO:0016021;GO:0009507	29760.GSVIVG00003335001	SubName: Full=Chromosome undetermined scaffold_142, whole genome shotgun sequence;	0.9275	COG0038	_	_	None	_
comp14341_c0_seq1	199	3-599(-)	_	_	_	_	_	_	_	_	_	_	None	_
comp11675_c0_seq1	259	2-778(-)	gi|148906847|gb|ABR16569.1|	unknown [Picea sitchensis]	0.6	GO:0000166;GO:0003824	_	_	_	_	_	_	None	_
comp19900_c0_seq1	247	18-758(-)	gi|167997887|ref|XP_001751650.1|	predicted protein [Physcomitrella patens subsp. patens]	0.76	_	3218.JGI64084	hypothetical protein	0.9565	_	KOG3227	_	None	_
comp1090_c0_seq1	268	230-1033(+)	gi|116781380|gb|ABK22075.1|	unknown [Picea sitchensis]	0.85	GO:0000398;GO:0000166;GO:0017069	3694.estExt_Genewise1_v1.C_LG_XII1492	hypothetical protein	0.8854	_	KOG1457	_	None	_
comp22578_c0_seq2	122	3-368(-)	gi|224117534|ref|XP_002317600.1|	predicted protein [Populus predicted protein [Populus trichocarpa]	0.79	GO:0016020;GO:0000166;GO:0004672	_	_	_	_	_	_	None	_
comp20290_c0_seq1	156	1-468(+)	gi|294462824|gb|ADE76954.1|	unknown [Picea sitchensis]	0.76	GO:0005634	_	_	_	_	_	_	None	_
comp20249_c0_seq1	140	82-504(+)	gi|2499556|sp|Q40762.1|PHY_PICAB	RecName: Full=Phytochrome phytochrome [Picea abies]	0.89	GO:0016020;GO:0023014;GO:0008020;GO:0005524;GO:0006355;GO:0042803;GO:0018298;GO:0000155;GO:0009585;GO:0017006;GO:0000160;GO:0009584;GO:0009365;GO:0007187	_	_	_	_	_	_	K12120	PHYA
comp19328_c0_seq1	92	315-590(-)	_	_	_	_	_	_	_	_	_	_	None	_
comp13092_c0_seq1	238	358-1071(-)	gi|224112098|ref|XP_002316081.1|	predicted protein [Populus predicted protein [Populus trichocarpa]	0.67	GO:0009536	_	_	_	_	_	_	None	_
comp21035_c0_seq1	264	3-794(-)	gi|356560792|ref|XP_003548671.1|	PREDICTED: ATP-dependent helicase BRM-like [Glycine max]	0.92	GO:0003677;GO:0040029;GO:0016585;GO:0005524;GO:0006355;GO:0010199;GO:0004386;GO:0005829;GO:0016740	_	_	_	_	_	_	K11647	SMARCA2_4
comp18341_c0_seq1	139	3-419(-)	gi|125542656|gb|EAY88795.1|	hypothetical protein OsI_10268 [Oryza sativa Indica Group]	0.94	_	_	_	_	_	_	_	None	_
comp11436_c0_seq1	195	71-655(+)	gi|255554278|ref|XP_002518179.1|	conserved hypothetical protein [Ricinus communis]	0.57	_	_	_	_	_	_	_	None	_
comp5703_c0_seq2	258	508-1281(-)	gi|148908443|gb|ABR17334.1|	unknown [Picea sitchensis]	0.92	GO:0005856;GO:0006909	4558.Sb0019s004720.1	hypothetical protein	0.8252	_	KOG2998	_	None	_
comp15150_c0_seq1	219	1-660(+)	gi|255537023|ref|XP_002509578.1|	protein with unknown function [Ricinus communis]	0.73	GO:0005739	_	_	_	_	_	_	None	_
comp28369_c0_seq1	50	286-438(+)	_	_	_	_	_	_	_	_	_	_	None	_
comp22121_c0_seq2	165	1-495(-)	gi|224140797|ref|XP_002323765.1|	predicted protein [Populus predicted protein [Populus trichocarpa]	0.83	GO:0005634;GO:0006511;GO:0016567;GO:0004842	_	_	_	_	_	_	None	_
comp5441_c0_seq1	869	153-2759(+)	gi|124303224|gb|ABN05322.1|	starch branching enzyme II [Populus trichocarpa]	0.87	GO:0043169;GO:0005978;GO:0004553;GO:0005982;GO:0003844;GO:0005985	3694.eugene3.00280310	SubName: Full=Starch branching enzyme II;	0.9392	COG0296	KOG0470	_	K00700	E2.4.1.18, glgB
comp11949_c0_seq1	226	165-842(+)	gi|168039982|ref|XP_001772475.1|	predicted protein [Physcomitrella patens subsp. patens]	0.63	_	_	_	_	_	_	_	None	_
comp11363_c0_seq4	491	2-1474(+)	_	_	_	_	_	_	_	_	_	_	None	_
comp14604_c0_seq1	642	77-2002(-)	gi|224109228|ref|XP_002315129.1|	predicted protein [Populus predicted protein [Populus trichocarpa]	0.74	GO:0005524;GO:0009506;GO:0009069;GO:0006468;GO:0007169;GO:0009505;GO:0004674;GO:0008283;GO:0005886;GO:0016491	3694.fgenesh4_pg.C_LG_X001647	hypothetical protein	0.9066	COG0515	KOG1187	_	None	_
comp26107_c0_seq1	218	3-659(+)	gi|356572870|ref|XP_003554588.1|	PREDICTED: paladin-like [Glycine max]	0.92	GO:0005634;GO:0005829	_	_	_	_	_	_	None	_
comp21946_c0_seq1	190	1-570(-)	gi|296082077|emb|CBI21082.3|	unnamed protein product [Vitis vinifera]	0.77	GO:0009733;GO:0005634;GO:0016246;GO:0046914;GO:0004386;GO:2000023;GO:0009739;GO:0003676;GO:0009736;GO:0006346;GO:0008283;GO:0009788	_	_	_	_	_	_	K11643	CHD4, MI2B
comp26338_c0_seq1	135	3-410(+)	gi|255573599|ref|XP_002527722.1|	zinc/iron transporter, putative [Ricinus communis]	0.68	GO:0016020;GO:0006810;GO:0044464	_	_	_	_	_	_	K14709	SLC39A1_2_3, ZIP1_2_3
comp5512_c0_seq7	164	1-492(-)	_	_	_	_	_	_	_	_	_	_	None	_
comp24524_c0_seq1	252	2-757(-)	gi|255571740|ref|XP_002526813.1|	conserved hypothetical protein [Ricinus communis]	0.62	_	_	_	_	_	_	_	None	_
comp514_c0_seq1	137	431-841(-)	gi|116779444|gb|ABK21285.1|	unknown [Picea sitchensis]	0.99	GO:0042254;GO:0005618;GO:0005730;GO:0000166;GO:0006412;GO:0022627;GO:0003735;GO:0005886;GO:0009507	29760.GSVIVG00023734001	RecName: Full=40S ribosomal protein S24;	0.9661	COG2004	KOG3424	_	K02974	RP-S24e, RPS24
comp4462_c1_seq1	80	470-709(-)	_	_	_	_	_	_	_	_	_	_	None	_
comp15891_c0_seq1	165	133-627(-)	gi|302797176|ref|XP_002980349.1|	hypothetical protein SELMODRAFT_38450 [Selaginella moellendorffii]	0.84	_	_	_	_	_	_	_	None	_
comp8097_c0_seq2	302	3-908(+)	gi|148907771|gb|ABR17011.1|	unknown [Picea sitchensis]	0.62	_	_	_	_	_	_	_	None	_
comp19518_c0_seq1	233	265-963(-)	gi|340385288|ref|XP_003391142.1|	PREDICTED: ankyrin-1-like [Amphimedon queenslandica]	0.53	_	_	_	_	_	_	_	None	_
comp7607_c0_seq4	195	3-587(-)	gi|42573704|ref|NP_974948.1|	transcription factor bHLH35 [Arabidopsis thaliana]	0.55	GO:0046983	_	_	_	_	_	_	None	_
comp8336_c0_seq1	124	263-634(-)	gi|116781921|gb|ABK22296.1|	unknown [Picea sitchensis]	0.89	GO:0005739	3694.grail3.0012030401	hypothetical protein	0.8829	COG2363	KOG3472	_	None	_
comp709_c0_seq1	228	221-904(+)	gi|116792831|gb|ABK26517.1|	unknown [Picea sitchensis]	0.82	GO:0051537;GO:0008121;GO:0009512;GO:0006118;GO:0042651;GO:0006119;GO:0009496;GO:0045285;GO:0022900;GO:0046872;GO:0045158;GO:0016021;GO:0015992;GO:0015979;GO:0009507	29760.GSVIVG00027575001	SubName: Full=Putative uncharacterized protein (Chromosome chr19 scaffold_4, whole genome sh [...]	0.8647	COG0723	KOG1671	NOG232751	K02636	petC
comp17803_c0_seq1	283	3-851(-)	gi|148909440|gb|ABR17818.1|	unknown [Picea sitchensis]	0.83	GO:0046983	_	_	_	_	_	_	None	_
comp25570_c0_seq1	60	84-263(+)	_	_	_	_	_	_	_	_	_	_	None	_
comp9504_c0_seq1	617	1-1851(-)	gi|168002034|ref|XP_001753719.1|	predicted protein [Physcomitrella patens subsp. patens]	0.66	GO:0005634	_	_	_	_	_	_	None	_
comp32513_c0_seq1	160	1-483(+)	gi|255551068|ref|XP_002516582.1|	DNA polymerase theta, putative [Ricinus communis]	0.65	GO:0003677;GO:0003887;GO:0005524;GO:0006260;GO:0009536;GO:0042575;GO:0008026	_	_	_	_	_	_	K02349	POLQ
comp16648_c0_seq3	118	3-356(-)	gi|148909108|gb|ABR17655.1|	unknown [Picea sitchensis]	0.93	_	_	_	_	_	_	_	None	_
comp1629_c0_seq2	583	254-2002(-)	gi|212274617|ref|NP_001130787.1|	uncharacterized protein LOC100191891 [Zea mays]	0.65	GO:0000166;GO:0003676	29760.GSVIVG00038011001	SubName: Full=Chromosome chr14 scaffold_9, whole genome shotgun sequence;	0.803	_	KOG0117	_	None	_
comp6649_c0_seq1	87	81-341(+)	gi|116783057|gb|ABK22779.1|	unknown [Picea sitchensis]	0.97	_	3694.estExt_Genewise1_v1.C_LG_I3651	hypothetical protein	0.9265	COG0271	KOG3348	_	None	_
comp18597_c0_seq1	276	3-830(+)	gi|168053757|ref|XP_001779301.1|	transcription initiation factor TFIID, subunit TAF1 [Physcomitrella patens subsp. patens]	0.76	GO:0005840;GO:0016020;GO:0009416;GO:0016573;GO:0006446;GO:0003743;GO:0008270;GO:0009294;GO:0016740	_	_	_	_	_	_	K03125	TAF1
comp23021_c0_seq1	279	2-841(+)	_	_	_	_	_	_	_	_	_	_	None	_
comp6867_c0_seq1	1116	3-3350(+)	gi|255538608|ref|XP_002510369.1|	conserved hypothetical protein [Ricinus communis]	0.61	_	_	_	_	_	_	_	None	_
comp4454_c0_seq1	255	498-1262(-)	gi|116791930|gb|ABK26164.1|	unknown [Picea sitchensis]	0.68	_	_	_	_	_	_	_	K15414	C1QBP
comp9141_c0_seq3	209	289-918(+)	gi|255549686|ref|XP_002515894.1|	conserved hypothetical protein [Ricinus communis]	0.8	GO:0008375;GO:0016020	_	_	_	_	_	_	None	_
comp764_c0_seq1	251	446-1198(-)	gi|116783069|gb|ABK22782.1|	unknown [Picea sitchensis]	0.76	GO:0005739	_	_	_	_	_	_	K15414	C1QBP
comp30076_c0_seq1	123	1-372(+)	gi|125541370|gb|EAY87765.1|	hypothetical protein OsI_09183 [Oryza sativa Indica Group]	0.66	_	_	_	_	_	_	_	K14794	RRP12
comp31507_c0_seq1	226	2-682(+)	gi|145839459|gb|ABD60286.2|	R2R3-MYB transcription factor MYB11 [Picea glauca]	0.67	GO:0005488	_	_	_	_	_	_	K09422	MYBP
comp26565_c0_seq1	105	1-315(-)	_	_	_	_	_	_	_	_	_	_	None	_
comp936_c0_seq1	672	634-2649(-)	gi|294460348|gb|ADE75755.1|	unknown [Picea sitchensis]	0.72	_	29760.GSVIVG00002122001	SubName: Full=Chromosome chr19 scaffold_126, whole genome shotgun sequence;	0.79	_	KOG1901	_	None	_
comp5695_c0_seq1	419	1118-2374(+)	gi|225458249|ref|XP_002282152.1|	PREDICTED: tubby-like F-box protein 5 isoform 1 [Vitis vinifera]	0.8	_	29760.GSVIVG00014597001	SubName: Full=Chromosome chr18 scaffold_1, whole genome shotgun sequence;	0.8046	_	KOG2502	_	None	_
comp16272_c0_seq1	301	1-903(+)	gi|242035497|ref|XP_002465143.1|	hypothetical protein SORBIDRAFT_01g032740 [Sorghum bicolor]	0.68	GO:0009535;GO:0000166	_	_	_	_	_	_	None	_
comp31673_c0_seq1	147	3-443(-)	_	_	_	_	_	_	_	_	_	_	None	_
comp4158_c0_seq1	131	274-666(-)	gi|116786580|gb|ABK24162.1|	unknown [Picea sitchensis]	0.88	GO:0005634;GO:0005829;GO:0005886;GO:0003676	3218.JGI233863	annotation not available	0.875	_	_	NOG76241	None	_
comp25008_c0_seq1	157	1-471(-)	gi|297797775|ref|XP_002866772.1|	predicted protein [Arabidopsis lyrata subsp. lyrata]	0.7	GO:0043687;GO:0005634;GO:0007126;GO:0009536;GO:0033044;GO:0045893;GO:0006282	_	_	_	_	_	_	K06662	HRAD17, RAD24
comp18754_c0_seq1	122	2-367(-)	gi|168007208|ref|XP_001756300.1|	predicted protein [Physcomitrella patens subsp. patens]	0.83	_	3218.JGI29198	hypothetical protein	0.8333	_	_	NOG245545	None	_
comp25750_c0_seq1	179	2-541(+)	_	_	_	_	_	_	_	_	_	_	None	_
comp12299_c0_seq3	97	87-377(-)	gi|147777809|emb|CAN64607.1|	hypothetical protein VITISV_030583 [Vitis vinifera]	0.6	_	_	_	_	_	_	_	None	_
comp17170_c0_seq1	490	2-1471(+)	gi|168016518|ref|XP_001760796.1|	sensory histidine protein kinase [Physcomitrella patens subsp. patens]	0.87	GO:0016020;GO:0023014;GO:0005524;GO:0006355;GO:0005622;GO:0035556;GO:0000155;GO:0000160;GO:0045449;GO:0000156;GO:0009365	3218.JGI167371	sensory histidine protein kinase	0.7542	_	KOG0519	_	None	_
comp14256_c0_seq1	73	266-487(+)	_	_	_	_	_	_	_	_	_	_	None	_
comp19750_c0_seq1	95	219-503(-)	_	_	_	_	_	_	_	_	_	_	None	_
comp22471_c0_seq1	102	1-306(+)	gi|145358415|ref|NP_197874.2|	glutamine dumper 5 [Arabidopsis glutamine dumper 5 [Arabidopsis thaliana]	0.59	_	_	_	_	_	_	_	None	_
comp2093_c0_seq7	131	1-393(-)	gi|147779235|emb|CAN65586.1|	hypothetical protein VITISV_034376 [Vitis vinifera]	0.73	_	_	_	_	_	_	_	None	_
comp23374_c0_seq1	214	272-913(-)	gi|145357850|ref|NP_196588.3|	RAB GTPase H1E [Arabidopsis RAH1E_ARATH RecName: Full=Ras-related protein RABH1e; Short=AtRABH1e GTP-binding	0.87	GO:0006944;GO:0009860;GO:0006891;GO:0007264;GO:0005794;GO:0009827;GO:0005525;GO:0005739;GO:0015031	3702.AT5G10260.1-P	AtRABH1e (Arabidopsis Rab GTPase homolog H1e); GTP binding; Arabidopsis Rab GTPase homolog H [...]	0.9045	COG1100	KOG0094	_	K07976	RAB
comp1606_c0_seq1	593	528-2306(+)	gi|302770835|ref|XP_002968836.1|	hypothetical protein SELMODRAFT_170396 [Selaginella moellendorffii]	0.77	GO:0016020;GO:0006810;GO:0022891	3702.AT1G30220.1-P	INT2 (INOSITOL TRANSPORTER 2); carbohydrate transmembrane transporter/ sugar:hydrogen sympor [...]	0.8049	COG0477	_	_	K08150	SLC2A13, ITR
comp12451_c0_seq1	175	1-525(+)	gi|255548814|ref|XP_002515463.1|	conserved hypothetical protein [Ricinus communis]	0.85	GO:0000919;GO:0005794	_	_	_	_	_	_	None	_
comp22625_c0_seq1	124	1-372(-)	gi|224140951|ref|XP_002323840.1|	predicted protein [Populus predicted protein [Populus trichocarpa]	0.93	GO:0043022;GO:0005759;GO:0006184;GO:0005743;GO:0045727;GO:0005525;GO:0003924	_	_	_	_	_	_	K03596	lepA
comp9392_c0_seq1	415	181-1425(+)	gi|357479777|ref|XP_003610174.1|	Serine esterase family protein [Medicago truncatula]	0.74	_	_	_	_	_	_	_	None	_
comp2255_c0_seq1	380	441-1580(-)	gi|116787314|gb|ABK24459.1|	unknown [Picea sitchensis]	0.78	GO:0008270	3218.JGI216589	hypothetical protein	0.761	_	KOG4265	NOG274396	None	_
comp5634_c0_seq1	484	69-1520(+)	gi|116787377|gb|ABK24485.1|	unknown [Picea sitchensis]	0.87	GO:0009555;GO:0009411;GO:0051287;GO:0055114;GO:0000105;GO:0008270;GO:0005739;GO:0004399;GO:0009570	4558.Sb01g006120.2	annotation not avaliable	0.8842	COG0141	KOG2697	_	K00013	hisD
comp8282_c0_seq2	132	2-397(+)	gi|147821402|emb|CAN63497.1|	hypothetical protein VITISV_011672 [Vitis vinifera]	0.85	GO:0016310;GO:0004305;GO:0046486	_	_	_	_	_	_	K00894	ETNK, EKI
comp34456_c0_seq1	118	2-355(-)	gi|147821807|emb|CAN61664.1|	hypothetical protein VITISV_037830 [Vitis vinifera]	0.75	GO:0016020;GO:0006810;GO:0043492;GO:0022892;GO:0046872;GO:0016820;GO:0000166;GO:0005739	_	_	_	_	_	_	K01530	E3.6.3.1
comp27893_c0_seq1	138	2-418(+)	gi|116785532|gb|ABK23762.1|	unknown [Picea sitchensis]	0.66	_	_	_	_	_	_	_	None	_
comp11432_c0_seq2	127	31-411(-)	gi|116781941|gb|ABK22306.1|	unknown [Picea sitchensis]	0.88	_	_	_	_	_	_	_	None	_
comp4743_c0_seq3	141	326-748(-)	gi|116782613|gb|ABK22574.1|	unknown [Picea sitchensis]	0.74	_	3218.JGI170303	hypothetical protein	0.8286	_	_	NOG250771	None	_
comp2275_c0_seq5	464	935-2326(+)	gi|225431549|ref|XP_002275592.1|	PREDICTED: G-type lectin S-receptor-like serine/threonine-protein kinase RLK1-like [Vitis vinifera]	0.54	GO:0016772	_	_	_	_	_	_	None	_
comp1783_c0_seq3	276	71-898(+)	gi|116779145|gb|ABK21158.1|	unknown [Picea sitchensis]	0.85	GO:0009416;GO:0055114;GO:0033744;GO:0006464;GO:0008113;GO:0034599;GO:0080167;GO:0009570	29760.GSVIVG00014205001	SubName: Full=Chromosome chr16 scaffold_10, whole genome shotgun sequence;	0.8904	COG0225	KOG1635	_	K07304	msrA
comp2689_c0_seq1	437	236-1546(+)	gi|116787223|gb|ABK24418.1|	unknown [Picea sitchensis]	0.7	_	29760.GSVIVG00006796001	SubName: Full=Chromosome chr11 scaffold_177, whole genome shotgun sequence;	0.7542	_	KOG2190	_	None	_
comp21724_c0_seq1	197	1-594(+)	gi|168023764|ref|XP_001764407.1|	predicted protein [Physcomitrella patens subsp. patens]	0.82	GO:0005524;GO:0003952;GO:0016810;GO:0046497;GO:0009435	_	_	_	_	_	_	K01950	E6.3.5.1, NADSYN1, QNS1, nadE
comp7717_c0_seq2	144	94-525(-)	gi|294464078|gb|ADE77558.1|	unknown [Picea sitchensis]	0.69	_	_	_	_	_	_	_	None	_
comp17050_c0_seq2	139	3-422(+)	gi|116785576|gb|ABK23778.1|	unknown [Picea sitchensis]	0.82	GO:0009751;GO:0031407;GO:0009611;GO:0046686;GO:0010181;GO:0055114;GO:0016491	_	_	_	_	_	_	K05894	E1.3.1.42
comp14755_c0_seq4	133	3-401(-)	gi|224108884|ref|XP_002315003.1|	predicted protein [Populus predicted protein [Populus trichocarpa]	0.83	GO:0016787;GO:0008152	_	_	_	_	_	_	None	_
comp1294_c0_seq6	416	2-1249(-)	gi|148906847|gb|ABR16569.1|	unknown [Picea sitchensis]	0.56	_	_	_	_	_	_	_	None	_
comp4278_c0_seq1	420	418-1677(-)	gi|63034231|gb|AAY28423.1|	Dof domain zinc finger DNA-binding protein [Picea abies]	0.64	GO:0003677;GO:0006355;GO:0008270	_	_	_	_	_	_	None	_
comp3180_c0_seq1	464	560-1951(+)	gi|29837178|dbj|BAC75560.1|	hypothetical protein [Oryza sativa Japonica Group]	0.63	GO:0048193;GO:0005739;GO:0006944	_	_	_	_	_	_	None	_
comp31489_c0_seq2	123	1-372(+)	gi|224058687|ref|XP_002299603.1|	NBS resistance protein [Populus NBS resistance protein [Populus trichocarpa]	0.79	GO:0005739;GO:0016023	_	_	_	_	_	_	None	_
comp15319_c0_seq1	515	315-1859(-)	gi|56691734|emb|CAH55769.1|	GRAS family protein [Pisum sativum]	0.56	_	_	_	_	_	_	_	None	_
comp27868_c0_seq1	54	285-446(+)	_	_	_	_	_	_	_	_	_	_	None	_
comp11951_c0_seq2	484	444-1895(+)	gi|255575537|ref|XP_002528669.1|	set domain protein, putative [Ricinus communis]	0.86	GO:0005634;GO:0006554;GO:0034968;GO:0010228;GO:0018024	_	_	_	_	_	_	None	_
comp28400_c0_seq1	70	573-785(+)	gi|38605945|emb|CAD41659.3|	OSJNBa0019K04.6 [Oryza sativa Japonica Group]	0.91	GO:0005774;GO:0055085;GO:0005794;GO:0016021;GO:0000325	_	_	_	_	_	_	None	_
comp5486_c0_seq1	283	483-1331(-)	gi|148908389|gb|ABR17308.1|	unknown [Picea sitchensis]	0.94	GO:0006511;GO:0031625;GO:0009960;GO:0009793;GO:0009639;GO:0009911;GO:0031461	_	_	_	_	_	_	K03869	CUL3
comp9270_c0_seq1	188	466-1029(-)	gi|359807546|ref|NP_001241151.1|	uncharacterized protein LOC100816295 [Glycine max]	0.88	GO:0016020	29760.GSVIVG00002447001	SubName: Full=Chromosome chr2 scaffold_132, whole genome shotgun sequence;	0.9035	_	KOG2445	_	None	_
comp13374_c0_seq5	134	2-406(+)	_	_	_	_	_	_	_	_	_	_	None	_
comp250_c1_seq1	554	856-2517(-)	gi|357131251|ref|XP_003567252.1|	PREDICTED: uncharacterized protein LOC100846499 [Brachypodium distachyon]	0.68	_	3218.JGI215791	hypothetical protein	0.7597	_	KOG1861	_	None	_
comp2091_c0_seq1	73	3-221(+)	_	_	_	_	_	_	_	_	_	_	None	_
comp1815_c1_seq1	151	2-454(+)	gi|148908605|gb|ABR17412.1|	unknown [Picea sitchensis]	0.81	_	_	_	_	_	_	_	None	_
comp6330_c0_seq1	275	428-1252(-)	gi|346430233|emb|CCC55420.1|	mitochondrial serine hydroxymethyltransferase [Pinus pinaster]	0.96	GO:0048046;GO:0008168;GO:0019464;GO:0005747;GO:0008270;GO:0035999;GO:0005886;GO:0030170;GO:0032259;GO:0009507;GO:0005634;GO:0009409;GO:0050897;GO:0006563;GO:0004372;GO:0046686;GO:0008266;GO:0009853;GO:0010319;GO:0022626	_	_	_	_	_	_	K00600	glyA, SHMT
comp8686_c0_seq3	625	1082-2956(-)	gi|255555483|ref|XP_002518778.1|	conserved hypothetical protein [Ricinus communis]	0.66	_	_	_	_	_	_	_	None	_
comp26715_c0_seq1	58	238-411(-)	_	_	_	_	_	_	_	_	_	_	None	_
comp1084_c0_seq1	220	186-845(+)	gi|308072471|dbj|BAJ22097.1|	ribosomal protein S1 [Cycas taitungensis]	0.79	GO:0043229;GO:0044444	_	_	_	_	_	_	None	_
comp6866_c0_seq4	217	76-726(-)	gi|242092142|ref|XP_002436561.1|	hypothetical protein SORBIDRAFT_10g004760 [Sorghum bicolor]	0.73	GO:0000166;GO:0004672;GO:0016023	_	_	_	_	_	_	None	_
comp10086_c0_seq1	455	328-1692(-)	gi|219886177|gb|ACL53463.1|	unknown [Zea mays]	0.9	GO:0046872;GO:0008253;GO:0009570	_	_	_	_	_	_	None	_
comp6658_c0_seq1	720	138-2297(+)	gi|46361691|gb|AAS89341.1|	1-deoxy-D-xylulose-5-phosphate synthase [Ginkgo biloba]	0.93	GO:0006694;GO:0016114;GO:0008661	59689.fgenesh2_kg.7__2759__AT4G15560.1	annotation not avaliable	0.9326	COG1154	KOG0523	_	K01662	dxs
comp21316_c0_seq1	297	3-896(+)	_	_	_	_	_	_	_	_	_	_	None	_
comp5292_c0_seq2	974	2-2923(-)	gi|242078359|ref|XP_002443948.1|	hypothetical protein SORBIDRAFT_07g004940 [Sorghum bicolor]	0.81	GO:0006886;GO:0008270;GO:0005622;GO:0016192	_	_	_	_	_	_	None	_
comp12622_c0_seq1	190	1-570(+)	gi|224286001|gb|ACN40712.1|	unknown [Picea sitchensis]	0.78	GO:0045892;GO:0005634;GO:0016036;GO:0019375;GO:0004427;GO:0051262;GO:0035556;GO:0016791;GO:0004190;GO:0006119;GO:0005887	_	_	_	_	_	_	K04505	PSEN1, PS1
comp12375_c0_seq1	536	644-2251(-)	gi|242093742|ref|XP_002437361.1|	hypothetical protein SORBIDRAFT_10g025580 [Sorghum bicolor]	0.64	_	_	_	_	_	_	_	None	_
comp9603_c0_seq1	281	383-1225(-)	gi|224286643|gb|ACN41026.1|	unknown [Picea sitchensis]	0.85	_	_	_	_	_	_	_	None	_
comp8510_c0_seq1	70	2-211(+)	gi|148910116|gb|ABR18140.1|	unknown [Picea sitchensis]	0.86	GO:0046686;GO:0005829;GO:0055114;GO:0016491	_	_	_	_	_	_	None	_
comp8015_c0_seq4	81	1-243(+)	gi|390979604|dbj|BAM21553.1|	hypothetical protein, partial [Cryptomeria japonica]	0.65	_	_	_	_	_	_	_	None	_
comp7195_c0_seq1	410	213-1442(+)	gi|112253710|gb|ABI14439.1|	squalene synthase [Taxus cuspidata]	0.96	GO:0006694;GO:0004310;GO:0016114;GO:0016021;GO:0051996	3694.estExt_fgenesh4_pm.C_LG_IX0217	hypothetical protein	0.8671	COG1562	KOG1459	_	K00801	FDFT1
comp2627_c0_seq2	195	3-587(-)	gi|383152861|gb|AFG58548.1|	hypothetical protein, partial [Pinus taeda]	0.47	_	_	_	_	_	_	_	None	_
comp14115_c0_seq1	188	1-564(-)	gi|50251780|dbj|BAD27712.1|	disease resistance protein Cf-2.1-like [Oryza sativa Japonica Group]	0.63	GO:0044260;GO:0044238;GO:0003824;GO:0016023;GO:0044710;GO:0005488	_	_	_	_	_	_	None	_
comp26839_c0_seq1	51	483-635(-)	_	_	_	_	_	_	_	_	_	_	None	_
comp13034_c0_seq2	299	378-1274(-)	gi|225440083|ref|XP_002282555.1|	PREDICTED: uncharacterized protein LOC100251727 [Vitis vinifera]	0.83	GO:0005768;GO:0016757;GO:0009616;GO:0005794;GO:0005802;GO:0010050;GO:0009507	4558.Sb02g040780.1	hypothetical protein	0.8435	_	_	NOG231775	None	_
comp4076_c0_seq1	144	365-796(-)	gi|148910439|gb|ABR18295.1|	unknown [Picea sitchensis]	0.97	GO:0005622;GO:0006888	29760.GSVIVG00036140001	SubName: Full=Chromosome chr3 scaffold_8, whole genome shotgun sequence;	0.9655	_	KOG3444	NOG228594	None	_
comp15957_c0_seq2	159	7-483(-)	_	_	_	_	_	_	_	_	_	_	None	_
comp21984_c0_seq1	178	3-539(+)	gi|242036235|ref|XP_002465512.1|	hypothetical protein SORBIDRAFT_01g040300 [Sorghum bicolor]	0.54	GO:0016740	_	_	_	_	_	_	None	_
comp16519_c0_seq1	254	212-973(-)	gi|224063225|ref|XP_002301050.1|	predicted protein [Populus predicted protein [Populus trichocarpa]	0.58	_	_	_	_	_	_	_	None	_
comp11988_c0_seq1	285	63-917(-)	gi|294463157|gb|ADE77115.1|	unknown [Picea sitchensis]	0.56	_	15368.BRADI1G01790.1	annotation not avaliable	0.8421	_	KOG4374	_	None	_
comp5821_c0_seq1	170	81-590(-)	gi|116784592|gb|ABK23402.1|	unknown [Picea sitchensis]	0.88	_	3218.JGI19071	hypothetical protein	0.9208	_	KOG3017	_	None	_
comp12729_c0_seq1	443	650-1978(-)	gi|168037586|ref|XP_001771284.1|	predicted protein [Physcomitrella patens subsp. patens]	0.66	GO:0046983	_	_	_	_	_	_	None	_
comp15420_c0_seq1	189	1-570(+)	gi|224072274|ref|XP_002303684.1|	oligopeptide transporter OPT family [Populus trichocarpa]	0.66	GO:0016020	_	_	_	_	_	_	None	_
comp10212_c0_seq1	491	93-1565(-)	gi|255568657|ref|XP_002525302.1|	conserved hypothetical protein [Ricinus communis]	0.66	_	_	_	_	_	_	_	None	_
comp2312_c0_seq1	516	187-1734(-)	gi|28380205|sp|Q9AXM6.1|T10H_TAXCU	RecName: Full=Taxane 10-beta-hydroxylase; AltName: Full=5-alpha-taxadienol-10-beta-hydroxylase; AltName: Full=Cytochrome P450 725A1 AF3182	0.81	GO:0016020;GO:0009055;GO:0020037;GO:0005506;GO:0006118;GO:0055114;GO:0050597;GO:0042617	_	_	_	_	_	_	None	_
comp8491_c0_seq2	396	852-2039(-)	gi|242037363|ref|XP_002466076.1|	hypothetical protein SORBIDRAFT_01g000730 [Sorghum bicolor]	0.62	GO:0003677;GO:0006351;GO:0016023	_	_	_	_	_	_	None	_
comp6265_c0_seq1	550	456-2105(-)	gi|116786846|gb|ABK24262.1|	unknown [Picea sitchensis]	0.91	GO:0016020;GO:0008117;GO:0005783;GO:0006520;GO:0051788;GO:0006687;GO:0016831;GO:0080129;GO:0006635;GO:0043161;GO:0009407;GO:0006888;GO:0030170;GO:0030149	29760.GSVIVG00013483001	SubName: Full=Chromosome undetermined scaffold_488, whole genome shotgun sequence;	0.8669	COG0076	KOG1383	_	K01634	E4.1.2.27
comp16713_c0_seq1	131	3-395(+)	_	_	_	_	_	_	_	_	_	_	None	_
comp7469_c0_seq1	561	471-2153(-)	gi|255540203|ref|XP_002511166.1|	conserved hypothetical protein [Ricinus communis]	0.8	GO:0008152;GO:0003824;GO:0005739	39947.LOC_Os01g69900.1	CBS domain-containing protein, putative, expressed	0.8893	COG0517	_	_	None	_
comp3501_c0_seq3	194	1-582(-)	gi|224284972|gb|ACN40215.1|	unknown [Picea sitchensis]	0.72	GO:0016706;GO:0055114	_	_	_	_	_	_	K05277	E1.14.11.19
comp2321_c0_seq1	357	429-1499(-)	gi|116786322|gb|ABK24066.1|	unknown [Picea sitchensis]	0.88	_	_	_	_	_	_	_	K03457	TC.NCS1
comp1687_c0_seq1	214	219-863(+)	gi|147783945|emb|CAN74687.1|	hypothetical protein VITISV_020417 [Vitis vinifera]	0.56	_	_	_	_	_	_	_	None	_
comp8161_c0_seq1	1295	627-4511(-)	gi|359473314|ref|XP_002267856.2|	PREDICTED: paired amphipathic helix protein Sin3-like 4-like [Vitis vinifera]	0.77	_	39947.LOC_Os01g01960.1	transcriptional repressor, putative, expressed	0.8112	COG5602	KOG4204	_	K11644	SIN3A
comp2620_c0_seq1	664	410-2401(+)	gi|224068823|ref|XP_002302834.1|	predicted protein [Populus predicted protein [Populus trichocarpa]	0.88	GO:0005794;GO:0016021;GO:0005886;GO:0005773	29760.GSVIVG00029040001	SubName: Full=Chromosome chr12 scaffold_47, whole genome shotgun sequence;	0.8805	_	KOG1278	_	None	_
comp24307_c0_seq1	127	1-381(-)	gi|48869189|gb|AAT47183.1|	taxoid 10-beta hydroxylase [Taxus cuspidata]	0.82	GO:0016020;GO:0009055;GO:0020037;GO:0005506;GO:0006118;GO:0055114;GO:0050597;GO:0042617	_	_	_	_	_	_	None	_
comp21694_c0_seq1	117	9-359(-)	gi|359488803|ref|XP_002272525.2|	PREDICTED: putative pentatricopeptide repeat-containing protein At5g09950 [Vitis vinifera]	0.72	GO:0005739	_	_	_	_	_	_	None	_
comp7875_c0_seq2	130	84-473(+)	gi|147811086|emb|CAN61351.1|	hypothetical protein VITISV_023503 [Vitis vinifera]	0.81	GO:0005667;GO:0006355;GO:0043565;GO:0045449;GO:0003700	_	_	_	_	_	_	None	_
comp5214_c0_seq1	82	1592-1840(+)	_	_	_	_	_	_	_	_	_	_	None	_
comp4239_c0_seq2	350	897-1946(-)	gi|225423637|ref|XP_002276048.1|	PREDICTED: probable UDP-N-acetylglucosamine pyrophosphorylase [Vitis vinifera]	0.89	GO:0006047;GO:0005982;GO:0006011;GO:0005985;GO:0003983;GO:0019276;GO:0003977;GO:0006012;GO:0005886	_	_	_	_	_	_	K00972	UAP1
comp9866_c0_seq2	282	184-1029(-)	gi|224071114|ref|XP_002303360.1|	predicted protein [Populus predicted protein [Populus trichocarpa]	0.87	GO:0000166;GO:0006020;GO:0055114;GO:0050112	_	_	_	_	_	_	None	_
comp7770_c0_seq4	489	195-1661(+)	gi|224285176|gb|ACN40315.1|	unknown [Picea sitchensis]	0.75	GO:0005488	_	_	_	_	_	_	None	_
comp2382_c0_seq4	326	344-1321(-)	gi|294464187|gb|ADE77609.1|	unknown [Picea sitchensis]	0.86	_	29760.GSVIVG00024862001	SubName: Full=Chromosome chr6 scaffold_3, whole genome shotgun sequence;	0.7833	_	KOG3074	_	None	_
comp4709_c0_seq1	438	539-1852(-)	gi|308191437|sp|A9NNH7.1|LIAS_PICSI	RecName: Full=Lipoyl synthase, mitochondrial; AltName: Full=Lipoate synthase; Short=LS; Short=Lip-syn; AltName: Full=Lipoic acid synthase; Flags: Precursor 1167	0.89	GO:0046872;GO:0051539;GO:0005739;GO:0009107;GO:0016992	3694.eugene3.00050253	lipoic acid synthase	0.8815	COG0320	KOG2672	_	K03644	lipA
comp4763_c0_seq2	347	169-1209(+)	gi|148910526|gb|ABR18338.1|	unknown [Picea sitchensis]	0.94	GO:0006090;GO:0051289;GO:0051287;GO:0042803;GO:0006108;GO:0050897;GO:0006099;GO:0016619;GO:0004473;GO:0015976;GO:0008270;GO:0009507	_	_	_	_	_	_	K00029	E1.1.1.40, maeB
comp15457_c0_seq1	86	3-260(-)	_	_	_	_	_	_	_	_	_	_	None	_
comp4328_c0_seq1	241	2-724(+)	gi|255646559|gb|ACU23754.1|	unknown [Glycine max]	0.64	_	_	_	_	_	_	_	None	_
comp15742_c0_seq1	228	373-1056(-)	gi|294461661|gb|ADE76390.1|	unknown [Picea sitchensis]	0.78	GO:0005488;GO:0006259	_	_	_	_	_	_	K10886	XRCC4
comp25624_c0_seq1	186	1-561(+)	gi|380863118|gb|AFF18852.1|	5-oxoprolinase-like protein, partial [Dimocarpus longan]	0.91	GO:0006807;GO:0006751;GO:0017168	_	_	_	_	_	_	K01469	E3.5.2.9
comp4579_c0_seq2	277	327-1157(-)	gi|294463983|gb|ADE77512.1|	unknown [Picea sitchensis]	0.87	GO:0009536	_	_	_	_	_	_	None	_
comp5438_c0_seq7	269	2-811(+)	gi|302818182|ref|XP_002990765.1|	hypothetical protein SELMODRAFT_269710 [Selaginella moellendorffii]	0.93	GO:0030246;GO:0006040;GO:0016051;GO:0005737;GO:0004360	_	_	_	_	_	_	K00820	E2.6.1.16, glmS
comp32763_c0_seq1	128	1-384(-)	gi|168004994|ref|XP_001755196.1|	predicted protein [Physcomitrella patens subsp. patens]	0.64	_	_	_	_	_	_	_	None	_
comp15010_c0_seq2	172	2-517(-)	gi|294460531|gb|ADE75841.1|	unknown [Picea sitchensis]	0.86	_	_	_	_	_	_	_	None	_
comp12392_c0_seq1	566	148-1845(+)	gi|296088117|emb|CBI35506.3|	unnamed protein product [Vitis vinifera]	0.78	GO:0004713;GO:0016310;GO:0005488	29760.GSVIVG00002272001	SubName: Full=Chromosome undetermined scaffold_129, whole genome shotgun sequence;	0.8361	COG0515	_	_	None	_
comp25622_c0_seq1	142	2-427(-)	gi|224139288|ref|XP_002323038.1|	predicted protein [Populus predicted protein [Populus trichocarpa]	0.96	GO:0006506;GO:0017176	_	_	_	_	_	_	K03857	PIGA, GPI3
comp11591_c0_seq2	190	2-571(-)	gi|116789631|gb|ABK25321.1|	unknown [Picea sitchensis]	0.93	GO:0009094;GO:0006571;GO:0006531;GO:0000162;GO:0004069;GO:0006560;GO:0006536;GO:0006522;GO:0006525;GO:0015976;GO:0006534;GO:0006107;GO:0080130;GO:0009821;GO:0030170	_	_	_	_	_	_	None	_
comp12189_c0_seq3	246	1-741(+)	gi|115444349|ref|NP_001045954.1|	Os02g0158100 [Oryza sativa Japonica Group]	0.88	GO:0009506;GO:0006184;GO:0006944;GO:0003924;GO:0005768;GO:0048193;GO:0006623;GO:0005509;GO:0006897;GO:0005525;GO:0005886	_	_	_	_	_	_	None	_
comp1589_c0_seq2	463	270-1658(-)	gi|148906934|gb|ABR16612.1|	unknown [Picea sitchensis]	0.91	GO:0015976;GO:0016310;GO:0006094;GO:0006096;GO:0004618	3218.JGI167442	hypothetical protein	0.8971	COG0126	KOG1367	_	K00927	PGK, pgk
comp12272_c0_seq1	589	255-2021(-)	gi|356525397|ref|XP_003531311.1|	PREDICTED: low affinity cationic amino acid transporter 2-like [Glycine max]	0.82	GO:0005313;GO:0015819;GO:0015189;GO:0051938;GO:0043091;GO:0003333;GO:0015181;GO:0016021;GO:0005886	3702.AT4G21120.1-P	AAT1 (AMINO ACID TRANSPORTER 1); L-glutamate transmembrane transporter/ L-lysine transmembra [...]	0.8291	COG0531	_	_	None	_
comp933_c0_seq1	163	498-986(-)	gi|407971018|ref|NP_001238631.1|	uncharacterized protein LOC100499704 [Glycine max]	0.71	_	29760.GSVIVG00008729001	SubName: Full=Chromosome chr4 scaffold_205, whole genome shotgun sequence;	0.7732	COG5648	KOG0381	_	K10802	HMGB1
comp11756_c0_seq1	526	407-1984(-)	gi|255564088|ref|XP_002523042.1|	conserved hypothetical protein [Ricinus communis]	0.77	_	_	_	_	_	_	_	None	_
comp25880_c0_seq1	173	1-522(+)	gi|255541872|ref|XP_002512000.1|	Phospholipid-transporting ATPase, putative [Ricinus communis]	0.66	GO:0043069;GO:0015696;GO:0006944;GO:0043090;GO:0010363;GO:0043269;GO:0006862;GO:0015914;GO:0005886;GO:0015802;GO:0006820;GO:0006612;GO:0048527;GO:0005488;GO:0005802;GO:0043492;GO:0005768;GO:0016820;GO:0048194;GO:0005794;GO:0006888;GO:0048367;GO:0005548	_	_	_	_	_	_	K01530	E3.6.3.1
comp16265_c0_seq1	423	1-1269(+)	gi|225425302|ref|XP_002268278.1|	PREDICTED: indole-3-acetic acid-amido synthetase GH3.17-like [Vitis vinifera]	0.81	GO:0005634;GO:0010279;GO:0009536;GO:0009987	_	_	_	_	_	_	K14487	GH3
comp13704_c0_seq3	148	54-497(-)	gi|147832274|emb|CAN68885.1|	hypothetical protein VITISV_039231 [Vitis vinifera]	0.84	GO:0003677;GO:0006355	3694.gw1.III.2250.1	NAC domain protein, IPR003441	0.822	_	KOG4197	_	None	_
comp5157_c0_seq3	576	965-2692(-)	gi|301793231|emb|CBA12006.1|	putative auxin response factor 2/1/9 [Cycas rumphii]	0.56	GO:0045892;GO:0010047;GO:0010150;GO:0009737;GO:0009911;GO:0010227;GO:0048481;GO:0005515;GO:0043565;GO:0070887;GO:0008285	_	_	_	_	_	_	None	_
comp13615_c0_seq5	152	166-621(-)	gi|148907645|gb|ABR16951.1|	unknown [Picea sitchensis]	0.83	GO:0044238;GO:0005739;GO:0005525;GO:0044237;GO:0044710	_	_	_	_	_	_	K13427	NOA1
comp8845_c0_seq5	103	306-614(-)	gi|358025572|gb|AEU04516.1|	lipoxygenase 1 [Taxus wallichiana var. chinensis]	0.86	GO:0005506;GO:0055114;GO:0031408;GO:0016165	_	_	_	_	_	_	K15718	LOX1_5
comp3157_c1_seq2	505	25-1539(-)	gi|116787284|gb|ABK24446.1|	unknown [Picea sitchensis]	0.68	_	_	_	_	_	_	_	None	_
comp20197_c0_seq1	266	3-800(+)	gi|356534600|ref|XP_003535841.1|	PREDICTED: polyamine oxidase 1-like [Glycine max]	0.82	GO:0006598;GO:0046592;GO:0050660;GO:0005739;GO:0055114	3702.AT5G13700.1-P	ATPAO1 (ARABIDOPSIS THALIANA POLYAMINE OXIDASE 1); FAD binding / polyamine oxidase; Encodes [...]	0.8228	COG1231	_	_	K13366	MPAO
comp2801_c0_seq2	429	577-1863(-)	gi|148909537|gb|ABR17863.1|	unknown [Picea sitchensis]	0.87	GO:0016874	39946.BGIOSIBCE016624	Os04g0619300	0.8017	_	KOG1072	_	None	_
comp11612_c0_seq1	679	244-2280(+)	gi|224121990|ref|XP_002318723.1|	predicted protein [Populus predicted protein [Populus trichocarpa]	0.61	_	_	_	_	_	_	_	K07195	EXOC7, EXO70
comp6694_c0_seq11	122	1-369(+)	gi|255567064|ref|XP_002524514.1|	ATP binding protein, putative [Ricinus communis]	0.93	GO:0004674;GO:0005524;GO:0004715;GO:0009069;GO:0006468	_	_	_	_	_	_	None	_
comp13665_c0_seq1	282	201-1046(-)	_	_	_	_	_	_	_	_	_	_	None	_
comp3211_c0_seq2	162	56-541(+)	gi|116783498|gb|ABK22966.1|	unknown [Picea sitchensis]	0.83	GO:0010264;GO:0010207;GO:0009507	_	_	_	_	_	_	None	_
comp16288_c0_seq1	440	474-1793(-)	gi|302142944|emb|CBI20239.3|	unnamed protein product [Vitis vinifera]	0.6	_	_	_	_	_	_	_	None	_
comp111_c0_seq7	63	203-391(+)	_	_	_	_	_	_	_	_	_	_	None	_
comp5029_c0_seq1	492	636-2111(-)	gi|116788172|gb|ABK24782.1|	unknown [Picea sitchensis]	0.95	GO:0019643;GO:0048868;GO:0004333;GO:0006979;GO:0042128;GO:0005829;GO:0009651;GO:0045239;GO:0005739;GO:0006106	3694.eugene3.00021795	aspartate ammonia-lyase (EC:4.2.1.2)	0.9143	COG0114	KOG1317	_	K01679	E4.2.1.2B, fumC
comp24540_c0_seq1	97	1-291(-)	gi|356542792|ref|XP_003539849.1|	PREDICTED: probable receptor protein kinase TMK1-like [Glycine max]	0.75	GO:0016020;GO:0016301;GO:0044464	_	_	_	_	_	_	None	_
comp8956_c0_seq8	139	2-418(-)	_	_	_	_	_	_	_	_	_	_	None	_
comp3135_c0_seq1	305	584-1498(-)	gi|224125170|ref|XP_002319517.1|	predicted protein [Populus predicted protein [Populus trichocarpa]	0.82	GO:0003779;GO:0005634;GO:0030036;GO:0008290	3694.estExt_fgenesh4_pg.C_LG_XIII0081	hypothetical protein	0.8253	_	KOG0836	_	K10364	CAPZA
comp2820_c0_seq1	195	522-1106(+)	gi|148907261|gb|ABR16769.1|	unknown [Picea sitchensis]	0.69	GO:0003677	_	_	_	_	_	_	None	_
comp10333_c0_seq1	424	3-1274(+)	gi|108864094|gb|ABA91928.2|	expressed protein [Oryza sativa Japonica Group]	0.83	GO:0046686	3694.gw1.41.218.1	hypothetical protein	0.8305	_	_	NOG85879	None	_
comp14085_c0_seq3	117	464-814(-)	gi|115470066|ref|NP_001058632.1|	Os06g0726800 [Oryza sativa Japonica Group]	0.81	GO:0005634;GO:0051301;GO:0000079;GO:0019901;GO:0007067	_	_	_	_	_	_	K05868	CCNB
comp449_c0_seq2	66	287-484(-)	gi|116778536|gb|ABK20899.1|	unknown [Picea sitchensis]	1	GO:0005618;GO:0006407;GO:0006412;GO:0022627;GO:0003735;GO:0005886	3218.JGI206518	annotation not available	0.9804	COG2053	KOG3502	_	K02979	RP-S28e, RPS28
comp27661_c0_seq1	130	2-391(-)	gi|302799788|ref|XP_002981652.1|	hypothetical protein SELMODRAFT_114908 [Selaginella moellendorffii]	0.7	GO:0007165;GO:0016301;GO:0016773	_	_	_	_	_	_	K08873	SMG1
comp1988_c0_seq1	288	458-1321(-)	gi|116781615|gb|ABK22179.1|	unknown [Picea sitchensis]	0.91	GO:0006574;GO:0003858;GO:0005829;GO:0000166;GO:0046950;GO:0005739;GO:0004616;GO:0019521;GO:0008442;GO:0009448;GO:0019288;GO:0007020;GO:0006979;GO:0006098;GO:0006552;GO:0019344;GO:0050662;GO:0006550	4558.Sb04g023180.1	hypothetical protein	0.8982	COG2084	KOG0409	_	None	_
comp10048_c0_seq1	439	651-1967(+)	gi|255540477|ref|XP_002511303.1|	conserved hypothetical protein [Ricinus communis]	0.84	GO:0008987;GO:0051176;GO:0042803;GO:0009060;GO:0016226;GO:0051347;GO:0019804;GO:0051539;GO:0019805;GO:0008047;GO:0009507;GO:0009435	3694.fgenesh4_pg.C_LG_XV000597	quinolinate synthetase A	0.8893	COG0379	_	_	K03517	nadA
comp33011_c0_seq1	144	1-435(+)	_	_	_	_	_	_	_	_	_	_	None	_
comp23398_c0_seq2	140	1-420(-)	_	_	_	_	_	_	_	_	_	_	None	_
comp18228_c0_seq1	208	2-625(-)	gi|326529379|dbj|BAK01083.1|	predicted protein [Hordeum vulgare subsp. vulgare]	0.89	GO:0003677;GO:0003887;GO:0006281;GO:0000166;GO:0006260;GO:0008270;GO:0010224;GO:0042575	_	_	_	_	_	_	K02350	POLZ1, rev3
comp13664_c0_seq1	54	312-473(+)	_	_	_	_	_	_	_	_	_	_	None	_
comp1238_c0_seq1	212	197-832(+)	gi|116781283|gb|ABK22036.1|	unknown [Picea sitchensis]	0.84	GO:0005524;GO:0005754;GO:0042777;GO:0006119;GO:0008270;GO:0009651;GO:0005886;GO:0046961;GO:0046933	29760.GSVIVG00019017001	SubName: Full=Chromosome chr15 scaffold_19, whole genome shotgun sequence;	0.907	COG0355	KOG1758	_	K02134	ATPeF1D, ATP5D
comp9640_c0_seq1	306	200-1117(+)	gi|147864536|emb|CAN82634.1|	hypothetical protein VITISV_007448 [Vitis vinifera]	0.81	GO:0006522;GO:0006531;GO:0005829;GO:0006516;GO:0051604;GO:0004067;GO:0033345	3702.AT5G08100.1-P	L-asparaginase / L-asparagine amidohydrolase; L-asparaginase / L-asparagine amidohydrolase; [...]	0.7959	COG1446	KOG1592	_	K13051	iaaA, ASRGL1
comp19891_c0_seq1	119	288-644(-)	_	_	_	_	_	_	_	_	_	_	None	_
comp2034_c0_seq1	322	237-1202(-)	gi|255556687|ref|XP_002519377.1|	cinnamoyl-CoA reductase, putative [Ricinus communis]	0.78	GO:0009811;GO:0000166;GO:0005829;GO:0009809;GO:0005886;GO:0009805;GO:0050662;GO:0016621	3694.gw1.86.245.1	hypothetical protein	0.7887	COG0451	KOG1502	_	None	_
comp8535_c1_seq4	82	2-247(-)	gi|147766973|emb|CAN67686.1|	hypothetical protein VITISV_009916 [Vitis vinifera]	0.73	GO:0006520	_	_	_	_	_	_	K01733	thrC
comp2373_c0_seq1	736	468-2678(+)	gi|297735766|emb|CBI18453.3|	unnamed protein product [Vitis vinifera]	0.92	GO:0032440;GO:0004427;GO:0055114;GO:0005802;GO:0005773;GO:0006119;GO:0005768;GO:0005794;GO:0005886;GO:0015992;GO:0009678	_	_	_	_	_	_	K01507	E3.6.1.1, ppa
comp17567_c0_seq1	303	3-911(-)	gi|356536725|ref|XP_003536886.1|	PREDICTED: mismatch repair endonuclease PMS2-like [Glycine max]	0.72	GO:0032389;GO:0043687;GO:0009909;GO:0006275;GO:0050826;GO:0010228;GO:0010267;GO:0007131;GO:0010564;GO:0016887;GO:0007129;GO:0010072;GO:0007140;GO:0006261;GO:0000724;GO:0045595;GO:0009555;GO:0005524;GO:0009616;GO:0016444;GO:0016567;GO:0009640;GO:0045893;GO:0010182;GO:0009880;GO:0016568;GO:0010050;GO:0009691;GO:0048825;GO:0035196;GO:0006298;GO:0030983;GO:0007267;GO:0009845;GO:0006306;GO:0019915;GO:…	_	_	_	_	_	_	K10858	PMS2
comp11831_c0_seq1	489	675-2141(-)	gi|255557809|ref|XP_002519934.1|	reticulon3-A3, putative [Ricinus communis]	0.81	GO:0005634;GO:0005783;GO:0006486;GO:0005802;GO:0080147;GO:0005768;GO:0052636;GO:0052325;GO:0005794	_	_	_	_	_	_	None	_
comp34966_c0_seq1	74	1-222(+)	_	_	_	_	_	_	_	_	_	_	None	_
comp9415_c0_seq1	181	2-544(+)	gi|148908247|gb|ABR17238.1|	unknown [Picea sitchensis]	0.8	GO:0003723;GO:0008270	_	_	_	_	_	_	None	_
comp4105_c0_seq1	189	342-908(-)	gi|148906798|gb|ABR16545.1|	unknown [Picea sitchensis]	0.96	GO:0005840;GO:0042254;GO:0006412;GO:0003735	3694.estExt_fgenesh4_pg.C_LG_XVII0211	ribisomal protein L13 family protein	0.9206	COG0102	KOG3203	_	K02871	RP-L13, rplM
comp14385_c0_seq1	321	341-1303(+)	gi|148907095|gb|ABR16691.1|	unknown [Picea sitchensis]	0.92	GO:0008652;GO:0005524;GO:0004828;GO:0009902;GO:0009965;GO:0006434;GO:0045893;GO:0010228;GO:0048481;GO:0006544;GO:0010207;GO:0005739;GO:0000096;GO:0010027;GO:0042545;GO:0009507;GO:0030154;GO:0006566;GO:0006364;GO:0006563;GO:0035304;GO:0007005;GO:0016226;GO:0042793;GO:0009793	_	_	_	_	_	_	K01875	SARS, serS
comp4837_c0_seq1	384	288-1439(-)	gi|116785539|gb|ABK23765.1|	unknown [Picea sitchensis]	0.72	GO:0046872;GO:0005739	_	_	_	_	_	_	K11982	RNF115_126
comp35472_c0_seq1	62	187-372(+)	_	_	_	_	_	_	_	_	_	_	None	_
comp13296_c0_seq1	448	430-1773(-)	gi|148910102|gb|ABR18133.1|	unknown [Picea sitchensis]	0.84	GO:0016757	_	_	_	_	_	_	None	_
comp29440_c0_seq1	159	2-478(+)	gi|294461906|gb|ADE76509.1|	unknown [Picea sitchensis]	0.82	_	_	_	_	_	_	_	None	_
comp8133_c1_seq2	129	2-388(-)	gi|116780187|gb|ABK21581.1|	unknown [Picea sitchensis]	0.55	_	_	_	_	_	_	_	None	_
comp7945_c0_seq3	185	314-868(-)	gi|148907542|gb|ABR16901.1|	unknown [Picea sitchensis]	0.93	GO:0016020;GO:0000287;GO:0005840;GO:0009094;GO:0006432;GO:0006571;GO:0005524;GO:0000162;GO:0000049;GO:0009328;GO:0008033;GO:0004826;GO:0005739;GO:0009507	3694.estExt_fgenesh4_pm.C_410051	hypothetical protein	0.9053	COG0072	_	_	K01889	FARSA, pheS
comp504_c0_seq1	267	1063-1863(+)	_	_	_	_	_	_	_	_	_	_	None	_
comp34038_c0_seq1	68	283-486(-)	_	_	_	_	_	_	_	_	_	_	None	_
comp24011_c0_seq1	91	3-275(+)	_	_	_	_	_	_	_	_	_	_	None	_
comp22160_c0_seq2	55	203-367(-)	_	_	_	_	_	_	_	_	_	_	None	_
comp1794_c0_seq1	80	423-662(-)	gi|116781010|gb|ABK21924.1|	unknown [Picea sitchensis]	0.88	_	_	_	_	_	_	_	None	_
comp24110_c0_seq1	101	95-400(+)	_	_	_	_	_	_	_	_	_	_	None	_
comp12259_c0_seq3	85	3-257(+)	_	_	_	_	_	_	_	_	_	_	None	_
comp6428_c0_seq1	182	70-615(+)	gi|294462089|gb|ADE76597.1|	unknown [Picea sitchensis]	0.83	GO:0006605;GO:0009306;GO:0016021;GO:0015450;GO:0009941	_	_	_	_	_	_	None	_
comp2714_c0_seq2	238	239-952(+)	gi|294463054|gb|ADE77065.1|	unknown [Picea sitchensis]	0.86	GO:0005198	29760.GSVIVG00026421001	SubName: Full=Chromosome chr15 scaffold_37, whole genome shotgun sequence;	0.8304	COG5066	KOG0439	_	None	_
comp22896_c0_seq1	150	159-611(+)	_	_	_	_	_	_	_	_	_	_	None	_
comp3373_c0_seq5	148	378-821(-)	_	_	_	_	_	_	_	_	_	_	None	_
comp2275_c0_seq10	304	399-1313(+)	gi|359485465|ref|XP_002277928.2|	PREDICTED: G-type lectin S-receptor-like serine/threonine-protein kinase SD2-5-like [Vitis vinifera]	0.66	GO:0016020;GO:0004674;GO:0005524;GO:0009069;GO:0006468;GO:0005739	_	_	_	_	_	_	None	_
comp20958_c0_seq3	122	1-366(-)	gi|225456469|ref|XP_002280806.1|	PREDICTED: uncharacterized protein LOC100242176 [Vitis vinifera]	0.79	GO:0010468;GO:0043622;GO:0009414;GO:0008703;GO:0042742;GO:0009231;GO:0055114;GO:0009658;GO:0000188;GO:0033549;GO:0005515;GO:0005829;GO:0006470;GO:0008270;GO:0030170;GO:0046443;GO:0007129;GO:0009644;GO:0008835;GO:0005634;GO:0009409;GO:0004725;GO:0004645;GO:0009737;GO:0019252;GO:0050661;GO:0008138;GO:0010119;GO:0006570;GO:0009570;GO:0016772	_	_	_	_	_	_	None	_
comp6298_c0_seq1	120	484-843(-)	gi|116786714|gb|ABK24211.1|	unknown [Picea sitchensis]	0.8	GO:0045277;GO:0006123;GO:0004129;GO:0005739;GO:0015992	_	_	_	_	_	_	None	_
comp21529_c0_seq1	141	2-427(+)	gi|116793277|gb|ABK26685.1|	unknown [Picea sitchensis]	0.84	GO:0016706;GO:0009697;GO:0009627;GO:0055114;GO:0019748	_	_	_	_	_	_	None	_
comp16496_c0_seq1	208	1-624(-)	gi|224064192|ref|XP_002301401.1|	predicted protein [Populus predicted protein [Populus trichocarpa]	0.69	_	_	_	_	_	_	_	None	_
comp11024_c0_seq4	250	555-1304(-)	gi|116787726|gb|ABK24619.1|	unknown [Picea sitchensis]	0.92	GO:0016787;GO:0008152;GO:0009507	3702.AT3G10970.1-P	haloacid dehalogenase-like hydrolase family protein; haloacid dehalogenase-like hydrolase fa [...]	0.8706	COG0637	KOG2914	_	None	_
comp6688_c0_seq2	280	753-1592(-)	gi|242091820|ref|XP_002436400.1|	hypothetical protein SORBIDRAFT_10g001850 [Sorghum bicolor]	0.55	_	_	_	_	_	_	_	None	_
comp25519_c0_seq1	143	2-430(-)	gi|296085490|emb|CBI29222.3|	unnamed protein product [Vitis vinifera]	0.67	GO:0005739	_	_	_	_	_	_	None	_
comp949_c1_seq1	155	160-624(+)	gi|294462731|gb|ADE76910.1|	unknown [Picea sitchensis]	0.99	GO:0005524;GO:0016881	3055.JGI285003	hypothetical protein	0.8456	_	KOG0419	_	None	_
comp10534_c0_seq1	201	1-606(+)	gi|3746940|gb|AAC64128.1|	actin 3 [Anemia phyllitidis]	0.9	GO:0005856;GO:0005634;GO:0005524;GO:0005618;GO:0005739;GO:0005886;GO:0048767	_	_	_	_	_	_	K05692	ACTB_G1
comp33299_c0_seq1	145	3-437(-)	_	_	_	_	_	_	_	_	_	_	None	_
comp25406_c0_seq1	193	3-584(+)	gi|302804246|ref|XP_002983875.1|	hypothetical protein SELMODRAFT_119251 [Selaginella moellendorffii]	0.67	_	_	_	_	_	_	_	None	_
comp21481_c0_seq1	127	3-383(-)	gi|356559258|ref|XP_003547917.1|	PREDICTED: F-box protein At4g35930-like [Glycine max]	0.79	_	_	_	_	_	_	_	None	_
comp10412_c0_seq2	285	97-951(-)	gi|116783206|gb|ABK22837.1|	unknown [Picea sitchensis]	0.76	GO:0005488	29760.GSVIVG00033122001	SubName: Full=Chromosome chr5 scaffold_64, whole genome shotgun sequence;	0.9196	_	KOG3116	_	None	_
comp20830_c0_seq1	59	243-419(-)	gi|359490432|ref|XP_002267810.2|	PREDICTED: pentatricopeptide repeat-containing protein At5g66520-like [Vitis vinifera]	0.73	_	_	_	_	_	_	_	None	_
comp8971_c0_seq1	587	423-2183(-)	gi|156546793|ref|XP_001605813.1|	PREDICTED: influenza virus NS1A-binding protein-like isoform 1 [Nasonia vitripennis]	0.45	_	_	_	_	_	_	_	K15046	NS1BP
comp26106_c0_seq1	154	1-462(-)	_	_	_	_	_	_	_	_	_	_	None	_
comp11304_c0_seq1	302	214-1119(-)	gi|148910084|gb|ABR18124.1|	unknown [Picea sitchensis]	0.87	GO:0003824	_	_	_	_	_	_	None	_
comp11855_c0_seq2	733	1-2199(-)	gi|255546581|ref|XP_002514350.1|	ATP-binding cassette transporter, putative [Ricinus communis]	0.78	GO:0006810;GO:0016020;GO:0005524;GO:0006200;GO:0042626;GO:0022891	29760.GSVIVG00016813001	SubName: Full=Chromosome chr11 scaffold_13, whole genome shotgun sequence;	0.868	COG0842;COG1131	_	_	None	_
comp8657_c0_seq1	301	973-1875(-)	_	_	_	_	_	_	_	_	_	_	None	_
comp26052_c0_seq1	189	3-569(-)	gi|356535826|ref|XP_003536444.1|	PREDICTED: G-type lectin S-receptor-like serine/threonine-protein kinase At5g24080-like [Glycine max]	0.87	GO:0007252;GO:0005524;GO:0009069;GO:0008385;GO:0004713;GO:0008384;GO:0048544;GO:0005886	_	_	_	_	_	_	None	_
comp17231_c0_seq1	481	161-1603(-)	gi|294462282|gb|ADE76690.1|	unknown [Picea sitchensis]	0.86	GO:0055085;GO:0016021;GO:0005743;GO:0009536;GO:0005215;GO:0006839	_	_	_	_	_	_	None	_
comp13990_c0_seq1	451	3-1355(+)	gi|116789840|gb|ABK25408.1|	unknown [Picea sitchensis]	0.83	GO:0016746;GO:0008152	_	_	_	_	_	_	None	_
comp15083_c0_seq1	167	3-503(+)	gi|147771519|emb|CAN66750.1|	hypothetical protein VITISV_034413 [Vitis vinifera]	0.77	GO:0097159;GO:1901363;GO:0016853;GO:0009451;GO:0009536;GO:0016772	_	_	_	_	_	_	K15452	PUS2
comp1942_c0_seq1	284	602-1453(-)	gi|297832962|ref|XP_002884363.1|	ATEXPA13 [Arabidopsis lyrata subsp. lyrata]	0.72	GO:0009826;GO:0009831;GO:0009828;GO:0005576	_	_	_	_	_	_	None	_
comp15107_c0_seq5	146	1-438(-)	gi|357156708|ref|XP_003577549.1|	PREDICTED: pentatricopeptide repeat-containing protein At2g13420, mitochondrial-like [Brachypodium distachyon]	0.63	_	_	_	_	_	_	_	None	_
comp10982_c0_seq2	145	2-439(+)	gi|116783191|gb|ABK22830.1|	unknown [Picea sitchensis]	0.89	GO:0004674;GO:0005524;GO:0009069;GO:0006468	_	_	_	_	_	_	None	_
comp12785_c0_seq1	159	1-477(+)	gi|116788359|gb|ABK24850.1|	unknown [Picea sitchensis]	0.78	GO:0050832;GO:0010264;GO:0035299;GO:0030643;GO:0051607;GO:0042742;GO:0032942	_	_	_	_	_	_	K10572	IPPK
comp3258_c0_seq3	206	67-687(+)	gi|148909809|gb|ABR17991.1|	unknown [Picea sitchensis]	0.74	GO:0005991;GO:0016798	_	_	_	_	_	_	K01194	E3.2.1.28, treA
comp73_c0_seq3	164	3-494(+)	gi|116790978|gb|ABK25811.1|	unknown [Picea sitchensis]	0.72	_	29760.GSVIVG00037742001	SubName: Full=Chromosome undetermined scaffold_91, whole genome shotgun sequence;	0.7857	_	KOG1603	_	None	_
comp23853_c0_seq1	379	3-1139(-)	gi|297723147|ref|NP_001173937.1|	Os04g0424200 [Oryza sativa Japonica Group]	0.69	GO:0044699;GO:0032501	_	_	_	_	_	_	K10706	SETX, ALS4
comp13460_c0_seq2	195	156-740(+)	gi|168051268|ref|XP_001778077.1|	predicted protein [Physcomitrella patens subsp. patens]	0.55	_	_	_	_	_	_	_	None	_
comp5952_c0_seq1	231	932-1624(-)	gi|148906625|gb|ABR16464.1|	unknown [Picea sitchensis]	0.96	GO:0004830;GO:0005524;GO:0006568;GO:0006436;GO:0005737	_	_	_	_	_	_	K01867	WARS, trpS
comp4205_c0_seq1	207	209-829(-)	gi|148907492|gb|ABR16877.1|	unknown [Picea sitchensis]	0.82	GO:0043231;GO:0044444	_	_	_	_	_	_	None	_
comp7585_c0_seq2	194	1-582(-)	gi|226490392|dbj|BAH56489.1|	pectin methylesterase 1 [Prunus persica]	0.8	GO:0005982;GO:0045330;GO:0005618;GO:0043086;GO:0004857;GO:0005985;GO:0030599;GO:0042545	_	_	_	_	_	_	K01051	E3.1.1.11
comp1494_c0_seq1	166	275-772(-)	gi|294460798|gb|ADE75973.1|	unknown [Picea sitchensis]	0.81	GO:0005576	_	_	_	_	_	_	None	_
comp10623_c0_seq1	234	39-740(+)	gi|168033864|ref|XP_001769434.1|	predicted protein [Physcomitrella patens subsp. patens]	0.69	_	_	_	_	_	_	_	None	_
comp10271_c0_seq5	615	429-2273(-)	gi|242056121|ref|XP_002457206.1|	hypothetical protein SORBIDRAFT_03g003300 [Sorghum bicolor]	0.79	GO:0016020;GO:0016023;GO:0005773	_	_	_	_	_	_	None	_
comp5540_c0_seq2	386	127-1284(+)	gi|224284478|gb|ACN39973.1|	unknown [Picea sitchensis]	0.83	_	4558.Sb03g008200.1	hypothetical protein	0.7642	_	KOG0167	_	None	_
comp24482_c0_seq1	76	162-389(-)	gi|359481971|ref|XP_003632699.1|	PREDICTED: pentatricopeptide repeat-containing protein At5g12100, mitochondrial-like [Vitis vinifera]	0.64	GO:0005739	_	_	_	_	_	_	None	_
comp2041_c0_seq1	335	160-1164(-)	gi|126030920|pdb|2J1P|A	Chain A, Geranylgeranyl Diphosphate Synthase From Sinapis Alba In Complex With Ggpp B Chain B, Geranylgeranyl Diphosphate Synthase From Sinapis Alba In C	0.67	GO:0008654;GO:0004659;GO:0016114;GO:0009536	_	_	_	_	_	_	K13789	GGPS
comp2586_c0_seq2	632	385-2280(-)	gi|359475014|ref|XP_002279887.2|	PREDICTED: RNA-binding protein rsd1-like [Vitis vinifera]	0.71	GO:0097159;GO:1901363	15368.BRADI3G27480.1	annotation not avaliable	0.7888	COG0724	KOG0147	_	K13091	RBM39, RNPC2
comp7750_c0_seq2	204	523-1134(+)	gi|116790894|gb|ABK25781.1|	unknown [Picea sitchensis]	0.96	GO:0007264;GO:0005622;GO:0005525	3694.estExt_Genewise1_v1.C_LG_XII1001	hypothetical protein	0.9111	COG1100	KOG0076	_	K07952	ARFRP1
comp2698_c0_seq1	591	470-2242(+)	gi|255563502|ref|XP_002522753.1|	transporter, putative [Ricinus transporter, putative [Ricinus communis]	0.56	GO:0043231;GO:0044444	_	_	_	_	_	_	None	_
comp24934_c0_seq1	262	2-790(+)	gi|321530320|gb|ADW94527.1|	putative TIR-NBS-LRR protein [Pinus monticola]	0.58	GO:0000166	_	_	_	_	_	_	None	_
comp23797_c0_seq1	152	1-456(-)	gi|297807693|ref|XP_002871730.1|	ATORC3/ORC3 [Arabidopsis lyrata subsp. lyrata]	0.59	_	_	_	_	_	_	_	K02605	ORC3
comp22168_c0_seq2	76	3-230(-)	_	_	_	_	_	_	_	_	_	_	None	_
comp8172_c0_seq7	717	84-2234(-)	gi|169647567|gb|ACA61780.1|	BIPINNATA [Solanum lycopersicum]	0.8	GO:0005667;GO:0006355;GO:0043565;GO:0045449;GO:0003700	_	_	_	_	_	_	None	_
comp9854_c0_seq4	115	2-346(-)	_	_	_	_	_	_	_	_	_	_	None	_
comp5476_c0_seq1	458	162-1535(-)	gi|116790042|gb|ABK25480.1|	unknown [Picea sitchensis]	0.8	GO:0006508;GO:0004190	_	_	_	_	_	_	None	_
comp18517_c0_seq1	223	3-674(+)	gi|116786882|gb|ABK24280.1|	unknown [Picea sitchensis]	0.86	_	_	_	_	_	_	_	K00565	RNMT
comp14809_c0_seq2	673	3-2021(+)	gi|297739996|emb|CBI30178.3|	unnamed protein product [Vitis vinifera]	0.75	_	3702.AT2G36810.1-P	binding; binding; FUNCTIONS IN: binding; INVOLVED IN: biological_process unknown; LOCATED IN [...]	0.7583	_	KOG2032	_	None	_
comp991_c0_seq1	69	300-506(+)	gi|116779182|gb|ABK21172.1|	unknown [Picea sitchensis]	0.86	_	_	_	_	_	_	_	None	_
comp1634_c0_seq3	154	372-833(-)	gi|294460276|gb|ADE75720.1|	unknown [Picea sitchensis]	0.86	GO:0005840;GO:0016070;GO:0006446;GO:0003743	_	_	_	_	_	_	K03262	EIF5
comp11833_c0_seq1	146	117-554(-)	_	_	_	_	_	_	_	_	_	_	None	_
comp16836_c0_seq5	99	2-298(+)	_	_	_	_	_	_	_	_	_	_	None	_
comp3087_c0_seq1	362	725-1810(-)	gi|148906751|gb|ABR16522.1|	unknown [Picea sitchensis]	0.74	GO:0003677;GO:0000785;GO:0003682;GO:0008270	29760.GSVIVG00028932001	SubName: Full=Putative uncharacterized protein (Chromosome chr1 scaffold_46, whole genome sh [...]	0.8732	_	KOG0724	_	None	_
comp22217_c0_seq1	277	261-1091(-)	gi|168028943|ref|XP_001766986.1|	predicted protein [Physcomitrella patens subsp. patens]	0.82	GO:0046983	_	_	_	_	_	_	None	_
comp27529_c0_seq1	157	1-471(-)	gi|225462588|ref|XP_002270252.1|	PREDICTED: hydroxycinnamoyl-Coenzyme A shikimate/quinate hydroxycinnamoyltransferase [Vitis vinifera]	0.58	_	_	_	_	_	_	_	None	_
comp22696_c0_seq2	134	3-404(-)	gi|296081985|emb|CBI20990.3|	unnamed protein product [Vitis vinifera]	0.63	GO:0016491	_	_	_	_	_	_	None	_
comp15695_c0_seq1	230	528-1217(-)	gi|224284190|gb|ACN39831.1|	unknown [Picea sitchensis]	0.91	GO:0005634;GO:0007264;GO:0051082;GO:0031072;GO:0008270;GO:0005525;GO:0015031;GO:0003676	_	_	_	_	_	_	None	_
comp7764_c0_seq1	155	324-788(-)	gi|294462496|gb|ADE76795.1|	unknown [Picea sitchensis]	0.69	_	_	_	_	_	_	_	None	_
comp15793_c0_seq1	891	1-2673(+)	gi|225435770|ref|XP_002285732.1|	PREDICTED: uncharacterized protein LOC100244915 [Vitis vinifera]	0.9	GO:0004198;GO:0006508;GO:0005622	_	_	_	_	_	_	None	_
comp9726_c0_seq2	470	2-1411(+)	gi|358348993|ref|XP_003638525.1|	Lysine-specific demethylase 5B [Medicago truncatula]	0.72	GO:0005488	_	_	_	_	_	_	None	_
comp2236_c0_seq1	109	213-539(-)	gi|116778627|gb|ABK20941.1|	unknown [Picea sitchensis]	0.91	_	_	_	_	_	_	_	None	_
comp1269_c0_seq6	213	165-803(-)	gi|116779733|gb|ABK21409.1|	unknown [Picea sitchensis]	0.76	GO:0050896	_	_	_	_	_	_	None	_
comp16591_c0_seq1	89	482-748(-)	_	_	_	_	_	_	_	_	_	_	None	_
comp6901_c0_seq2	407	262-1482(-)	gi|148909481|gb|ABR17838.1|	unknown [Picea sitchensis]	0.7	_	_	_	_	_	_	_	None	_
comp18221_c0_seq1	421	247-1509(+)	gi|68846998|sp|Q41706.2|UPSA3_VIGUN	RecName: Full=Probable ureide permease A3; AltName: Full=VuA3	0.74	GO:0005274;GO:0015720;GO:0042906;GO:0004647;GO:0015505;GO:0042907;GO:0006812;GO:0016023;GO:0015857;GO:0006566;GO:0000166;GO:0006544;GO:0006564;GO:0016311;GO:0005886;GO:0009507	_	_	_	_	_	_	None	_
comp1363_c0_seq3	85	22-276(+)	_	_	_	_	_	_	_	_	_	_	None	_
comp5015_c0_seq4	128	610-993(-)	_	_	_	_	_	_	_	_	_	_	None	_
comp10548_c0_seq1	549	328-1974(+)	gi|116789851|gb|ABK25413.1|	unknown [Picea sitchensis]	0.83	GO:0047134;GO:0055114	_	_	_	_	_	_	None	_
comp9351_c0_seq6	89	54-320(-)	_	_	_	_	_	_	_	_	_	_	None	_
comp14990_c0_seq4	120	2-361(-)	gi|116793893|gb|ABK26920.1|	unknown [Picea sitchensis]	0.87	GO:0006508;GO:0004176;GO:0006510	_	_	_	_	_	_	None	_
comp30120_c0_seq1	93	44-322(-)	_	_	_	_	_	_	_	_	_	_	None	_
comp21860_c0_seq1	243	1-729(+)	gi|147780567|emb|CAN75759.1|	hypothetical protein VITISV_017339 [Vitis vinifera]	0.54	_	_	_	_	_	_	_	K11492	NCAPG2, LUZP5
comp11387_c0_seq2	71	697-909(-)	_	_	_	_	_	_	_	_	_	_	None	_
comp3641_c0_seq1	506	2-1519(+)	gi|357486999|ref|XP_003613787.1|	Pentatricopeptide repeat-containing protein [Medicago truncatula]	0.66	GO:0016554	_	_	_	_	_	_	None	_
comp617_c0_seq2	252	1071-1826(+)	gi|148910638|gb|ABR18389.1|	unknown [Picea sitchensis]	0.77	_	_	_	_	_	_	_	None	_
comp2941_c0_seq5	163	3-494(+)	gi|255551999|ref|XP_002517044.1|	pyruvate kinase, putative [Ricinus communis]	0.82	GO:0000287;GO:0016310;GO:0004743;GO:0005524;GO:0006096;GO:0016049;GO:0030243;GO:0030955;GO:0005829;GO:0006144;GO:0009832;GO:0016126;GO:0006094;GO:0010431;GO:0046686;GO:0015976;GO:0009570	_	_	_	_	_	_	K00873	PK, pyk
comp18346_c0_seq1	145	2-439(+)	_	_	_	_	_	_	_	_	_	_	None	_
comp9462_c0_seq2	123	236-607(+)	_	_	_	_	_	_	_	_	_	_	None	_
comp3649_c0_seq1	401	1-1203(+)	gi|148905944|gb|ABR16133.1|	unknown [Picea sitchensis]	0.54	GO:0005840;GO:0006446;GO:0003743	_	_	_	_	_	_	None	_
comp15887_c0_seq4	189	470-1036(-)	gi|296088390|emb|CBI37381.3|	unnamed protein product [Vitis vinifera]	0.97	GO:0003677;GO:0005524;GO:0006260;GO:0017111	15368.BRADI1G45700.1	annotation not avaliable	0.9412	COG1241	KOG0477	_	K10738	MCM9
comp13045_c0_seq3	699	598-2694(-)	gi|356564394|ref|XP_003550439.1|	PREDICTED: pumilio homolog 24-like isoform 1 [Glycine max]	0.73	GO:0003723	_	_	_	_	_	_	K14844	PUF6
comp5823_c0_seq2	343	570-1598(-)	gi|118487080|gb|ABK95370.1|	unknown [Populus trichocarpa]	0.76	GO:0004553;GO:0016757;GO:0005975	29760.GSVIVG00022167001	SubName: Full=Chromosome chr6 scaffold_25, whole genome shotgun sequence;	0.7839	_	_	NOG122620	K08235	E2.4.1.207
comp2380_c0_seq1	258	210-983(-)	gi|116793427|gb|ABK26743.1|	unknown [Picea sitchensis]	0.73	GO:0003676	3694.estExt_fgenesh4_kg.C_LG_X0007	SubName: Full=Putative uncharacterized protein;	0.8404	_	KOG0118	_	None	_
comp17856_c0_seq1	223	1-669(-)	gi|302814266|ref|XP_002988817.1|	hypothetical protein SELMODRAFT_447476 [Selaginella moellendorffii]	0.77	GO:0046872	_	_	_	_	_	_	None	_
comp8814_c0_seq1	296	196-1083(-)	gi|302784468|ref|XP_002974006.1|	hypothetical protein SELMODRAFT_149298 [Selaginella moellendorffii]	0.56	GO:0016020;GO:0015075;GO:0003824;GO:0030001	_	_	_	_	_	_	K01534	zntA
comp12373_c0_seq2	649	593-2539(-)	gi|225423767|ref|XP_002277238.1|	PREDICTED: uncharacterized protein LOC100252512 [Vitis vinifera]	0.84	_	29760.GSVIVG00030212001	SubName: Full=Chromosome chr1 scaffold_5, whole genome shotgun sequence;	0.9062	COG0464	KOG0737	_	None	_
comp17709_c0_seq2	540	2-1621(+)	gi|115464949|ref|NP_001056074.1|	Os05g0521300 [Oryza sativa Japonica Group]	0.91	GO:0007018;GO:0005874;GO:0005524;GO:0003777;GO:0005886	_	_	_	_	_	_	None	_
comp8075_c0_seq2	1038	338-3451(-)	gi|147820730|emb|CAN63105.1|	hypothetical protein VITISV_029609 [Vitis vinifera]	0.7	GO:0046872	_	_	_	_	_	_	None	_
comp28412_c0_seq1	141	1-423(-)	gi|108864022|gb|ABA91571.2|	phox domain-containing protein, putative, expressed [Oryza sativa Japonica Group]	0.8	GO:0007154;GO:0035091	_	_	_	_	_	_	None	_
comp13407_c0_seq2	517	211-1761(-)	gi|296082536|emb|CBI21541.3|	unnamed protein product [Vitis vinifera]	0.78	GO:0090304	_	_	_	_	_	_	K10882	EME1, MMS4
comp10766_c0_seq1	208	411-1034(-)	gi|116778794|gb|ABK20999.1|	unknown [Picea sitchensis]	0.58	_	_	_	_	_	_	_	None	_
comp4759_c0_seq1	594	471-2252(-)	gi|356543420|ref|XP_003540158.1|	PREDICTED: transmembrane 9 superfamily member 3-like [Glycine max]	0.91	GO:0005768;GO:0016021;GO:0005576;GO:0005801;GO:0005802;GO:0005797	3702.AT1G10950.1-P	endomembrane protein 70, putative; endomembrane protein 70, putative; LOCATED IN: integral t [...]	0.9044	_	KOG1277	_	None	_
comp2458_c0_seq1	323	387-1355(-)	gi|294460018|gb|ADE75593.1|	unknown [Picea sitchensis]	0.84	GO:0006308;GO:0016888	15368.BRADI5G19070.1	annotation not avaliable	0.7751	COG0084	_	_	K03424	tatD
comp13950_c0_seq1	360	1-1080(+)	gi|294460229|gb|ADE75697.1|	unknown [Picea sitchensis]	0.92	GO:0008237;GO:0006508;GO:0008270;GO:0004463;GO:0019370	_	_	_	_	_	_	K01254	E3.3.2.6, LTA4H
comp21595_c0_seq1	126	3-383(+)	gi|116791910|gb|ABK26156.1|	unknown [Picea sitchensis]	0.83	GO:0016829	_	_	_	_	_	_	None	_
comp11370_c0_seq1	165	948-1442(-)	gi|302774523|ref|XP_002970678.1|	hypothetical protein SELMODRAFT_267440 [Selaginella moellendorffii]	0.91	GO:0055085;GO:0048046;GO:0007165;GO:0005524;GO:0009506;GO:0008281;GO:0005774;GO:0015431;GO:0030007;GO:0006200;GO:0009651;GO:0016021;GO:0010290;GO:0005886;GO:0000325	_	_	_	_	_	_	None	_
comp19772_c0_seq3	314	1-942(-)	gi|224053985|ref|XP_002298071.1|	RNA polymerase IV subunit [Populus trichocarpa]	0.57	_	_	_	_	_	_	_	None	_
comp7399_c0_seq2	430	2-1291(-)	gi|148910518|gb|ABR18334.1|	unknown [Picea sitchensis]	0.71	_	_	_	_	_	_	_	None	_
comp4061_c0_seq4	148	3-449(+)	gi|225462586|ref|XP_002270079.1|	PREDICTED: hydroxycinnamoyl-Coenzyme A shikimate/quinate hydroxycinnamoyltransferase [Vitis vinifera]	0.7	_	_	_	_	_	_	_	None	_
comp22792_c0_seq1	144	2-433(-)	gi|15218051|ref|NP_172961.1|	Lipid phosphate phosphatase 2 [Arabidopsis thaliana]	0.83	GO:0009395;GO:0009738;GO:0046486;GO:0003993;GO:0005737;GO:0006687;GO:0019497;GO:0005887;GO:0006771;GO:0008195	_	_	_	_	_	_	None	_
comp10366_c0_seq1	175	17-544(+)	_	_	_	_	_	_	_	_	_	_	None	_
comp3919_c0_seq1	652	220-2175(-)	gi|302144182|emb|CBI23309.3|	unnamed protein product [Vitis vinifera]	0.79	_	29760.GSVIVG00009742001	SubName: Full=Chromosome undetermined scaffold_247, whole genome shotgun sequence;	0.8653	_	KOG2242	_	None	_
comp22689_c0_seq1	66	3-200(+)	gi|357477865|ref|XP_003609218.1|	Pentatricopeptide repeat-containing protein [Medicago truncatula]	0.84	GO:0003677;GO:0008168;GO:0006306	_	_	_	_	_	_	None	_
comp9474_c0_seq2	136	33-440(-)	_	_	_	_	_	_	_	_	_	_	None	_
comp13860_c0_seq1	411	45-1277(+)	gi|224284243|gb|ACN39857.1|	unknown [Picea sitchensis]	0.68	GO:0016772	29760.GSVIVG00038237001	SubName: Full=Chromosome chr14 scaffold_9, whole genome shotgun sequence;	0.7677	COG0515	_	_	None	_
comp15359_c0_seq3	207	2-625(+)	_	_	_	_	_	_	_	_	_	_	None	_
comp4626_c0_seq1	128	159-542(+)	gi|294464873|gb|ADE77942.1|	unknown [Picea sitchensis]	0.89	GO:0005739	3694.eugene3.00090254	hypothetical protein	0.7701	_	_	NOG284428	None	_
comp7703_c0_seq2	508	3-1526(+)	gi|168005724|ref|XP_001755560.1|	predicted protein [Physcomitrella patens subsp. patens]	0.7	GO:0044237;GO:0016791	_	_	_	_	_	_	None	_
comp12782_c0_seq2	131	3-395(+)	_	_	_	_	_	_	_	_	_	_	None	_
comp31957_c0_seq1	119	3-359(-)	gi|383148221|gb|AFG55888.1|	Pinus taeda anonymous locus 2_10207_01 genomic sequence Pinus taeda anonymous locus 2_10207_01 genomic sequence Pin	0.7	GO:0016614;GO:0044710	_	_	_	_	_	_	K15403	ACE, HTH
comp11608_c0_seq3	157	198-668(-)	gi|224086034|ref|XP_002307787.1|	predicted protein [Populus predicted protein [Populus trichocarpa]	0.86	GO:0016208;GO:0015996;GO:0005739;GO:0005777;GO:0016874	_	_	_	_	_	_	None	_
comp9668_c0_seq2	317	1-951(-)	gi|148910654|gb|ABR18397.1|	unknown [Picea sitchensis]	0.82	GO:0005634;GO:0003677;GO:0006355;GO:0009734;GO:0046983	_	_	_	_	_	_	K14486	K14486, ARF
comp7141_c0_seq1	466	235-1632(-)	gi|148907303|gb|ABR16789.1|	unknown [Picea sitchensis]	0.93	GO:0016020;GO:0015693;GO:0055085;GO:0015095;GO:0005773	_	_	_	_	_	_	None	_
comp7021_c0_seq1	954	570-3431(-)	gi|356565713|ref|XP_003551082.1|	PREDICTED: AP-2 complex subunit alpha-2-like [Glycine max]	0.87	GO:0006886;GO:0005515;GO:0008565;GO:0030131;GO:0005886;GO:0016192	_	_	_	_	_	_	K11824	AP2A
comp93_c0_seq1	97	102-392(+)	gi|116778505|gb|ABK20887.1|	unknown [Picea sitchensis]	0.85	_	39946.BGIOSIBCE015237	Putative uncharacterized protein	0.7632	_	_	NOG254874	None	_
comp11351_c0_seq2	185	2-556(-)	gi|116780557|gb|ABK21721.1|	unknown [Picea sitchensis]	0.76	GO:0004674;GO:0005524;GO:0009069;GO:0006468	_	_	_	_	_	_	None	_
comp8476_c0_seq1	581	495-2237(-)	gi|226508648|ref|NP_001142966.1|	uncharacterized protein LOC100275419 [Zea mays]	0.57	GO:0009536	_	_	_	_	_	_	None	_
comp4804_c0_seq1	208	518-1141(-)	_	_	_	_	_	_	_	_	_	_	None	_
comp20116_c0_seq2	347	99-1139(-)	gi|148910198|gb|ABR18180.1|	unknown [Picea sitchensis]	0.83	GO:0009409;GO:0046740;GO:0005773;GO:0001778;GO:0005768;GO:0006897;GO:0032456;GO:0005886;GO:0009615	_	_	_	_	_	_	None	_
comp5382_c0_seq2	630	559-2448(-)	gi|148906002|gb|ABR16161.1|	unknown [Picea sitchensis]	0.76	GO:0005667;GO:0006355;GO:0043565;GO:0045449;GO:0003700	_	_	_	_	_	_	None	_
comp313_c0_seq2	252	295-1050(-)	gi|116782023|gb|ABK22338.1|	unknown [Picea sitchensis]	0.97	GO:0005840;GO:0042254;GO:0006412;GO:0003735	3694.estExt_Genewise1_v1.C_LG_VII1719	hypothetical protein	0.9639	COG2125	KOG1646	_	K02991	RP-S6e, RPS6
comp19600_c0_seq1	68	344-547(-)	_	_	_	_	_	_	_	_	_	_	None	_
comp15787_c0_seq1	402	1050-2255(-)	gi|224088053|ref|XP_002308307.1|	predicted protein [Populus predicted protein [Populus trichocarpa]	0.55	GO:0005886	3218.JGI173974	hypothetical protein	0.7867	COG0484	_	_	K09518	DNAJB12
comp8600_c0_seq1	148	141-584(-)	_	_	_	_	_	_	_	_	_	_	None	_
comp5489_c0_seq1	625	132-2006(+)	gi|297739193|emb|CBI28844.3|	unnamed protein product [Vitis vinifera]	0.76	GO:0016310;GO:0000166;GO:0043170;GO:0004672;GO:0050896	29760.GSVIVG00025924001	SubName: Full=Chromosome chr12 scaffold_36, whole genome shotgun sequence;	0.8259	COG0515	KOG1187	_	K13429	CERK1
comp3859_c0_seq1	1726	757-5934(-)	gi|255579971|ref|XP_002530820.1|	hect ubiquitin-protein ligase, putative [Ricinus communis]	0.77	GO:0044260;GO:0044238;GO:0044464;GO:0016874	4558.Sb06g003290.1	hypothetical protein	0.866	COG5021	_	_	K10590	TRIP12
comp6980_c0_seq1	473	574-1992(-)	gi|168043141|ref|XP_001774044.1|	predicted protein [Physcomitrella patens subsp. patens]	0.84	GO:0007165;GO:0005524;GO:0008601;GO:0006468;GO:0005777;GO:0005730;GO:0005829;GO:0008266;GO:0004672;GO:0005739;GO:0000159	_	_	_	_	_	_	K11584	PPP2R5
comp2295_c2_seq13	122	1-366(-)	gi|56784219|dbj|BAD81714.1|	putative S-domain receptor-like protein kinase [Oryza sativa Japonica Group]	0.67	GO:0016310;GO:0000166;GO:0004672;GO:0016023;GO:0009536	_	_	_	_	_	_	None	_
comp5613_c0_seq3	157	120-590(-)	gi|224285414|gb|ACN40430.1|	unknown [Picea sitchensis]	0.57	_	_	_	_	_	_	_	None	_
comp2334_c0_seq1	431	278-1570(-)	gi|115458560|ref|NP_001052880.1|	Os04g0442100 [Oryza sativa Japonica Group]	0.64	GO:0006499;GO:0005737	_	_	_	_	_	_	None	_
comp8508_c0_seq1	326	392-1369(-)	gi|116778788|gb|ABK20996.1|	unknown [Picea sitchensis]	0.91	GO:0006098;GO:0016310;GO:0004747;GO:0006014	3218.JGI15419	hypothetical protein	0.8632	COG0524	KOG2855	_	K00852	rbsK, RBKS
comp6822_c0_seq3	289	3-869(+)	gi|224284024|gb|ACN39750.1|	unknown [Picea sitchensis]	0.85	GO:0016702;GO:0051555;GO:0005506;GO:0045431;GO:0055114	_	_	_	_	_	_	K06892	K06892
comp33140_c0_seq1	66	163-363(+)	gi|148906747|gb|ABR16520.1|	unknown [Picea sitchensis]	0.67	_	_	_	_	_	_	_	None	_
comp20423_c0_seq1	133	2-400(-)	gi|225448028|ref|XP_002273123.1|	PREDICTED: F-box protein At1g10780 [Vitis vinifera]	0.72	_	_	_	_	_	_	_	None	_
comp8354_c0_seq3	173	1-519(+)	gi|116784269|gb|ABK23279.1|	unknown [Picea sitchensis]	0.88	GO:0008168;GO:0001510;GO:0019243;GO:0005737;GO:0003676	_	_	_	_	_	_	K14864	FTSJ1, TRM7
comp7765_c0_seq2	163	132-620(-)	gi|294462262|gb|ADE76681.1|	unknown [Picea sitchensis]	0.53	_	_	_	_	_	_	_	None	_
comp33331_c0_seq1	184	2-556(+)	_	_	_	_	_	_	_	_	_	_	None	_
comp5516_c0_seq2	323	2-970(+)	gi|357137627|ref|XP_003570401.1|	PREDICTED: auxin-responsive protein IAA10-like [Brachypodium distachyon]	0.62	_	_	_	_	_	_	_	None	_
comp2924_c0_seq1	946	154-2991(+)	gi|225435122|ref|XP_002284552.1|	PREDICTED: calcium-transporting ATPase 4, endoplasmic reticulum-type-like [Vitis vinifera]	0.85	GO:0005524;GO:0015662;GO:0016758;GO:0006816;GO:0006754;GO:0010042;GO:0046686;GO:0046872;GO:0030026;GO:0016021;GO:0005789;GO:0006828;GO:0005886	3218.JGI184915	hypothetical protein	0.8234	COG0474	_	_	None	_
comp11315_c0_seq1	368	3-1106(-)	gi|225444359|ref|XP_002264786.1|	PREDICTED: uncharacterized protein LOC100255600 [Vitis vinifera]	0.58	_	_	_	_	_	_	_	None	_
comp9844_c0_seq1	319	394-1350(-)	gi|116782324|gb|ABK22464.1|	unknown [Picea sitchensis]	0.86	_	29760.GSVIVG00015360001	SubName: Full=Chromosome chr18 scaffold_1, whole genome shotgun sequence;	0.8155	COG3760	_	_	None	_
comp3778_c0_seq2	177	282-812(-)	gi|255578862|ref|XP_002530285.1|	structural constituent of cell wall, putative [Ricinus communis]	0.53	_	_	_	_	_	_	_	None	_
comp11795_c0_seq1	138	198-611(+)	gi|294463563|gb|ADE77310.1|	unknown [Picea sitchensis]	0.85	GO:0009817;GO:0005515;GO:0016592;GO:0006355;GO:0043078	3218.JGI210548	hypothetical protein	0.7652	_	KOG1510	_	K15152	MED21, SRB7
comp9248_c0_seq2	66	2-199(+)	_	_	_	_	_	_	_	_	_	_	None	_
comp15666_c0_seq1	543	326-1954(+)	gi|294462101|gb|ADE76603.1|	unknown [Picea sitchensis]	0.73	_	_	_	_	_	_	_	None	_
comp10989_c0_seq1	363	217-1305(+)	gi|225450096|ref|XP_002278255.1|	PREDICTED: actin-related protein 7 [Vitis vinifera]	0.87	GO:0005634;GO:0009653;GO:0010227;GO:0009793	29760.GSVIVG00028776001	SubName: Full=Chromosome chr13 scaffold_45, whole genome shotgun sequence;	0.8719	COG5277	KOG0676	_	None	_
comp5787_c0_seq1	845	430-2964(-)	gi|224286806|gb|ACN41106.1|	unknown [Picea sitchensis]	0.72	GO:0046872	_	_	_	_	_	_	None	_
comp11863_c0_seq1	793	229-2607(-)	gi|168003567|ref|XP_001754484.1|	predicted protein [Physcomitrella patens subsp. patens]	0.87	GO:0003723;GO:0005524;GO:0005730;GO:0008026	3694.eugene3.00130918	hypothetical protein	0.8804	COG0513	_	_	K14776	DDX10, DBP4
comp15321_c0_seq1	132	2-397(-)	gi|145077169|gb|ABP35567.1|	ERF transcription factor [Solanum tuberosum]	0.6	_	_	_	_	_	_	_	K09286	EREBP
comp4040_c0_seq1	671	123-2135(+)	gi|359495228|ref|XP_002277528.2|	PREDICTED: uncharacterized protein LOC100253453 [Vitis vinifera]	0.67	_	39946.BGIOSIBCE006191	Os02g0224300	0.7667	_	KOG1676	_	K13210	FUBP
comp14970_c0_seq1	195	2-586(-)	gi|89257455|gb|ABD64947.1|	ethylene responsive element binding factor, putative [Brassica oleracea]	0.73	GO:0003677;GO:0010200;GO:0005667;GO:0006355;GO:0045449;GO:0003700	3218.JGI9733	hypothetical protein	0.8852	_	_	NOG248657	K09286	EREBP
comp18002_c0_seq1	275	2-829(+)	gi|168058288|ref|XP_001781141.1|	predicted protein [Physcomitrella patens subsp. patens]	0.63	_	_	_	_	_	_	_	None	_
comp30_c0_seq3	307	706-1626(-)	gi|116792482|gb|ABK26386.1|	unknown [Picea sitchensis]	0.93	GO:0004022;GO:0000166;GO:0008270;GO:0055114	_	_	_	_	_	_	K00001	E1.1.1.1, adh
comp16068_c0_seq1	52	3-158(+)	_	_	_	_	_	_	_	_	_	_	None	_
comp19660_c0_seq1	251	2-754(-)	gi|294461082|gb|ADE76108.1|	unknown [Picea sitchensis]	0.83	GO:0006396;GO:0003723;GO:0001510;GO:0008173	_	_	_	_	_	_	K00599	E2.1.1.-
comp14572_c0_seq1	296	427-1314(-)	_	_	_	_	_	_	_	_	_	_	None	_
comp2309_c0_seq2	689	3-2069(+)	gi|86155941|gb|ABC86708.1|	putative WRKY1b transcription factor [Coffea arabica]	0.69	GO:0005667;GO:0006355;GO:0043565;GO:0045449;GO:0003700	_	_	_	_	_	_	None	_
comp12456_c0_seq1	220	1-660(-)	gi|297832728|ref|XP_002884246.1|	hypothetical protein ARALYDRAFT_477305 [Arabidopsis lyrata subsp. lyrata]	0.85	GO:0005634;GO:0005524;GO:0006281;GO:0003684;GO:0008026;GO:0006783	_	_	_	_	_	_	None	_
comp12273_c0_seq2	215	228-872(-)	gi|224086964|ref|XP_002308019.1|	predicted protein [Populus predicted protein [Populus trichocarpa]	0.75	GO:0016757	_	_	_	_	_	_	None	_
comp18661_c0_seq1	211	2-634(+)	gi|359480135|ref|XP_002268595.2|	PREDICTED: uncharacterized protein LOC100261941 [Vitis vinifera]	0.79	GO:0009395;GO:0016020;GO:0006071;GO:0046486;GO:0008889	_	_	_	_	_	_	None	_
comp14011_c0_seq1	113	94-432(-)	gi|224113999|ref|XP_002316638.1|	predicted protein [Populus predicted protein [Populus trichocarpa]	0.63	_	_	_	_	_	_	_	None	_
comp1081_c0_seq1	268	402-1205(-)	gi|116779963|gb|ABK21497.1|	unknown [Picea sitchensis]	0.9	GO:0005840;GO:0006446;GO:0003743;GO:0005886	29760.GSVIVG00023929001	SubName: Full=Chromosome chr6 scaffold_3, whole genome shotgun sequence;	0.9688	COG1601	KOG2768	_	K03238	EIF2S2
comp12145_c0_seq2	259	618-1394(-)	gi|47232548|dbj|BAD18976.1|	DNA polymerase lambda [Oryza sativa Japonica Group]	0.72	GO:0003677;GO:0003887;GO:0006281;GO:0006260;GO:0008270;GO:0042575	29760.GSVIVG00028889001	SubName: Full=Chromosome chr1 scaffold_46, whole genome shotgun sequence;	0.9134	COG1796	_	_	K03512	POLL
comp17158_c0_seq2	335	3-1007(-)	gi|296083917|emb|CBI24305.3|	unnamed protein product [Vitis vinifera]	0.89	_	_	_	_	_	_	_	K03834	tyrP
comp13803_c0_seq2	246	537-1277(+)	gi|356571070|ref|XP_003553704.1|	PREDICTED: NHL repeat-containing protein 2-like [Glycine max]	0.84	GO:0008801;GO:0005982;GO:0016787;GO:0005985;GO:0009570	_	_	_	_	_	_	None	_
comp13020_c0_seq2	143	3-434(+)	gi|255559169|ref|XP_002520606.1|	glutamate receptor 3 plant, putative [Ricinus communis]	0.87	GO:0010118;GO:0007216;GO:0009416;GO:0035235;GO:0030007;GO:0005234;GO:0016021;GO:0006883;GO:0030288;GO:0005886;GO:0006874;GO:0006811;GO:0004965;GO:0004970;GO:0007268;GO:0009536	_	_	_	_	_	_	None	_
comp6400_c0_seq1	406	157-1374(+)	gi|116784150|gb|ABK23232.1|	unknown [Picea sitchensis]	0.81	GO:0016021;GO:0016023	_	_	_	_	_	_	None	_
comp20498_c0_seq1	95	181-465(-)	_	_	_	_	_	_	_	_	_	_	None	_
comp18328_c0_seq2	130	395-784(-)	gi|148909769|gb|ABR17974.1|	unknown [Picea sitchensis]	0.71	GO:0006351	_	_	_	_	_	_	None	_
comp13379_c0_seq4	186	166-723(+)	gi|294461277|gb|ADE76201.1|	unknown [Picea sitchensis]	0.79	_	_	_	_	_	_	_	K07441	ALG14
comp2228_c0_seq2	240	3-722(-)	gi|116787766|gb|ABK24633.1|	unknown [Picea sitchensis]	0.95	GO:0005634;GO:0010309;GO:0016740;GO:0055114	_	_	_	_	_	_	K05956	RABGGTB
comp10107_c0_seq5	221	2-664(+)	_	_	_	_	_	_	_	_	_	_	None	_
comp23297_c0_seq1	139	1-420(+)	gi|116792842|gb|ABK26521.1|	unknown [Picea sitchensis]	0.75	_	_	_	_	_	_	_	None	_
comp8925_c0_seq2	334	186-1187(-)	gi|224115420|ref|XP_002317030.1|	predicted protein [Populus predicted protein [Populus trichocarpa]	0.75	GO:0008152;GO:0008236	_	_	_	_	_	_	None	_
comp28147_c0_seq1	144	1-432(-)	gi|224105899|ref|XP_002313972.1|	predicted protein [Populus predicted protein [Populus trichocarpa]	0.71	_	_	_	_	_	_	_	None	_
comp9372_c0_seq2	378	252-1385(-)	gi|224286794|gb|ACN41100.1|	unknown [Picea sitchensis]	0.85	GO:0009252;GO:0006525;GO:0006558;GO:0047810;GO:0009085;GO:0046436;GO:0006591;GO:0006560	3694.estExt_fgenesh4_pm.C_LG_XI0275	aminodeoxychorismate lyase (EC:4.1.3.38)	0.8271	COG0115	KOG0975	_	K00826	E2.6.1.42, ilvE
comp19133_c0_seq2	206	3-620(+)	gi|116789812|gb|ABK25397.1|	unknown [Picea sitchensis]	0.65	_	_	_	_	_	_	_	None	_
comp24613_c0_seq2	202	111-716(-)	gi|225432931|ref|XP_002280282.1|	PREDICTED: uncharacterized protein LOC100264865 [Vitis vinifera]	0.71	_	_	_	_	_	_	_	None	_
comp9812_c0_seq2	417	295-1545(+)	gi|255543076|ref|XP_002512601.1|	conserved hypothetical protein [Ricinus communis]	0.82	GO:0016021	_	_	_	_	_	_	None	_
comp3064_c0_seq3	106	130-447(-)	gi|294462709|gb|ADE76899.1|	unknown [Picea sitchensis]	0.7	_	_	_	_	_	_	_	None	_
comp15530_c0_seq1	692	3-2078(-)	gi|224144326|ref|XP_002325262.1|	predicted protein [Populus predicted protein [Populus trichocarpa]	0.78	GO:0006281;GO:0000166;GO:0003909	_	_	_	_	_	_	K10777	LIG4, DNL4
comp9151_c0_seq1	314	154-1095(+)	gi|116792093|gb|ABK26229.1|	unknown [Picea sitchensis]	0.91	GO:0097159;GO:1901363;GO:0005634;GO:0005515;GO:0000910;GO:0007020;GO:0007067	29760.GSVIVG00025943001	SubName: Full=Chromosome chr12 scaffold_36, whole genome shotgun sequence;	0.8367	_	_	NOG43124	None	_
comp8199_c0_seq1	142	407-832(-)	gi|192910812|gb|ACF06514.1|	synaptobrevin 1 [Elaeis guineensis]	0.9	GO:0006623;GO:0007033;GO:0016021;GO:0031201;GO:0005886;GO:0009507;GO:0016192	29760.GSVIVG00006343001	SubName: Full=Chromosome undetermined scaffold_168, whole genome shotgun sequence;	0.9062	COG5143	_	_	K08515	VAMP7
comp2207_c0_seq4	315	3-947(-)	gi|168047021|ref|XP_001775970.1|	predicted protein [Physcomitrella patens subsp. patens]	0.9	GO:0005634;GO:0003677;GO:0006281;GO:0006355;GO:0006260;GO:0005694	_	_	_	_	_	_	K09272	SSRP1
comp6610_c0_seq8	144	1-432(-)	gi|116788482|gb|ABK24896.1|	unknown [Picea sitchensis]	0.9	GO:0006857;GO:0016021;GO:0009624;GO:0005886;GO:0005215	_	_	_	_	_	_	None	_
comp22971_c0_seq2	120	1-360(+)	_	_	_	_	_	_	_	_	_	_	None	_
comp8663_c0_seq1	320	194-1153(-)	gi|225440880|ref|XP_002276674.1|	PREDICTED: 1-(5-phosphoribosyl)-5-[(5-phosphoribosylamino)methylideneamino]	0.86	GO:0003949;GO:0000105;GO:0007020;GO:0009507	29760.GSVIVG00021607001	SubName: Full=Chromosome chr8 scaffold_23, whole genome shotgun sequence;	0.8889	COG0106	KOG3055	_	K01814	E5.3.1.16, hisA
comp23246_c0_seq1	214	3-647(+)	gi|296088467|emb|CBI37458.3|	unnamed protein product [Vitis vinifera]	0.54	_	_	_	_	_	_	_	None	_
comp4183_c0_seq2	615	1-1845(+)	gi|148910723|gb|ABR18428.1|	unknown [Picea sitchensis]	0.85	GO:0016310;GO:0016301	_	_	_	_	_	_	K08876	SCYL
comp16128_c0_seq2	173	148-666(+)	gi|116791383|gb|ABK25960.1|	unknown [Picea sitchensis]	0.84	GO:0042967;GO:0009536;GO:0008080	_	_	_	_	_	_	None	_
comp1563_c0_seq1	355	1-1065(-)	gi|148905966|gb|ABR16144.1|	unknown [Picea sitchensis]	0.81	GO:0047134;GO:0009987;GO:0055114	_	_	_	_	_	_	None	_
comp8617_c0_seq2	372	3-1118(+)	gi|109729793|gb|ABG46324.1|	putative pectin methylesterase [Picea abies]	0.57	GO:0050794;GO:0006810;GO:0009505;GO:0019222;GO:0005982;GO:0006950;GO:0005576;GO:0005985;GO:0030599	_	_	_	_	_	_	K01051	E3.1.1.11
comp16470_c0_seq1	338	203-1216(-)	gi|297740093|emb|CBI30275.3|	unnamed protein product [Vitis vinifera]	0.82	GO:0016020;GO:0016023	29760.GSVIVG00021639001	SubName: Full=Chromosome chr8 scaffold_23, whole genome shotgun sequence;	0.8411	COG0697	KOG2766	_	K15287	SLC35F1_2
comp17185_c0_seq2	70	2-211(-)	gi|293329689|dbj|BAJ04354.1|	pollen allergen CPA63 [Cryptomeria japonica]	0.65	_	_	_	_	_	_	_	None	_
comp7057_c0_seq12	164	3-494(-)	gi|148908722|gb|ABR17468.1|	unknown [Picea sitchensis]	0.8	GO:0016020;GO:0016760;GO:0006011;GO:0005982;GO:0030244;GO:0005985	_	_	_	_	_	_	None	_
comp3287_c0_seq1	354	229-1290(-)	gi|148906926|gb|ABR16608.1|	unknown [Picea sitchensis]	0.89	GO:0009089;GO:0006744;GO:0005739;GO:0008837;GO:0009570	59689.scaffold_502452.1	annotation not avaliable	0.8551	COG0253	_	_	K01778	dapF
comp12511_c0_seq4	326	322-1299(-)	gi|294461320|gb|ADE76222.1|	unknown [Picea sitchensis]	0.9	GO:0008168;GO:0032259	59689.scaffold_100016.1	annotation not avaliable	0.8136	_	KOG2918	_	K15451	PPM2, LCMT2, TYW4
comp6978_c0_seq1	200	165-764(+)	gi|168030918|ref|XP_001767969.1|	predicted protein [Physcomitrella patens subsp. patens]	0.57	_	_	_	_	_	_	_	None	_
comp18725_c0_seq1	71	1-213(+)	_	_	_	_	_	_	_	_	_	_	None	_
comp4489_c0_seq1	208	538-1164(+)	gi|148910264|gb|ABR18212.1|	unknown [Picea sitchensis]	0.75	_	_	_	_	_	_	_	None	_
comp19140_c0_seq1	384	140-1291(-)	gi|255546301|ref|XP_002514210.1|	Pectinesterase PPE8B precursor, putative [Ricinus communis]	0.87	GO:0005982;GO:0005618;GO:0045330;GO:0005985;GO:0005737;GO:0030599;GO:0042545	29760.GSVIVG00016652001	RecName: Full=Pectinesterase; EC=3.1.1.11;	0.8983	COG4677	_	_	K01051	E3.1.1.11
comp21334_c0_seq1	185	3-557(+)	gi|102139757|gb|ABF69964.1|	DNA-binding WRKY domain-containing protein [Musa acuminata]	0.9	GO:0005667;GO:0006355;GO:0043565;GO:0045449;GO:0003700	_	_	_	_	_	_	None	_
comp28988_c0_seq1	153	1-459(-)	gi|359491499|ref|XP_003634283.1|	PREDICTED: pentatricopeptide repeat-containing protein At4g02750-like [Vitis vinifera]	0.75	GO:0005739	_	_	_	_	_	_	None	_
comp15893_c0_seq2	336	1-1008(-)	gi|224284251|gb|ACN39861.1|	unknown [Picea sitchensis]	0.73	_	_	_	_	_	_	_	None	_
comp28631_c0_seq1	164	63-557(+)	_	_	_	_	_	_	_	_	_	_	None	_
comp28395_c0_seq1	131	1-393(-)	gi|2493694|sp|Q41387.1|PSBW_SPIOL	RecName: Full=Photosystem II reaction center W protein, chloroplastic; AltName: Full=PSII 6.1 kDa protein; Flags: Precursor protein of phot	1	GO:0009535;GO:0009523;GO:0016021;GO:0015979	_	_	_	_	_	_	K02721	psbW
comp22293_c0_seq1	150	2-451(-)	gi|283975377|gb|ADB55708.1|	(-)-ent-kaurene synthase [Picea glauca]	0.79	GO:0046872;GO:0010333	_	_	_	_	_	_	K04121	E4.2.3.19
comp9979_c0_seq1	78	453-686(-)	gi|125605015|gb|EAZ44051.1|	hypothetical protein OsJ_28672 [Oryza sativa Japonica Group]	0.73	GO:0010500;GO:0006355;GO:0016023;GO:0009860;GO:0003676;GO:0005667;GO:0008270;GO:0009827;GO:0045449;GO:0003700	_	_	_	_	_	_	None	_
comp30830_c0_seq1	136	3-410(+)	_	_	_	_	_	_	_	_	_	_	None	_
comp29214_c0_seq1	237	3-713(-)	gi|168067903|ref|XP_001785841.1|	predicted protein [Physcomitrella patens subsp. patens]	0.89	GO:0016020	_	_	_	_	_	_	None	_
comp22345_c0_seq1	199	29-625(-)	gi|116793571|gb|ABK26794.1|	unknown [Picea sitchensis]	0.8	_	_	_	_	_	_	_	None	_
comp14499_c0_seq2	249	72-818(+)	gi|255581728|ref|XP_002531666.1|	conserved hypothetical protein [Ricinus communis]	0.63	_	_	_	_	_	_	_	None	_
comp11895_c0_seq2	539	139-1755(-)	gi|168038592|ref|XP_001771784.1|	predicted protein [Physcomitrella patens subsp. patens]	0.79	GO:0016020;GO:0009536;GO:0015238;GO:0015297;GO:0006855	3218.JGI190193	hypothetical protein	0.8083	COG0534	KOG1347	_	None	_
comp16093_c0_seq8	110	182-511(-)	gi|186510640|ref|NP_189947.2|	Spc97 / Spc98 family of spindle pole body (SBP) component [Arabidopsis thaliana]	0.66	GO:0000922;GO:0000226;GO:0005815	_	_	_	_	_	_	None	_
comp1038_c1_seq5	65	3-197(-)	_	_	_	_	_	_	_	_	_	_	None	_
comp23058_c0_seq2	204	56-667(+)	_	_	_	_	_	_	_	_	_	_	None	_
comp13668_c0_seq2	143	2-430(-)	gi|226499296|ref|NP_001151926.1|	ATPase [Zea mays]	0.85	GO:0005524;GO:0017111;GO:0005739	_	_	_	_	_	_	None	_
comp8803_c0_seq5	75	247-471(-)	_	_	_	_	_	_	_	_	_	_	None	_
comp33020_c0_seq1	56	195-362(+)	_	_	_	_	_	_	_	_	_	_	None	_
comp31691_c0_seq1	137	2-415(+)	gi|218192957|gb|EEC75384.1|	hypothetical protein OsI_11850 [Oryza sativa Indica Group]	0.93	GO:0000398;GO:0005681;GO:0097157;GO:0005886;GO:0009507	_	_	_	_	_	_	K12874	AQR
comp4638_c0_seq1	323	45-1013(+)	gi|294462480|gb|ADE76787.1|	unknown [Picea sitchensis]	0.79	GO:0008152;GO:0016740;GO:0009536	29760.GSVIVG00036939001	SubName: Full=Chromosome chr1 scaffold_84, whole genome shotgun sequence;	0.8571	COG0500	KOG4300	NOG271179	None	_
comp22857_c0_seq2	206	3-620(-)	gi|357461629|ref|XP_003601096.1|	Serine/threonine protein kinase [Medicago truncatula]	0.82	GO:0004674;GO:0005524;GO:0009069;GO:0006468	_	_	_	_	_	_	K08866	TTK, MPS1
comp13430_c0_seq1	679	253-2289(-)	gi|194693708|gb|ACF80938.1|	unknown [Zea mays]	0.83	GO:0016020;GO:0032440;GO:0005783;GO:0051539;GO:0009451;GO:0016740;GO:0055114	15368.BRADI1G54570.1	annotation not avaliable	0.9052	COG0621	_	_	None	_
comp10593_c0_seq1	347	189-1229(-)	_	_	_	_	_	_	_	_	_	_	None	_
comp9405_c0_seq1	393	1-1179(+)	gi|294462326|gb|ADE76712.1|	unknown [Picea sitchensis]	0.95	GO:0016310;GO:0016301	29760.GSVIVG00036290001	SubName: Full=Chromosome chr3 scaffold_8, whole genome shotgun sequence;	0.8747	_	KOG4584	_	None	_
comp361_c0_seq2	63	2-190(+)	gi|116783771|gb|ABK23078.1|	unknown [Picea sitchensis]	0.9	GO:0005840;GO:0042254;GO:0006414;GO:0003735	_	_	_	_	_	_	K02942	RP-LP1, RPLP1
comp12000_c0_seq1	104	255-566(-)	_	_	_	_	_	_	_	_	_	_	None	_
comp14019_c0_seq1	105	1-315(-)	_	_	_	_	_	_	_	_	_	_	None	_
comp7416_c0_seq1	566	192-1889(+)	gi|302142026|emb|CBI19229.3|	unnamed protein product [Vitis vinifera]	0.82	GO:0004733;GO:0008615;GO:0042823;GO:0010181;GO:0055114;GO:0042817;GO:0009507	29760.GSVIVG00015145001	SubName: Full=Chromosome chr18 scaffold_1, whole genome shotgun sequence;	0.8551	COG0259;COG0062	KOG2585;KOG2586	_	None	_
comp21123_c0_seq1	136	2-409(-)	gi|168056893|ref|XP_001780452.1|	predicted protein [Physcomitrella patens subsp. patens]	0.74	_	_	_	_	_	_	_	None	_
comp24970_c0_seq1	270	3-815(+)	gi|255568100|ref|XP_002525026.1|	Glucan endo-1,3-beta-glucosidase precursor, putative [Ricinus communis]	0.85	GO:0042973;GO:0043169;GO:0005982;GO:0005985;GO:0016023	_	_	_	_	_	_	None	_
comp3789_c0_seq2	400	281-1480(-)	gi|148906602|gb|ABR16453.1|	unknown [Picea sitchensis]	0.89	_	_	_	_	_	_	_	None	_
comp8572_c0_seq1	308	235-1158(+)	gi|116784596|gb|ABK23403.1|	unknown [Picea sitchensis]	0.88	GO:0006813;GO:0000166	_	_	_	_	_	_	None	_
comp5714_c0_seq2	761	454-2736(-)	gi|225443990|ref|XP_002280735.1|	PREDICTED: DNA damage-binding protein 1 isoform 1 [Vitis vinifera]	0.91	GO:0080008;GO:0005634;GO:0009585;GO:0016567;GO:0010100;GO:0009793;GO:0003676	_	_	_	_	_	_	K10610	DDB1
comp1568_c0_seq1	146	449-886(-)	gi|116785078|gb|ABK23583.1|	unknown [Picea sitchensis]	0.76	_	_	_	_	_	_	_	None	_
comp10851_c0_seq4	118	2-358(+)	gi|148910459|gb|ABR18305.1|	unknown [Picea sitchensis]	0.83	_	_	_	_	_	_	_	None	_
comp29286_c0_seq1	141	3-428(+)	_	_	_	_	_	_	_	_	_	_	None	_
comp14549_c0_seq2	227	225-905(-)	gi|153799536|gb|ABS50519.1|	1-deoxy-D-xylulose 5-phosphate synthase type II [Picea abies]	0.95	GO:0006694;GO:0016114;GO:0008661	_	_	_	_	_	_	K01662	dxs
comp2629_c0_seq1	188	150-713(+)	gi|116782256|gb|ABK22433.1|	unknown [Picea sitchensis]	0.87	GO:0006979;GO:0016671;GO:0055114;GO:0009570	4558.Sb10g008790.1	hypothetical protein	0.9344	COG0229	KOG0856	_	None	_
comp135_c0_seq3	238	223-936(+)	gi|224286534|gb|ACN40973.1|	unknown [Picea sitchensis]	0.83	GO:0009507	4558.Sb01g038910.1	annotation not avaliable	0.7937	COG0625	KOG0406	_	K00799	E2.5.1.18, gst
comp19851_c0_seq1	330	2-991(-)	gi|294464140|gb|ADE77588.1|	unknown [Picea sitchensis]	0.79	_	_	_	_	_	_	_	None	_
comp13480_c0_seq1	234	313-1014(-)	gi|359494668|ref|XP_002265355.2|	PREDICTED: transcription factor MYB23-like [Vitis vinifera]	0.79	GO:0003677;GO:0000785;GO:0003682	29760.GSVIVG00002107001	SubName: Full=Putative uncharacterized protein (Chromosome chr19 scaffold_126, whole genome [...]	0.8476	COG5147	KOG0048	_	K09422	MYBP
comp9569_c0_seq1	571	117-1829(+)	gi|255565988|ref|XP_002523982.1|	conserved hypothetical protein [Ricinus communis]	0.62	_	_	_	_	_	_	_	None	_
comp16935_c0_seq2	133	1-402(+)	_	_	_	_	_	_	_	_	_	_	None	_
comp15553_c0_seq2	199	109-705(-)	gi|116788064|gb|ABK24742.1|	unknown [Picea sitchensis]	0.81	_	_	_	_	_	_	_	None	_
comp3096_c0_seq4	671	319-2331(-)	gi|297743362|emb|CBI36229.3|	unnamed protein product [Vitis vinifera]	0.82	GO:0005524;GO:0006200;GO:0005886;GO:0080168;GO:0010193;GO:0016887;GO:0015692	29760.GSVIVG00034517001	SubName: Full=Chromosome chr9 scaffold_7, whole genome shotgun sequence;	0.9032	COG1131	_	_	None	_
comp23499_c0_seq1	122	2-367(-)	gi|148909361|gb|ABR17779.1|	unknown [Picea sitchensis]	0.82	GO:0009395;GO:0016020;GO:0004630;GO:0046470;GO:0005509;GO:0070290	_	_	_	_	_	_	K01115	E3.1.4.4, PLD
comp11260_c0_seq1	547	303-1943(-)	gi|116792025|gb|ABK26202.1|	unknown [Picea sitchensis]	0.86	_	3694.fgenesh4_pm.C_scaffold_133000046	hypothetical protein	0.7857	COG0457	_	_	None	_
comp3096_c0_seq6	402	3-1208(-)	gi|255543331|ref|XP_002512728.1|	ATP-binding cassette transporter, putative [Ricinus communis]	0.8	GO:0015748;GO:0005524;GO:0015416;GO:0010193;GO:0016021;GO:0006200;GO:0015716;GO:0080168;GO:0005886;GO:0015692	3694.gw1.XVIII.1449.1	hypothetical protein	0.7902	COG0842	_	_	None	_
comp20395_c0_seq1	485	146-1600(-)	gi|224138782|ref|XP_002322900.1|	predicted protein [Populus predicted protein [Populus trichocarpa]	0.76	_	3694.eugene3.00160899	hypothetical protein	0.8077	COG1519	_	_	K02527	kdtA, waaA
comp20270_c0_seq1	199	2-598(+)	gi|88771137|gb|ABD52118.1|	dirigent-like protein pDIR7 [Picea glauca]	0.71	_	_	_	_	_	_	_	None	_
comp13967_c0_seq1	129	264-650(-)	gi|356571070|ref|XP_003553704.1|	PREDICTED: NHL repeat-containing protein 2-like [Glycine max]	0.74	GO:0016853;GO:0009507	_	_	_	_	_	_	None	_
comp5921_c0_seq1	632	149-2044(-)	gi|225435594|ref|XP_002285614.1|	PREDICTED: UPF0061 protein AZOSEA38000-like [Vitis vinifera]	0.86	GO:0009507	3694.fgenesh4_pg.C_LG_I000130	hypothetical protein	0.8609	COG0397	KOG2542	_	None	_
comp18822_c0_seq1	153	47-505(+)	_	_	_	_	_	_	_	_	_	_	None	_
comp14644_c0_seq2	191	1-573(+)	gi|356558021|ref|XP_003547307.1|	PREDICTED: probable leucine-rich repeat receptor-like protein kinase At5g49770-like [Glycine max]	0.78	GO:0000165;GO:0004674;GO:0000166;GO:0009069;GO:0006468;GO:0016023;GO:0016491	_	_	_	_	_	_	None	_
comp587_c0_seq1	112	267-602(-)	gi|148909855|gb|ABR18014.1|	unknown [Picea sitchensis]	0.54	_	_	_	_	_	_	_	None	_
comp14178_c0_seq4	273	1-822(+)	gi|218191448|gb|EEC73875.1|	hypothetical protein OsI_08657 [Oryza sativa Indica Group]	0.77	GO:0097159;GO:1901363;GO:0006259;GO:0008026	_	_	_	_	_	_	K03655	recG
comp7497_c0_seq3	629	112-1998(-)	gi|147827540|emb|CAN62070.1|	hypothetical protein VITISV_036192 [Vitis vinifera]	0.83	GO:0031072;GO:0006950;GO:0005773	29760.GSVIVG00028093001	SubName: Full=Chromosome chr7 scaffold_42, whole genome shotgun sequence;	0.8373	_	KOG0550	_	None	_
comp6343_c0_seq5	302	329-1234(-)	gi|359487591|ref|XP_003633617.1|	PREDICTED: G patch domain-containing protein 8-like [Vitis vinifera]	0.82	GO:0005622;GO:0008270;GO:0003676	29760.GSVIVG00022512001	SubName: Full=Chromosome chr14 scaffold_27, whole genome shotgun sequence;	0.8577	_	KOG2184	NOG84587	None	_
comp4532_c0_seq1	593	193-1974(+)	gi|242046422|ref|XP_002461082.1|	hypothetical protein SORBIDRAFT_02g040370 [Sorghum bicolor]	0.69	GO:0010200;GO:0010197;GO:0005385;GO:0071577	_	_	_	_	_	_	None	_
comp3900_c0_seq1	497	697-2187(-)	gi|224137640|ref|XP_002327176.1|	f-box family protein [Populus f-box family protein [Populus trichocarpa]	0.81	_	_	_	_	_	_	_	None	_
comp23047_c0_seq1	67	2-202(+)	_	_	_	_	_	_	_	_	_	_	None	_
comp8802_c0_seq2	213	158-796(-)	gi|163745884|ref|ZP_02153243.1|	putative phosphoesterase [Oceanibulbus indolifex HEL-45]	0.55	_	_	_	_	_	_	_	K07095	K07095
comp3638_c0_seq1	447	1-1341(-)	gi|168060004|ref|XP_001781989.1|	predicted protein [Physcomitrella patens subsp. patens]	0.85	_	_	_	_	_	_	_	None	_
comp2211_c0_seq1	618	242-2095(+)	gi|148906707|gb|ABR16502.1|	unknown [Picea sitchensis]	0.8	_	_	_	_	_	_	_	None	_
comp19161_c0_seq1	131	3-398(+)	_	_	_	_	_	_	_	_	_	_	None	_
comp17727_c0_seq1	116	161-508(-)	gi|294464140|gb|ADE77588.1|	unknown [Picea sitchensis]	0.74	_	_	_	_	_	_	_	None	_
comp8776_c0_seq1	205	1-615(-)	gi|148909165|gb|ABR17683.1|	unknown [Picea sitchensis]	0.88	GO:0006896;GO:0005524;GO:0009069;GO:0006468;GO:0005773;GO:0009940;GO:0004674;GO:0005509;GO:0017119;GO:0005886	_	_	_	_	_	_	None	_
comp7220_c1_seq1	646	486-2423(-)	gi|255585831|ref|XP_002533593.1|	smad nuclear interacting protein, putative [Ricinus communis]	0.77	_	_	_	_	_	_	_	None	_
comp3882_c1_seq5	217	299-949(-)	gi|168024039|ref|XP_001764544.1|	predicted protein [Physcomitrella patens subsp. patens]	0.79	GO:0016020;GO:0006810	3218.JGI183911	hypothetical protein	0.8111	COG3104	KOG1237	_	K03305	TC.POT
comp4127_c0_seq1	566	507-2204(-)	gi|225444641|ref|XP_002276214.1|	PREDICTED: 3-oxoacyl-[acyl-carrier-protein]	0.85	GO:0005835;GO:0004315;GO:0042967;GO:0006633;GO:0009507	3702.AT1G74960.1-P	FAB1 (FATTY ACID BIOSYNTHESIS 1); 3-oxoacyl-[acyl-carrier-protein] synthase/ fatty-acid synt [...]	0.9137	COG0304	KOG1394	_	K09458	fabF
comp12085_c0_seq2	281	600-1442(-)	gi|116790006|gb|ABK25468.1|	unknown [Picea sitchensis]	0.88	GO:0015934;GO:0003824;GO:0046872;GO:0042254;GO:0006412;GO:0003735;GO:0005739;GO:0009507	29760.GSVIVG00027115001	SubName: Full=Chromosome chr8 scaffold_41, whole genome shotgun sequence;	0.8814	COG0091	KOG1711	_	None	_
comp19436_c0_seq2	130	1-390(-)	gi|356576157|ref|XP_003556200.1|	PREDICTED: uncharacterized protein LOC100797815 [Glycine max]	0.52	_	_	_	_	_	_	_	None	_
comp10423_c0_seq3	705	160-2274(+)	gi|225448649|ref|XP_002279573.1|	PREDICTED: potassium transporter 2 [Vitis vinifera]	0.91	GO:0071805;GO:0005886;GO:0015079	15368.BRADI1G63100.2	annotation not avaliable	0.9056	COG3158	_	_	K03549	kup
comp4491_c0_seq1	101	307-609(+)	gi|116792517|gb|ABK26399.1|	unknown [Picea sitchensis]	0.68	_	_	_	_	_	_	_	None	_
comp12198_c0_seq3	530	38-1627(+)	gi|169409938|gb|ACA57835.1|	kinase-associated protein phosphatase [Lotus japonicus]	0.73	GO:0004721;GO:0006470;GO:0005488	29760.GSVIVG00019935001	SubName: Full=Chromosome chr5 scaffold_2, whole genome shotgun sequence;	0.7606	COG0631	KOG0698	_	None	_
comp10414_c0_seq2	436	84-1391(-)	gi|255573899|ref|XP_002527868.1|	conserved hypothetical protein [Ricinus communis]	0.6	GO:0005622	_	_	_	_	_	_	None	_
comp14688_c0_seq1	565	267-1961(-)	gi|359490151|ref|XP_002264777.2|	PREDICTED: uncharacterized protein At3g06530-like [Vitis vinifera]	0.69	_	_	_	_	_	_	_	K14550	UTP10, HEATR1
comp9095_c0_seq4	577	165-1895(-)	gi|224106221|ref|XP_002314090.1|	predicted protein [Populus predicted protein [Populus trichocarpa]	0.67	_	_	_	_	_	_	_	None	_
comp21178_c0_seq1	95	2-286(-)	_	_	_	_	_	_	_	_	_	_	None	_
comp20259_c0_seq1	71	184-396(-)	_	_	_	_	_	_	_	_	_	_	None	_
comp19255_c0_seq1	138	1-414(-)	gi|294460788|gb|ADE75968.1|	unknown [Picea sitchensis]	0.68	GO:0016787	_	_	_	_	_	_	None	_
comp926_c0_seq4	297	388-1278(-)	gi|116792226|gb|ABK26281.1|	unknown [Picea sitchensis]	0.81	GO:0016554;GO:0005515;GO:0005739;GO:0080156;GO:0009507;GO:0050897	_	_	_	_	_	_	None	_
comp6765_c0_seq2	231	153-848(+)	gi|225428370|ref|XP_002283371.1|	PREDICTED: histone deacetylase 19-like [Vitis vinifera]	0.95	GO:0045892;GO:0009861;GO:0097372;GO:0032041;GO:0070933;GO:0016573;GO:0046970;GO:0005515;GO:0046969;GO:0000118;GO:0009294;GO:0009405;GO:0070932;GO:2000026	_	_	_	_	_	_	K06067	HDAC1_2
comp643_c0_seq7	158	3-476(-)	gi|358025574|gb|AEU04517.1|	lipoxygenase 2 [Taxus wallichiana var. chinensis]	0.8	GO:0005506;GO:0055114;GO:0031408;GO:0016165	_	_	_	_	_	_	K15718	LOX1_5
comp9213_c0_seq1	1088	404-3667(-)	gi|115474897|ref|NP_001061045.1|	Os08g0159900 [Oryza sativa Japonica Group]	0.72	GO:0005524;GO:0008026;GO:0003676	39946.BGIOSIBCE026570	DEAD-box ATP-dependent RNA helicase 42 (EC 3.6.1.-)	0.9107	COG0513	KOG0334	_	K12811	DDX46, PRP5
comp14311_c0_seq1	237	3-713(-)	gi|294462007|gb|ADE76559.1|	unknown [Picea sitchensis]	0.89	_	_	_	_	_	_	_	None	_
comp29781_c0_seq1	196	3-593(+)	gi|225457174|ref|XP_002283854.1|	PREDICTED: transportin-3 [Vitis unnamed protein product [Vitis vinifera]	0.85	GO:0006886;GO:0008565;GO:0005622	3694.gw1.XII.615.1	hypothetical protein	0.8304	_	KOG2081	_	K15436	TRPO3, MTR10
comp5122_c0_seq1	204	412-1023(-)	gi|255542866|ref|XP_002512496.1|	zinc finger protein, putative [Ricinus communis]	0.91	GO:0005622;GO:0008270;GO:0003676	15368.BRADI1G02950.1	annotation not avaliable	0.8851	_	KOG4727	_	K12848	SNU23
comp28271_c0_seq1	178	3-536(-)	gi|115472803|ref|NP_001060000.1|	Os07g0564000 [Oryza sativa Japonica Group]	0.6	_	_	_	_	_	_	_	None	_
comp22320_c0_seq1	131	1-393(-)	_	_	_	_	_	_	_	_	_	_	None	_
comp13104_c0_seq2	379	372-1508(-)	gi|147821305|emb|CAN74588.1|	hypothetical protein VITISV_041991 [Vitis vinifera]	0.82	GO:0004674;GO:0005524;GO:0009069;GO:0006468;GO:0005739;GO:0005886	29760.GSVIVG00028126001	SubName: Full=Chromosome chr7 scaffold_42, whole genome shotgun sequence;	0.9602	COG0515	_	_	None	_
comp15590_c0_seq1	111	195-527(-)	_	_	_	_	_	_	_	_	_	_	None	_
comp11247_c0_seq2	294	2-883(+)	gi|255570661|ref|XP_002526285.1|	catalytic, putative [Ricinus catalytic, putative [Ricinus communis]	0.84	GO:0009507	_	_	_	_	_	_	None	_
comp11213_c0_seq2	247	582-1322(-)	_	_	_	_	_	_	_	_	_	_	None	_
comp2232_c0_seq3	377	214-1344(+)	gi|156543539|ref|XP_001603027.1|	PREDICTED: NF-kappa-B inhibitor cactus [Nasonia vitripennis]	0.54	_	_	_	_	_	_	_	None	_
comp13611_c0_seq1	571	258-1970(-)	gi|294461566|gb|ADE76344.1|	unknown [Picea sitchensis]	0.92	GO:0006536;GO:0005524;GO:0032543;GO:0050567;GO:0070681;GO:0005739;GO:0030956;GO:0009570	4558.Sb05g020870.1	hypothetical protein	0.8805	COG0064;COG2511	_	_	K02434	gatB
comp13814_c0_seq1	162	1-486(+)	gi|294460323|gb|ADE75743.1|	unknown [Picea sitchensis]	0.89	GO:0046034;GO:0048046;GO:0005634;GO:0005524;GO:0009165;GO:0004017;GO:0009041;GO:0005829;GO:0046939;GO:0006144;GO:0009173;GO:0006206;GO:0004127	_	_	_	_	_	_	K13800	CMPK1, UMPK
comp6495_c0_seq2	207	107-727(+)	gi|242052167|ref|XP_002455229.1|	hypothetical protein SORBIDRAFT_03g006670 [Sorghum bicolor]	0.72	GO:0003824;GO:0009507	_	_	_	_	_	_	None	_
comp1971_c0_seq2	87	2-262(+)	gi|116789891|gb|ABK25428.1|	unknown [Picea sitchensis]	0.94	GO:0003677;GO:0008283;GO:0009506;GO:0005730;GO:0046982;GO:0006334;GO:0000786	_	_	_	_	_	_	K11251	H2A
comp14818_c0_seq1	114	1-342(+)	_	_	_	_	_	_	_	_	_	_	None	_
comp28156_c0_seq1	172	116-634(+)	gi|224119632|ref|XP_002331208.1|	predicted protein [Populus predicted protein [Populus trichocarpa]	0.69	_	_	_	_	_	_	_	None	_
comp2515_c0_seq1	78	494-727(-)	gi|116779359|gb|ABK21252.1|	unknown [Picea sitchensis]	0.96	GO:0006661	3694.gw1.1610.2.1	annotation not avaliable	0.94	_	KOG3483	_	K12162	UFM1
comp4450_c0_seq3	211	3-635(-)	gi|225424594|ref|XP_002282185.1|	PREDICTED: cytochrome P450 86B1 [Vitis vinifera]	0.6	GO:0044710;GO:0005488;GO:0016491	_	_	_	_	_	_	K15402	CYP86B1
comp24651_c0_seq1	78	2-235(+)	_	_	_	_	_	_	_	_	_	_	None	_
comp24002_c0_seq1	210	3-632(-)	gi|296081308|emb|CBI17752.3|	unnamed protein product [Vitis vinifera]	0.7	_	_	_	_	_	_	_	None	_
comp6175_c0_seq1	527	145-1725(+)	gi|225454882|ref|XP_002278821.1|	PREDICTED: uncharacterized protein LOC100240785 [Vitis vinifera]	0.83	GO:0016021;GO:0009507	29760.GSVIVG00014093001	SubName: Full=Chromosome chr16 scaffold_10, whole genome shotgun sequence;	0.8299	_	KOG1398	NOG296126	None	_
comp14816_c0_seq1	132	2-397(+)	_	_	_	_	_	_	_	_	_	_	None	_
comp22314_c0_seq1	236	3-710(-)	gi|168029160|ref|XP_001767094.1|	predicted protein [Physcomitrella patens subsp. patens]	0.83	GO:0043169;GO:0009505;GO:0004553;GO:0005975;GO:0046658;GO:0005543;GO:0005773	_	_	_	_	_	_	None	_
comp13557_c0_seq2	203	3-611(-)	gi|148907803|gb|ABR17027.1|	unknown [Picea sitchensis]	0.57	_	_	_	_	_	_	_	None	_
comp11224_c0_seq2	390	538-1707(-)	gi|255557827|ref|XP_002519943.1|	cir, putative [Ricinus communis]	0.74	GO:0008270;GO:0003676	29760.GSVIVG00001168001	SubName: Full=Chromosome chr2 scaffold_113, whole genome shotgun sequence;	0.8433	_	KOG3794	_	K06066	CIR
comp8228_c1_seq1	82	244-489(-)	gi|148906759|gb|ABR16526.1|	unknown [Picea sitchensis]	0.72	_	_	_	_	_	_	_	None	_
comp12978_c0_seq1	467	392-1792(-)	gi|255547586|ref|XP_002514850.1|	conserved hypothetical protein [Ricinus communis]	0.6	_	_	_	_	_	_	_	None	_
comp13969_c0_seq1	267	1-801(+)	gi|148906833|gb|ABR16562.1|	unknown [Picea sitchensis]	0.66	_	_	_	_	_	_	_	None	_
comp35552_c0_seq1	61	2-184(+)	_	_	_	_	_	_	_	_	_	_	None	_
comp27084_c0_seq1	146	1-441(+)	gi|224100045|ref|XP_002311723.1|	predicted protein [Populus predicted protein [Populus trichocarpa]	0.86	GO:0000051;GO:0009039;GO:0006144;GO:0043419;GO:0019381;GO:0016151;GO:0005737	_	_	_	_	_	_	K01427	URE
comp12535_c0_seq2	284	264-1115(+)	gi|148909159|gb|ABR17680.1|	unknown [Picea sitchensis]	0.65	GO:0005783;GO:0008242	_	_	_	_	_	_	K11863	ATXN3, MJD
comp2144_c0_seq3	83	1-249(-)	_	_	_	_	_	_	_	_	_	_	None	_
comp13494_c0_seq1	240	3-722(-)	gi|357493985|ref|XP_003617281.1|	Lateral signaling target protein-like protein [Medicago truncatula]	0.8	GO:0046872;GO:0005938;GO:0032065;GO:0005543	3702.AT5G12350.1-P	Ran GTPase binding / chromatin binding / zinc ion binding; Ran GTPase binding / chromatin bi [...]	0.8772	_	KOG1818;KOG1729	_	None	_
comp14912_c0_seq1	147	1-441(+)	gi|294464365|gb|ADE77695.1|	unknown [Picea sitchensis]	0.86	_	_	_	_	_	_	_	None	_
comp8973_c0_seq1	926	2-2779(+)	gi|255568504|ref|XP_002525226.1|	nucleotide binding protein, putative [Ricinus communis]	0.63	GO:0044424	_	_	_	_	_	_	K12616	EDC4
comp1961_c0_seq1	178	623-1156(-)	gi|116787448|gb|ABK24511.1|	unknown [Picea sitchensis]	0.95	GO:0005794;GO:0048868;GO:0005215;GO:0009737;GO:0016192	39947.LOC_Os09g06970.1	transport protein particle component, Bet3, domain containing protein, expressed	0.8391	_	KOG3316	_	None	_
comp831_c0_seq1	390	61-1230(+)	gi|258676533|gb|ACV87280.1|	TIR1/AFB auxin receptor protein PintaAFB4A [Pinus taeda]	0.86	GO:0000822;GO:0009734	_	_	_	_	_	_	None	_
comp6385_c0_seq1	631	460-2352(-)	gi|356523179|ref|XP_003530219.1|	PREDICTED: L-type lectin-domain containing receptor kinase S.4-like [Glycine max]	0.68	GO:0004672;GO:0009987;GO:0005488	39946.BGIOSIBCE015999	Os04g0531500	0.7929	COG0515	_	_	None	_
comp6250_c0_seq1	362	83-1168(+)	gi|115447285|ref|NP_001047422.1|	Os02g0614100 [Oryza sativa Japonica Group]	0.81	GO:0016021	39947.LOC_Os02g40030.1	transporter family protein, putative, expressed	0.8087	_	KOG1444	_	K15281	SLC35D
comp26723_c0_seq1	92	137-412(+)	_	_	_	_	_	_	_	_	_	_	None	_
comp2650_c0_seq1	147	452-892(-)	gi|116779406|gb|ABK21269.1|	unknown [Picea sitchensis]	0.88	GO:0009611;GO:0009409;GO:0009753;GO:0005773;GO:0045037;GO:0009744;GO:0009527;GO:0009749;GO:0016021;GO:0009941	39946.BGIOSIBCE017290	Os05g0111200	0.8	_	_	NOG235301	None	_
comp7192_c0_seq1	407	249-1469(+)	gi|359483871|ref|XP_002276286.2|	PREDICTED: katanin p60 ATPase-containing subunit A-like 2 [Vitis vinifera]	0.83	GO:0005524;GO:0008568	29760.GSVIVG00028283001	SubName: Full=Chromosome chr10 scaffold_43, whole genome shotgun sequence;	0.9155	COG0464	_	_	None	_
comp4172_c0_seq1	60	369-548(-)	_	_	_	_	_	_	_	_	_	_	None	_
comp15656_c0_seq1	674	523-2544(-)	gi|297850326|ref|XP_002893044.1|	hypothetical protein ARALYDRAFT_889368 [Arabidopsis lyrata subsp. lyrata]	0.7	GO:0005783	_	_	_	_	_	_	None	_
comp13252_c0_seq7	126	3-380(+)	gi|148908233|gb|ABR17231.1|	unknown [Picea sitchensis]	0.92	GO:0006508;GO:0008233;GO:0005739;GO:0009507;GO:0030003;GO:0070838	_	_	_	_	_	_	None	_
comp6350_c0_seq1	545	3-1637(+)	gi|225423947|ref|XP_002282287.1|	PREDICTED: dihydrolipoyllysine-residue acetyltransferase component of pyruvate dehydrogenase complex, mitochondrial-like [Vitis vinifera]	0.75	GO:0016020;GO:0008152;GO:0043754;GO:0009941;GO:0009570;GO:0022626	3694.gw1.X.260.1	hypothetical protein	0.804	COG0508	KOG0557	_	None	_
comp8298_c0_seq1	357	281-1351(-)	gi|302823101|ref|XP_002993205.1|	hypothetical protein SELMODRAFT_187317 [Selaginella moellendorffii]	0.79	GO:0055114;GO:0016491	3694.grail3.0006011301	hypothetical protein	0.8356	COG0656	_	_	None	_
comp11412_c0_seq5	68	2-205(+)	_	_	_	_	_	_	_	_	_	_	None	_
comp32692_c0_seq1	146	1-441(+)	_	_	_	_	_	_	_	_	_	_	None	_
comp5240_c0_seq1	376	1297-2424(-)	_	_	_	_	_	_	_	_	_	_	None	_
comp1663_c0_seq1	286	238-1095(+)	gi|351725099|ref|NP_001235033.1|	bZIP transcription factor bZIP122 [Glycine max]	0.75	GO:0005667;GO:0006355;GO:0043565;GO:0010043;GO:0045449;GO:0003700;GO:0046983	_	_	_	_	_	_	None	_
comp10445_c0_seq6	179	3-539(-)	gi|224065659|ref|XP_002301907.1|	predicted protein [Populus predicted protein [Populus trichocarpa]	0.78	GO:0009620;GO:0006952;GO:0016021;GO:0005516;GO:0008219	_	_	_	_	_	_	None	_
comp2475_c0_seq1	145	491-925(-)	gi|116784144|gb|ABK23229.1|	unknown [Picea sitchensis]	0.87	_	39947.LOC_Os05g02410.1	expressed protein	0.7891	_	_	NOG263920	None	_
comp13582_c0_seq2	65	3-197(+)	gi|361066233|gb|AEW07428.1|	Pinus taeda anonymous locus 0_1347_01 genomic sequence	0.79	_	_	_	_	_	_	_	None	_
comp17936_c0_seq3	179	2-541(+)	gi|116794080|gb|ABK26999.1|	unknown [Picea sitchensis]	0.71	GO:0046482;GO:0003677;GO:0009414;GO:0009723;GO:0045893;GO:0005667;GO:0009651;GO:0003700;GO:0010583;GO:0010260;GO:0009753;GO:0009737;GO:0009751;GO:0009407;GO:0071497;GO:0045449	_	_	_	_	_	_	None	_
comp1495_c0_seq1	778	599-2932(-)	gi|8978290|dbj|BAA98181.1|	oligopeptidase A [Arabidopsis thaliana]	0.9	GO:0048046;GO:0004222;GO:0019243;GO:0046872;GO:0046686;GO:0006508;GO:0005829;GO:0005739;GO:0009570	3694.gw1.XIV.449.1	hypothetical protein	0.8953	COG0339	KOG2089	_	K01414	prlC
comp7234_c0_seq1	248	285-1028(-)	gi|225424289|ref|XP_002284639.1|	PREDICTED: uncharacterized protein LOC100247453 [Vitis vinifera]	0.63	_	_	_	_	_	_	_	None	_
comp3658_c0_seq1	170	526-1035(-)	gi|107023467|ref|YP_621794.1|	hypothetical protein Bcen_1918 [Burkholderia cenocepacia AU 1054]	0.55	GO:0051704;GO:0005488	_	_	_	_	_	_	None	_
comp9089_c0_seq2	232	367-1062(-)	gi|224069056|ref|XP_002302889.1|	predicted protein [Populus predicted protein [Populus trichocarpa]	0.83	GO:0005506;GO:0018401;GO:0031418;GO:0055114;GO:0006560;GO:0006525;GO:0004656;GO:0005794;GO:0005576;GO:0006487	_	_	_	_	_	_	K00472	E1.14.11.2
comp9855_c0_seq1	600	370-2169(-)	gi|225470678|ref|XP_002269786.1|	PREDICTED: subtilisin-like protease [Vitis vinifera]	0.82	GO:0016020;GO:0004252;GO:0000023;GO:0042802;GO:0019761;GO:0007020;GO:0019252;GO:0009736;GO:0005618;GO:0006508;GO:0005576;GO:0043086;GO:0048196;GO:0043085	29760.GSVIVG00009267001	SubName: Full=Chromosome undetermined scaffold_226, whole genome shotgun sequence;	0.838	COG1404	_	_	None	_
comp20514_c0_seq1	263	3-791(+)	gi|224117838|ref|XP_002331644.1|	predicted protein [Populus predicted protein [Populus trichocarpa]	0.76	GO:0005634	_	_	_	_	_	_	None	_
comp8372_c0_seq2	622	248-2113(-)	gi|225440540|ref|XP_002273173.1|	PREDICTED: peptidyl-prolyl isomerase PASTICCINO1 [Vitis vinifera]	0.81	GO:0016020;GO:0006457;GO:0003755;GO:0048364;GO:0048869;GO:0000413;GO:0005528;GO:0009790	39947.LOC_Os03g25140.1	peptidyl-prolyl isomerase PASTICCINO1, putative, expressed	0.7778	_	KOG0543	_	None	_
comp29811_c0_seq1	94	3-284(+)	_	_	_	_	_	_	_	_	_	_	None	_
comp10374_c0_seq3	243	422-1150(-)	gi|356532932|ref|XP_003535023.1|	PREDICTED: vacuolar protein sorting-associated protein 53 homolog isoform 1 [Glycine max]	0.83	_	3218.JGI174728	hypothetical protein	0.7557	_	KOG2180	_	None	_
comp11890_c0_seq2	400	289-1488(-)	gi|294461173|gb|ADE76150.1|	unknown [Picea sitchensis]	0.88	GO:0004674;GO:0005524;GO:0009069;GO:0006468;GO:0006950	29760.GSVIVG00031465001	SubName: Full=Chromosome chr11 scaffold_56, whole genome shotgun sequence;	0.8889	COG0515	KOG1187	_	None	_
comp27886_c0_seq1	139	1-417(-)	gi|147856691|emb|CAN79186.1|	hypothetical protein VITISV_035853 [Vitis vinifera]	0.6	GO:0003824	_	_	_	_	_	_	None	_
comp19674_c0_seq1	171	2-514(-)	_	_	_	_	_	_	_	_	_	_	None	_
comp10661_c0_seq4	437	3-1313(+)	gi|75245781|sp|Q8L884.1|LAX4_MEDTR	RecName: Full=Auxin transporter-like protein 4; AltName: Full=AUX1-like protein 4; AltName: Full=MtLAX4 auxin influx carrier protein [Med	0.7	GO:0016020	_	_	_	_	_	_	K13946	AUX1, LAX
[truncated: 28,109 more rows]
