# Supplementary material for: De Novo Characterization of a Cephalotaxus hainanensis Transcriptome and Genes Related to Paclitaxel Biosynthesis
Source: PLoS One. 2014 Sep 9;9(9):e106900. doi: 10.1371/journal.pone.0106900 (PMC4159234; doi:10.1371/journal.pone.0106900)
Supplement: Table S2 — Genes predicted from C. hainanensis transcriptome. (XLS) [file pone.0106900.s002.xls]

## Sheet: Sheet1
Table S2. Genes predicted from C. hainanensis transcriptome.
Query_name	Query_length	NT_tophit_name	NT_tophit_description	NT_topHSP_%-Simil	NR_tophit_name	NR_tophit_description	NR_topHSP_%-Simil	GOs	String_tophit_name	String_tophit_description	String_topHSP_%-Simil	COG	KOG	NOG	KO/Gene_ID	KEGG_GENE_NAME
comp29096_c0_seq1	514	_	_	_	_	_	_	_	_	_	_	_	_	_	None	_
comp21544_c0_seq2	443	_	_	_	_	_	_	_	_	_	_	_	_	_	None	_
comp25644_c0_seq1	787	_	_	_	_	_	_	_	_	_	_	_	_	_	None	_
comp12271_c0_seq2	426	_	_	_	_	_	_	_	_	_	_	_	_	_	None	_
comp753_c1_seq2	541	_	_	_	gi|116792852|gb|ABK26526.1|	unknown [Picea sitchensis]	0.74	GO:0016023	_	_	_	_	_	_	None	_
comp1259_c0_seq2	372	_	_	_	_	_	_	_	_	_	_	_	_	_	None	_
comp20113_c0_seq1	484	_	_	_	gi|436827|gb|AAA19578.1|	lectin [Cymbidium hybrid cultivar]	0.82	_	_	_	_	_	_	_	None	_
comp198_c0_seq1	1417	_	_	_	gi|76262500|gb|ABA41400.1|	pherophorin-C2 protein precursor [Chlamydomonas reinhardtii]	0.56	_	_	_	_	_	_	_	None	_
comp12946_c0_seq1	988	_	_	_	_	_	_	_	_	_	_	_	_	_	None	_
comp35655_c0_seq1	358	_	_	_	gi|116785793|gb|ABK23862.1|	unknown [Picea sitchensis]	0.85	GO:0006804;GO:0006979;GO:0020037;GO:0004601;GO:0055114	_	_	_	_	_	_	None	_
comp1213_c0_seq4	647	_	_	_	_	_	_	_	_	_	_	_	_	_	None	_
comp29626_c0_seq1	422	_	_	_	_	_	_	_	_	_	_	_	_	_	None	_
comp21894_c0_seq1	684	_	_	_	_	_	_	_	_	_	_	_	_	_	None	_
comp8738_c0_seq2	393	_	_	_	_	_	_	_	_	_	_	_	_	_	None	_
comp6965_c0_seq1	1757	gi|115465582|ref|NM_001062926.1|	Oryza sativa Japonica Group Os05g0574600 (Os05g0574600) mRNA, complete cds	0.77	gi|168052751|ref|XP_001778803.1|	predicted protein [Physcomitrella patens subsp. patens]	0.83	GO:0016020;GO:0009409;GO:0009416;GO:0006633;GO:0016747	3218.JGI195698	hypothetical protein	0.9119	COG3424	_	_	K15397	KCS
comp19425_c0_seq1	451	_	_	_	_	_	_	_	_	_	_	_	_	_	None	_
comp21240_c0_seq2	561	_	_	_	_	_	_	_	_	_	_	_	_	_	None	_
comp6681_c0_seq1	855	_	_	_	gi|383137100|gb|AFG49647.1|	Pinus taeda anonymous locus 0_13209_02 genomic sequence Pinus taeda anonymous locus 0_13209_02 genomic sequence Pin	0.87	GO:0046872;GO:0030001	_	_	_	_	_	_	None	_
comp3376_c0_seq2	655	_	_	_	gi|116781720|gb|ABK22215.1|	unknown [Picea sitchensis]	0.57	_	_	_	_	_	_	_	None	_
comp12532_c0_seq1	366	_	_	_	_	_	_	_	_	_	_	_	_	_	None	_
comp27407_c0_seq1	717	_	_	_	_	_	_	_	_	_	_	_	_	_	None	_
comp21328_c0_seq1	388	_	_	_	_	_	_	_	_	_	_	_	_	_	None	_
comp2042_c0_seq4	748	_	_	_	gi|148908428|gb|ABR17327.1|	unknown [Picea sitchensis]	0.71	GO:0016757	_	_	_	_	_	_	None	_
comp497_c0_seq12	368	_	_	_	_	_	_	_	_	_	_	_	_	_	None	_
comp139_c0_seq2	931	_	_	_	gi|1705993|sp|P25050.2|STP_SHV24	RecName: Full=Saimiri transformation-associated protein; AltName: Full=Collagen-like protein; AltName: Full=stpC collagen-like protein [Saimi	0.67	_	_	_	_	_	_	_	K14398	CPSF6_7
comp28518_c0_seq1	404	_	_	_	_	_	_	_	_	_	_	_	_	_	None	_
comp13512_c0_seq7	386	_	_	_	_	_	_	_	_	_	_	_	_	_	None	_
comp3793_c0_seq2	933	gi|297848347|ref|XM_002892009.1|	Arabidopsis lyrata subsp. lyrata predicted protein, mRNA	0.74	gi|148908255|gb|ABR17242.1|	unknown [Picea sitchensis]	0.81	_	_	_	_	_	_	_	None	_
comp13216_c0_seq1	592	_	_	_	_	_	_	_	_	_	_	_	_	_	None	_
comp7157_c0_seq1	905	_	_	_	gi|224054328|ref|XP_002298205.1|	predicted protein [Populus predicted protein [Populus trichocarpa]	0.73	_	_	_	_	_	_	_	None	_
comp30602_c0_seq1	564	gi|326937797|gb|CP001907.1|	Bacillus thuringiensis serovar chinensis CT-43, complete genome	1	gi|167747982|ref|ZP_02420109.1|	hypothetical protein ANACAC_02715 [Anaerostipes caccae DSM 14662]	0.7	_	_	_	_	_	_	_	None	_
comp19691_c0_seq4	361	_	_	_	gi|116790009|gb|ABK25469.1|	unknown [Picea sitchensis]	0.82	_	_	_	_	_	_	_	None	_
comp7622_c0_seq1	420	_	_	_	_	_	_	_	_	_	_	_	_	_	None	_
comp3328_c0_seq2	534	_	_	_	_	_	_	_	_	_	_	_	_	_	None	_
comp6971_c0_seq1	530	_	_	_	_	_	_	_	_	_	_	_	_	_	None	_
comp3901_c0_seq1	703	_	_	_	gi|116778579|gb|ABK20920.1|	unknown [Picea sitchensis]	0.83	_	_	_	_	_	_	_	None	_
comp11851_c0_seq2	641	_	_	_	_	_	_	_	_	_	_	_	_	_	None	_
comp10241_c0_seq3	479	_	_	_	gi|116784905|gb|ABK23514.1|	unknown [Picea sitchensis]	0.85	GO:0016020	_	_	_	_	_	_	None	_
comp4761_c0_seq1	953	_	_	_	gi|116779477|gb|ABK21301.1|	unknown [Picea sitchensis]	0.71	GO:0043231;GO:0007165;GO:0010033;GO:0006952;GO:0002252;GO:0051707;GO:0044444	_	_	_	_	_	_	None	_
comp4637_c0_seq1	520	_	_	_	_	_	_	_	_	_	_	_	_	_	None	_
comp22844_c0_seq1	665	_	_	_	_	_	_	_	_	_	_	_	_	_	None	_
comp12784_c0_seq1	819	_	_	_	gi|255548087|ref|XP_002515100.1|	hypothetical protein RCOM_1340820 [Ricinus communis]	0.7	GO:0009908;GO:0005667;GO:0006351;GO:0045449;GO:0003700;GO:0048366	_	_	_	_	_	_	None	_
comp11645_c0_seq2	691	_	_	_	_	_	_	_	_	_	_	_	_	_	None	_
comp2327_c0_seq1	1521	_	_	_	_	_	_	_	_	_	_	_	_	_	None	_
comp1413_c0_seq1	505	_	_	_	_	_	_	_	_	_	_	_	_	_	None	_
comp14432_c0_seq1	539	_	_	_	gi|225436553|ref|XP_002274452.1|	PREDICTED: uncharacterized protein LOC100265449 [Vitis vinifera]	0.86	GO:0016023	_	_	_	_	_	_	None	_
comp10645_c0_seq3	1060	_	_	_	_	_	_	_	_	_	_	_	_	_	None	_
comp28189_c0_seq1	424	_	_	_	_	_	_	_	_	_	_	_	_	_	None	_
comp22701_c0_seq1	606	_	_	_	_	_	_	_	_	_	_	_	_	_	None	_
comp4004_c0_seq5	376	_	_	_	_	_	_	_	_	_	_	_	_	_	None	_
comp20441_c0_seq1	408	_	_	_	_	_	_	_	_	_	_	_	_	_	None	_
comp15587_c0_seq1	1305	_	_	_	gi|225470636|ref|XP_002266137.1|	PREDICTED: LOB domain-containing protein 6 [Vitis vinifera]	0.78	GO:0005654;GO:0005515;GO:0009954;GO:0009944;GO:0009799;GO:0009965;GO:0048441	_	_	_	_	_	_	None	_
comp20915_c0_seq1	393	gi|154183882|gb|EU024839.1|	Fragaria vesca subsp. americana clone fosmid 22H18, complete sequence	0.95	_	_	_	_	_	_	_	_	_	_	None	_
comp27423_c0_seq1	422	_	_	_	gi|168039045|ref|XP_001772009.1|	predicted protein [Physcomitrella patens subsp. patens]	0.88	GO:0005634;GO:0003677;GO:0005524;GO:0009411;GO:0009408;GO:0006289;GO:0004003;GO:0005657	_	_	_	_	_	_	K10844	ERCC2, XPD
comp26423_c0_seq1	424	_	_	_	gi|255564114|ref|XP_002523054.1|	ATP binding protein, putative [Ricinus communis]	0.86	GO:0003723;GO:0005524;GO:0006298;GO:0030983;GO:0003964;GO:0004788;GO:0009229;GO:0006772;GO:0008568;GO:0006278	_	_	_	_	_	_	None	_
comp25888_c0_seq1	480	_	_	_	_	_	_	_	_	_	_	_	_	_	None	_
comp10789_c0_seq1	380	_	_	_	_	_	_	_	_	_	_	_	_	_	None	_
comp15560_c0_seq1	744	_	_	_	_	_	_	_	_	_	_	_	_	_	None	_
comp24071_c0_seq1	599	_	_	_	_	_	_	_	_	_	_	_	_	_	None	_
comp30374_c0_seq1	683	_	_	_	_	_	_	_	_	_	_	_	_	_	None	_
comp4199_c0_seq7	427	_	_	_	_	_	_	_	_	_	_	_	_	_	None	_
comp19165_c0_seq2	410	_	_	_	_	_	_	_	_	_	_	_	_	_	None	_
comp8254_c0_seq3	468	_	_	_	_	_	_	_	_	_	_	_	_	_	None	_
comp1364_c0_seq1	1246	_	_	_	gi|116788069|gb|ABK24744.1|	unknown [Picea sitchensis]	0.6	_	_	_	_	_	_	_	None	_
comp23479_c0_seq1	472	_	_	_	_	_	_	_	_	_	_	_	_	_	None	_
comp1707_c0_seq4	447	_	_	_	_	_	_	_	_	_	_	_	_	_	None	_
comp8254_c0_seq1	1125	_	_	_	_	_	_	_	_	_	_	_	_	_	None	_
comp30370_c0_seq1	352	gi|22632|emb|X66814.1|	S.oleracea ALDCHL mRNA for fructose-1,6-bisphosphate aldolase	0.94	gi|290750630|gb|ADD52195.1|	plastidic aldolase [Catharanthus roseus]	0.99	GO:0016020;GO:0048046;GO:0006096;GO:0006020;GO:0006013;GO:0031977;GO:0005739;GO:0009941;GO:0010287;GO:0004332;GO:0006000;GO:0006094;GO:0009737;GO:0015976;GO:0046686;GO:0006098;GO:0022626	_	_	_	_	_	_	K01623	ALDO, fbaB
comp14291_c0_seq1	422	_	_	_	_	_	_	_	_	_	_	_	_	_	None	_
comp21667_c0_seq1	544	_	_	_	_	_	_	_	_	_	_	_	_	_	None	_
comp6532_c0_seq2	636	_	_	_	gi|116788075|gb|ABK24747.1|	unknown [Picea sitchensis]	0.8	GO:0008152;GO:0003824	_	_	_	_	_	_	None	_
comp4199_c0_seq2	598	_	_	_	gi|255564152|ref|XP_002523073.1|	beta-glucosidase, putative [Ricinus communis]	0.66	GO:0004553;GO:0005975;GO:0016023	_	_	_	_	_	_	K05350	bglB
comp11217_c0_seq3	623	gi|270149454|gb|BT116340.1|	Picea glauca clone GQ03716_N04 mRNA sequence	0.78	gi|224137634|ref|XP_002322606.1|	cytochrome P450 [Populus cytochrome P450 [Populus trichocarpa]	0.68	GO:0016023;GO:0005488;GO:0016491	_	_	_	_	_	_	None	_
comp6922_c0_seq2	878	_	_	_	_	_	_	_	_	_	_	_	_	_	None	_
comp21847_c0_seq1	569	_	_	_	gi|148910140|gb|ABR18152.1|	unknown [Picea sitchensis]	0.71	GO:0016614	_	_	_	_	_	_	None	_
comp13805_c0_seq2	475	_	_	_	_	_	_	_	_	_	_	_	_	_	None	_
comp14544_c0_seq4	410	_	_	_	_	_	_	_	_	_	_	_	_	_	None	_
comp12070_c0_seq5	378	_	_	_	gi|224284751|gb|ACN40106.1|	unknown [Picea sitchensis]	0.81	GO:0055114;GO:0016491	_	_	_	_	_	_	None	_
comp17323_c0_seq1	608	_	_	_	_	_	_	_	_	_	_	_	_	_	None	_
comp17340_c0_seq1	537	_	_	_	_	_	_	_	_	_	_	_	_	_	None	_
comp1944_c0_seq2	479	_	_	_	_	_	_	_	_	_	_	_	_	_	None	_
comp1319_c0_seq1	405	_	_	_	gi|294460155|gb|ADE75660.1|	unknown [Picea sitchensis]	0.8	GO:0016021	_	_	_	_	_	_	None	_
comp13206_c0_seq1	1579	_	_	_	_	_	_	_	_	_	_	_	_	_	None	_
comp3535_c0_seq1	1016	_	_	_	_	_	_	_	_	_	_	_	_	_	None	_
comp31302_c0_seq1	437	_	_	_	_	_	_	_	_	_	_	_	_	_	None	_
comp8935_c0_seq1	1034	_	_	_	gi|297835042|ref|XP_002885403.1|	ethylene-insensitive3 [Arabidopsis lyrata subsp. lyrata]	0.74	GO:0003677;GO:0005667;GO:0006355;GO:0042742;GO:0045449;GO:0009723;GO:0003700	_	_	_	_	_	_	K14514	EIN3
comp21493_c0_seq2	859	_	_	_	_	_	_	_	_	_	_	_	_	_	None	_
comp15173_c0_seq1	460	_	_	_	_	_	_	_	_	_	_	_	_	_	None	_
comp25110_c0_seq1	512	_	_	_	_	_	_	_	_	_	_	_	_	_	None	_
comp12412_c0_seq1	755	_	_	_	gi|148910140|gb|ABR18152.1|	unknown [Picea sitchensis]	0.78	GO:0016614	_	_	_	_	_	_	None	_
comp256_c0_seq8	533	_	_	_	_	_	_	_	_	_	_	_	_	_	None	_
comp10455_c0_seq1	365	_	_	_	_	_	_	_	_	_	_	_	_	_	None	_
comp27578_c0_seq1	625	_	_	_	_	_	_	_	_	_	_	_	_	_	None	_
comp32126_c0_seq1	351	_	_	_	_	_	_	_	_	_	_	_	_	_	None	_
comp32061_c0_seq1	399	_	_	_	gi|255071203|ref|XP_002507683.1|	predicted protein [Micromonas sp. RCC299]	0.48	_	_	_	_	_	_	_	None	_
comp1918_c0_seq1	1497	_	_	_	gi|294461847|gb|ADE76481.1|	unknown [Picea sitchensis]	0.87	GO:0006094;GO:0006096;GO:0044262;GO:0055114;GO:0005737;GO:0009737;GO:0006534;GO:0000166;GO:0004459;GO:0009651;GO:0005886	29760.GSVIVG00009618001	RecName: Full=L-lactate dehydrogenase; EC=1.1.1.27;	0.8867	COG0039	KOG1495	_	K00016	LDH, ldh
comp480_c0_seq5	489	_	_	_	_	_	_	_	_	_	_	_	_	_	None	_
comp4903_c0_seq2	2770	gi|188506974|gb|AY525637.2|	Triticum aestivum ammonium transporter Amt1;1 mRNA, complete cds	0.76	gi|357439799|ref|XP_003590177.1|	Ammonium transporter 1 member [Medicago truncatula]	0.86	GO:0072488;GO:0015398;GO:0016021;GO:0005886	3694.fgenesh4_pm.C_LG_X000154	ammonium transporter	0.8785	COG0004	KOG0682	_	None	_
comp3545_c0_seq6	931	_	_	_	_	_	_	_	_	_	_	_	_	_	None	_
comp15927_c0_seq2	768	_	_	_	_	_	_	_	_	_	_	_	_	_	None	_
comp6580_c1_seq1	484	_	_	_	_	_	_	_	_	_	_	_	_	_	None	_
comp18038_c0_seq1	515	_	_	_	_	_	_	_	_	_	_	_	_	_	None	_
comp10270_c0_seq1	943	_	_	_	gi|294464489|gb|ADE77755.1|	unknown [Picea sitchensis]	0.8	_	_	_	_	_	_	_	None	_
comp24162_c0_seq1	455	_	_	_	_	_	_	_	_	_	_	_	_	_	None	_
comp10088_c0_seq1	1180	_	_	_	_	_	_	_	_	_	_	_	_	_	None	_
comp12877_c0_seq5	591	_	_	_	_	_	_	_	_	_	_	_	_	_	None	_
comp32068_c0_seq1	390	_	_	_	_	_	_	_	_	_	_	_	_	_	None	_
comp19688_c0_seq1	537	_	_	_	_	_	_	_	_	_	_	_	_	_	None	_
comp1098_c0_seq2	602	_	_	_	_	_	_	_	_	_	_	_	_	_	None	_
comp15531_c0_seq1	501	_	_	_	_	_	_	_	_	_	_	_	_	_	None	_
comp9876_c0_seq1	389	_	_	_	_	_	_	_	_	_	_	_	_	_	None	_
comp15430_c0_seq2	618	_	_	_	_	_	_	_	_	_	_	_	_	_	None	_
comp23891_c0_seq1	374	_	_	_	_	_	_	_	_	_	_	_	_	_	None	_
comp5861_c0_seq5	711	_	_	_	_	_	_	_	_	_	_	_	_	_	None	_
comp8186_c0_seq1	468	_	_	_	_	_	_	_	_	_	_	_	_	_	None	_
comp5002_c0_seq3	548	_	_	_	_	_	_	_	_	_	_	_	_	_	None	_
comp22171_c0_seq1	723	_	_	_	gi|168023348|ref|XP_001764200.1|	predicted protein [Physcomitrella patens subsp. patens]	0.68	_	_	_	_	_	_	_	None	_
comp2587_c0_seq1	419	_	_	_	gi|116791388|gb|ABK25962.1|	unknown [Picea sitchensis]	0.84	GO:0006804;GO:0006979;GO:0020037;GO:0004601;GO:0055114	_	_	_	_	_	_	K00430	E1.11.1.7
comp5612_c0_seq10	452	gi|110226563|gb|DQ660357.1|	Taxus cuspidata MDR-like ABC transporter (mdr) mRNA, complete cds	0.93	_	_	_	_	_	_	_	_	_	_	None	_
comp24824_c0_seq1	415	_	_	_	gi|254033592|gb|ACT55264.1|	formin 2A [Physcomitrella patens]	0.54	GO:0005488	_	_	_	_	_	_	K05740	DIAPH1
comp30487_c0_seq1	432	_	_	_	_	_	_	_	_	_	_	_	_	_	None	_
comp12053_c0_seq2	470	_	_	_	_	_	_	_	_	_	_	_	_	_	None	_
comp802_c0_seq1	950	_	_	_	gi|116784548|gb|ABK23388.1|	unknown [Picea sitchensis]	0.69	_	_	_	_	_	_	_	None	_
comp34780_c0_seq1	455	_	_	_	_	_	_	_	_	_	_	_	_	_	None	_
comp5858_c0_seq2	468	_	_	_	_	_	_	_	_	_	_	_	_	_	None	_
comp1578_c1_seq1	2272	gi|161019193|gb|EF221834.1|	Taiwania cryptomerioides pectin methylesterase-like protein mRNA, complete cds and 3' UTR	0.81	gi|161019194|gb|ABQ42392.1|	pectin methylesterase-like protein [Taiwania cryptomerioides]	0.87	GO:0009505;GO:0005982;GO:0045330;GO:0004857;GO:0043086;GO:0005985;GO:0030599;GO:0042545	59689.scaffold_105227.1	annotation not avaliable	0.7789	COG4677	_	_	K01051	E3.1.1.11
comp16929_c0_seq1	485	_	_	_	_	_	_	_	_	_	_	_	_	_	None	_
comp21465_c0_seq1	455	_	_	_	_	_	_	_	_	_	_	_	_	_	None	_
comp21146_c0_seq2	492	_	_	_	_	_	_	_	_	_	_	_	_	_	None	_
comp24088_c0_seq1	421	_	_	_	_	_	_	_	_	_	_	_	_	_	None	_
comp7803_c0_seq1	404	_	_	_	_	_	_	_	_	_	_	_	_	_	None	_
comp14070_c0_seq1	678	_	_	_	_	_	_	_	_	_	_	_	_	_	None	_
comp15157_c0_seq1	355	gi|21617622|gb|AC007823.38|	Homo sapiens 3 BAC RP11-255C15 (Roswell Park Cancer Institute Human BAC Library) complete sequence	0.91	gi|397525589|ref|XP_003832743.1|	PREDICTED: putative uncharacterized protein encoded by LINC00596-like [Pan paniscus]	0.83	GO:0031965;GO:0042967;GO:0006687;GO:0044281;GO:0005667;GO:0006644;GO:0016021;GO:0043565;GO:0005789;GO:0050291;GO:0045449;GO:0003700;GO:0046513	9544.ENSMMUP00000027288	annotation not avaliable	0.8462	_	KOG1226;KOG0884	_	None	_
comp469_c0_seq1	800	gi|133903450|ref|NM_060241.3|	Caenorhabditis elegans HIStone family member (his-68) (his-68) mRNA, complete cds	0.8	gi|2317760|gb|AAB66346.1|	H2A homolog [Pinus taeda]	0.93	GO:0009611;GO:0003677;GO:0046982;GO:0006334;GO:0005618;GO:0005730;GO:0009294;GO:0009617;GO:0000786	39946.BGIOSIBCE027928	Probable histone H2A.3; Core component of nucleosome. Nucleosomes wrap and compact DNA into [...]	1	COG5262	KOG1756	_	K11251	H2A
comp2945_c0_seq4	549	_	_	_	_	_	_	_	_	_	_	_	_	_	None	_
comp373_c0_seq1	1940	gi|224286751|gb|BT071628.1|	Picea sitchensis clone WS02930_G04 unknown mRNA	0.81	gi|116786926|gb|ABK24302.1|	unknown [Picea sitchensis]	0.9	GO:0035252;GO:0009969;GO:0033843;GO:0016758;GO:0016021;GO:0048767	39946.BGIOSIBCE010765	Os03g0300000	0.8329	_	KOG4748	_	K08238	XXT
comp2319_c0_seq2	761	_	_	_	_	_	_	_	_	_	_	_	_	_	None	_
comp8043_c0_seq2	1065	_	_	_	gi|148906594|gb|ABR16449.1|	unknown [Picea sitchensis]	0.8	_	_	_	_	_	_	_	None	_
comp14995_c0_seq1	466	_	_	_	_	_	_	_	_	_	_	_	_	_	None	_
comp16790_c0_seq1	663	_	_	_	_	_	_	_	_	_	_	_	_	_	None	_
comp13795_c0_seq3	416	_	_	_	gi|302801946|ref|XP_002982729.1|	hypothetical protein SELMODRAFT_422079 [Selaginella moellendorffii]	0.59	_	_	_	_	_	_	_	None	_
comp7008_c0_seq1	1147	_	_	_	gi|148910690|gb|ABR18412.1|	unknown [Picea sitchensis]	0.86	GO:0005634;GO:0004652;GO:0003723;GO:0043631;GO:0006351	_	_	_	_	_	_	K14376	PAP
comp29736_c0_seq1	413	_	_	_	_	_	_	_	_	_	_	_	_	_	None	_
comp22834_c0_seq1	702	_	_	_	gi|297738619|emb|CBI27864.3|	unnamed protein product [Vitis vinifera]	0.94	GO:0005488	_	_	_	_	_	_	None	_
comp29006_c0_seq1	415	_	_	_	_	_	_	_	_	_	_	_	_	_	None	_
comp35001_c0_seq1	353	_	_	_	_	_	_	_	_	_	_	_	_	_	None	_
comp35170_c0_seq1	355	gi|156057022|ref|XM_001594385.1|	Sclerotinia sclerotiorum 1980 hypothetical protein (SS1G_04242) partial mRNA	0.76	gi|398408840|ref|XP_003855885.1|	hypothetical protein MYCGRDRAFT_64960 [Zymoseptoria tritici IPO323]	0.97	GO:0005982;GO:0005992;GO:0006011;GO:0005985;GO:0006078;GO:0003983;GO:0005737;GO:0005978;GO:0006012	_	_	_	_	_	_	K00963	UGP2, galU, galF
comp12653_c0_seq3	442	_	_	_	_	_	_	_	_	_	_	_	_	_	None	_
comp9979_c0_seq2	371	_	_	_	_	_	_	_	_	_	_	_	_	_	None	_
comp6986_c0_seq3	602	_	_	_	_	_	_	_	_	_	_	_	_	_	None	_
comp29732_c0_seq2	636	_	_	_	gi|147805926|emb|CAN69998.1|	hypothetical protein VITISV_006839 [Vitis vinifera]	0.72	GO:0005216;GO:0006811;GO:0005488	_	_	_	_	_	_	None	_
comp14348_c0_seq1	973	_	_	_	_	_	_	_	_	_	_	_	_	_	None	_
comp19091_c0_seq1	655	_	_	_	_	_	_	_	_	_	_	_	_	_	None	_
comp13472_c0_seq4	1161	_	_	_	gi|147818719|emb|CAN76184.1|	hypothetical protein VITISV_033076 [Vitis vinifera]	0.75	GO:0000166;GO:0016887	_	_	_	_	_	_	None	_
comp20032_c0_seq1	650	_	_	_	_	_	_	_	_	_	_	_	_	_	None	_
comp1479_c0_seq2	760	_	_	_	gi|57282654|emb|CAE75665.1|	hypothetical protein [Gossypium hirsutum]	0.88	GO:0004674;GO:0005524;GO:0009069;GO:0006468	15368.BRADI1G37630.1	annotation not avaliable	0.8267	_	_	NOG245824	None	_
comp32969_c0_seq1	525	_	_	_	_	_	_	_	_	_	_	_	_	_	None	_
comp20431_c0_seq1	1061	_	_	_	_	_	_	_	_	_	_	_	_	_	None	_
comp23365_c0_seq2	561	_	_	_	gi|297819024|ref|XP_002877395.1|	hypothetical protein ARALYDRAFT_905675 [Arabidopsis lyrata subsp. lyrata]	0.8	GO:0005634;GO:0004713;GO:0004674;GO:0005524;GO:0009069;GO:0006468	_	_	_	_	_	_	K07359	CAMKK
comp10648_c0_seq1	584	_	_	_	_	_	_	_	_	_	_	_	_	_	None	_
comp31767_c0_seq1	366	_	_	_	_	_	_	_	_	_	_	_	_	_	None	_
comp441_c0_seq3	1205	_	_	_	gi|294460829|gb|ADE75988.1|	unknown [Picea sitchensis]	0.77	_	_	_	_	_	_	_	None	_
comp36271_c0_seq1	394	_	_	_	_	_	_	_	_	_	_	_	_	_	None	_
comp21134_c0_seq1	819	gi|270150671|gb|BT117557.1|	Picea glauca clone GQ03903_D23 mRNA sequence	0.87	gi|224286097|gb|ACN40759.1|	unknown [Picea sitchensis]	0.84	_	_	_	_	_	_	_	None	_
comp30134_c0_seq1	461	gi|148908392|gb|EF677488.1|	Picea sitchensis clone WS02769_L22 unknown mRNA	0.89	gi|148909180|gb|ABR17690.1|	unknown [Picea sitchensis]	0.91	GO:0004709;GO:0005524;GO:0009069;GO:0007178;GO:0000186	_	_	_	_	_	_	None	_
comp28875_c0_seq1	359	_	_	_	_	_	_	_	_	_	_	_	_	_	None	_
comp489_c0_seq2	417	_	_	_	_	_	_	_	_	_	_	_	_	_	None	_
comp34695_c0_seq1	379	_	_	_	_	_	_	_	_	_	_	_	_	_	None	_
comp2763_c0_seq1	1122	_	_	_	_	_	_	_	_	_	_	_	_	_	None	_
comp29924_c0_seq1	769	gi|315937168|gb|HQ660587.1|	Musa acuminata AAA Group catalase (cat) mRNA, complete cds	0.82	gi|192910916|gb|ACF06566.1|	catalase 2 [Elaeis guineensis]	0.97	GO:0020037;GO:0015947;GO:0055114;GO:0006804;GO:0046872;GO:0004096;GO:0006568;GO:0042744;GO:0005739;GO:0009514	_	_	_	_	_	_	K03781	katE, CAT
comp5045_c0_seq7	422	_	_	_	_	_	_	_	_	_	_	_	_	_	None	_
comp2147_c0_seq1	1624	_	_	_	gi|116787259|gb|ABK24434.1|	unknown [Picea sitchensis]	0.86	GO:0005982;GO:0004556;GO:0005509;GO:0005985	3694.grail3.0033012902	hypothetical protein	0.7674	COG0366	_	_	K01176	E3.2.1.1, amyA, malS
comp21563_c0_seq1	551	_	_	_	_	_	_	_	_	_	_	_	_	_	None	_
comp18986_c0_seq1	1505	_	_	_	gi|12054894|emb|CAC20842.1|	receptor protein kinase [Pinus sylvestris]	0.81	GO:0016020;GO:0004674;GO:0005524;GO:0009069;GO:0006468;GO:0016491	_	_	_	_	_	_	None	_
comp19142_c0_seq1	564	_	_	_	_	_	_	_	_	_	_	_	_	_	None	_
comp15986_c0_seq1	1694	_	_	_	_	_	_	_	_	_	_	_	_	_	None	_
comp35501_c0_seq1	387	_	_	_	_	_	_	_	_	_	_	_	_	_	None	_
comp3714_c0_seq6	696	_	_	_	gi|168052368|ref|XP_001778622.1|	predicted protein [Physcomitrella patens subsp. patens]	0.84	GO:0006561;GO:0006525;GO:0004657;GO:0006950;GO:0006562;GO:0006537;GO:0055114	_	_	_	_	_	_	K00318	E1.5.99.8
comp35109_c0_seq1	423	_	_	_	_	_	_	_	_	_	_	_	_	_	None	_
comp28710_c0_seq2	377	_	_	_	_	_	_	_	_	_	_	_	_	_	None	_
comp2115_c0_seq9	865	_	_	_	_	_	_	_	_	_	_	_	_	_	None	_
comp12952_c0_seq1	618	gi|357136017|ref|XM_003569555.1|	PREDICTED: Brachypodium distachyon AP2/ERF and B3 domain-containing protein Os01g0693400-like (LOC100824693), mRNA	0.83	gi|302794600|ref|XP_002979064.1|	hypothetical protein SELMODRAFT_110104 [Selaginella moellendorffii]	0.72	GO:0003677;GO:0009791;GO:0005667;GO:0006355;GO:0045449;GO:0003700;GO:0048731	_	_	_	_	_	_	K09287	RAV
comp10608_c0_seq3	475	_	_	_	gi|148906281|gb|ABR16296.1|	unknown [Picea sitchensis]	0.58	_	_	_	_	_	_	_	None	_
comp5108_c0_seq3	601	_	_	_	gi|242084912|ref|XP_002442881.1|	hypothetical protein SORBIDRAFT_08g004260 [Sorghum bicolor]	0.82	GO:0003677;GO:0005667;GO:0006355;GO:0009536;GO:0045449;GO:0003700	_	_	_	_	_	_	None	_
comp8937_c0_seq1	422	_	_	_	_	_	_	_	_	_	_	_	_	_	None	_
comp5204_c0_seq1	711	_	_	_	_	_	_	_	_	_	_	_	_	_	None	_
comp7849_c0_seq1	542	_	_	_	gi|116787306|gb|ABK24456.1|	unknown [Picea sitchensis]	0.68	_	_	_	_	_	_	_	K09840	NCED
comp7054_c0_seq1	709	_	_	_	gi|15236103|ref|NP_195713.1|	histone H3 [Arabidopsis thaliana]	1	_	_	_	_	_	_	_	K11253	H3
comp8306_c0_seq5	673	_	_	_	_	_	_	_	_	_	_	_	_	_	None	_
comp7716_c0_seq5	402	_	_	_	_	_	_	_	_	_	_	_	_	_	None	_
comp2944_c0_seq1	725	_	_	_	gi|294462554|gb|ADE76823.1|	unknown [Picea sitchensis]	0.7	_	_	_	_	_	_	_	None	_
comp1501_c0_seq2	534	_	_	_	_	_	_	_	_	_	_	_	_	_	None	_
comp14412_c0_seq1	650	_	_	_	_	_	_	_	_	_	_	_	_	_	None	_
comp8096_c0_seq3	358	_	_	_	_	_	_	_	_	_	_	_	_	_	None	_
comp20294_c0_seq1	541	_	_	_	_	_	_	_	_	_	_	_	_	_	None	_
comp14728_c0_seq2	536	_	_	_	_	_	_	_	_	_	_	_	_	_	None	_
comp3083_c1_seq2	1129	_	_	_	gi|224284598|gb|ACN40032.1|	unknown [Picea sitchensis]	0.74	GO:0032559;GO:0050896	_	_	_	_	_	_	None	_
comp22574_c0_seq1	369	_	_	_	_	_	_	_	_	_	_	_	_	_	None	_
comp6753_c0_seq1	1902	gi|270133970|gb|BT100922.1|	Picea glauca clone GQ00610_O01 mRNA sequence	0.8	gi|255587557|ref|XP_002534310.1|	conserved hypothetical protein [Ricinus communis]	0.73	GO:0009536	_	_	_	_	_	_	None	_
comp5649_c0_seq1	458	_	_	_	gi|195970479|gb|ACG60708.1|	HcrVf2-like protein [Malus x HcrVf2-like protein [Malus x domestica]	0.59	GO:0005488	_	_	_	_	_	_	None	_
comp11711_c0_seq1	358	_	_	_	gi|294460155|gb|ADE75660.1|	unknown [Picea sitchensis]	0.79	_	_	_	_	_	_	_	None	_
comp11145_c1_seq3	454	_	_	_	_	_	_	_	_	_	_	_	_	_	None	_
comp7547_c0_seq2	408	_	_	_	_	_	_	_	_	_	_	_	_	_	None	_
comp11771_c0_seq1	930	_	_	_	gi|56784732|dbj|BAD81881.1|	putative RRM-containing protein SEB-4 [Oryza sativa Japonica Group]	0.98	GO:0000166;GO:0003676	15368.BRADI2G56680.1	annotation not avaliable	0.9811	_	KOG0149	_	None	_
comp4752_c0_seq1	593	gi|340720918|ref|XM_003398828.1|	PREDICTED: Bombus terrestris zinc finger homeobox protein 3-like (LOC100650490), mRNA	0.95	gi|71067062|dbj|BAE16283.1|	PtPCL1 [Pinus taeda]	0.91	GO:0003677;GO:0000785;GO:0005667;GO:0006355;GO:0003682;GO:0045449;GO:0003700	_	_	_	_	_	_	None	_
comp26290_c0_seq2	467	_	_	_	gi|224142772|ref|XP_002324725.1|	predicted protein [Populus predicted protein [Populus trichocarpa]	0.74	GO:0009733;GO:0003677;GO:0009741;GO:0010386;GO:0040008;GO:0009723;GO:0009785;GO:0045893;GO:0009630;GO:0005515;GO:0005667;GO:0009638;GO:0045449;GO:0003700;GO:0048366	_	_	_	_	_	_	K14486	K14486, ARF
comp17838_c0_seq1	376	_	_	_	gi|358339761|dbj|GAA35128.2|	ankyrin repeat domain-containing protein 24 [Clonorchis sinensis]	0.62	_	_	_	_	_	_	_	None	_
comp7150_c0_seq2	829	_	_	_	_	_	_	_	_	_	_	_	_	_	None	_
comp20484_c0_seq2	499	_	_	_	_	_	_	_	_	_	_	_	_	_	None	_
comp9646_c0_seq2	461	_	_	_	gi|116784415|gb|ABK23334.1|	unknown [Picea sitchensis]	0.88	GO:0016829;GO:0046872;GO:0019135;GO:0055114;GO:0008612	_	_	_	_	_	_	K06072	E1.14.99.29, DOHH
comp17252_c0_seq1	630	_	_	_	_	_	_	_	_	_	_	_	_	_	None	_
comp7394_c1_seq2	509	_	_	_	_	_	_	_	_	_	_	_	_	_	None	_
comp18269_c0_seq1	358	_	_	_	gi|7578917|gb|AAF64185.1|AF242502_1	pinoresinol-lariciresinol reductase TH2 [Tsuga heterophylla]	0.86	GO:0000166	_	_	_	_	_	_	None	_
comp32404_c0_seq1	572	_	_	_	_	_	_	_	_	_	_	_	_	_	None	_
comp638_c0_seq1	954	_	_	_	gi|116783473|gb|ABK22956.1|	unknown [Picea sitchensis]	0.68	_	_	_	_	_	_	_	None	_
comp29573_c0_seq1	409	_	_	_	_	_	_	_	_	_	_	_	_	_	None	_
comp20298_c0_seq1	402	_	_	_	gi|255572931|ref|XP_002527396.1|	nucleic acid binding protein, putative [Ricinus communis]	0.65	_	_	_	_	_	_	_	None	_
comp30541_c0_seq1	432	_	_	_	_	_	_	_	_	_	_	_	_	_	None	_
comp19974_c0_seq1	912	_	_	_	_	_	_	_	_	_	_	_	_	_	None	_
comp13182_c0_seq1	747	_	_	_	_	_	_	_	_	_	_	_	_	_	None	_
comp10141_c0_seq2	816	_	_	_	gi|294463079|gb|ADE77077.1|	unknown [Picea sitchensis]	0.7	GO:0005783	_	_	_	_	_	_	None	_
comp27223_c0_seq1	551	_	_	_	_	_	_	_	_	_	_	_	_	_	None	_
comp34419_c0_seq1	364	gi|242380680|emb|FP096513.1|	Phyllostachys edulis cDNA clone: bphylf049d19, full insert sequence	0.87	gi|166704|gb|AAA32793.1|	glyceraldehyde 3-phosphate dehydrogenase [Arabidopsis thaliana]	0.99	GO:0006006;GO:0016620;GO:0048046;GO:0009535;GO:0009409;GO:0009416;GO:0051287;GO:0055114;GO:0009744;GO:0050661;GO:0009941;GO:0010319;GO:0009570	_	_	_	_	_	_	K05298	GAPA
comp14479_c0_seq1	407	_	_	_	gi|225430786|ref|XP_002270129.1|	PREDICTED: U1 small nuclear ribonucleoprotein 70 kDa-like [Vitis vinifera]	0.91	GO:0043687;GO:0005634;GO:0003723;GO:0000398;GO:0035196;GO:0045893;GO:0030422;GO:0005515;GO:0000166;GO:0030529	_	_	_	_	_	_	K11093	SNRP70
comp7259_c0_seq6	745	_	_	_	_	_	_	_	_	_	_	_	_	_	None	_
comp3966_c0_seq5	1358	_	_	_	gi|148910467|gb|ABR18309.1|	unknown [Picea sitchensis]	0.72	GO:0016829	_	_	_	_	_	_	None	_
comp8021_c0_seq1	645	_	_	_	_	_	_	_	_	_	_	_	_	_	None	_
comp31070_c0_seq1	447	_	_	_	_	_	_	_	_	_	_	_	_	_	None	_
comp23191_c0_seq1	409	_	_	_	_	_	_	_	_	_	_	_	_	_	None	_
comp36315_c0_seq1	351	_	_	_	_	_	_	_	_	_	_	_	_	_	None	_
comp11897_c0_seq4	352	_	_	_	_	_	_	_	_	_	_	_	_	_	None	_
comp18580_c0_seq3	402	_	_	_	_	_	_	_	_	_	_	_	_	_	None	_
comp16673_c0_seq9	604	_	_	_	_	_	_	_	_	_	_	_	_	_	None	_
comp35367_c0_seq1	427	_	_	_	_	_	_	_	_	_	_	_	_	_	None	_
comp19128_c0_seq1	1137	gi|241987480|dbj|AK334737.1|	Triticum aestivum cDNA, clone: WT010_O05, cultivar: Chinese Spring	0.88	gi|359807658|ref|NP_001240914.1|	uncharacterized protein LOC100787073 precursor [Glycine max]	0.75	GO:0044424;GO:0005488;GO:0016491	3694.estExt_fgenesh4_pg.C_LG_III1873	hypothetical protein	0.767	_	_	NOG227217	K00430	E1.11.1.7
comp14308_c0_seq1	418	_	_	_	_	_	_	_	_	_	_	_	_	_	None	_
comp6139_c0_seq12	363	_	_	_	_	_	_	_	_	_	_	_	_	_	None	_
comp18524_c0_seq2	396	_	_	_	gi|168006931|ref|XP_001756162.1|	predicted protein [Physcomitrella patens subsp. patens]	0.78	GO:0016787	_	_	_	_	_	_	None	_
comp20329_c0_seq1	370	_	_	_	_	_	_	_	_	_	_	_	_	_	None	_
comp33207_c0_seq1	362	_	_	_	_	_	_	_	_	_	_	_	_	_	None	_
comp17773_c0_seq1	431	_	_	_	_	_	_	_	_	_	_	_	_	_	None	_
comp22583_c0_seq2	605	_	_	_	_	_	_	_	_	_	_	_	_	_	None	_
comp23142_c0_seq1	361	_	_	_	_	_	_	_	_	_	_	_	_	_	None	_
comp24045_c0_seq1	436	_	_	_	_	_	_	_	_	_	_	_	_	_	None	_
comp21213_c0_seq1	464	_	_	_	_	_	_	_	_	_	_	_	_	_	None	_
comp916_c0_seq1	1144	_	_	_	gi|116785681|gb|ABK23819.1|	unknown [Picea sitchensis]	0.89	GO:0009657;GO:0048046;GO:0019898;GO:0009637;GO:0009654;GO:0010218;GO:0010207;GO:0010114;GO:0010155;GO:0009644;GO:0030095;GO:0006364;GO:0035304;GO:0009744;GO:0005509;GO:0009543;GO:0009570	_	_	_	_	_	_	K08901	psbQ
comp27940_c0_seq1	361	_	_	_	_	_	_	_	_	_	_	_	_	_	None	_
comp27818_c0_seq2	528	_	_	_	_	_	_	_	_	_	_	_	_	_	None	_
comp11626_c0_seq1	811	_	_	_	_	_	_	_	_	_	_	_	_	_	None	_
comp21635_c0_seq1	534	_	_	_	_	_	_	_	_	_	_	_	_	_	None	_
comp16542_c0_seq1	1073	_	_	_	_	_	_	_	_	_	_	_	_	_	None	_
comp29656_c0_seq1	353	_	_	_	_	_	_	_	_	_	_	_	_	_	None	_
comp4915_c0_seq3	978	_	_	_	gi|116791307|gb|ABK25929.1|	unknown [Picea sitchensis]	0.67	_	_	_	_	_	_	_	None	_
comp16806_c0_seq1	393	_	_	_	_	_	_	_	_	_	_	_	_	_	None	_
comp23841_c0_seq1	423	_	_	_	_	_	_	_	_	_	_	_	_	_	None	_
comp9336_c0_seq3	555	gi|270149128|gb|BT116080.1|	Picea glauca clone GQ03711_I24 mRNA sequence	0.93	_	_	_	_	_	_	_	_	_	_	None	_
comp7677_c0_seq2	844	_	_	_	gi|116790535|gb|ABK25650.1|	unknown [Picea sitchensis]	0.85	GO:0000226;GO:0007021;GO:0003924;GO:0006886;GO:0009630;GO:0007264;GO:0005794;GO:0009558;GO:0005525;GO:0009960;GO:0009793	4558.Sb07g002285.1	hypothetical protein	0.9556	_	KOG0073	_	K07943	ARL2
comp30222_c0_seq1	484	_	_	_	_	_	_	_	_	_	_	_	_	_	None	_
comp11319_c0_seq1	903	_	_	_	gi|294462782|gb|ADE76935.1|	unknown [Picea sitchensis]	0.76	GO:0016020	29760.GSVIVG00032279001	SubName: Full=Chromosome chr4 scaffold_6, whole genome shotgun sequence;	0.9242	COG0762	_	_	K02221	yggT
comp8517_c0_seq2	357	_	_	_	_	_	_	_	_	_	_	_	_	_	None	_
comp1147_c1_seq8	388	_	_	_	_	_	_	_	_	_	_	_	_	_	None	_
comp16486_c0_seq2	725	gi|270138018|gb|BT104970.1|	Picea glauca clone GQ02817_C20 mRNA sequence	0.73	gi|116792842|gb|ABK26521.1|	unknown [Picea sitchensis]	0.88	_	_	_	_	_	_	_	None	_
comp12510_c0_seq6	593	_	_	_	_	_	_	_	_	_	_	_	_	_	None	_
comp13627_c0_seq1	377	_	_	_	_	_	_	_	_	_	_	_	_	_	None	_
comp3114_c0_seq11	490	gi|350529152|dbj|AP012265.1|	Cephalotaxus wilsoniana chloroplast DNA, complete sequence	0.98	gi|352951017|ref|YP_004891372.1|	hypothetical protein Ycf1 (chloroplast) [Cephalotaxus wilsoniana]	0.96	_	_	_	_	_	_	_	None	_
comp3655_c0_seq4	642	_	_	_	gi|116787365|gb|ABK24479.1|	unknown [Picea sitchensis]	0.93	GO:0000041;GO:0005634;GO:0016787	_	_	_	_	_	_	None	_
comp2921_c0_seq1	981	_	_	_	gi|148910194|gb|ABR18178.1|	unknown [Picea sitchensis]	0.76	GO:0019274;GO:0004664;GO:0009094;GO:0006571;GO:0000162	_	_	_	_	_	_	K05359	ADT, PDT
comp15671_c0_seq1	1007	_	_	_	_	_	_	_	_	_	_	_	_	_	None	_
comp10321_c0_seq2	599	_	_	_	_	_	_	_	_	_	_	_	_	_	None	_
comp8003_c0_seq4	570	_	_	_	gi|225435385|ref|XP_002282624.1|	PREDICTED: uncharacterized protein LOC100260316 [Vitis vinifera]	0.72	GO:0000785;GO:0005667;GO:0006355;GO:0003682;GO:0043565;GO:0045449;GO:0003700	_	_	_	_	_	_	None	_
comp16285_c0_seq4	444	_	_	_	gi|255581678|ref|XP_002531642.1|	conserved hypothetical protein [Ricinus communis]	0.7	GO:0032555	_	_	_	_	_	_	None	_
comp15940_c0_seq4	388	_	_	_	_	_	_	_	_	_	_	_	_	_	None	_
comp763_c0_seq2	1484	gi|293329688|dbj|AB510538.1|	Cryptomeria japonica cpa63 mRNA for pollen allergen CPA63, complete cds	0.75	gi|116787398|gb|ABK24493.1|	unknown [Picea sitchensis]	0.59	GO:0008233	_	_	_	_	_	_	None	_
comp33944_c0_seq1	382	gi|210142502|dbj|AK285380.1|	Glycine max cDNA, clone: GMFL01-08-H07	0.84	gi|255627801|gb|ACU14245.1|	unknown [Glycine max]	0.85	GO:0046872	_	_	_	_	_	_	None	_
comp16552_c0_seq1	787	_	_	_	_	_	_	_	_	_	_	_	_	_	None	_
comp22517_c0_seq1	453	_	_	_	_	_	_	_	_	_	_	_	_	_	None	_
comp29295_c0_seq2	438	_	_	_	_	_	_	_	_	_	_	_	_	_	None	_
comp23839_c0_seq1	635	_	_	_	gi|343172354|gb|AEL98881.1|	ADP-ribosylation factor GTPase-activating protein, partial [Silene latifolia]	0.91	GO:0032312;GO:0008060;GO:0008270;GO:0005737;GO:0005543	_	_	_	_	_	_	K12489	ACAP
comp26188_c0_seq1	595	_	_	_	_	_	_	_	_	_	_	_	_	_	None	_
comp5471_c0_seq1	467	_	_	_	_	_	_	_	_	_	_	_	_	_	None	_
comp3013_c0_seq1	710	_	_	_	_	_	_	_	_	_	_	_	_	_	None	_
comp23552_c0_seq1	1118	_	_	_	gi|225463546|ref|XP_002265645.1|	PREDICTED: scarecrow-like protein 18 [Vitis vinifera]	0.69	_	_	_	_	_	_	_	None	_
comp36169_c0_seq1	371	_	_	_	gi|169766868|ref|XP_001817905.1|	IgE-binding protein [Aspergillus oryzae RIB40]	0.58	_	_	_	_	_	_	_	None	_
comp10696_c0_seq5	478	_	_	_	_	_	_	_	_	_	_	_	_	_	None	_
comp9036_c0_seq8	605	_	_	_	_	_	_	_	_	_	_	_	_	_	None	_
comp12728_c0_seq4	536	_	_	_	_	_	_	_	_	_	_	_	_	_	None	_
comp17143_c0_seq2	375	_	_	_	gi|255556741|ref|XP_002519404.1|	conserved hypothetical protein [Ricinus communis]	0.76	GO:0019538	_	_	_	_	_	_	None	_
comp31950_c0_seq1	392	_	_	_	_	_	_	_	_	_	_	_	_	_	None	_
comp4700_c0_seq3	428	_	_	_	gi|168044488|ref|XP_001774713.1|	predicted protein [Physcomitrella patens subsp. patens]	0.58	_	_	_	_	_	_	_	None	_
comp5190_c0_seq1	537	_	_	_	gi|307209190|gb|EFN86301.1|	hypothetical protein EAI_03498 [Harpegnathos saltator]	0.74	GO:0016043;GO:0005515	_	_	_	_	_	_	None	_
comp34120_c0_seq1	376	_	_	_	_	_	_	_	_	_	_	_	_	_	None	_
comp15351_c0_seq3	401	gi|225456135|ref|XM_002281919.1|	PREDICTED: Vitis vinifera ras-related protein RABA6b-like (LOC100242285), mRNA	0.91	gi|168062057|ref|XP_001783000.1|	Rab11/RabA-family small GTPase [Physcomitrella patens subsp. patens]	0.93	GO:0006184;GO:0005802;GO:0009408;GO:0048219;GO:0003924;GO:0005795;GO:0006886;GO:0006913;GO:0005829;GO:0007264;GO:0005798;GO:0005525;GO:0005886	_	_	_	_	_	_	K07976	RAB
comp30822_c0_seq1	371	_	_	_	_	_	_	_	_	_	_	_	_	_	None	_
comp30722_c0_seq1	506	gi|326937797|gb|CP001907.1|	Bacillus thuringiensis serovar chinensis CT-43, complete genome	1	gi|294795245|ref|ZP_06760373.1|	cell wall-associated hydrolase [Veillonella sp. 3_1_44]	0.78	_	_	_	_	_	_	_	None	_
comp14638_c0_seq1	476	_	_	_	_	_	_	_	_	_	_	_	_	_	None	_
comp13023_c0_seq2	989	_	_	_	_	_	_	_	_	_	_	_	_	_	None	_
comp11664_c0_seq1	451	_	_	_	_	_	_	_	_	_	_	_	_	_	None	_
comp14925_c0_seq2	390	_	_	_	_	_	_	_	_	_	_	_	_	_	None	_
comp29820_c0_seq1	354	_	_	_	_	_	_	_	_	_	_	_	_	_	None	_
comp5007_c0_seq4	521	gi|186452954|gb|AC133780.33|	Medicago truncatula clone mth2-27f3, complete sequence	0.96	gi|357510203|ref|XP_003625390.1|	Subtilisin-like protease [Medicago truncatula]	0.75	GO:0008152;GO:0008236	_	_	_	_	_	_	None	_
comp34223_c0_seq1	409	_	_	_	_	_	_	_	_	_	_	_	_	_	None	_
comp18339_c0_seq1	523	_	_	_	gi|255543024|ref|XP_002512575.1|	nucleic acid binding protein, putative [Ricinus communis]	0.87	GO:0010197;GO:0005777	_	_	_	_	_	_	None	_
comp30003_c0_seq2	370	_	_	_	_	_	_	_	_	_	_	_	_	_	None	_
comp19759_c0_seq1	681	_	_	_	_	_	_	_	_	_	_	_	_	_	None	_
comp1047_c0_seq1	1834	_	_	_	gi|148907910|gb|ABR17075.1|	unknown [Picea sitchensis]	0.7	_	39947.LOC_Os08g37760.1	zinc finger, C3HC4 type domain containing protein, expressed	0.7818	COG5540	_	_	None	_
comp17680_c0_seq1	517	_	_	_	_	_	_	_	_	_	_	_	_	_	None	_
comp12664_c0_seq2	643	_	_	_	_	_	_	_	_	_	_	_	_	_	None	_
comp24531_c0_seq1	421	_	_	_	_	_	_	_	_	_	_	_	_	_	None	_
comp35348_c0_seq1	352	_	_	_	_	_	_	_	_	_	_	_	_	_	None	_
comp22313_c0_seq1	520	_	_	_	_	_	_	_	_	_	_	_	_	_	None	_
comp21398_c0_seq1	405	_	_	_	_	_	_	_	_	_	_	_	_	_	None	_
comp32428_c0_seq1	493	_	_	_	_	_	_	_	_	_	_	_	_	_	None	_
comp1186_c0_seq1	1902	_	_	_	gi|302804324|ref|XP_002983914.1|	hypothetical protein SELMODRAFT_423204 [Selaginella moellendorffii]	0.63	GO:0016846	_	_	_	_	_	_	None	_
comp4514_c0_seq5	734	_	_	_	_	_	_	_	_	_	_	_	_	_	None	_
comp14327_c0_seq1	512	_	_	_	_	_	_	_	_	_	_	_	_	_	None	_
comp7926_c0_seq2	704	_	_	_	gi|116781363|gb|ABK22068.1|	unknown [Picea sitchensis]	0.81	_	_	_	_	_	_	_	None	_
comp25114_c0_seq1	411	_	_	_	_	_	_	_	_	_	_	_	_	_	None	_
comp18216_c0_seq1	438	_	_	_	_	_	_	_	_	_	_	_	_	_	None	_
comp31855_c0_seq1	384	_	_	_	_	_	_	_	_	_	_	_	_	_	None	_
comp14184_c0_seq4	558	_	_	_	gi|326529379|dbj|BAK01083.1|	predicted protein [Hordeum vulgare subsp. vulgare]	0.87	GO:0005634;GO:0003677;GO:0006260;GO:0005694;GO:0016035;GO:0006364;GO:0010224;GO:0019985;GO:0003887;GO:0008408;GO:0032040;GO:0000166;GO:0006297	_	_	_	_	_	_	K02350	POLZ1, rev3
comp20530_c0_seq1	417	_	_	_	_	_	_	_	_	_	_	_	_	_	None	_
comp17877_c0_seq1	358	_	_	_	_	_	_	_	_	_	_	_	_	_	None	_
comp7446_c0_seq4	400	_	_	_	_	_	_	_	_	_	_	_	_	_	None	_
comp24793_c0_seq1	859	_	_	_	_	_	_	_	_	_	_	_	_	_	None	_
comp32157_c0_seq1	410	_	_	_	_	_	_	_	_	_	_	_	_	_	None	_
comp31091_c0_seq1	379	_	_	_	_	_	_	_	_	_	_	_	_	_	None	_
comp20202_c0_seq1	509	_	_	_	_	_	_	_	_	_	_	_	_	_	None	_
comp22816_c0_seq1	811	_	_	_	_	_	_	_	_	_	_	_	_	_	None	_
comp19320_c0_seq2	825	_	_	_	gi|383145722|gb|AFG54463.1|	Pinus taeda anonymous locus 0_1849_01 genomic sequence	0.66	_	_	_	_	_	_	_	None	_
comp19515_c0_seq1	735	_	_	_	_	_	_	_	_	_	_	_	_	_	None	_
comp4703_c0_seq2	626	_	_	_	gi|225444938|ref|XP_002282308.1|	PREDICTED: ectonucleotide pyrophosphatase/phosphodiesterase family member 3 [Vitis vinifera]	0.59	_	_	_	_	_	_	_	None	_
comp23250_c0_seq2	361	_	_	_	_	_	_	_	_	_	_	_	_	_	None	_
comp10204_c0_seq2	798	_	_	_	_	_	_	_	_	_	_	_	_	_	None	_
comp24083_c0_seq1	536	_	_	_	_	_	_	_	_	_	_	_	_	_	None	_
comp14141_c0_seq1	546	_	_	_	gi|168045203|ref|XP_001775068.1|	predicted protein [Physcomitrella patens subsp. patens]	0.82	_	_	_	_	_	_	_	None	_
comp2834_c0_seq7	1046	_	_	_	_	_	_	_	_	_	_	_	_	_	None	_
comp6906_c0_seq1	445	_	_	_	gi|383168096|gb|AFG67090.1|	Pinus taeda anonymous locus 0_12663_02 genomic sequence	0.83	_	_	_	_	_	_	_	None	_
comp20330_c0_seq1	357	_	_	_	_	_	_	_	_	_	_	_	_	_	None	_
comp25653_c0_seq1	450	_	_	_	_	_	_	_	_	_	_	_	_	_	None	_
comp13331_c0_seq1	961	_	_	_	gi|168062814|ref|XP_001783372.1|	predicted protein [Physcomitrella patens subsp. patens]	0.63	_	_	_	_	_	_	_	K15731	CTDSP
comp22663_c0_seq1	816	_	_	_	_	_	_	_	_	_	_	_	_	_	None	_
comp13937_c0_seq1	469	_	_	_	_	_	_	_	_	_	_	_	_	_	None	_
comp16126_c0_seq1	551	_	_	_	_	_	_	_	_	_	_	_	_	_	None	_
comp12707_c0_seq1	886	_	_	_	_	_	_	_	_	_	_	_	_	_	None	_
comp29769_c0_seq1	356	_	_	_	gi|225426655|ref|XP_002281296.1|	PREDICTED: putative DNA-binding protein ESCAROLA-like [Vitis vinifera]	0.92	GO:0003677	_	_	_	_	_	_	None	_
comp10564_c0_seq3	444	_	_	_	_	_	_	_	_	_	_	_	_	_	None	_
comp4485_c0_seq3	452	_	_	_	gi|224123724|ref|XP_002319149.1|	predicted protein [Populus predicted protein [Populus trichocarpa]	0.86	_	_	_	_	_	_	_	None	_
comp24035_c0_seq1	354	gi|351727247|ref|NM_001251249.1|	Glycine max uncharacterized LOC100306395 (LOC100306395), mRNA >gi|255628398|gb|BT090470.1| Soybean clone JCVI-FLGm-4H3 unknown mRNA	0.93	gi|115449185|ref|NP_001048372.1|	Os02g0793900 [Oryza sativa Japonica Group]	0.86	GO:0005634	_	_	_	_	_	_	None	_
comp8557_c0_seq1	1948	_	_	_	gi|116788361|gb|ABK24851.1|	unknown [Picea sitchensis]	0.63	GO:0016491	_	_	_	_	_	_	None	_
comp7771_c0_seq2	461	_	_	_	gi|147812439|emb|CAN65790.1|	hypothetical protein VITISV_042049 [Vitis vinifera]	0.66	GO:0019395;GO:0016023;GO:0010048;GO:0005488;GO:0044702;GO:0016491	_	_	_	_	_	_	K00517	E1.14.-.-
comp6880_c0_seq7	739	_	_	_	_	_	_	_	_	_	_	_	_	_	None	_
comp24059_c0_seq1	444	_	_	_	_	_	_	_	_	_	_	_	_	_	None	_
comp32813_c0_seq1	404	_	_	_	_	_	_	_	_	_	_	_	_	_	None	_
comp26832_c0_seq1	421	_	_	_	_	_	_	_	_	_	_	_	_	_	None	_
comp25878_c0_seq1	359	_	_	_	_	_	_	_	_	_	_	_	_	_	None	_
comp12669_c0_seq2	525	_	_	_	_	_	_	_	_	_	_	_	_	_	None	_
comp5331_c0_seq5	376	_	_	_	_	_	_	_	_	_	_	_	_	_	None	_
comp18075_c0_seq1	389	_	_	_	_	_	_	_	_	_	_	_	_	_	None	_
comp12685_c0_seq1	597	_	_	_	_	_	_	_	_	_	_	_	_	_	None	_
comp32817_c0_seq1	728	_	_	_	_	_	_	_	_	_	_	_	_	_	None	_
comp163_c1_seq2	2062	gi|326516885|dbj|AK365232.1|	Hordeum vulgare subsp. vulgare mRNA for predicted protein, complete cds, clone: NIASHv2032G12	0.72	gi|294460354|gb|ADE75758.1|	unknown [Picea sitchensis]	0.88	GO:0005507;GO:0005576;GO:0055114;GO:0016491	_	_	_	_	_	_	None	_
comp35162_c0_seq1	381	_	_	_	_	_	_	_	_	_	_	_	_	_	None	_
comp20445_c0_seq1	509	_	_	_	_	_	_	_	_	_	_	_	_	_	None	_
comp35177_c0_seq1	440	_	_	_	_	_	_	_	_	_	_	_	_	_	None	_
comp612_c0_seq2	627	gi|116785751|gb|EF084528.1|	Picea sitchensis clone WS0287_G13 unknown mRNA	0.89	gi|242020946|ref|XP_002430908.1|	histone H4, putative [Pediculus humanus corporis]	0.92	GO:0003677;GO:0009506;GO:0009414;GO:0046982;GO:0006334;GO:0009579;GO:0005774;GO:0005730;GO:0005794;GO:0005829;GO:0005886;GO:0009507;GO:0000786	_	_	_	_	_	_	K11254	H4
comp32134_c0_seq1	359	_	_	_	_	_	_	_	_	_	_	_	_	_	None	_
comp25280_c0_seq2	436	_	_	_	_	_	_	_	_	_	_	_	_	_	None	_
comp7438_c0_seq1	735	_	_	_	gi|255572617|ref|XP_002527242.1|	kinase, putative [Ricinus kinase, putative [Ricinus communis]	0.55	GO:0016772	_	_	_	_	_	_	None	_
comp23696_c0_seq1	480	_	_	_	_	_	_	_	_	_	_	_	_	_	None	_
comp10621_c0_seq2	383	_	_	_	_	_	_	_	_	_	_	_	_	_	None	_
comp2256_c0_seq2	1349	gi|270150571|gb|BT117457.1|	Picea glauca clone GQ03819_N15 mRNA sequence	0.83	gi|148908652|gb|ABR17434.1|	unknown [Picea sitchensis]	0.87	GO:0006119;GO:0009055;GO:0006099;GO:0045281;GO:0051537;GO:0006118;GO:0008177	59689.scaffold_500680.1	annotation not avaliable	0.8699	COG0479	_	_	K00235	SDHB, SDH2
comp25926_c0_seq1	355	_	_	_	_	_	_	_	_	_	_	_	_	_	None	_
comp21361_c0_seq1	398	_	_	_	_	_	_	_	_	_	_	_	_	_	None	_
comp6657_c0_seq5	414	_	_	_	_	_	_	_	_	_	_	_	_	_	None	_
comp21636_c0_seq3	386	_	_	_	_	_	_	_	_	_	_	_	_	_	None	_
comp19742_c0_seq2	405	_	_	_	_	_	_	_	_	_	_	_	_	_	None	_
comp5953_c0_seq1	814	_	_	_	gi|116781433|gb|ABK22098.1|	unknown [Picea sitchensis]	0.89	_	_	_	_	_	_	_	None	_
comp33574_c0_seq1	581	_	_	_	_	_	_	_	_	_	_	_	_	_	None	_
comp5795_c0_seq1	2662	_	_	_	gi|28195669|gb|AAO27801.1|	cytochrome c oxidase subunit III [Phoenix dactylifera]	0.84	GO:0019646;GO:0045277;GO:0006123;GO:0004129;GO:0016021;GO:0005739;GO:0015992	_	_	_	_	_	_	K02262	COX3
comp734_c0_seq1	781	gi|791145|emb|X86028.1|	V.unguiculata mRNA for extensine-like protein, ext127	0.8	gi|791150|emb|CAA60022.1|	extensin-like protein [Vigna unguiculata]	0.94	_	_	_	_	_	_	_	None	_
comp35809_c0_seq1	422	_	_	_	gi|302766876|ref|XP_002966858.1|	hypothetical protein SELMODRAFT_408071 [Selaginella moellendorffii]	0.84	_	_	_	_	_	_	_	None	_
comp3107_c0_seq3	2479	_	_	_	gi|34099715|gb|AAQ57154.1|	putative NBS-LRR protein GM01 [Pinus monticola]	0.63	_	_	_	_	_	_	_	None	_
comp25155_c0_seq1	360	_	_	_	_	_	_	_	_	_	_	_	_	_	None	_
comp10442_c0_seq2	568	_	_	_	_	_	_	_	_	_	_	_	_	_	None	_
comp34091_c0_seq1	352	_	_	_	_	_	_	_	_	_	_	_	_	_	None	_
comp8409_c0_seq2	870	_	_	_	gi|294463932|gb|ADE77487.1|	unknown [Picea sitchensis]	0.86	GO:0004674;GO:0005524;GO:0009069;GO:0006468	_	_	_	_	_	_	None	_
comp24486_c0_seq2	537	_	_	_	_	_	_	_	_	_	_	_	_	_	None	_
comp10436_c0_seq1	361	_	_	_	_	_	_	_	_	_	_	_	_	_	None	_
comp22219_c0_seq1	478	_	_	_	_	_	_	_	_	_	_	_	_	_	None	_
comp4377_c0_seq7	456	_	_	_	_	_	_	_	_	_	_	_	_	_	None	_
comp33228_c0_seq1	434	_	_	_	_	_	_	_	_	_	_	_	_	_	None	_
comp11313_c0_seq1	1318	_	_	_	gi|148910082|gb|ABR18123.1|	unknown [Picea sitchensis]	0.61	_	_	_	_	_	_	_	None	_
comp6096_c0_seq1	493	_	_	_	_	_	_	_	_	_	_	_	_	_	None	_
comp1932_c0_seq2	2167	gi|357125612|ref|XM_003564438.1|	PREDICTED: Brachypodium distachyon WUSCHEL-related homeobox 8-like (LOC100837241), mRNA	0.81	gi|387316213|gb|AFJ73461.1|	4-coumarate: coenzyme A ligase, partial [Araucaria excelsa]	0.99	_	_	_	_	_	_	_	K01904	E6.2.1.12
comp15533_c0_seq2	947	_	_	_	_	_	_	_	_	_	_	_	_	_	None	_
comp11067_c0_seq2	798	_	_	_	gi|224144304|ref|XP_002325253.1|	predicted protein [Populus predicted protein [Populus trichocarpa]	0.93	_	_	_	_	_	_	_	None	_
comp13655_c0_seq2	477	_	_	_	gi|383148131|gb|AFG55837.1|	Pinus taeda anonymous locus 2_3802_02 genomic sequence Pinus taeda anonymous locus 2_3802_02 genomic sequence Pinus	0.92	GO:0016021;GO:0012511	_	_	_	_	_	_	None	_
comp1639_c0_seq3	363	_	_	_	gi|116784515|gb|ABK23373.1|	unknown [Picea sitchensis]	0.83	GO:0005840;GO:0042254;GO:0006412;GO:0003735	_	_	_	_	_	_	K02961	RP-S17, rpsQ
comp17458_c0_seq6	508	_	_	_	_	_	_	_	_	_	_	_	_	_	None	_
comp34286_c0_seq1	467	_	_	_	_	_	_	_	_	_	_	_	_	_	None	_
comp22360_c0_seq1	456	_	_	_	_	_	_	_	_	_	_	_	_	_	None	_
comp30477_c0_seq1	498	_	_	_	_	_	_	_	_	_	_	_	_	_	None	_
comp23547_c0_seq1	421	_	_	_	_	_	_	_	_	_	_	_	_	_	None	_
comp10687_c0_seq9	617	_	_	_	_	_	_	_	_	_	_	_	_	_	None	_
comp16071_c0_seq1	370	_	_	_	_	_	_	_	_	_	_	_	_	_	None	_
comp24165_c0_seq2	450	_	_	_	_	_	_	_	_	_	_	_	_	_	None	_
comp20672_c0_seq1	665	_	_	_	_	_	_	_	_	_	_	_	_	_	None	_
comp15868_c0_seq1	470	_	_	_	_	_	_	_	_	_	_	_	_	_	None	_
comp11107_c0_seq3	584	_	_	_	gi|242065548|ref|XP_002454063.1|	hypothetical protein SORBIDRAFT_04g024020 [Sorghum bicolor]	0.68	_	_	_	_	_	_	_	None	_
comp18139_c0_seq2	429	_	_	_	gi|297739653|emb|CBI29835.3|	unnamed protein product [Vitis vinifera]	0.76	GO:0043231;GO:0044444	_	_	_	_	_	_	None	_
comp1389_c0_seq1	979	_	_	_	gi|116786598|gb|ABK24168.1|	unknown [Picea sitchensis]	0.71	GO:0016787	_	_	_	_	_	_	None	_
comp11270_c0_seq1	533	_	_	_	_	_	_	_	_	_	_	_	_	_	None	_
comp5074_c0_seq4	410	_	_	_	_	_	_	_	_	_	_	_	_	_	None	_
comp6002_c0_seq1	381	_	_	_	_	_	_	_	_	_	_	_	_	_	None	_
comp18671_c0_seq1	500	_	_	_	gi|148910650|gb|ABR18395.1|	unknown [Picea sitchensis]	0.64	GO:0016772	_	_	_	_	_	_	None	_
comp2505_c0_seq5	508	_	_	_	gi|116793193|gb|ABK26647.1|	unknown [Picea sitchensis]	0.77	GO:0004022;GO:0046482;GO:0009506;GO:0005829;GO:0005794;GO:0005886;GO:0005488	_	_	_	_	_	_	None	_
comp20458_c0_seq1	427	_	_	_	_	_	_	_	_	_	_	_	_	_	None	_
comp7002_c0_seq9	376	_	_	_	_	_	_	_	_	_	_	_	_	_	None	_
comp12075_c0_seq2	668	_	_	_	_	_	_	_	_	_	_	_	_	_	None	_
comp32450_c0_seq1	363	_	_	_	_	_	_	_	_	_	_	_	_	_	None	_
comp16440_c0_seq2	768	_	_	_	_	_	_	_	_	_	_	_	_	_	None	_
comp27463_c0_seq1	787	_	_	_	gi|302844289|ref|XP_002953685.1|	hypothetical protein VOLCADRAFT_94396 [Volvox carteri f. nagariensis]	0.43	_	_	_	_	_	_	_	None	_
comp24429_c0_seq1	855	_	_	_	_	_	_	_	_	_	_	_	_	_	None	_
comp8171_c0_seq1	1472	_	_	_	gi|147809534|emb|CAN68936.1|	hypothetical protein VITISV_042323 [Vitis vinifera]	0.72	_	_	_	_	_	_	_	K14709	SLC39A1_2_3, ZIP1_2_3
comp8045_c0_seq4	688	gi|326488754|dbj|AK366786.1|	Hordeum vulgare subsp. vulgare mRNA for predicted protein, complete cds, clone: NIASHv2046N11	0.83	gi|116789804|gb|ABK25393.1|	unknown [Picea sitchensis]	0.75	GO:0044424;GO:0016567;GO:0006950;GO:0016874	3702.AT3G52450.1-P	PUB22 (PLANT U-BOX 22); ubiquitin-protein ligase; Encodes a cytoplasmically localized U-box [...]	0.8256	_	KOG0167	_	None	_
comp19712_c0_seq2	379	_	_	_	_	_	_	_	_	_	_	_	_	_	None	_
comp23035_c0_seq1	491	_	_	_	_	_	_	_	_	_	_	_	_	_	None	_
comp1788_c0_seq2	660	_	_	_	_	_	_	_	_	_	_	_	_	_	None	_
comp13054_c0_seq1	511	gi|270145816|gb|BT112768.1|	Picea glauca clone GQ03320_K16 mRNA sequence	0.85	gi|224285857|gb|ACN40642.1|	unknown [Picea sitchensis]	0.98	_	_	_	_	_	_	_	None	_
comp4461_c0_seq1	1070	_	_	_	_	_	_	_	_	_	_	_	_	_	None	_
comp24290_c0_seq1	476	_	_	_	_	_	_	_	_	_	_	_	_	_	None	_
comp20225_c0_seq1	1013	_	_	_	_	_	_	_	_	_	_	_	_	_	None	_
comp15504_c0_seq1	384	_	_	_	_	_	_	_	_	_	_	_	_	_	None	_
comp9802_c0_seq1	455	gi|241987296|dbj|AK334553.1|	Triticum aestivum cDNA, clone: WT010_E14, cultivar: Chinese Spring	0.86	gi|217314613|gb|ACK36944.1|	expansin [Annona cherimola]	0.92	GO:0016020;GO:0009664;GO:0005618;GO:0005576	_	_	_	_	_	_	None	_
comp22713_c0_seq1	475	_	_	_	_	_	_	_	_	_	_	_	_	_	None	_
comp4829_c0_seq2	1047	_	_	_	gi|148906666|gb|ABR16482.1|	unknown [Picea sitchensis]	0.82	GO:0007275	_	_	_	_	_	_	None	_
comp3160_c0_seq2	1999	_	_	_	gi|148908754|gb|ABR17484.1|	unknown [Picea sitchensis]	0.87	GO:0008168;GO:0032259	3694.gw1.IV.3710.1	hypothetical protein	0.824	_	KOG0890	_	None	_
comp4943_c0_seq1	472	_	_	_	_	_	_	_	_	_	_	_	_	_	None	_
comp1179_c0_seq2	617	_	_	_	gi|116789221|gb|ABK25164.1|	unknown [Picea sitchensis]	0.81	GO:0009535;GO:0015994;GO:0002831;GO:0006118;GO:0009117;GO:0010310;GO:0019216;GO:0009941;GO:0031408;GO:0000096;GO:0009055;GO:0009611;GO:0006612;GO:0020037;GO:0006766;GO:0006546;GO:0006569;GO:0019288;GO:0009684;GO:0009108;GO:0009867;GO:0009695;GO:0009697;GO:0031348;GO:0009106;GO:0008652;GO:0005506;GO:0006733;GO:0009978;GO:0009416;GO:0042742;GO:0055114;GO:0019825;GO:0010363;GO:0043900;GO:0009595;GO:…	_	_	_	_	_	_	K01723	AOS
comp8058_c0_seq1	2036	_	_	_	gi|116792825|gb|ABK26515.1|	unknown [Picea sitchensis]	0.82	GO:0003677;GO:0000785;GO:0003682	29760.GSVIVG00021000001	SubName: Full=Chromosome chr14 scaffold_21, whole genome shotgun sequence;	0.9537	COG5147	_	_	K09422	MYBP
comp3545_c0_seq2	1403	_	_	_	_	_	_	_	_	_	_	_	_	_	None	_
comp24716_c0_seq1	352	_	_	_	_	_	_	_	_	_	_	_	_	_	None	_
comp16778_c0_seq1	603	_	_	_	_	_	_	_	_	_	_	_	_	_	None	_
comp14577_c0_seq2	957	_	_	_	_	_	_	_	_	_	_	_	_	_	None	_
comp7857_c0_seq1	1009	_	_	_	gi|294461767|gb|ADE76442.1|	unknown [Picea sitchensis]	0.81	_	_	_	_	_	_	_	K14488	SAUR
comp16367_c0_seq2	593	_	_	_	_	_	_	_	_	_	_	_	_	_	None	_
comp1999_c0_seq6	516	_	_	_	_	_	_	_	_	_	_	_	_	_	None	_
comp16602_c0_seq1	541	_	_	_	_	_	_	_	_	_	_	_	_	_	None	_
comp19917_c0_seq1	677	_	_	_	_	_	_	_	_	_	_	_	_	_	None	_
comp23982_c0_seq1	407	_	_	_	_	_	_	_	_	_	_	_	_	_	None	_
comp21112_c0_seq1	419	_	_	_	_	_	_	_	_	_	_	_	_	_	None	_
comp13831_c0_seq1	366	_	_	_	_	_	_	_	_	_	_	_	_	_	None	_
comp18133_c0_seq1	388	_	_	_	gi|361066549|gb|AEW07586.1|	Pinus taeda anonymous locus 0_5878_01 genomic sequence Pinus taeda anonymous locus 0_5878_01 genomic sequence Pinus	0.91	_	_	_	_	_	_	_	None	_
comp3611_c0_seq1	1232	_	_	_	gi|116794151|gb|ABK27025.1|	unknown [Picea sitchensis]	0.9	GO:0046872;GO:0005743;GO:0042719;GO:0045039	3218.JGI104663	hypothetical protein	0.9273	_	KOG3489	_	None	_
comp18046_c0_seq1	1095	_	_	_	gi|148910328|gb|ABR18243.1|	unknown [Picea sitchensis]	0.83	GO:0005576	_	_	_	_	_	_	None	_
comp17692_c0_seq1	388	_	_	_	gi|224069032|ref|XP_002326258.1|	predicted protein [Populus predicted protein [Populus trichocarpa]	0.94	_	_	_	_	_	_	_	K00967	E2.7.7.14, PCYT2
comp23349_c0_seq1	514	_	_	_	_	_	_	_	_	_	_	_	_	_	None	_
comp25281_c0_seq1	361	_	_	_	_	_	_	_	_	_	_	_	_	_	None	_
comp31058_c0_seq1	432	_	_	_	_	_	_	_	_	_	_	_	_	_	None	_
comp22947_c0_seq1	478	_	_	_	gi|40644190|emb|CAC95126.1|	gag-pol polyprotein [Populus deltoides]	0.68	GO:0005488	_	_	_	_	_	_	None	_
comp15768_c0_seq2	794	_	_	_	_	_	_	_	_	_	_	_	_	_	None	_
comp31182_c0_seq1	635	_	_	_	gi|303281899|ref|XP_003060241.1|	predicted protein [Micromonas pusilla CCMP1545]	0.41	_	_	_	_	_	_	_	None	_
comp16218_c0_seq1	1081	_	_	_	gi|224075509|ref|XP_002304659.1|	predicted protein [Populus predicted protein [Populus trichocarpa]	0.49	_	_	_	_	_	_	_	None	_
comp6561_c0_seq1	631	_	_	_	_	_	_	_	_	_	_	_	_	_	None	_
comp10031_c0_seq4	411	_	_	_	_	_	_	_	_	_	_	_	_	_	None	_
comp33974_c0_seq1	361	_	_	_	_	_	_	_	_	_	_	_	_	_	None	_
comp22900_c0_seq1	355	_	_	_	_	_	_	_	_	_	_	_	_	_	None	_
comp16886_c0_seq1	421	_	_	_	_	_	_	_	_	_	_	_	_	_	None	_
comp1336_c0_seq5	605	_	_	_	_	_	_	_	_	_	_	_	_	_	None	_
comp4911_c0_seq2	1301	gi|270134094|gb|BT101046.1|	Picea glauca clone GQ0065_K05 mRNA sequence	0.75	gi|224285242|gb|ACN40347.1|	unknown [Picea sitchensis]	0.82	GO:0046274;GO:0048046;GO:0052716;GO:0005507;GO:0055114	_	_	_	_	_	_	None	_
comp19571_c0_seq1	457	_	_	_	gi|255557289|ref|XP_002519675.1|	cullin, putative [Ricinus cullin, putative [Ricinus communis]	0.7	_	_	_	_	_	_	_	K10609	CUL4
comp3488_c0_seq7	672	_	_	_	gi|116780158|gb|ABK21571.1|	unknown [Picea sitchensis]	0.9	GO:0008152;GO:0005739;GO:0003824;GO:0009507	_	_	_	_	_	_	None	_
comp7903_c0_seq9	367	_	_	_	_	_	_	_	_	_	_	_	_	_	None	_
comp25758_c0_seq1	644	_	_	_	gi|60678627|gb|AAX33674.1|	plus agglutinin [Chlamydomonas incerta]	0.35	_	_	_	_	_	_	_	None	_
comp12206_c0_seq1	495	_	_	_	_	_	_	_	_	_	_	_	_	_	None	_
comp30819_c0_seq1	395	_	_	_	gi|15217446|ref|NP_177294.1|	endoglucanase 9 [Arabidopsis GUN9_ARATH RecName: Full=Endoglucanase 9; AltName: Full=Cellulase 3; Short=AtCEL3; AltName: Full=Endo-1,4-b	0.75	_	_	_	_	_	_	_	None	_
comp3057_c0_seq9	802	_	_	_	_	_	_	_	_	_	_	_	_	_	None	_
comp5681_c0_seq3	1187	_	_	_	gi|116794026|gb|ABK26978.1|	unknown [Picea sitchensis]	0.68	_	_	_	_	_	_	_	None	_
comp4972_c0_seq3	471	_	_	_	_	_	_	_	_	_	_	_	_	_	None	_
comp18559_c0_seq1	512	_	_	_	_	_	_	_	_	_	_	_	_	_	None	_
comp2285_c0_seq3	496	_	_	_	_	_	_	_	_	_	_	_	_	_	None	_
comp8628_c0_seq1	981	gi|225318791|dbj|AK323749.1|	Solanum lycopersicum cDNA, clone: LEFL1063BD02, HTC in leaf	0.92	gi|388499230|gb|AFK37681.1|	unknown [Lotus japonicus]	0.65	_	_	_	_	_	_	_	None	_
comp4942_c0_seq1	1088	_	_	_	gi|312283057|dbj|BAJ34394.1|	unnamed protein product [Thellungiella halophila]	0.67	_	_	_	_	_	_	_	None	_
comp12892_c0_seq1	816	_	_	_	_	_	_	_	_	_	_	_	_	_	None	_
comp21096_c0_seq1	601	_	_	_	_	_	_	_	_	_	_	_	_	_	None	_
comp28666_c0_seq1	386	_	_	_	gi|361066303|gb|AEW07463.1|	Pinus taeda anonymous locus 0_2165_01 genomic sequence Pinus taeda anonymous locus 0_2165_01 genomic sequence Pinus	0.72	_	_	_	_	_	_	_	None	_
comp22873_c0_seq1	603	_	_	_	_	_	_	_	_	_	_	_	_	_	None	_
comp10695_c0_seq4	668	_	_	_	_	_	_	_	_	_	_	_	_	_	None	_
comp14035_c0_seq1	1376	_	_	_	gi|225451036|ref|XP_002284922.1|	PREDICTED: GDSL esterase/lipase At1g54790 [Vitis vinifera]	0.68	_	_	_	_	_	_	_	None	_
comp731_c0_seq1	650	_	_	_	gi|73852838|ref|YP_294122.1|	hypothetical protein EhV364 [Emiliania huxleyi virus 86]	0.66	_	_	_	_	_	_	_	None	_
comp25744_c0_seq1	469	_	_	_	_	_	_	_	_	_	_	_	_	_	None	_
comp34616_c0_seq1	351	_	_	_	_	_	_	_	_	_	_	_	_	_	None	_
comp9531_c0_seq1	643	_	_	_	_	_	_	_	_	_	_	_	_	_	None	_
comp14487_c0_seq2	549	_	_	_	gi|148906922|gb|ABR16606.1|	unknown [Picea sitchensis]	0.68	_	_	_	_	_	_	_	None	_
comp7602_c0_seq1	747	_	_	_	gi|148908776|gb|ABR17494.1|	unknown [Picea sitchensis]	0.77	GO:0003824	_	_	_	_	_	_	None	_
comp14318_c0_seq2	645	_	_	_	gi|306011477|gb|ADM74792.1|	myb-like protein, partial [Picea myb-like protein, partial [Picea sitchensis]	0.52	_	_	_	_	_	_	_	None	_
comp11106_c0_seq6	568	_	_	_	gi|168056076|ref|XP_001780048.1|	predicted protein [Physcomitrella patens subsp. patens]	0.78	GO:0055085;GO:0006813;GO:0016021;GO:0008324	_	_	_	_	_	_	None	_
comp3144_c0_seq2	681	_	_	_	gi|294464121|gb|ADE77579.1|	unknown [Picea sitchensis]	0.66	_	_	_	_	_	_	_	None	_
comp1661_c0_seq3	379	_	_	_	_	_	_	_	_	_	_	_	_	_	None	_
comp17011_c0_seq1	1425	_	_	_	_	_	_	_	_	_	_	_	_	_	None	_
comp101_c0_seq1	1321	_	_	_	gi|148906351|gb|ABR16330.1|	unknown [Picea sitchensis]	0.8	GO:0051607	_	_	_	_	_	_	None	_
comp6943_c0_seq1	596	_	_	_	gi|225428963|ref|XP_002263938.1|	PREDICTED: 40S ribosomal protein S29-like [Vitis vinifera]	0.96	GO:0042254;GO:0006412;GO:0022627;GO:0003735	39947.LOC_Os03g56241.1	40S ribosomal protein S29, putative, expressed	0.9286	COG0199	KOG3506	_	K02980	RP-S29e, RPS29
comp1456_c0_seq3	463	_	_	_	_	_	_	_	_	_	_	_	_	_	None	_
comp8029_c0_seq2	599	_	_	_	gi|294462121|gb|ADE76613.1|	unknown [Picea sitchensis]	0.74	_	_	_	_	_	_	_	None	_
comp7836_c0_seq1	938	_	_	_	gi|116791447|gb|ABK25981.1|	unknown [Picea sitchensis]	0.85	_	_	_	_	_	_	_	None	_
comp5047_c0_seq1	702	_	_	_	_	_	_	_	_	_	_	_	_	_	None	_
comp19889_c0_seq1	416	_	_	_	_	_	_	_	_	_	_	_	_	_	None	_
comp9253_c0_seq1	1150	_	_	_	gi|116788959|gb|ABK25064.1|	unknown [Picea sitchensis]	0.75	_	_	_	_	_	_	_	None	_
comp25142_c0_seq1	549	_	_	_	_	_	_	_	_	_	_	_	_	_	None	_
comp30736_c0_seq1	543	_	_	_	gi|390979602|dbj|BAM21552.1|	hypothetical protein [Cryptomeria japonica]	0.75	GO:0016301;GO:0009987;GO:0005886	_	_	_	_	_	_	None	_
comp5957_c0_seq1	1807	gi|270151438|gb|BT118324.1|	Picea glauca clone GQ04005_B18 mRNA sequence	0.89	gi|357443977|ref|XP_003592266.1|	Calmodulin-binding heat shock protein [Medicago truncatula]	0.87	GO:0016042;GO:0004091;GO:0046486;GO:0004806;GO:0006950	_	_	_	_	_	_	None	_
comp8344_c0_seq1	578	_	_	_	_	_	_	_	_	_	_	_	_	_	None	_
comp7705_c0_seq5	419	_	_	_	_	_	_	_	_	_	_	_	_	_	None	_
comp25172_c0_seq1	377	_	_	_	_	_	_	_	_	_	_	_	_	_	None	_
comp6557_c0_seq1	1637	gi|270152355|gb|BT119241.1|	Picea glauca clone GQ04103_B01 mRNA sequence	0.85	gi|302817064|ref|XP_002990209.1|	hypothetical protein SELMODRAFT_131200 [Selaginella moellendorffii]	0.93	GO:0009414;GO:0010118;GO:0009409;GO:0005737;GO:0010107;GO:0030007;GO:0005509;GO:0005886;GO:0005513;GO:0042539	_	_	_	_	_	_	K06268	PPP3R, CNB
comp16299_c0_seq3	388	_	_	_	gi|306012051|gb|ADM75079.1|	peroxidase-like protein, partial [Picea sitchensis]	0.8	GO:0006804;GO:0006979;GO:0020037;GO:0004601;GO:0055114	_	_	_	_	_	_	K00430	E1.11.1.7
comp6633_c0_seq2	797	_	_	_	gi|294464284|gb|ADE77655.1|	unknown [Picea sitchensis]	0.58	_	_	_	_	_	_	_	None	_
comp30559_c0_seq1	695	_	_	_	_	_	_	_	_	_	_	_	_	_	None	_
comp10680_c0_seq1	536	_	_	_	gi|388510756|gb|AFK43444.1|	unknown [Lotus japonicus]	0.66	GO:0010073	_	_	_	_	_	_	None	_
comp12501_c0_seq2	370	_	_	_	_	_	_	_	_	_	_	_	_	_	None	_
comp11639_c0_seq2	918	_	_	_	_	_	_	_	_	_	_	_	_	_	None	_
comp31762_c0_seq1	377	_	_	_	_	_	_	_	_	_	_	_	_	_	None	_
comp17066_c0_seq3	495	_	_	_	_	_	_	_	_	_	_	_	_	_	None	_
comp3483_c0_seq2	1576	gi|270151621|gb|BT118507.1|	Picea glauca clone GQ04007_B10 mRNA sequence	0.74	gi|148910047|gb|ABR18107.1|	unknown [Picea sitchensis]	0.86	GO:0034480	3694.eugene3.00120925	SubName: Full=Putative uncharacterized protein;	0.8508	COG3511	_	_	K01114	plcC
comp28394_c0_seq1	354	_	_	_	_	_	_	_	_	_	_	_	_	_	None	_
comp2364_c0_seq6	505	_	_	_	_	_	_	_	_	_	_	_	_	_	None	_
comp18257_c0_seq1	430	gi|270150347|gb|BT117233.1|	Picea glauca clone GQ03815_H09 mRNA sequence	0.88	gi|297740346|emb|CBI30528.3|	unnamed protein product [Vitis vinifera]	0.9	GO:0046274;GO:0048046;GO:0052716;GO:0009414;GO:0005507;GO:0055114	_	_	_	_	_	_	None	_
comp9947_c0_seq1	386	_	_	_	_	_	_	_	_	_	_	_	_	_	None	_
comp18250_c0_seq3	880	_	_	_	gi|225442553|ref|XP_002279009.1|	PREDICTED: uncharacterized protein LOC100266864 [Vitis vinifera]	0.78	GO:0003723;GO:0006355;GO:0005739;GO:0003824	_	_	_	_	_	_	None	_
comp1748_c0_seq1	784	_	_	_	gi|52788395|gb|AAU87300.1|	LEA [Pinus halepensis]	0.59	_	3694.grail3.0096003001	hypothetical protein	0.7838	_	_	NOG255407	None	_
comp16401_c0_seq1	516	_	_	_	gi|72255633|gb|AAZ66951.1|	117M18_32 [Brassica rapa]	0.65	GO:0016301;GO:0005488	_	_	_	_	_	_	None	_
comp1053_c0_seq2	930	_	_	_	gi|148908597|gb|ABR17408.1|	unknown [Picea sitchensis]	0.69	_	_	_	_	_	_	_	None	_
comp3532_c0_seq2	1355	_	_	_	gi|168001260|ref|XP_001753333.1|	predicted protein [Physcomitrella patens subsp. patens]	0.73	GO:0008152;GO:0016491	_	_	_	_	_	_	None	_
comp28175_c0_seq1	503	_	_	_	_	_	_	_	_	_	_	_	_	_	None	_
comp20836_c0_seq1	520	_	_	_	_	_	_	_	_	_	_	_	_	_	None	_
comp17460_c0_seq1	864	_	_	_	_	_	_	_	_	_	_	_	_	_	None	_
comp36227_c0_seq1	562	_	_	_	_	_	_	_	_	_	_	_	_	_	None	_
comp9502_c0_seq2	435	_	_	_	_	_	_	_	_	_	_	_	_	_	None	_
comp25809_c0_seq1	356	_	_	_	_	_	_	_	_	_	_	_	_	_	None	_
comp13425_c0_seq1	564	_	_	_	_	_	_	_	_	_	_	_	_	_	None	_
comp7359_c0_seq2	741	gi|308072474|dbj|AB478493.1|	Cycas taitungensis mitochondrial rps7 mRNA for ribosomal protein S7, partial cds	0.84	gi|308072475|dbj|BAJ22099.1|	ribosomal protein S7 [Cycas taitungensis]	0.87	GO:0016020;GO:0030686;GO:0003723;GO:0005763;GO:0071944;GO:0042274;GO:0006364;GO:0032040;GO:0006412;GO:0003735;GO:0009536;GO:0022627	39947.LOC_Osm1g00140.1	Ribosomal protein S7	0.7754	COG0049	_	_	None	_
comp7133_c0_seq1	1102	_	_	_	_	_	_	_	_	_	_	_	_	_	None	_
comp17984_c0_seq1	1042	_	_	_	_	_	_	_	_	_	_	_	_	_	None	_
comp10914_c0_seq2	390	_	_	_	_	_	_	_	_	_	_	_	_	_	None	_
comp12740_c0_seq1	683	_	_	_	_	_	_	_	_	_	_	_	_	_	None	_
comp9827_c0_seq1	604	_	_	_	gi|116785701|gb|ABK23825.1|	unknown [Picea sitchensis]	0.78	_	_	_	_	_	_	_	None	_
comp18411_c0_seq1	475	_	_	_	_	_	_	_	_	_	_	_	_	_	None	_
comp26439_c0_seq2	357	_	_	_	gi|168024836|ref|XP_001764941.1|	predicted protein [Physcomitrella patens subsp. patens]	0.72	GO:0003824	_	_	_	_	_	_	None	_
comp15449_c0_seq1	443	_	_	_	_	_	_	_	_	_	_	_	_	_	None	_
comp15666_c0_seq3	475	_	_	_	_	_	_	_	_	_	_	_	_	_	None	_
comp6559_c0_seq2	800	gi|7670298|dbj|AB029365.1|	Cephalotaxus harringtonia mitochondrial gene for 18S rRNA	0.96	gi|357436101|ref|XP_003588326.1|	ATP synthase subunit alpha [Medicago truncatula]	1	_	_	_	_	_	_	_	None	_
comp23995_c0_seq1	369	_	_	_	_	_	_	_	_	_	_	_	_	_	None	_
comp2848_c0_seq3	493	_	_	_	_	_	_	_	_	_	_	_	_	_	None	_
comp203_c0_seq1	472	_	_	_	gi|116788657|gb|ABK24956.1|	unknown [Picea sitchensis]	0.83	_	_	_	_	_	_	_	None	_
comp23210_c0_seq1	414	_	_	_	_	_	_	_	_	_	_	_	_	_	None	_
comp21548_c0_seq1	652	_	_	_	_	_	_	_	_	_	_	_	_	_	None	_
comp28994_c0_seq1	737	_	_	_	_	_	_	_	_	_	_	_	_	_	None	_
comp23387_c0_seq1	575	_	_	_	gi|347836403|emb|CCD50975.1|	similar to ureidoglycolate hydrolase [Botryotinia fuckeliana]	0.63	_	_	_	_	_	_	_	K01483	allA
comp619_c0_seq12	426	gi|344330777|gb|JN560957.1|	Prunus salicina var. cordata anthocyanidin synthase mRNA, complete cds	0.87	gi|116792196|gb|ABK26270.1|	unknown [Picea sitchensis]	0.89	GO:0016706;GO:0055114	_	_	_	_	_	_	K05277	E1.14.11.19
comp13277_c0_seq1	516	_	_	_	gi|326521528|dbj|BAK00340.1|	predicted protein [Hordeum vulgare subsp. vulgare]	0.79	GO:0006950;GO:0009507;GO:0016491	_	_	_	_	_	_	None	_
comp28525_c0_seq1	355	_	_	_	_	_	_	_	_	_	_	_	_	_	None	_
comp11799_c0_seq2	360	_	_	_	gi|294460026|gb|ADE75597.1|	unknown [Picea sitchensis]	0.89	GO:0009620;GO:0047077;GO:0005777;GO:0055114;GO:0010200;GO:0009809;GO:0006633;GO:0009805;GO:0009507;GO:0009611;GO:0009753;GO:0042967;GO:0016207;GO:0009811;GO:0009695;GO:0005836;GO:0004321	_	_	_	_	_	_	K10526	OPCL1
comp5257_c0_seq1	2505	_	_	_	gi|116787306|gb|ABK24456.1|	unknown [Picea sitchensis]	0.83	GO:0009507	3694.fgenesh4_pm.C_LG_V000037	hypothetical protein	0.7866	COG3670	KOG1285	_	K09840	NCED
comp25981_c0_seq1	427	_	_	_	_	_	_	_	_	_	_	_	_	_	None	_
comp25017_c0_seq1	568	_	_	_	gi|359486444|ref|XP_003633443.1|	PREDICTED: ABC transporter G family member 16-like [Vitis vinifera]	0.76	GO:0016020;GO:0006810;GO:0000166;GO:0044464;GO:0042626;GO:0009987	_	_	_	_	_	_	K12843	PRPF3, PRP3
comp26129_c0_seq1	500	gi|48716896|dbj|AP005811.3|	Oryza sativa Japonica Group genomic DNA, chromosome 9, PAC clone:P0706E03	0.99	gi|38347673|emb|CAE05607.2|	OSJNBa0054D14.8 [Oryza sativa Japonica Group]	1	GO:0015074;GO:0003964;GO:0003723;GO:0006278	_	_	_	_	_	_	None	_
comp25176_c0_seq1	405	_	_	_	_	_	_	_	_	_	_	_	_	_	None	_
comp29245_c0_seq1	395	_	_	_	_	_	_	_	_	_	_	_	_	_	None	_
comp14891_c0_seq3	429	_	_	_	gi|294464907|gb|ADE77958.1|	unknown [Picea sitchensis]	0.85	GO:0008152;GO:0003824	_	_	_	_	_	_	None	_
comp7042_c0_seq1	467	_	_	_	_	_	_	_	_	_	_	_	_	_	None	_
comp831_c1_seq4	541	_	_	_	_	_	_	_	_	_	_	_	_	_	None	_
comp27080_c0_seq1	363	_	_	_	_	_	_	_	_	_	_	_	_	_	None	_
comp34927_c0_seq1	462	_	_	_	_	_	_	_	_	_	_	_	_	_	None	_
comp1039_c0_seq4	452	_	_	_	_	_	_	_	_	_	_	_	_	_	None	_
comp25521_c0_seq1	376	_	_	_	_	_	_	_	_	_	_	_	_	_	None	_
comp22026_c0_seq1	541	_	_	_	_	_	_	_	_	_	_	_	_	_	None	_
comp5879_c0_seq4	425	_	_	_	_	_	_	_	_	_	_	_	_	_	None	_
comp6089_c0_seq3	599	_	_	_	_	_	_	_	_	_	_	_	_	_	None	_
comp12460_c0_seq2	375	_	_	_	gi|115459960|ref|NP_001053580.1|	Os04g0566400 [Oryza sativa Japonica Group]	0.66	_	_	_	_	_	_	_	None	_
comp24438_c0_seq1	523	_	_	_	_	_	_	_	_	_	_	_	_	_	None	_
comp6605_c0_seq3	417	_	_	_	_	_	_	_	_	_	_	_	_	_	None	_
comp35137_c0_seq1	416	_	_	_	gi|378728951|gb|EHY55410.1|	hypothetical protein HMPREF1120_03548 [Exophiala dermatitidis NIH/UT8656]	0.74	_	_	_	_	_	_	_	None	_
comp13400_c0_seq2	547	_	_	_	_	_	_	_	_	_	_	_	_	_	None	_
comp747_c0_seq9	789	gi|42565374|gb|AY389703.1|	Hyacinthus orientalis OSJNBa0011F23.6-like protein mRNA, complete cds	0.92	gi|116782619|gb|ABK22577.1|	unknown [Picea sitchensis]	0.7	_	_	_	_	_	_	_	None	_
comp8050_c0_seq3	457	_	_	_	gi|2565305|gb|AAB82711.1|	glycine decarboxylase P subunit [x Tritordeum sp.]	0.55	GO:0048046;GO:0005524;GO:0006546;GO:0006566;GO:0055114;GO:0006563;GO:0004375;GO:0046686;GO:0005739;GO:0009941;GO:0030170	_	_	_	_	_	_	K00281	GLDC, gcvP
comp4015_c0_seq4	539	gi|294464322|gb|BT124425.1|	Picea sitchensis clone WS0473_P17 unknown mRNA	0.84	gi|294464323|gb|ADE77674.1|	unknown [Picea sitchensis]	0.85	_	_	_	_	_	_	_	None	_
comp2089_c0_seq2	835	_	_	_	gi|116778563|gb|ABK20912.1|	unknown [Picea sitchensis]	0.9	_	_	_	_	_	_	_	None	_
comp5141_c0_seq1	1395	_	_	_	gi|116783262|gb|ABK22861.1|	unknown [Picea sitchensis]	0.79	_	_	_	_	_	_	_	None	_
comp3775_c0_seq4	402	_	_	_	_	_	_	_	_	_	_	_	_	_	None	_
comp874_c0_seq13	573	_	_	_	_	_	_	_	_	_	_	_	_	_	None	_
comp11354_c0_seq1	547	_	_	_	_	_	_	_	_	_	_	_	_	_	None	_
comp6564_c0_seq2	1466	_	_	_	_	_	_	_	_	_	_	_	_	_	None	_
comp9642_c0_seq1	412	_	_	_	gi|356524362|ref|XP_003530798.1|	PREDICTED: uncharacterized protein LOC100782869 [Glycine max]	0.86	GO:0005634;GO:0003723;GO:0000166	39947.LOC_Os09g29980.1	transposon protein, putative, CACTA, En/Spm sub-class, expressed	0.975	COG0724	KOG0118	_	None	_
comp21691_c0_seq1	373	_	_	_	_	_	_	_	_	_	_	_	_	_	None	_
comp19334_c0_seq1	621	_	_	_	_	_	_	_	_	_	_	_	_	_	None	_
comp26009_c0_seq2	442	_	_	_	_	_	_	_	_	_	_	_	_	_	None	_
comp3643_c0_seq10	374	_	_	_	gi|297811775|ref|XP_002873771.1|	hypothetical protein ARALYDRAFT_488489 [Arabidopsis lyrata subsp. lyrata]	0.8	GO:0008152;GO:0005777;GO:0016405;GO:0016878;GO:0009507	_	_	_	_	_	_	None	_
comp22931_c0_seq1	396	_	_	_	_	_	_	_	_	_	_	_	_	_	None	_
comp12788_c0_seq1	410	_	_	_	gi|15229153|ref|NP_190519.1|	RNA-dependent RNA polymerase 6 [Arabidopsis thaliana]	0.76	GO:0005634;GO:0035196;GO:0009616;GO:0048440;GO:0003968;GO:0010267;GO:0003676;GO:0006144;GO:0048544;GO:0031379;GO:0048366	_	_	_	_	_	_	None	_
comp4782_c0_seq4	1205	_	_	_	_	_	_	_	_	_	_	_	_	_	None	_
comp27729_c0_seq1	441	_	_	_	_	_	_	_	_	_	_	_	_	_	None	_
comp25056_c0_seq1	458	_	_	_	_	_	_	_	_	_	_	_	_	_	None	_
comp14746_c0_seq2	401	_	_	_	_	_	_	_	_	_	_	_	_	_	None	_
comp20586_c0_seq1	724	_	_	_	_	_	_	_	_	_	_	_	_	_	None	_
comp33357_c0_seq1	490	_	_	_	gi|150036244|gb|ABR67407.1|	integrase [Cucumis melo subsp. melo]	0.7	GO:0006979;GO:0006804;GO:0003677;GO:0004601;GO:0006310	_	_	_	_	_	_	None	_
comp10920_c0_seq1	387	_	_	_	_	_	_	_	_	_	_	_	_	_	None	_
comp3502_c0_seq1	1780	_	_	_	gi|148910100|gb|ABR18132.1|	unknown [Picea sitchensis]	0.73	GO:0005886	_	_	_	_	_	_	None	_
comp114_c0_seq2	493	gi|270136247|gb|BT103199.1|	Picea glauca clone GQ0208_E06 mRNA sequence	0.81	gi|116792392|gb|ABK26347.1|	unknown [Picea sitchensis]	0.81	GO:0005634;GO:0055114;GO:0016491	_	_	_	_	_	_	None	_
comp3049_c0_seq1	995	_	_	_	gi|269852822|gb|ACZ50738.1|	abscisic stress ripening [Musa acuminata AAA Group]	0.58	_	_	_	_	_	_	_	None	_
comp16585_c0_seq1	473	_	_	_	gi|116778905|gb|ABK21049.1|	unknown [Picea sitchensis]	0.73	_	_	_	_	_	_	_	None	_
comp20050_c0_seq1	516	_	_	_	gi|74325329|gb|ABA03103.1|	putative CC-NBS-LRR protein [Pinus monticola]	0.78	_	_	_	_	_	_	_	None	_
comp121_c0_seq6	545	_	_	_	_	_	_	_	_	_	_	_	_	_	None	_
comp18125_c0_seq1	549	_	_	_	_	_	_	_	_	_	_	_	_	_	None	_
comp3114_c0_seq3	976	_	_	_	gi|116779727|gb|ABK21406.1|	unknown [Picea sitchensis]	0.87	_	_	_	_	_	_	_	None	_
comp16021_c0_seq1	388	_	_	_	_	_	_	_	_	_	_	_	_	_	None	_
comp33747_c0_seq1	382	_	_	_	_	_	_	_	_	_	_	_	_	_	None	_
comp6079_c0_seq1	770	gi|166706933|dbj|AP009381.1|	Cycas taitungensis mitochondrial DNA, complete genome	0.85	gi|386799309|ref|YP_006291791.1|	orf59 gene product (mitochondrion) [Daucus carota subsp. sativus]	0.75	GO:0016020;GO:0055114;GO:0016491	_	_	_	_	_	_	None	_
comp1093_c1_seq12	481	_	_	_	_	_	_	_	_	_	_	_	_	_	None	_
comp19577_c0_seq1	495	_	_	_	_	_	_	_	_	_	_	_	_	_	None	_
comp16030_c0_seq1	1409	_	_	_	_	_	_	_	_	_	_	_	_	_	None	_
comp13260_c0_seq2	378	_	_	_	gi|356574161|ref|XP_003555220.1|	PREDICTED: tubulin-specific chaperone D-like [Glycine max]	0.69	_	_	_	_	_	_	_	None	_
comp5058_c0_seq2	866	_	_	_	gi|294463514|gb|ADE77286.1|	unknown [Picea sitchensis]	0.57	_	_	_	_	_	_	_	None	_
comp30410_c0_seq1	485	_	_	_	_	_	_	_	_	_	_	_	_	_	None	_
comp483_c0_seq1	572	_	_	_	_	_	_	_	_	_	_	_	_	_	None	_
comp23761_c0_seq1	418	_	_	_	_	_	_	_	_	_	_	_	_	_	None	_
comp529_c0_seq5	688	_	_	_	_	_	_	_	_	_	_	_	_	_	None	_
comp32956_c0_seq1	382	_	_	_	_	_	_	_	_	_	_	_	_	_	None	_
comp3452_c0_seq4	499	_	_	_	_	_	_	_	_	_	_	_	_	_	None	_
comp12386_c0_seq8	479	_	_	_	_	_	_	_	_	_	_	_	_	_	None	_
comp26054_c0_seq1	361	_	_	_	_	_	_	_	_	_	_	_	_	_	None	_
comp20505_c0_seq1	631	_	_	_	_	_	_	_	_	_	_	_	_	_	None	_
comp8878_c0_seq1	869	_	_	_	gi|255573220|ref|XP_002527539.1|	ATEXPB4, putative [Ricinus ATEXPB4, putative [Ricinus communis]	0.77	GO:0016023	_	_	_	_	_	_	None	_
comp8559_c0_seq6	1186	gi|221327723|gb|FJ266021.1|	Oryza brachyantha clone OB__Ba045I08, complete sequence	0.92	gi|356562038|ref|XP_003549282.1|	PREDICTED: G-type lectin S-receptor-like serine/threonine-protein kinase SD2-5-like [Glycine max]	0.67	GO:0016310;GO:0000166;GO:0004672;GO:0016023	29760.GSVIVG00015350001	SubName: Full=Chromosome chr18 scaffold_1, whole genome shotgun sequence;	0.8505	COG0515	_	_	None	_
comp22581_c0_seq1	398	_	_	_	_	_	_	_	_	_	_	_	_	_	None	_
comp2731_c0_seq2	983	_	_	_	gi|148910590|gb|ABR18365.1|	unknown [Picea sitchensis]	0.85	GO:0000166;GO:0003824;GO:0044237;GO:0050662	_	_	_	_	_	_	K08695	E1.3.1.77
comp2659_c0_seq1	536	_	_	_	_	_	_	_	_	_	_	_	_	_	None	_
comp2090_c0_seq6	710	_	_	_	_	_	_	_	_	_	_	_	_	_	None	_
comp34930_c0_seq1	414	_	_	_	_	_	_	_	_	_	_	_	_	_	None	_
comp2295_c2_seq5	537	_	_	_	gi|297725777|ref|NP_001175252.1|	Os07g0553633 [Oryza sativa Japonica Group]	0.59	GO:0016772	_	_	_	_	_	_	None	_
comp3149_c0_seq2	1138	gi|13661196|gb|AF132120.1|AF132120	Pinus taeda laccase (Lac2) mRNA, complete cds	0.76	gi|13661197|gb|AAK37824.1|AF132120_1	laccase [Pinus taeda]	0.85	GO:0046274;GO:0048046;GO:0052716;GO:0005507;GO:0055114	_	_	_	_	_	_	None	_
comp3645_c0_seq2	1007	_	_	_	gi|148908595|gb|ABR17407.1|	unknown [Picea sitchensis]	0.71	_	_	_	_	_	_	_	None	_
comp14063_c0_seq1	643	_	_	_	gi|294460354|gb|ADE75758.1|	unknown [Picea sitchensis]	0.85	GO:0005618;GO:0005507;GO:0005576;GO:0055114;GO:0016491	_	_	_	_	_	_	K00423	E1.10.3.3
comp23612_c0_seq1	523	_	_	_	_	_	_	_	_	_	_	_	_	_	None	_
comp1309_c0_seq1	461	_	_	_	gi|192910800|gb|ACF06508.1|	senescence-associated protein [Elaeis guineensis]	0.87	GO:0016021;GO:0016023;GO:0005886	_	_	_	_	_	_	None	_
comp3005_c0_seq5	354	_	_	_	gi|294461476|gb|ADE76299.1|	unknown [Picea sitchensis]	0.91	GO:0048046;GO:0004553;GO:0016762;GO:0005618;GO:0009414;GO:0006073	_	_	_	_	_	_	K08235	E2.4.1.207
comp8160_c0_seq2	712	_	_	_	_	_	_	_	_	_	_	_	_	_	None	_
comp295_c0_seq1	1424	_	_	_	gi|242065252|ref|XP_002453915.1|	hypothetical protein SORBIDRAFT_04g021360 [Sorghum bicolor]	0.68	_	_	_	_	_	_	_	None	_
comp25407_c0_seq1	481	_	_	_	_	_	_	_	_	_	_	_	_	_	None	_
comp30917_c0_seq1	366	_	_	_	_	_	_	_	_	_	_	_	_	_	None	_
comp32393_c0_seq1	524	_	_	_	gi|297745360|emb|CBI40440.3|	unnamed protein product [Vitis vinifera]	0.6	GO:0009987;GO:0016772	_	_	_	_	_	_	None	_
comp4696_c0_seq4	467	_	_	_	_	_	_	_	_	_	_	_	_	_	None	_
comp15607_c0_seq1	1439	_	_	_	gi|225424584|ref|XP_002282147.1|	PREDICTED: myosin heavy chain kinase B-like [Vitis vinifera]	0.68	GO:0009741;GO:0006857;GO:0005886	_	_	_	_	_	_	None	_
comp9499_c0_seq1	418	_	_	_	_	_	_	_	_	_	_	_	_	_	None	_
comp25448_c0_seq3	558	_	_	_	_	_	_	_	_	_	_	_	_	_	None	_
comp15782_c0_seq4	532	_	_	_	gi|358380437|gb|EHK18115.1|	hypothetical protein TRIVIDRAFT_226229 [Trichoderma virens Gv29-8]	0.75	_	_	_	_	_	_	_	None	_
comp12574_c0_seq2	429	_	_	_	_	_	_	_	_	_	_	_	_	_	None	_
comp6985_c0_seq2	812	_	_	_	gi|225426777|ref|XP_002282782.1|	PREDICTED: ribosomal RNA processing protein 36 homolog [Vitis vinifera]	0.8	GO:0005634;GO:0006364	_	_	_	_	_	_	K14795	RRP36
comp4441_c1_seq2	1278	_	_	_	_	_	_	_	_	_	_	_	_	_	None	_
comp6539_c0_seq2	761	_	_	_	gi|147787079|emb|CAN66828.1|	hypothetical protein VITISV_015886 [Vitis vinifera]	0.71	_	_	_	_	_	_	_	K11422	SETD1, SET1
comp18812_c0_seq3	542	_	_	_	_	_	_	_	_	_	_	_	_	_	None	_
comp6715_c0_seq3	376	_	_	_	_	_	_	_	_	_	_	_	_	_	None	_
comp34199_c0_seq1	421	gi|350529152|dbj|AP012265.1|	Cephalotaxus wilsoniana chloroplast DNA, complete sequence	1	_	_	_	_	_	_	_	_	_	_	None	_
comp14462_c0_seq2	397	_	_	_	_	_	_	_	_	_	_	_	_	_	None	_
comp30430_c0_seq1	417	_	_	_	_	_	_	_	_	_	_	_	_	_	None	_
comp18993_c0_seq1	421	_	_	_	_	_	_	_	_	_	_	_	_	_	None	_
comp29677_c0_seq1	416	_	_	_	_	_	_	_	_	_	_	_	_	_	None	_
comp10293_c0_seq2	587	_	_	_	gi|168005285|ref|XP_001755341.1|	predicted protein [Physcomitrella patens subsp. patens]	0.61	_	_	_	_	_	_	_	None	_
comp5297_c0_seq1	600	_	_	_	gi|148907803|gb|ABR17027.1|	unknown [Picea sitchensis]	0.58	_	_	_	_	_	_	_	None	_
comp25113_c0_seq1	447	_	_	_	_	_	_	_	_	_	_	_	_	_	None	_
comp1975_c0_seq1	1222	_	_	_	gi|224145545|ref|XP_002325680.1|	predicted protein [Populus predicted protein [Populus trichocarpa]	0.59	GO:0016772	_	_	_	_	_	_	None	_
comp8098_c0_seq2	387	_	_	_	gi|357135398|ref|XP_003569296.1|	PREDICTED: uncharacterized protein LOC100834495 [Brachypodium distachyon]	0.7	_	_	_	_	_	_	_	None	_
comp2723_c0_seq3	487	_	_	_	_	_	_	_	_	_	_	_	_	_	None	_
comp15938_c0_seq1	477	_	_	_	_	_	_	_	_	_	_	_	_	_	None	_
comp8797_c0_seq3	432	_	_	_	gi|116779091|gb|ABK21135.1|	unknown [Picea sitchensis]	0.89	GO:0006457;GO:0031072;GO:0051082;GO:0006950	_	_	_	_	_	_	None	_
comp25026_c0_seq1	388	_	_	_	_	_	_	_	_	_	_	_	_	_	None	_
comp7794_c0_seq6	989	gi|270136547|gb|BT103499.1|	Picea glauca clone GQ0255_I19 mRNA sequence	0.89	gi|225452159|ref|XP_002263731.1|	PREDICTED: COP9 signalosome complex subunit 3 [Vitis vinifera]	0.92	GO:0000085;GO:0000502;GO:0010388	_	_	_	_	_	_	K12177	COPS3, CSN3
comp3416_c0_seq2	598	_	_	_	_	_	_	_	_	_	_	_	_	_	None	_
comp28606_c0_seq1	383	_	_	_	gi|361066677|gb|AEW07650.1|	Pinus taeda anonymous locus 0_8085_01 genomic sequence	0.77	GO:0016310;GO:0000166;GO:0004672	_	_	_	_	_	_	None	_
comp34182_c0_seq1	388	_	_	_	_	_	_	_	_	_	_	_	_	_	None	_
comp34606_c0_seq1	393	_	_	_	_	_	_	_	_	_	_	_	_	_	None	_
comp17121_c0_seq2	362	_	_	_	_	_	_	_	_	_	_	_	_	_	None	_
comp28003_c0_seq1	531	_	_	_	_	_	_	_	_	_	_	_	_	_	None	_
comp1458_c0_seq1	2024	_	_	_	gi|148906458|gb|ABR16382.1|	unknown [Picea sitchensis]	0.83	GO:0008152;GO:0003824	_	_	_	_	_	_	None	_
comp1510_c0_seq6	436	_	_	_	_	_	_	_	_	_	_	_	_	_	None	_
comp12008_c0_seq4	1158	_	_	_	_	_	_	_	_	_	_	_	_	_	None	_
comp6269_c0_seq2	859	_	_	_	_	_	_	_	_	_	_	_	_	_	None	_
comp21110_c0_seq1	857	_	_	_	_	_	_	_	_	_	_	_	_	_	None	_
comp12025_c0_seq3	741	_	_	_	_	_	_	_	_	_	_	_	_	_	None	_
comp6342_c0_seq4	506	_	_	_	_	_	_	_	_	_	_	_	_	_	None	_
comp18934_c0_seq1	447	_	_	_	gi|167859829|gb|ACA04868.1|	glycosyl transferase family 1 protein [Picea abies]	0.74	GO:0009058;GO:0016740	_	_	_	_	_	_	K03844	ALG11
comp34363_c0_seq1	363	_	_	_	_	_	_	_	_	_	_	_	_	_	None	_
comp18900_c0_seq1	532	_	_	_	_	_	_	_	_	_	_	_	_	_	None	_
comp24749_c0_seq1	472	_	_	_	_	_	_	_	_	_	_	_	_	_	None	_
comp4663_c0_seq1	1457	_	_	_	gi|294463769|gb|ADE77409.1|	unknown [Picea sitchensis]	0.73	_	_	_	_	_	_	_	None	_
comp29758_c0_seq1	435	_	_	_	_	_	_	_	_	_	_	_	_	_	None	_
comp16884_c0_seq3	396	_	_	_	gi|37787875|gb|AAP51051.1|	alcohol dehydrogenase 2 [Saccharomyces pastorianus]	0.8	GO:0004022;GO:0000166;GO:0008270;GO:0055114	_	_	_	_	_	_	K13953	adhP
comp11772_c0_seq4	603	_	_	_	_	_	_	_	_	_	_	_	_	_	None	_
comp1901_c0_seq2	418	_	_	_	gi|116780769|gb|ABK21808.1|	unknown [Picea sitchensis]	0.89	GO:0005840;GO:0042254;GO:0032544;GO:0003735;GO:0009941;GO:0009570	_	_	_	_	_	_	None	_
comp23310_c0_seq1	365	_	_	_	_	_	_	_	_	_	_	_	_	_	None	_
comp10745_c0_seq1	584	_	_	_	_	_	_	_	_	_	_	_	_	_	None	_
comp1697_c0_seq1	1082	gi|203337579|gb|FJ091271.1|	Pinus taeda isolate 5857 anonymous locus 2_2154_02 genomic sequence	0.76	gi|225424333|ref|XP_002284819.1|	PREDICTED: protein PLANT CADMIUM RESISTANCE 2 [Vitis vinifera]	0.74	_	3694.gw1.2748.3.1	SubName: Full=Putative uncharacterized protein;	0.7664	_	_	NOG75940	None	_
comp19372_c0_seq2	436	_	_	_	_	_	_	_	_	_	_	_	_	_	None	_
comp36334_c0_seq1	413	_	_	_	_	_	_	_	_	_	_	_	_	_	None	_
comp6927_c0_seq4	394	_	_	_	_	_	_	_	_	_	_	_	_	_	None	_
comp15667_c0_seq1	366	_	_	_	_	_	_	_	_	_	_	_	_	_	None	_
comp19480_c0_seq1	451	_	_	_	gi|255552428|ref|XP_002517258.1|	phosphatidylinositol 4-kinase, putative [Ricinus communis]	0.86	GO:0016020;GO:0005634;GO:0006661;GO:0009860;GO:0046854;GO:0004430;GO:0048768;GO:0005829;GO:0048015;GO:0035619;GO:0009507	_	_	_	_	_	_	K00888	PI4K
comp30206_c0_seq1	518	gi|308072452|dbj|AB478482.1|	Cycas taitungensis mitochondrial atp9 mRNA for ATPase subunit 9, complete cds	0.94	gi|91992506|gb|ABE72969.1|	ATPase [Camellia sinensis]	1	GO:0005524;GO:0042776;GO:0008289;GO:0006119;GO:0015991;GO:0000276;GO:0016021;GO:0046933;GO:0046961	3694.grail3.0881000101	hypothetical protein	1	_	KOG3025	NOG254418	K02128	ATPeF0C, ATP5G
comp28040_c0_seq2	357	_	_	_	_	_	_	_	_	_	_	_	_	_	None	_
comp5456_c0_seq1	1058	_	_	_	gi|294460712|gb|ADE75930.1|	unknown [Picea sitchensis]	0.87	_	3694.gw1.41.187.1	hypothetical protein	0.7561	_	KOG1881	NOG70351	None	_
comp20185_c0_seq1	749	gi|350529152|dbj|AP012265.1|	Cephalotaxus wilsoniana chloroplast DNA, complete sequence	1	gi|145408629|ref|YP_001152253.1|	ORF40x [Pinus koraiensis]	0.95	GO:0042254;GO:0006412;GO:0003735;GO:0015935;GO:0019843;GO:0009507	_	_	_	_	_	_	K02992	RP-S7, rpsG
comp14744_c0_seq1	1652	_	_	_	gi|167997459|ref|XP_001751436.1|	predicted protein [Physcomitrella patens subsp. patens]	0.66	_	_	_	_	_	_	_	None	_
comp7156_c0_seq6	1365	_	_	_	gi|116785765|gb|ABK23851.1|	unknown [Picea sitchensis]	0.51	_	_	_	_	_	_	_	None	_
comp1213_c0_seq5	504	_	_	_	_	_	_	_	_	_	_	_	_	_	None	_
comp2905_c0_seq1	1306	_	_	_	gi|116781001|gb|ABK21920.1|	unknown [Picea sitchensis]	0.52	_	_	_	_	_	_	_	None	_
comp17394_c0_seq1	601	_	_	_	gi|225446783|ref|XP_002278640.1|	PREDICTED: uncharacterized protein LOC100250574 [Vitis vinifera]	0.69	_	_	_	_	_	_	_	None	_
comp12946_c0_seq3	708	_	_	_	_	_	_	_	_	_	_	_	_	_	None	_
comp18408_c0_seq1	941	_	_	_	gi|356574085|ref|XP_003555182.1|	PREDICTED: pentatricopeptide repeat-containing protein At4g20740-like [Glycine max]	0.78	GO:0005739	_	_	_	_	_	_	None	_
comp2089_c0_seq1	856	_	_	_	gi|116778563|gb|ABK20912.1|	unknown [Picea sitchensis]	0.73	_	_	_	_	_	_	_	None	_
comp12125_c0_seq2	585	_	_	_	_	_	_	_	_	_	_	_	_	_	None	_
comp34565_c0_seq1	410	_	_	_	gi|296087620|emb|CBI34876.3|	unnamed protein product [Vitis vinifera]	0.63	_	_	_	_	_	_	_	None	_
comp6588_c0_seq2	575	_	_	_	_	_	_	_	_	_	_	_	_	_	None	_
comp3149_c0_seq9	575	_	_	_	gi|13661197|gb|AAK37824.1|AF132120_1	laccase [Pinus taeda]	0.89	GO:0019852;GO:0046274;GO:0048046;GO:0006118;GO:0055114;GO:0052716;GO:0005507;GO:0008447	_	_	_	_	_	_	None	_
comp10669_c0_seq2	576	_	_	_	_	_	_	_	_	_	_	_	_	_	None	_
comp14651_c0_seq3	354	_	_	_	_	_	_	_	_	_	_	_	_	_	None	_
comp11613_c0_seq1	834	_	_	_	gi|15226407|ref|NP_179677.1|	protein ULTRAPETALA 2 [Arabidopsis ULT2_ARATH RecName: Full=Protein ULTRAPETALA 2 predicted protein [Arabidop	0.67	GO:0048608;GO:0005634;GO:0009791;GO:0005829;GO:0010073	_	_	_	_	_	_	None	_
comp14367_c0_seq1	1109	_	_	_	_	_	_	_	_	_	_	_	_	_	None	_
comp23474_c0_seq1	630	_	_	_	_	_	_	_	_	_	_	_	_	_	None	_
comp9032_c0_seq1	757	_	_	_	_	_	_	_	_	_	_	_	_	_	None	_
comp308_c0_seq1	1060	_	_	_	gi|15230306|ref|NP_191304.1|	uncharacterized protein [Arabidopsis thaliana]	0.9	GO:0009611;GO:0009620;GO:0009738;GO:0035556;GO:0009753;GO:0010200;GO:0009695;GO:0030968	_	_	_	_	_	_	None	_
comp20172_c0_seq1	377	_	_	_	_	_	_	_	_	_	_	_	_	_	None	_
comp28877_c0_seq1	519	_	_	_	_	_	_	_	_	_	_	_	_	_	None	_
comp91_c0_seq2	829	_	_	_	gi|294460393|gb|ADE75776.1|	unknown [Picea sitchensis]	0.92	GO:0003677;GO:0005667;GO:0006355;GO:0045449;GO:0003700	3218.JGI49509	hypothetical protein	0.8049	_	_	NOG230461	None	_
comp7408_c0_seq1	1214	_	_	_	gi|357479129|ref|XP_003609850.1|	hypothetical protein MTR_4g123700 [Medicago truncatula]	0.73	_	_	_	_	_	_	_	None	_
comp5666_c0_seq2	1163	_	_	_	gi|148907805|gb|ABR17028.1|	unknown [Picea sitchensis]	0.71	_	_	_	_	_	_	_	None	_
comp4480_c0_seq2	437	gi|116792272|gb|EF087043.1|	Picea sitchensis clone WS02750_B12 unknown mRNA	0.87	gi|168052483|ref|XP_001778679.1|	ATP-binding cassette transporter, subfamily I, member 18, ABC component protein PpABCI18 [Physcomitrella patens subsp. patens]	0.87	GO:0015846;GO:0005524;GO:0009902;GO:0045893;GO:0010228;GO:0048481;GO:0005515;GO:0009073;GO:0010207;GO:0015417;GO:0010027;GO:0019761;GO:0006569;GO:0006364;GO:0035304;GO:0016226;GO:0009684;GO:0006200;GO:0019344;GO:0042793;GO:0009570;GO:0009793	_	_	_	_	_	_	K09013	sufC
comp10636_c0_seq1	456	_	_	_	_	_	_	_	_	_	_	_	_	_	None	_
comp19562_c0_seq1	405	_	_	_	gi|15242103|ref|NP_200545.1|	H(+)-ATPase 3 [Arabidopsis thaliana]	0.78	_	_	_	_	_	_	_	K01535	E3.6.3.6
comp25088_c0_seq1	503	_	_	_	gi|148906012|gb|ABR16166.1|	unknown [Picea sitchensis]	0.89	GO:0045493;GO:0046556;GO:0048046;GO:0005982;GO:0005985;GO:0009117;GO:0009505;GO:0046686;GO:0030246;GO:0032450;GO:0010411;GO:0009044;GO:0009507	_	_	_	_	_	_	None	_
comp18569_c0_seq1	406	_	_	_	_	_	_	_	_	_	_	_	_	_	None	_
comp2779_c0_seq1	629	_	_	_	gi|116789261|gb|ABK25178.1|	unknown [Picea sitchensis]	0.9	GO:0045285;GO:0008121;GO:0005750;GO:0006118;GO:0009853;GO:0015992;GO:0006122	3694.estExt_fgenesh4_pm.C_LG_IX0096	SubName: Full=Putative uncharacterized protein;	0.7917	_	KOG3494	NOG262260	K00419	QCR9, UCRC
comp26292_c0_seq1	487	_	_	_	gi|328772255|gb|EGF82293.1|	hypothetical protein BATDEDRAFT_86096 [Batrachochytrium dendrobatidis JAM81]	0.59	_	_	_	_	_	_	_	K10666	RNF5
comp31233_c0_seq1	362	_	_	_	_	_	_	_	_	_	_	_	_	_	None	_
comp17859_c0_seq1	952	_	_	_	gi|116785375|gb|ABK23698.1|	unknown [Picea sitchensis]	0.82	GO:0006804;GO:0006979;GO:0046872;GO:0020037;GO:0004601;GO:0055114	3694.gw1.XVIII.232.1	hypothetical protein	0.768	_	_	NOG266222	K00430	E1.11.1.7
comp28160_c0_seq1	448	_	_	_	gi|302793781|ref|XP_002978655.1|	hypothetical protein SELMODRAFT_56610 [Selaginella moellendorffii]	0.85	GO:0016036;GO:0080147;GO:0046983;GO:0009718	_	_	_	_	_	_	None	_
comp11335_c0_seq5	866	_	_	_	gi|294464028|gb|ADE77534.1|	unknown [Picea sitchensis]	0.78	GO:0016597;GO:0008152;GO:0009735	_	_	_	_	_	_	None	_
comp9678_c0_seq2	589	_	_	_	gi|383137479|gb|AFG49838.1|	Pinus taeda anonymous locus 0_14423_02 genomic sequence Pinus taeda anonymous locus 0_14423_02 genomic sequence Pin	0.48	_	_	_	_	_	_	_	None	_
comp12056_c0_seq2	426	_	_	_	_	_	_	_	_	_	_	_	_	_	None	_
comp3068_c0_seq3	1312	_	_	_	gi|116789202|gb|ABK25157.1|	unknown [Picea sitchensis]	0.55	_	3694.gw1.III.111.1	hypothetical protein	0.7742	_	KOG4282	_	None	_
comp12748_c0_seq1	589	_	_	_	_	_	_	_	_	_	_	_	_	_	None	_
comp17268_c0_seq1	510	_	_	_	_	_	_	_	_	_	_	_	_	_	None	_
comp25212_c0_seq1	359	_	_	_	_	_	_	_	_	_	_	_	_	_	None	_
comp19219_c0_seq1	647	_	_	_	_	_	_	_	_	_	_	_	_	_	None	_
comp14701_c0_seq1	519	_	_	_	gi|294461290|gb|ADE76207.1|	unknown [Picea sitchensis]	0.63	_	_	_	_	_	_	_	None	_
comp19385_c0_seq1	432	_	_	_	_	_	_	_	_	_	_	_	_	_	None	_
comp29547_c0_seq1	390	_	_	_	gi|326675573|ref|XP_001333061.3|	PREDICTED: hypothetical protein LOC793321 [Danio rerio]	0.44	_	_	_	_	_	_	_	None	_
comp29046_c0_seq1	442	_	_	_	_	_	_	_	_	_	_	_	_	_	None	_
comp18951_c0_seq1	708	_	_	_	_	_	_	_	_	_	_	_	_	_	None	_
comp6964_c0_seq4	383	_	_	_	gi|255579228|ref|XP_002530460.1|	transcription cofactor, putative [Ricinus communis]	0.61	GO:0044238;GO:0050896;GO:0044237;GO:0044710	_	_	_	_	_	_	None	_
comp3582_c0_seq4	368	_	_	_	_	_	_	_	_	_	_	_	_	_	None	_
comp28354_c0_seq1	629	_	_	_	_	_	_	_	_	_	_	_	_	_	None	_
comp1826_c0_seq6	755	_	_	_	_	_	_	_	_	_	_	_	_	_	None	_
comp29847_c0_seq1	482	_	_	_	_	_	_	_	_	_	_	_	_	_	None	_
comp18428_c0_seq1	688	_	_	_	_	_	_	_	_	_	_	_	_	_	None	_
comp14914_c0_seq1	443	_	_	_	_	_	_	_	_	_	_	_	_	_	None	_
comp1291_c0_seq2	2793	gi|102139842|gb|AC186748.1|	Musa acuminata clone MA4_8L21, complete sequence	0.79	gi|356563545|ref|XP_003550022.1|	PREDICTED: subtilisin-like protease-like [Glycine max]	0.72	GO:0010214;GO:0008152;GO:0005618;GO:0005576;GO:0008236	29760.GSVIVG00019628001	SubName: Full=Chromosome chr7 scaffold_20, whole genome shotgun sequence;	0.8023	COG1404	_	_	None	_
comp19185_c0_seq1	389	_	_	_	_	_	_	_	_	_	_	_	_	_	None	_
comp26484_c0_seq1	464	_	_	_	_	_	_	_	_	_	_	_	_	_	None	_
comp12499_c0_seq3	607	_	_	_	_	_	_	_	_	_	_	_	_	_	None	_
comp3040_c0_seq2	622	_	_	_	_	_	_	_	_	_	_	_	_	_	None	_
comp16064_c0_seq1	547	_	_	_	_	_	_	_	_	_	_	_	_	_	None	_
comp16061_c0_seq3	664	_	_	_	_	_	_	_	_	_	_	_	_	_	None	_
comp4064_c0_seq4	599	_	_	_	_	_	_	_	_	_	_	_	_	_	None	_
comp6663_c0_seq1	602	_	_	_	gi|224063078|ref|XP_002300985.1|	predicted protein [Populus predicted protein [Populus trichocarpa]	0.7	GO:0009644;GO:0006457;GO:0005739;GO:0009408;GO:0042542	_	_	_	_	_	_	None	_
comp7327_c0_seq8	484	_	_	_	_	_	_	_	_	_	_	_	_	_	None	_
comp12073_c0_seq1	697	_	_	_	gi|116789933|gb|ABK25443.1|	unknown [Picea sitchensis]	0.77	GO:0016757	_	_	_	_	_	_	K13095	SF1
comp23887_c0_seq1	392	_	_	_	_	_	_	_	_	_	_	_	_	_	None	_
comp3868_c0_seq2	626	gi|294461555|gb|BT122993.1|	Picea sitchensis clone WS0464_F19 unknown mRNA	0.88	gi|255565455|ref|XP_002523718.1|	zinc finger protein, putative [Ricinus communis]	0.9	GO:0008270	_	_	_	_	_	_	K10144	RCHY1, PIRH2
comp13023_c0_seq4	818	_	_	_	_	_	_	_	_	_	_	_	_	_	None	_
comp1676_c0_seq7	429	_	_	_	_	_	_	_	_	_	_	_	_	_	None	_
comp20118_c0_seq1	403	_	_	_	_	_	_	_	_	_	_	_	_	_	None	_
comp15999_c0_seq1	437	_	_	_	gi|147785798|emb|CAN70910.1|	hypothetical protein VITISV_012544 [Vitis vinifera]	0.61	GO:0016757;GO:0050896	_	_	_	_	_	_	K08237	E2.4.1.218
comp25023_c0_seq1	446	_	_	_	_	_	_	_	_	_	_	_	_	_	None	_
comp27977_c0_seq1	459	_	_	_	_	_	_	_	_	_	_	_	_	_	None	_
comp21_c0_seq1	3432	gi|350529152|dbj|AP012265.1|	Cephalotaxus wilsoniana chloroplast DNA, complete sequence	0.99	gi|358349383|ref|XP_003638717.1|	Cell wall-associated hydrolase [Medicago truncatula]	0.96	GO:0016787	_	_	_	_	_	_	None	_
comp12138_c0_seq2	431	_	_	_	_	_	_	_	_	_	_	_	_	_	None	_
comp26645_c0_seq1	525	_	_	_	_	_	_	_	_	_	_	_	_	_	None	_
comp29911_c0_seq1	432	_	_	_	_	_	_	_	_	_	_	_	_	_	None	_
comp99_c0_seq1	1284	gi|224286705|gb|BT071605.1|	Picea sitchensis clone WS02928_L16 unknown mRNA	0.78	gi|116779873|gb|ABK21457.1|	unknown [Picea sitchensis]	0.91	GO:0015200;GO:0006833;GO:0072489;GO:0015204;GO:0051739;GO:0009705;GO:0042807;GO:0000326;GO:0009505;GO:0016021;GO:0009941;GO:0071918;GO:0005886	3694.eugene3.00011331	SubName: Full=Putative uncharacterized protein;	0.9099	COG0580	_	_	K09873	TIP
comp20821_c0_seq1	417	_	_	_	_	_	_	_	_	_	_	_	_	_	None	_
comp25019_c0_seq1	382	_	_	_	_	_	_	_	_	_	_	_	_	_	None	_
comp12315_c0_seq1	536	_	_	_	_	_	_	_	_	_	_	_	_	_	None	_
comp10259_c0_seq1	1587	_	_	_	gi|116788266|gb|ABK24813.1|	unknown [Picea sitchensis]	0.65	_	_	_	_	_	_	_	None	_
comp8153_c0_seq1	441	_	_	_	_	_	_	_	_	_	_	_	_	_	None	_
comp2375_c0_seq3	355	_	_	_	_	_	_	_	_	_	_	_	_	_	None	_
comp25169_c0_seq1	576	_	_	_	_	_	_	_	_	_	_	_	_	_	None	_
comp15657_c0_seq1	493	_	_	_	_	_	_	_	_	_	_	_	_	_	None	_
comp3140_c0_seq2	1622	_	_	_	gi|148907099|gb|ABR16693.1|	unknown [Picea sitchensis]	0.83	_	_	_	_	_	_	_	None	_
comp34244_c0_seq1	479	_	_	_	_	_	_	_	_	_	_	_	_	_	None	_
comp7327_c0_seq10	456	_	_	_	_	_	_	_	_	_	_	_	_	_	None	_
comp22697_c0_seq2	367	_	_	_	_	_	_	_	_	_	_	_	_	_	None	_
comp3635_c0_seq1	711	_	_	_	gi|294462804|gb|ADE76945.1|	unknown [Picea sitchensis]	0.96	GO:0016023	3694.gw1.XV.2171.1	hypothetical protein	0.9275	_	KOG0267	NOG250956	None	_
comp3860_c0_seq1	931	_	_	_	gi|116787834|gb|ABK24659.1|	unknown [Picea sitchensis]	0.74	GO:0046872	_	_	_	_	_	_	None	_
comp30588_c0_seq2	362	_	_	_	_	_	_	_	_	_	_	_	_	_	None	_
comp16117_c0_seq1	645	_	_	_	_	_	_	_	_	_	_	_	_	_	None	_
comp7456_c0_seq1	1268	_	_	_	_	_	_	_	_	_	_	_	_	_	None	_
comp29400_c0_seq1	359	_	_	_	_	_	_	_	_	_	_	_	_	_	None	_
comp25315_c0_seq1	357	_	_	_	_	_	_	_	_	_	_	_	_	_	None	_
comp11251_c0_seq1	1238	_	_	_	gi|294464262|gb|ADE77644.1|	unknown [Picea sitchensis]	0.56	_	_	_	_	_	_	_	None	_
comp36294_c0_seq1	355	_	_	_	_	_	_	_	_	_	_	_	_	_	None	_
comp21542_c0_seq2	513	_	_	_	gi|148910474|gb|ABR18312.1|	unknown [Picea sitchensis]	0.79	_	_	_	_	_	_	_	None	_
comp18013_c0_seq1	357	_	_	_	_	_	_	_	_	_	_	_	_	_	None	_
comp18396_c0_seq2	356	_	_	_	_	_	_	_	_	_	_	_	_	_	None	_
comp5333_c0_seq1	432	_	_	_	gi|363807948|ref|NP_001242454.1|	uncharacterized protein LOC100803981 [Glycine max]	0.93	_	_	_	_	_	_	_	None	_
comp22954_c0_seq1	370	_	_	_	_	_	_	_	_	_	_	_	_	_	None	_
comp23574_c0_seq1	425	_	_	_	_	_	_	_	_	_	_	_	_	_	None	_
comp14279_c0_seq3	412	_	_	_	_	_	_	_	_	_	_	_	_	_	None	_
comp9649_c0_seq1	1126	_	_	_	gi|294461642|gb|ADE76381.1|	unknown [Picea sitchensis]	0.81	_	_	_	_	_	_	_	None	_
comp4435_c0_seq2	357	_	_	_	_	_	_	_	_	_	_	_	_	_	None	_
comp32391_c0_seq1	354	_	_	_	_	_	_	_	_	_	_	_	_	_	None	_
comp13510_c0_seq2	503	_	_	_	_	_	_	_	_	_	_	_	_	_	None	_
comp5622_c1_seq1	523	_	_	_	_	_	_	_	_	_	_	_	_	_	None	_
comp26417_c0_seq1	503	_	_	_	_	_	_	_	_	_	_	_	_	_	None	_
comp15163_c0_seq1	455	_	_	_	_	_	_	_	_	_	_	_	_	_	None	_
comp2805_c0_seq4	410	_	_	_	_	_	_	_	_	_	_	_	_	_	None	_
comp2732_c0_seq3	614	_	_	_	gi|192910796|gb|ACF06506.1|	RNA polymerase [Elaeis guineensis]	0.88	GO:0005665;GO:0003899;GO:0005730;GO:0006144;GO:0006206;GO:0009536;GO:0006351	_	_	_	_	_	_	K03016	RPB8, POLR2H
comp11307_c0_seq1	500	_	_	_	_	_	_	_	_	_	_	_	_	_	None	_
comp14923_c0_seq1	668	_	_	_	_	_	_	_	_	_	_	_	_	_	None	_
comp27779_c0_seq1	364	_	_	_	_	_	_	_	_	_	_	_	_	_	None	_
comp24666_c0_seq1	578	_	_	_	_	_	_	_	_	_	_	_	_	_	None	_
comp7594_c0_seq2	1657	_	_	_	gi|148907940|gb|ABR17090.1|	unknown [Picea sitchensis]	0.71	_	_	_	_	_	_	_	None	_
comp33927_c0_seq1	459	_	_	_	_	_	_	_	_	_	_	_	_	_	None	_
comp31758_c0_seq1	389	_	_	_	_	_	_	_	_	_	_	_	_	_	None	_
comp12459_c0_seq2	856	_	_	_	gi|148906369|gb|ABR16339.1|	unknown [Picea sitchensis]	0.62	_	3694.gw1.XIII.1083.1	hypothetical protein	0.7667	COG5540	_	_	None	_
comp14860_c0_seq1	424	_	_	_	_	_	_	_	_	_	_	_	_	_	None	_
comp8885_c0_seq2	642	_	_	_	_	_	_	_	_	_	_	_	_	_	None	_
comp11015_c0_seq1	464	_	_	_	_	_	_	_	_	_	_	_	_	_	None	_
comp12579_c0_seq1	761	_	_	_	_	_	_	_	_	_	_	_	_	_	None	_
comp1990_c0_seq1	1724	gi|148910807|gb|EF678743.1|	Picea sitchensis clone WS0299_D22 unknown mRNA	0.72	gi|148910808|gb|ABR18470.1|	unknown [Picea sitchensis]	0.76	GO:0016740	_	_	_	_	_	_	None	_
comp12725_c0_seq14	1186	_	_	_	_	_	_	_	_	_	_	_	_	_	None	_
comp17588_c0_seq1	890	_	_	_	gi|159474026|ref|XP_001695130.1|	cell wall protein pherophorin-C10 [Chlamydomonas reinhardtii]	0.47	_	_	_	_	_	_	_	K11653	ARID1
comp1822_c0_seq7	644	_	_	_	_	_	_	_	_	_	_	_	_	_	None	_
comp343_c0_seq6	502	_	_	_	gi|116788573|gb|ABK24926.1|	unknown [Picea sitchensis]	0.68	_	_	_	_	_	_	_	None	_
comp2621_c0_seq8	417	gi|148908608|gb|EF677600.1|	Picea sitchensis clone WS02771_I11 unknown mRNA	0.88	gi|116791388|gb|ABK25962.1|	unknown [Picea sitchensis]	0.81	GO:0006804;GO:0006979;GO:0020037;GO:0004601;GO:0016023;GO:0055114	_	_	_	_	_	_	K00430	E1.11.1.7
comp9773_c0_seq3	646	gi|294461489|gb|BT122960.1|	Picea sitchensis clone WS0463_M01 unknown mRNA	0.9	gi|294461490|gb|ADE76306.1|	unknown [Picea sitchensis]	0.95	GO:0016773	_	_	_	_	_	_	K08874	TRRAP
comp10812_c0_seq2	924	_	_	_	gi|116789323|gb|ABK25203.1|	unknown [Picea sitchensis]	0.83	GO:0016020;GO:0008138;GO:0006470;GO:0043405	_	_	_	_	_	_	None	_
comp343_c0_seq1	1539	_	_	_	gi|116792397|gb|ABK26349.1|	unknown [Picea sitchensis]	0.72	_	_	_	_	_	_	_	None	_
comp31647_c0_seq1	402	_	_	_	_	_	_	_	_	_	_	_	_	_	None	_
comp4084_c0_seq1	1414	_	_	_	gi|356572958|ref|XP_003554632.1|	PREDICTED: uncharacterized protein LOC100811105 [Glycine max]	0.9	GO:0005982;GO:0045330;GO:0005985;GO:0030599;GO:0005618;GO:0004857;GO:0043086;GO:0009536;GO:0042545	_	_	_	_	_	_	None	_
comp1459_c0_seq5	430	_	_	_	gi|224058229|ref|XP_002299467.1|	predicted protein [Populus predicted protein [Populus trichocarpa]	0.62	_	_	_	_	_	_	_	None	_
comp27368_c0_seq1	631	_	_	_	_	_	_	_	_	_	_	_	_	_	None	_
comp13511_c0_seq1	1586	_	_	_	_	_	_	_	_	_	_	_	_	_	None	_
comp8549_c0_seq1	788	_	_	_	_	_	_	_	_	_	_	_	_	_	None	_
comp432_c0_seq16	383	_	_	_	gi|148905856|gb|ABR16090.1|	unknown [Picea sitchensis]	0.83	GO:0055114;GO:0016491	_	_	_	_	_	_	None	_
comp11889_c0_seq2	829	gi|133711823|gb|EF094941.1|	Solanum pimpinellifolium cv. LA1589 phage lambda clones EK42, EK44, EK53, complete sequence	0.87	gi|297742152|emb|CBI33939.3|	unnamed protein product [Vitis vinifera]	1	GO:0004674;GO:0005524;GO:0009069;GO:0006468	_	_	_	_	_	_	None	_
comp17356_c0_seq1	446	_	_	_	_	_	_	_	_	_	_	_	_	_	None	_
comp11052_c0_seq1	561	_	_	_	_	_	_	_	_	_	_	_	_	_	None	_
comp8037_c0_seq3	450	gi|270143982|gb|BT110934.1|	Picea glauca clone GQ03229_P10 mRNA sequence	0.87	gi|226492022|ref|NP_001140785.1|	uncharacterized protein LOC100272860 [Zea mays]	0.97	GO:0006457;GO:0005634;GO:0009535;GO:0003755;GO:0005524;GO:0030247;GO:0009069;GO:0006468;GO:0004674;GO:0009543;GO:0000413;GO:0005528;GO:0042631	_	_	_	_	_	_	None	_
comp32256_c0_seq1	468	_	_	_	_	_	_	_	_	_	_	_	_	_	None	_
comp9954_c0_seq3	775	gi|270150839|gb|BT117725.1|	Picea glauca clone GQ03908_M22 mRNA sequence	0.86	_	_	_	_	_	_	_	_	_	_	K11792	DDA1
comp18894_c0_seq1	568	_	_	_	_	_	_	_	_	_	_	_	_	_	None	_
comp3090_c0_seq6	1207	_	_	_	gi|255553925|ref|XP_002518003.1|	conserved hypothetical protein [Ricinus communis]	0.69	GO:0046658	_	_	_	_	_	_	None	_
comp15000_c0_seq1	642	_	_	_	_	_	_	_	_	_	_	_	_	_	None	_
comp16646_c0_seq1	437	_	_	_	_	_	_	_	_	_	_	_	_	_	None	_
comp2344_c0_seq1	1642	_	_	_	gi|116783434|gb|ABK22940.1|	unknown [Picea sitchensis]	0.85	GO:0009738	_	_	_	_	_	_	K14496	PYL
comp9628_c0_seq5	678	_	_	_	_	_	_	_	_	_	_	_	_	_	None	_
comp29154_c0_seq1	468	_	_	_	_	_	_	_	_	_	_	_	_	_	None	_
comp21070_c0_seq1	366	_	_	_	_	_	_	_	_	_	_	_	_	_	None	_
comp22321_c0_seq1	700	_	_	_	_	_	_	_	_	_	_	_	_	_	None	_
comp7985_c0_seq1	550	_	_	_	gi|148909624|gb|ABR17903.1|	unknown [Picea sitchensis]	0.84	GO:0008270	_	_	_	_	_	_	None	_
comp7828_c0_seq1	1048	_	_	_	_	_	_	_	_	_	_	_	_	_	None	_
comp464_c0_seq1	734	_	_	_	gi|148909046|gb|ABR17626.1|	unknown [Picea sitchensis]	0.69	_	_	_	_	_	_	_	None	_
comp27387_c0_seq1	404	_	_	_	_	_	_	_	_	_	_	_	_	_	None	_
comp11004_c0_seq6	544	_	_	_	_	_	_	_	_	_	_	_	_	_	None	_
comp3163_c0_seq1	1102	_	_	_	gi|297816832|ref|XP_002876299.1|	integral membrane family protein [Arabidopsis lyrata subsp. lyrata]	0.73	GO:0016021;GO:0005886	_	_	_	_	_	_	None	_
comp6897_c0_seq7	408	_	_	_	gi|224082252|ref|XP_002306618.1|	predicted protein [Populus predicted protein [Populus trichocarpa]	0.76	GO:0046482;GO:0009536;GO:0005886	_	_	_	_	_	_	None	_
comp12827_c0_seq3	496	_	_	_	_	_	_	_	_	_	_	_	_	_	None	_
comp1736_c0_seq1	679	_	_	_	_	_	_	_	_	_	_	_	_	_	None	_
comp35455_c0_seq1	388	_	_	_	_	_	_	_	_	_	_	_	_	_	None	_
comp25948_c0_seq1	358	_	_	_	_	_	_	_	_	_	_	_	_	_	None	_
comp10224_c0_seq1	1684	_	_	_	gi|157165820|gb|ABV24999.1|	polygalacturonase 2 [Oncidium Gower Ramsey]	0.73	GO:0008152;GO:0016798	29760.GSVIVG00002737001	SubName: Full=Chromosome chr1 scaffold_135, whole genome shotgun sequence;	0.8182	COG5434	_	_	K01184	E3.2.1.15
comp15887_c0_seq9	465	_	_	_	_	_	_	_	_	_	_	_	_	_	None	_
comp8259_c0_seq1	876	_	_	_	gi|151934191|gb|ABS18433.1|	WRKY34 [Glycine max]	0.57	GO:0003677;GO:0006355	_	_	_	_	_	_	None	_
comp12160_c0_seq1	426	_	_	_	_	_	_	_	_	_	_	_	_	_	None	_
comp28262_c0_seq1	477	_	_	_	gi|116788606|gb|ABK24936.1|	unknown [Picea sitchensis]	0.67	GO:0016740	_	_	_	_	_	_	None	_
comp2876_c0_seq1	880	_	_	_	_	_	_	_	_	_	_	_	_	_	None	_
comp13489_c0_seq3	402	_	_	_	_	_	_	_	_	_	_	_	_	_	None	_
comp32988_c0_seq1	584	_	_	_	_	_	_	_	_	_	_	_	_	_	None	_
comp18066_c0_seq1	545	_	_	_	gi|118485692|gb|ABK94696.1|	unknown [Populus trichocarpa]	0.81	GO:0009116;GO:0006355;GO:0009113;GO:0004044;GO:0009965;GO:0019901;GO:0006541;GO:0009532;GO:0009507;GO:0005634;GO:0051536;GO:0006536;GO:0046872;GO:0005618;GO:0006164;GO:0000079	_	_	_	_	_	_	K00764	E2.4.2.14, purF
comp10670_c0_seq1	374	gi|168068008|ref|XM_001785838.1|	Physcomitrella patens subsp. patens histone H3 (HTR1503) mRNA, complete cds	0.84	gi|351722020|ref|NP_001238509.1|	uncharacterized protein LOC100306416 [Glycine max]	1	GO:0005634;GO:0003677;GO:0046982;GO:0006334;GO:0000786	_	_	_	_	_	_	K11253	H3
comp28967_c0_seq1	381	_	_	_	gi|356527358|ref|XP_003532278.1|	PREDICTED: cell division control protein 45 homolog [Glycine max]	0.79	GO:0006279;GO:0008283;GO:0048229;GO:0006270;GO:0051567;GO:0006306	_	_	_	_	_	_	K06628	CDC45
comp14337_c0_seq1	488	_	_	_	_	_	_	_	_	_	_	_	_	_	None	_
comp17917_c0_seq3	497	_	_	_	_	_	_	_	_	_	_	_	_	_	None	_
comp1374_c0_seq1	920	_	_	_	gi|294463696|gb|ADE77374.1|	unknown [Picea sitchensis]	0.72	GO:0005739	_	_	_	_	_	_	None	_
comp8385_c0_seq1	468	_	_	_	_	_	_	_	_	_	_	_	_	_	None	_
comp9905_c0_seq1	433	gi|358248163|ref|NM_001252900.1|	Glycine max phytochrome-associated serine/threonine protein phosphatase-like (LOC100820006), mRNA	0.81	gi|224097404|ref|XP_002310919.1|	predicted protein [Populus predicted protein [Populus trichocarpa]	0.98	GO:0009910;GO:0005634;GO:0004721;GO:0006470;GO:0005737	_	_	_	_	_	_	K15498	PPP6C
comp24695_c0_seq1	385	_	_	_	_	_	_	_	_	_	_	_	_	_	None	_
comp1828_c1_seq3	824	_	_	_	gi|168012627|ref|XP_001759003.1|	predicted protein [Physcomitrella patens subsp. patens]	0.77	GO:0000902;GO:0044424	_	_	_	_	_	_	K05752	C3ORF10, HSPC300
comp15838_c0_seq2	390	_	_	_	gi|294460413|gb|ADE75785.1|	unknown [Picea sitchensis]	0.68	_	_	_	_	_	_	_	None	_
comp20905_c0_seq1	427	_	_	_	_	_	_	_	_	_	_	_	_	_	None	_
comp2330_c0_seq1	902	_	_	_	gi|116779657|gb|ABK21382.1|	unknown [Picea sitchensis]	0.89	GO:0006886;GO:0015450;GO:0009941;GO:0005741	29760.GSVIVG00029635001	SubName: Full=Chromosome chr9 scaffold_49, whole genome shotgun sequence;	0.7746	_	_	NOG256180	None	_
comp5045_c0_seq5	549	_	_	_	_	_	_	_	_	_	_	_	_	_	None	_
comp23775_c0_seq1	926	_	_	_	_	_	_	_	_	_	_	_	_	_	None	_
comp32631_c0_seq1	364	_	_	_	_	_	_	_	_	_	_	_	_	_	None	_
comp11189_c0_seq6	356	_	_	_	_	_	_	_	_	_	_	_	_	_	None	_
comp30074_c0_seq1	378	_	_	_	_	_	_	_	_	_	_	_	_	_	None	_
comp17976_c0_seq1	624	_	_	_	_	_	_	_	_	_	_	_	_	_	None	_
comp10651_c0_seq1	1499	_	_	_	_	_	_	_	_	_	_	_	_	_	None	_
comp25988_c0_seq1	452	_	_	_	_	_	_	_	_	_	_	_	_	_	None	_
comp35861_c0_seq1	357	_	_	_	gi|148909481|gb|ABR17838.1|	unknown [Picea sitchensis]	0.72	_	_	_	_	_	_	_	None	_
comp7549_c0_seq2	540	_	_	_	_	_	_	_	_	_	_	_	_	_	None	_
comp1148_c0_seq1	924	_	_	_	gi|294461322|gb|ADE76223.1|	unknown [Picea sitchensis]	0.96	GO:0005524;GO:0004674;GO:0009069;GO:0006468;GO:0009788	_	_	_	_	_	_	None	_
comp19020_c0_seq1	936	_	_	_	_	_	_	_	_	_	_	_	_	_	None	_
comp9508_c0_seq3	563	_	_	_	gi|294464863|gb|ADE77937.1|	unknown [Picea sitchensis]	0.81	GO:0000166;GO:0003676	_	_	_	_	_	_	K12881	THOC4, ALY
comp23708_c0_seq1	436	_	_	_	_	_	_	_	_	_	_	_	_	_	None	_
comp26039_c0_seq1	368	_	_	_	gi|224109580|ref|XP_002315242.1|	predicted protein [Populus predicted protein [Populus trichocarpa]	0.76	GO:0046914;GO:0005739;GO:0055114;GO:0016624	_	_	_	_	_	_	K00164	OGDH, sucA
comp7424_c0_seq1	667	_	_	_	_	_	_	_	_	_	_	_	_	_	None	_
comp2232_c0_seq5	773	_	_	_	_	_	_	_	_	_	_	_	_	_	None	_
comp13848_c0_seq2	508	_	_	_	_	_	_	_	_	_	_	_	_	_	None	_
comp10826_c0_seq3	568	gi|294461950|gb|BT123196.1|	Picea sitchensis clone WS04710_A06 unknown mRNA	0.9	gi|294461951|gb|ADE76531.1|	unknown [Picea sitchensis]	1	GO:0008270;GO:0016567;GO:0004842	_	_	_	_	_	_	None	_
comp19737_c0_seq1	547	gi|356504784|ref|XM_003521127.1|	PREDICTED: Glycine max zinc-metallopeptidase, peroxisomal-like (LOC100804856), mRNA	0.75	gi|116783332|gb|ABK22896.1|	unknown [Picea sitchensis]	0.96	GO:0006508;GO:0004222;GO:0008270;GO:0009536	_	_	_	_	_	_	K01408	IDE, ide
comp24838_c0_seq1	742	_	_	_	_	_	_	_	_	_	_	_	_	_	None	_
comp7149_c0_seq5	399	_	_	_	_	_	_	_	_	_	_	_	_	_	None	_
comp19726_c0_seq1	378	_	_	_	_	_	_	_	_	_	_	_	_	_	None	_
comp10480_c0_seq1	1132	_	_	_	_	_	_	_	_	_	_	_	_	_	None	_
comp6802_c0_seq1	917	_	_	_	gi|294463175|gb|ADE77124.1|	unknown [Picea sitchensis]	0.78	_	_	_	_	_	_	_	None	_
comp20334_c0_seq1	709	_	_	_	gi|301604910|ref|XP_002932098.1|	PREDICTED: copia protein-like [Xenopus (Silurana) tropicalis]	0.55	_	_	_	_	_	_	_	None	_
comp12430_c0_seq1	514	_	_	_	_	_	_	_	_	_	_	_	_	_	None	_
comp18954_c0_seq4	769	_	_	_	_	_	_	_	_	_	_	_	_	_	None	_
comp2737_c0_seq1	1964	gi|302822247|ref|XM_002992737.1|	Selaginella moellendorffii hypothetical protein, mRNA	0.75	gi|18700178|gb|AAL77700.1|	F24L7.3/F24L7.3 [Arabidopsis thaliana]	0.76	GO:0055085;GO:0006817;GO:0005315;GO:0016021	_	_	_	_	_	_	None	_
comp30883_c0_seq1	830	_	_	_	_	_	_	_	_	_	_	_	_	_	None	_
comp3890_c0_seq4	423	_	_	_	gi|148906395|gb|ABR16352.1|	unknown [Picea sitchensis]	0.89	GO:0006508;GO:0004185	_	_	_	_	_	_	None	_
comp7263_c0_seq2	1019	_	_	_	gi|79325137|ref|NP_001031653.1|	uncharacterized protein [Arabidopsis thaliana]	0.66	GO:0005739	_	_	_	_	_	_	None	_
comp28203_c0_seq1	364	_	_	_	_	_	_	_	_	_	_	_	_	_	None	_
comp21299_c0_seq1	528	_	_	_	gi|116787084|gb|ABK24369.1|	unknown [Picea sitchensis]	0.76	GO:0005634;GO:0006949	_	_	_	_	_	_	None	_
comp5553_c0_seq2	402	_	_	_	_	_	_	_	_	_	_	_	_	_	None	_
comp10238_c0_seq1	462	_	_	_	_	_	_	_	_	_	_	_	_	_	None	_
comp24849_c0_seq1	695	_	_	_	_	_	_	_	_	_	_	_	_	_	None	_
comp29877_c0_seq1	375	_	_	_	_	_	_	_	_	_	_	_	_	_	None	_
comp10940_c0_seq3	387	_	_	_	_	_	_	_	_	_	_	_	_	_	None	_
comp31180_c0_seq1	506	_	_	_	_	_	_	_	_	_	_	_	_	_	None	_
comp1660_c0_seq1	431	_	_	_	_	_	_	_	_	_	_	_	_	_	None	_
comp4080_c0_seq3	1006	_	_	_	gi|148910173|gb|ABR18168.1|	unknown [Picea sitchensis]	0.71	GO:0009260;GO:0016740;GO:0009201	_	_	_	_	_	_	None	_
comp2747_c0_seq2	610	_	_	_	_	_	_	_	_	_	_	_	_	_	None	_
comp8384_c0_seq5	375	_	_	_	gi|116787066|gb|ABK24361.1|	unknown [Picea sitchensis]	0.67	GO:0003723	_	_	_	_	_	_	None	_
comp13566_c0_seq1	442	_	_	_	_	_	_	_	_	_	_	_	_	_	None	_
comp1287_c0_seq4	540	_	_	_	_	_	_	_	_	_	_	_	_	_	None	_
comp7065_c0_seq6	570	_	_	_	_	_	_	_	_	_	_	_	_	_	None	_
comp33900_c0_seq1	375	gi|159906223|gb|DQ901954.2|	Aureobasidium pullulans putative delta-9 desaturase (Ole1) gene, complete cds	0.87	gi|407916784|gb|EKG10114.1|	Cytochrome b5 [Macrophomina phaseolina MS6]	0.9	GO:0005783;GO:0020037;GO:0005506;GO:0016021;GO:0004768;GO:0006633;GO:0055114	_	_	_	_	_	_	K00507	SCD, desC
comp3404_c1_seq9	539	_	_	_	gi|224120504|ref|XP_002331064.1|	predicted protein [Populus predicted protein [Populus trichocarpa]	0.71	_	_	_	_	_	_	_	None	_
comp29619_c0_seq1	494	_	_	_	_	_	_	_	_	_	_	_	_	_	None	_
comp6922_c0_seq4	474	_	_	_	_	_	_	_	_	_	_	_	_	_	None	_
comp17974_c0_seq1	646	_	_	_	_	_	_	_	_	_	_	_	_	_	None	_
comp4821_c0_seq1	457	_	_	_	_	_	_	_	_	_	_	_	_	_	None	_
comp10189_c0_seq1	422	_	_	_	_	_	_	_	_	_	_	_	_	_	None	_
comp19009_c0_seq1	554	_	_	_	gi|60327226|gb|AAX19036.1|	Hcr2-p7.7 [Solanum pimpinellifolium]	0.56	GO:0016740	_	_	_	_	_	_	None	_
comp1873_c0_seq2	1468	_	_	_	gi|357506343|ref|XP_003623460.1|	hypothetical protein MTR_7g071110 [Medicago truncatula]	0.58	GO:0005886	_	_	_	_	_	_	None	_
comp33858_c0_seq1	358	_	_	_	_	_	_	_	_	_	_	_	_	_	None	_
comp2232_c0_seq6	549	_	_	_	_	_	_	_	_	_	_	_	_	_	None	_
comp11137_c0_seq2	1011	_	_	_	gi|302788598|ref|XP_002976068.1|	hypothetical protein SELMODRAFT_104101 [Selaginella moellendorffii]	0.72	GO:0016020	_	_	_	_	_	_	K13754	SLC24A6, NCKX6
comp33416_c0_seq1	376	_	_	_	_	_	_	_	_	_	_	_	_	_	None	_
comp11005_c0_seq2	360	_	_	_	gi|294463444|gb|ADE77252.1|	unknown [Picea sitchensis]	0.85	GO:0051252;GO:0004540;GO:0008033	_	_	_	_	_	_	None	_
comp15830_c0_seq1	400	_	_	_	_	_	_	_	_	_	_	_	_	_	None	_
comp16074_c0_seq1	408	_	_	_	_	_	_	_	_	_	_	_	_	_	None	_
comp29142_c0_seq1	419	_	_	_	_	_	_	_	_	_	_	_	_	_	None	_
comp2014_c0_seq1	1005	gi|351724682|ref|NM_001249881.1|	Glycine max uncharacterized LOC100527748 (LOC100527748), mRNA >gi|255633103|gb|BT092617.1| Soybean clone JCVI-FLGm-11I24 unknown mRNA	0.8	gi|148909516|gb|ABR17854.1|	unknown [Picea sitchensis]	0.95	GO:0048193;GO:0009407;GO:0006944;GO:0009507	29760.GSVIVG00015044001	SubName: Full=Putative uncharacterized protein (Chromosome chr18 scaffold_1, whole genome sh [...]	0.931	_	KOG3357	_	K12165	UFC1
comp27433_c0_seq1	368	_	_	_	_	_	_	_	_	_	_	_	_	_	None	_
comp7075_c0_seq1	3352	_	_	_	gi|224089454|ref|XP_002308723.1|	glutamate-gated kainate-type ion channel receptor subunit GluR5 [Populus trichocarpa]	0.59	GO:0006810;GO:0016020;GO:0043231;GO:0044444;GO:0005215	_	_	_	_	_	_	None	_
comp15954_c0_seq2	640	_	_	_	_	_	_	_	_	_	_	_	_	_	None	_
comp2552_c0_seq4	471	_	_	_	_	_	_	_	_	_	_	_	_	_	None	_
comp30202_c0_seq1	441	_	_	_	_	_	_	_	_	_	_	_	_	_	None	_
comp26722_c0_seq2	353	_	_	_	_	_	_	_	_	_	_	_	_	_	None	_
comp11428_c0_seq2	416	_	_	_	_	_	_	_	_	_	_	_	_	_	None	_
comp14144_c0_seq3	458	_	_	_	_	_	_	_	_	_	_	_	_	_	None	_
comp5635_c0_seq3	887	_	_	_	_	_	_	_	_	_	_	_	_	_	None	_
comp2011_c0_seq1	2899	gi|270136095|gb|BT103047.1|	Picea glauca clone GQ0205_K04 mRNA sequence	0.76	gi|225431005|ref|XP_002279210.1|	PREDICTED: CBS domain-containing protein CBSX6 [Vitis vinifera]	0.8	GO:0008152;GO:0003824	_	_	_	_	_	_	None	_
comp28005_c0_seq1	374	_	_	_	_	_	_	_	_	_	_	_	_	_	None	_
comp3462_c0_seq2	607	_	_	_	_	_	_	_	_	_	_	_	_	_	None	_
comp1296_c0_seq1	989	_	_	_	gi|379738046|ref|YP_005331552.1|	glycosyl transferase family 51 [Blastococcus saxobsidens DD2]	0.65	GO:0016020;GO:0016043;GO:0070882;GO:0030312;GO:0005488	_	_	_	_	_	_	None	_
comp20495_c0_seq1	500	_	_	_	_	_	_	_	_	_	_	_	_	_	None	_
comp9768_c0_seq1	999	gi|294463037|gb|BT123757.1|	Picea sitchensis clone WS04716_O12 unknown mRNA	0.81	gi|294461640|gb|ADE76380.1|	unknown [Picea sitchensis]	0.82	GO:0009846;GO:0032440;GO:0043484;GO:0005634;GO:0000932;GO:0006417;GO:0055114;GO:0003676;GO:0000166	_	_	_	_	_	_	None	_
comp24046_c0_seq1	621	gi|350529152|dbj|AP012265.1|	Cephalotaxus wilsoniana chloroplast DNA, complete sequence	0.97	gi|297790838|ref|XP_002863304.1|	predicted protein [Arabidopsis lyrata subsp. lyrata]	0.78	_	_	_	_	_	_	_	None	_
comp13441_c0_seq1	554	_	_	_	_	_	_	_	_	_	_	_	_	_	None	_
comp15577_c0_seq1	392	_	_	_	gi|195611090|gb|ACG27375.1|	hypothetical protein [Zea mays]	0.7	GO:0016023	3694.eugene3.00031400	hypothetical protein	0.75	_	KOG0267	_	None	_
comp4036_c0_seq3	449	_	_	_	_	_	_	_	_	_	_	_	_	_	None	_
comp2488_c0_seq1	1896	gi|356540096|ref|XM_003538479.1|	PREDICTED: Glycine max UDP-glucuronate 4-epimerase 6-like (LOC100786653), mRNA	0.77	gi|255574623|ref|XP_002528222.1|	UDP-glucuronate 5-epimerase, putative [Ricinus communis]	0.82	GO:0050378;GO:0005982;GO:0005985;GO:0005802;GO:0005768;GO:0005794;GO:0009225;GO:0000166;GO:0050379;GO:0050662	3702.AT4G30440.1-P	GAE1 (UDP-D-GLUCURONATE 4-EPIMERASE 1); UDP-glucuronate 4-epimerase/ catalytic; UDP-D-glucur [...]	0.8916	COG0451	_	_	K08679	E5.1.3.6
comp25887_c0_seq2	366	_	_	_	_	_	_	_	_	_	_	_	_	_	None	_
comp28239_c0_seq1	410	_	_	_	_	_	_	_	_	_	_	_	_	_	None	_
comp26597_c0_seq1	423	_	_	_	gi|51965723|emb|CAH25643.1|	triple gene block protein 2 [Chrysanthemum virus B]	0.6	_	_	_	_	_	_	_	None	_
comp20210_c0_seq2	807	_	_	_	_	_	_	_	_	_	_	_	_	_	None	_
comp29539_c0_seq1	505	_	_	_	gi|125554340|gb|EAY99945.1|	hypothetical protein OsI_21948 [Oryza sativa Indica Group]	0.54	GO:0016740;GO:0009987	_	_	_	_	_	_	None	_
comp14052_c0_seq3	503	_	_	_	_	_	_	_	_	_	_	_	_	_	None	_
comp26470_c0_seq1	518	_	_	_	_	_	_	_	_	_	_	_	_	_	None	_
comp13757_c0_seq2	776	_	_	_	_	_	_	_	_	_	_	_	_	_	None	_
comp30949_c0_seq1	419	_	_	_	_	_	_	_	_	_	_	_	_	_	None	_
comp28842_c0_seq1	521	_	_	_	_	_	_	_	_	_	_	_	_	_	None	_
comp17728_c0_seq1	521	_	_	_	_	_	_	_	_	_	_	_	_	_	None	_
comp22416_c0_seq1	358	_	_	_	_	_	_	_	_	_	_	_	_	_	None	_
comp18392_c0_seq2	474	_	_	_	_	_	_	_	_	_	_	_	_	_	None	_
comp11829_c0_seq1	818	_	_	_	_	_	_	_	_	_	_	_	_	_	None	_
comp3729_c0_seq4	354	_	_	_	_	_	_	_	_	_	_	_	_	_	None	_
comp236_c0_seq2	1719	gi|187236797|gb|EU491511.1|	Panicum virgatum 4-coumarate coenzyme A ligase 1 (4CL1) mRNA, complete cds	0.72	gi|387316076|gb|AFJ73430.1|	4-coumarate: coenzyme A ligase, partial [Metasequoia glyptostroboides]	0.96	GO:0009811;GO:0016207;GO:0005524;GO:0009809;GO:0009805	_	_	_	_	_	_	K01904	E6.2.1.12
comp7057_c0_seq8	583	_	_	_	gi|148908722|gb|ABR17468.1|	unknown [Picea sitchensis]	0.69	GO:0016757	_	_	_	_	_	_	None	_
comp34278_c0_seq1	493	_	_	_	_	_	_	_	_	_	_	_	_	_	None	_
comp15156_c0_seq1	405	_	_	_	_	_	_	_	_	_	_	_	_	_	None	_
comp19596_c0_seq1	671	_	_	_	_	_	_	_	_	_	_	_	_	_	None	_
comp8335_c0_seq5	405	_	_	_	_	_	_	_	_	_	_	_	_	_	None	_
comp4882_c0_seq1	2199	gi|357127634|ref|XM_003565436.1|	PREDICTED: Brachypodium distachyon uncharacterized LOC100822215 (LOC100822215), mRNA	0.76	gi|225423591|ref|XP_002273828.1|	PREDICTED: uncharacterized amino acid permease YfnA [Vitis vinifera]	0.84	GO:0005313;GO:0015846;GO:0015819;GO:0015189;GO:0006812;GO:0051938;GO:0043091;GO:0003333;GO:0015181;GO:0016021;GO:0015326;GO:0005886	29760.GSVIVG00030103001	SubName: Full=Chromosome chr1 scaffold_5, whole genome shotgun sequence;	0.8571	COG0531	_	_	None	_
comp21253_c0_seq1	598	_	_	_	_	_	_	_	_	_	_	_	_	_	None	_
comp28088_c0_seq1	377	_	_	_	_	_	_	_	_	_	_	_	_	_	None	_
comp5191_c0_seq5	498	_	_	_	_	_	_	_	_	_	_	_	_	_	None	_
comp1496_c0_seq1	1588	gi|326532805|dbj|AK358034.1|	Hordeum vulgare subsp. vulgare mRNA for predicted protein, complete cds, clone: NIASHv1067G03	0.9	gi|148905862|gb|ABR16093.1|	unknown [Picea sitchensis]	0.79	GO:0005667;GO:0043565;GO:0008270;GO:0045449;GO:0003700;GO:0045893	_	_	_	_	_	_	None	_
comp14465_c0_seq1	896	_	_	_	gi|225464908|ref|XP_002273453.1|	PREDICTED: germin-like protein 9-3 [Vitis vinifera]	0.68	GO:0016023	_	_	_	_	_	_	None	_
comp1388_c0_seq1	1720	_	_	_	gi|116778816|gb|ABK21010.1|	unknown [Picea sitchensis]	0.68	GO:0010200;GO:0008270;GO:0016567;GO:0016874	_	_	_	_	_	_	None	_
comp3751_c0_seq1	1727	gi|203362812|gb|FJ116504.1|	Pinus taeda isolate 3875 anonymous locus UMN_5889_01 genomic sequence	0.83	gi|116788122|gb|ABK24764.1|	unknown [Picea sitchensis]	0.85	GO:0003333;GO:0016021;GO:0015171	29760.GSVIVG00024770001	SubName: Full=Chromosome chr6 scaffold_3, whole genome shotgun sequence;	0.7947	COG0531	_	_	None	_
comp28296_c0_seq2	416	_	_	_	_	_	_	_	_	_	_	_	_	_	None	_
comp10990_c0_seq1	361	_	_	_	_	_	_	_	_	_	_	_	_	_	None	_
comp10739_c0_seq2	425	_	_	_	_	_	_	_	_	_	_	_	_	_	None	_
comp29080_c0_seq1	356	_	_	_	_	_	_	_	_	_	_	_	_	_	None	_
comp19315_c0_seq1	464	_	_	_	gi|116792958|gb|ABK26568.1|	unknown [Picea sitchensis]	0.89	GO:0009507	_	_	_	_	_	_	None	_
comp5802_c0_seq1	429	_	_	_	_	_	_	_	_	_	_	_	_	_	None	_
comp36417_c0_seq1	370	_	_	_	_	_	_	_	_	_	_	_	_	_	None	_
comp27952_c0_seq1	368	_	_	_	_	_	_	_	_	_	_	_	_	_	None	_
comp26885_c0_seq1	497	_	_	_	_	_	_	_	_	_	_	_	_	_	None	_
comp17908_c0_seq1	457	_	_	_	_	_	_	_	_	_	_	_	_	_	None	_
comp23007_c0_seq1	413	_	_	_	_	_	_	_	_	_	_	_	_	_	None	_
comp15628_c0_seq3	610	_	_	_	_	_	_	_	_	_	_	_	_	_	None	_
comp25679_c0_seq1	511	_	_	_	_	_	_	_	_	_	_	_	_	_	None	_
comp5118_c0_seq1	906	_	_	_	gi|294461737|gb|ADE76427.1|	unknown [Picea sitchensis]	0.94	GO:0005515;GO:0016023	39946.BGIOSIBCE001165	Os01g0253600	0.7736	_	_	NOG75610	K10740	RPA3
comp10578_c0_seq5	420	_	_	_	gi|116786918|gb|ABK24298.1|	unknown [Picea sitchensis]	0.59	_	_	_	_	_	_	_	None	_
comp20986_c0_seq1	729	_	_	_	_	_	_	_	_	_	_	_	_	_	None	_
comp12088_c0_seq1	1033	_	_	_	_	_	_	_	_	_	_	_	_	_	None	_
comp20993_c0_seq1	988	_	_	_	_	_	_	_	_	_	_	_	_	_	None	_
comp10409_c0_seq1	543	_	_	_	_	_	_	_	_	_	_	_	_	_	None	_
comp9703_c0_seq4	382	_	_	_	_	_	_	_	_	_	_	_	_	_	None	_
comp315_c0_seq1	3166	gi|148910558|gb|EF678612.1|	Picea sitchensis clone WS02929_J15 unknown mRNA	0.77	gi|312162104|gb|ADQ37299.1|	putative arginine decarboxylase [Pinus sylvestris]	0.83	GO:0008295;GO:0006560;GO:0008792;GO:0006527	3694.estExt_Genewise1_v1.C_LG_IV0804	arginine decarboxylase (EC:4.1.1.19)	0.7741	COG1166	_	_	K01583	E4.1.1.19
comp12407_c0_seq1	420	_	_	_	_	_	_	_	_	_	_	_	_	_	None	_
comp22851_c0_seq1	425	_	_	_	_	_	_	_	_	_	_	_	_	_	None	_
comp10711_c0_seq4	529	_	_	_	_	_	_	_	_	_	_	_	_	_	None	_
comp4270_c0_seq3	481	_	_	_	_	_	_	_	_	_	_	_	_	_	None	_
comp22204_c0_seq1	596	_	_	_	_	_	_	_	_	_	_	_	_	_	None	_
comp5523_c0_seq1	1166	_	_	_	gi|116782780|gb|ABK22654.1|	unknown [Picea sitchensis]	0.71	_	_	_	_	_	_	_	None	_
comp7009_c0_seq4	500	_	_	_	_	_	_	_	_	_	_	_	_	_	None	_
comp36341_c0_seq1	480	_	_	_	_	_	_	_	_	_	_	_	_	_	None	_
comp25103_c0_seq1	547	_	_	_	_	_	_	_	_	_	_	_	_	_	None	_
comp20296_c0_seq1	425	_	_	_	_	_	_	_	_	_	_	_	_	_	None	_
comp18770_c0_seq2	718	_	_	_	gi|148907430|gb|ABR16848.1|	unknown [Picea sitchensis]	0.8	GO:0009535	_	_	_	_	_	_	None	_
comp5938_c0_seq8	486	_	_	_	gi|116794386|gb|ABK27125.1|	unknown [Picea sitchensis]	0.75	GO:0046982	_	_	_	_	_	_	None	_
comp23860_c0_seq1	501	_	_	_	_	_	_	_	_	_	_	_	_	_	None	_
comp31554_c0_seq1	359	_	_	_	_	_	_	_	_	_	_	_	_	_	None	_
comp27210_c0_seq1	351	_	_	_	_	_	_	_	_	_	_	_	_	_	None	_
comp10674_c0_seq1	635	_	_	_	_	_	_	_	_	_	_	_	_	_	None	_
comp2675_c0_seq1	553	_	_	_	_	_	_	_	_	_	_	_	_	_	None	_
comp17757_c0_seq1	569	_	_	_	_	_	_	_	_	_	_	_	_	_	None	_
comp25502_c0_seq1	402	_	_	_	gi|388518727|gb|AFK47425.1|	unknown [Lotus japonicus]	0.76	GO:0004022;GO:0046482;GO:0009506;GO:0005829;GO:0005794;GO:0005886;GO:0005488	_	_	_	_	_	_	None	_
comp28635_c0_seq1	399	_	_	_	_	_	_	_	_	_	_	_	_	_	None	_
comp12711_c0_seq1	548	_	_	_	gi|116781559|gb|ABK22153.1|	unknown [Picea sitchensis]	0.88	GO:0005509	_	_	_	_	_	_	None	_
comp2415_c0_seq1	1259	_	_	_	gi|116791417|gb|ABK25971.1|	unknown [Picea sitchensis]	0.65	_	_	_	_	_	_	_	None	_
comp13350_c0_seq1	684	_	_	_	gi|116793349|gb|ABK26716.1|	unknown [Picea sitchensis]	0.8	GO:0080008;GO:0005834;GO:0005737;GO:0000956	_	_	_	_	_	_	None	_
comp27674_c0_seq1	446	_	_	_	gi|302797448|ref|XP_002980485.1|	hypothetical protein SELMODRAFT_315 [Selaginella moellendorffii]	0.67	GO:0005488	_	_	_	_	_	_	None	_
comp21785_c0_seq1	1008	_	_	_	_	_	_	_	_	_	_	_	_	_	None	_
comp3701_c0_seq1	362	_	_	_	_	_	_	_	_	_	_	_	_	_	None	_
comp22098_c0_seq1	389	_	_	_	_	_	_	_	_	_	_	_	_	_	None	_
comp27276_c0_seq1	457	_	_	_	_	_	_	_	_	_	_	_	_	_	None	_
comp10239_c0_seq1	670	_	_	_	_	_	_	_	_	_	_	_	_	_	None	_
comp18000_c0_seq1	501	_	_	_	_	_	_	_	_	_	_	_	_	_	None	_
comp13725_c0_seq2	621	_	_	_	gi|168058273|ref|XP_001781134.1|	predicted protein [Physcomitrella patens subsp. patens]	0.76	GO:0005524;GO:0004672;GO:0006468	_	_	_	_	_	_	None	_
comp771_c0_seq1	2000	_	_	_	gi|148908776|gb|ABR17494.1|	unknown [Picea sitchensis]	0.78	GO:0003824	_	_	_	_	_	_	None	_
comp13072_c0_seq1	1056	_	_	_	gi|147778267|emb|CAN60813.1|	hypothetical protein VITISV_038722 [Vitis vinifera]	0.61	_	_	_	_	_	_	_	K10999	CESA
comp20236_c0_seq1	365	_	_	_	_	_	_	_	_	_	_	_	_	_	None	_
comp7340_c0_seq1	1026	_	_	_	gi|294464193|gb|ADE77612.1|	unknown [Picea sitchensis]	0.83	GO:0016020	_	_	_	_	_	_	K09771	K09771
comp9393_c0_seq1	1018	_	_	_	gi|11121502|emb|CAC14888.1|	putative extensin [Nicotiana sylvestris]	0.54	_	_	_	_	_	_	_	None	_
comp33675_c0_seq1	390	_	_	_	_	_	_	_	_	_	_	_	_	_	None	_
comp6215_c0_seq2	505	_	_	_	gi|116779473|gb|ABK21299.1|	unknown [Picea sitchensis]	0.74	_	_	_	_	_	_	_	None	_
comp25192_c0_seq1	533	_	_	_	_	_	_	_	_	_	_	_	_	_	None	_
comp29855_c0_seq1	628	_	_	_	_	_	_	_	_	_	_	_	_	_	None	_
comp25815_c0_seq1	381	_	_	_	_	_	_	_	_	_	_	_	_	_	None	_
comp5593_c0_seq3	690	_	_	_	_	_	_	_	_	_	_	_	_	_	None	_
comp4494_c0_seq2	352	_	_	_	_	_	_	_	_	_	_	_	_	_	None	_
comp18724_c0_seq1	569	_	_	_	_	_	_	_	_	_	_	_	_	_	None	_
comp15313_c0_seq1	500	_	_	_	_	_	_	_	_	_	_	_	_	_	None	_
comp35683_c0_seq1	352	_	_	_	_	_	_	_	_	_	_	_	_	_	None	_
comp21760_c0_seq1	753	_	_	_	_	_	_	_	_	_	_	_	_	_	None	_
comp35290_c0_seq1	390	_	_	_	_	_	_	_	_	_	_	_	_	_	None	_
comp4846_c0_seq6	738	_	_	_	_	_	_	_	_	_	_	_	_	_	None	_
comp601_c2_seq1	1278	_	_	_	gi|116782096|gb|ABK22368.1|	unknown [Picea sitchensis]	0.83	GO:0016787;GO:0008152	_	_	_	_	_	_	None	_
comp12560_c0_seq2	906	_	_	_	_	_	_	_	_	_	_	_	_	_	None	_
comp18450_c0_seq1	442	_	_	_	_	_	_	_	_	_	_	_	_	_	None	_
comp26370_c0_seq2	489	_	_	_	_	_	_	_	_	_	_	_	_	_	None	_
comp5128_c0_seq1	352	_	_	_	_	_	_	_	_	_	_	_	_	_	None	_
comp22056_c0_seq1	490	_	_	_	_	_	_	_	_	_	_	_	_	_	None	_
comp35289_c0_seq1	597	_	_	_	_	_	_	_	_	_	_	_	_	_	None	_
comp20707_c0_seq1	906	_	_	_	_	_	_	_	_	_	_	_	_	_	None	_
comp23319_c0_seq1	601	_	_	_	gi|148909991|gb|ABR18080.1|	unknown [Picea sitchensis]	0.89	GO:0035265;GO:0005783;GO:0005739;GO:0009742;GO:0016049	_	_	_	_	_	_	None	_
comp413_c0_seq1	1859	_	_	_	gi|116782669|gb|ABK22602.1|	unknown [Picea sitchensis]	0.76	_	_	_	_	_	_	_	None	_
comp28735_c0_seq2	479	_	_	_	_	_	_	_	_	_	_	_	_	_	None	_
comp3206_c0_seq1	853	gi|302794599|ref|XM_002979018.1|	Selaginella moellendorffii hypothetical protein, mRNA	0.85	gi|147782990|emb|CAN68564.1|	hypothetical protein VITISV_032171 [Vitis vinifera]	0.86	GO:0045892;GO:0003677;GO:0010167;GO:0048573;GO:0015706;GO:0010200;GO:0005667;GO:0003700;GO:0045449	_	_	_	_	_	_	K09287	RAV
comp11089_c0_seq1	421	_	_	_	_	_	_	_	_	_	_	_	_	_	None	_
comp21914_c0_seq1	505	_	_	_	_	_	_	_	_	_	_	_	_	_	None	_
comp12383_c0_seq1	944	_	_	_	_	_	_	_	_	_	_	_	_	_	None	_
comp21445_c0_seq1	404	_	_	_	_	_	_	_	_	_	_	_	_	_	None	_
comp35046_c0_seq1	392	_	_	_	_	_	_	_	_	_	_	_	_	_	None	_
comp1000_c0_seq2	750	_	_	_	gi|116791377|gb|ABK25958.1|	unknown [Picea sitchensis]	0.77	GO:0010583;GO:0046686;GO:0009407;GO:0005829;GO:0005739	_	_	_	_	_	_	None	_
comp19587_c0_seq1	378	_	_	_	_	_	_	_	_	_	_	_	_	_	None	_
comp20799_c0_seq1	789	_	_	_	_	_	_	_	_	_	_	_	_	_	None	_
comp21692_c0_seq1	499	_	_	_	gi|168020141|ref|XP_001762602.1|	predicted protein [Physcomitrella patens subsp. patens]	0.56	_	_	_	_	_	_	_	K01062	E3.1.1.47, PAFAH
comp20923_c0_seq1	570	_	_	_	_	_	_	_	_	_	_	_	_	_	None	_
comp10718_c0_seq2	701	_	_	_	gi|383163301|gb|AFG64384.1|	hypothetical protein UMN_2457_01, partial [Pinus taeda]	0.95	GO:0000254;GO:0005506;GO:0016021;GO:0006633;GO:0055114	_	_	_	_	_	_	K04713	SUR2
comp18004_c0_seq1	1635	_	_	_	gi|302780964|ref|XP_002972256.1|	hypothetical protein SELMODRAFT_97137 [Selaginella moellendorffii]	0.69	GO:0010051;GO:0043647;GO:0044238;GO:0006796	59689.fgenesh2_kg.5__2819__AT3G63240.1	annotation not avaliable	0.7657	COG5411	_	_	None	_
comp10094_c0_seq1	377	_	_	_	_	_	_	_	_	_	_	_	_	_	None	_
comp29500_c0_seq1	619	_	_	_	_	_	_	_	_	_	_	_	_	_	None	_
comp9118_c0_seq1	367	_	_	_	_	_	_	_	_	_	_	_	_	_	None	_
comp13938_c0_seq1	567	_	_	_	gi|293331777|ref|NP_001168748.1|	uncharacterized protein LOC100382543 precursor [Zea mays]	0.45	_	_	_	_	_	_	_	None	_
comp23190_c0_seq1	863	_	_	_	_	_	_	_	_	_	_	_	_	_	None	_
comp16959_c0_seq1	554	_	_	_	_	_	_	_	_	_	_	_	_	_	None	_
comp11477_c0_seq4	1023	_	_	_	_	_	_	_	_	_	_	_	_	_	None	_
comp19747_c0_seq1	412	_	_	_	_	_	_	_	_	_	_	_	_	_	None	_
comp26527_c0_seq1	596	_	_	_	_	_	_	_	_	_	_	_	_	_	None	_
comp34585_c0_seq1	359	gi|334100279|gb|CP002798.1|	Sphingobium chlorophenolicum L-1 chromosome 1, complete sequence	0.88	gi|334343871|ref|YP_004552423.1|	OmpA/MotB domain-containing protein [Sphingobium chlorophenolicum L-1]	0.97	GO:0009279;GO:0016021;GO:0005886	_	_	_	_	_	_	None	_
comp9048_c0_seq4	1069	gi|270139408|gb|BT106360.1|	Picea glauca clone GQ02908_B04 mRNA sequence	0.84	gi|225443326|ref|XP_002262765.1|	PREDICTED: metal tolerance protein C4 [Vitis vinifera]	0.89	GO:0055085;GO:0015562;GO:0016021;GO:0006812;GO:0008324	_	_	_	_	_	_	K14696	SLC30A9, ZNT9
comp25985_c0_seq1	499	_	_	_	_	_	_	_	_	_	_	_	_	_	None	_
comp5260_c0_seq5	426	_	_	_	_	_	_	_	_	_	_	_	_	_	None	_
comp17599_c0_seq2	949	_	_	_	gi|347597790|gb|AEP14546.1|	clavata 1-like protein [Pinus clavata 1-like protein [Pinus pinaster]	0.6	GO:0016740	_	_	_	_	_	_	K13415	BRI1
comp35378_c0_seq1	399	_	_	_	_	_	_	_	_	_	_	_	_	_	None	_
comp26104_c0_seq1	580	_	_	_	_	_	_	_	_	_	_	_	_	_	None	_
comp12014_c0_seq3	380	_	_	_	_	_	_	_	_	_	_	_	_	_	None	_
comp18521_c0_seq1	842	_	_	_	_	_	_	_	_	_	_	_	_	_	None	_
comp6729_c0_seq2	398	_	_	_	_	_	_	_	_	_	_	_	_	_	None	_
comp30513_c0_seq1	556	_	_	_	_	_	_	_	_	_	_	_	_	_	None	_
comp24548_c0_seq1	431	_	_	_	_	_	_	_	_	_	_	_	_	_	None	_
comp19748_c0_seq2	543	_	_	_	_	_	_	_	_	_	_	_	_	_	None	_
comp15813_c0_seq1	463	_	_	_	_	_	_	_	_	_	_	_	_	_	None	_
comp27101_c0_seq1	547	_	_	_	gi|189199374|ref|XP_001936024.1|	covalently-linked cell wall protein [Pyrenophora tritici-repentis Pt-1C-BFP]	0.61	_	_	_	_	_	_	_	None	_
comp14828_c0_seq1	413	_	_	_	_	_	_	_	_	_	_	_	_	_	None	_
comp19075_c0_seq1	434	_	_	_	gi|2500196|sp|Q41254.1|RAC9_GOSHI	RecName: Full=Rac-like GTP-binding protein RAC9; Flags: Precursor mammalian rac protein homolog [Gossypium hirsutum]	1	GO:0030833;GO:0051650;GO:0009416;GO:0009860;GO:0009524;GO:0017157;GO:0005730;GO:0007264;GO:0030427;GO:0005819;GO:0005886;GO:0032794;GO:0000226;GO:0006184;GO:0009734;GO:0003924;GO:0030834;GO:0045177;GO:0005525;GO:0010119	_	_	_	_	_	_	K04392	RAC1
comp467_c0_seq1	837	gi|349732376|gb|AC245997.3|	Solanum lycopersicum strain Heinz 1706 chromosome 1 clone sle-51l7 map 1, complete sequence	0.82	gi|297791835|ref|XP_002863802.1|	ubiquitin family protein [Arabidopsis lyrata subsp. lyrata]	1	GO:0008270;GO:0005737	59689.scaffold_800958.1	annotation not avaliable	1	_	KOG3493	_	K13113	UBL5, HUB1
comp1014_c0_seq1	1374	_	_	_	gi|116787785|gb|ABK24641.1|	unknown [Picea sitchensis]	0.86	GO:0005634;GO:0009407;GO:0005886	29760.GSVIVG00031310001	SubName: Full=Chromosome chr11 scaffold_56, whole genome shotgun sequence;	0.8353	_	KOG3356	_	None	_
comp327_c0_seq1	1058	gi|270147512|gb|BT114464.1|	Picea glauca clone GQ03514_P17 mRNA sequence	0.78	gi|116792605|gb|ABK26431.1|	unknown [Picea sitchensis]	0.62	_	_	_	_	_	_	_	None	_
comp3524_c0_seq2	666	_	_	_	_	_	_	_	_	_	_	_	_	_	None	_
comp30753_c0_seq1	366	_	_	_	_	_	_	_	_	_	_	_	_	_	None	_
comp19129_c0_seq1	576	_	_	_	_	_	_	_	_	_	_	_	_	_	None	_
comp6762_c0_seq12	389	_	_	_	_	_	_	_	_	_	_	_	_	_	None	_
comp8088_c0_seq3	441	_	_	_	_	_	_	_	_	_	_	_	_	_	None	_
comp6633_c0_seq1	826	_	_	_	gi|294464284|gb|ADE77655.1|	unknown [Picea sitchensis]	0.58	_	_	_	_	_	_	_	None	_
comp7403_c0_seq2	584	_	_	_	_	_	_	_	_	_	_	_	_	_	None	_
comp12891_c0_seq3	405	_	_	_	_	_	_	_	_	_	_	_	_	_	None	_
comp22966_c0_seq1	407	_	_	_	gi|225446092|ref|XP_002270091.1|	PREDICTED: nicotianamine synthase isoform 1 [Vitis vinifera]	0.76	_	_	_	_	_	_	_	K05953	E2.5.1.43
comp26873_c0_seq1	384	_	_	_	_	_	_	_	_	_	_	_	_	_	None	_
comp25460_c0_seq2	388	_	_	_	_	_	_	_	_	_	_	_	_	_	None	_
comp1110_c0_seq1	613	_	_	_	gi|341879881|gb|EGT35816.1|	hypothetical protein CAEBREN_23588 [Caenorhabditis brenneri]	0.61	_	_	_	_	_	_	_	K05741	DIAPH2
comp11342_c0_seq6	476	_	_	_	_	_	_	_	_	_	_	_	_	_	None	_
comp26512_c0_seq1	681	_	_	_	_	_	_	_	_	_	_	_	_	_	None	_
comp21483_c0_seq1	415	_	_	_	_	_	_	_	_	_	_	_	_	_	None	_
comp15809_c0_seq2	480	_	_	_	gi|224100887|ref|XP_002312053.1|	predicted protein [Populus predicted protein [Populus trichocarpa]	0.55	_	_	_	_	_	_	_	None	_
comp10383_c0_seq2	469	_	_	_	_	_	_	_	_	_	_	_	_	_	None	_
comp18320_c0_seq1	506	_	_	_	_	_	_	_	_	_	_	_	_	_	None	_
comp786_c0_seq1	1133	_	_	_	_	_	_	_	_	_	_	_	_	_	None	_
comp19878_c0_seq1	438	_	_	_	_	_	_	_	_	_	_	_	_	_	None	_
comp19607_c0_seq1	390	_	_	_	_	_	_	_	_	_	_	_	_	_	None	_
comp11970_c0_seq2	527	_	_	_	_	_	_	_	_	_	_	_	_	_	None	_
comp5585_c0_seq2	417	_	_	_	gi|116780565|gb|ABK21724.1|	unknown [Picea sitchensis]	0.58	_	_	_	_	_	_	_	None	_
comp34321_c0_seq1	390	_	_	_	_	_	_	_	_	_	_	_	_	_	None	_
comp11234_c0_seq3	528	_	_	_	gi|9081783|dbj|BAA99522.1|	putative cytochrome P450 [Oryza sativa Japonica Group]	0.58	GO:0046872;GO:0055114;GO:0016491	_	_	_	_	_	_	K15402	CYP86B1
comp2388_c0_seq2	726	_	_	_	gi|224284888|gb|ACN40174.1|	unknown [Picea sitchensis]	0.63	GO:0005488;GO:0016491	_	_	_	_	_	_	None	_
comp23698_c1_seq1	504	_	_	_	_	_	_	_	_	_	_	_	_	_	None	_
comp15800_c0_seq1	932	_	_	_	_	_	_	_	_	_	_	_	_	_	None	_
comp32719_c0_seq1	377	gi|91753809|dbj|AB256312.1|	Homo sapiens DNA, HIV-1 integration site, isolate:011102Pt.2#320	0.97	_	_	_	_	_	_	_	_	_	_	None	_
comp6687_c0_seq1	758	_	_	_	_	_	_	_	_	_	_	_	_	_	None	_
comp9251_c0_seq1	1812	gi|224108473|ref|XM_002314825.1|	Populus trichocarpa predicted protein, mRNA	0.77	gi|337733632|gb|AEI72265.1|	hypothetical protein [Citrus trifoliata]	0.9	GO:0005634;GO:0010167;GO:0015706	_	_	_	_	_	_	None	_
comp4833_c0_seq1	1878	gi|270149625|gb|BT116511.1|	Picea glauca clone GQ03801_A10 mRNA sequence	0.76	gi|116787411|gb|ABK24497.1|	unknown [Picea sitchensis]	0.81	_	3218.JGI160032	hypothetical protein	0.8684	_	KOG4795	_	K15186	EAF
comp1129_c0_seq1	638	_	_	_	_	_	_	_	_	_	_	_	_	_	None	_
comp14127_c0_seq1	398	_	_	_	gi|294461775|gb|ADE76446.1|	unknown [Picea sitchensis]	0.65	_	_	_	_	_	_	_	None	_
comp18656_c0_seq1	547	_	_	_	_	_	_	_	_	_	_	_	_	_	None	_
comp4656_c0_seq6	529	_	_	_	gi|242045872|ref|XP_002460807.1|	hypothetical protein SORBIDRAFT_02g035280 [Sorghum bicolor]	0.52	_	_	_	_	_	_	_	None	_
comp60_c1_seq1	586	_	_	_	gi|116790978|gb|ABK25811.1|	unknown [Picea sitchensis]	0.7	GO:0046872;GO:0030001	_	_	_	_	_	_	None	_
comp35216_c0_seq1	427	_	_	_	_	_	_	_	_	_	_	_	_	_	None	_
comp12777_c0_seq3	435	_	_	_	_	_	_	_	_	_	_	_	_	_	None	_
comp28419_c0_seq1	403	_	_	_	_	_	_	_	_	_	_	_	_	_	None	_
comp3643_c0_seq8	475	_	_	_	gi|255562407|ref|XP_002522210.1|	AMP dependent ligase, putative [Ricinus communis]	0.81	GO:0008756;GO:0006744;GO:0005777;GO:0009507	_	_	_	_	_	_	None	_
comp8334_c0_seq2	473	_	_	_	_	_	_	_	_	_	_	_	_	_	None	_
comp8754_c0_seq5	1072	_	_	_	gi|255565307|ref|XP_002523645.1|	catalytic, putative [Ricinus catalytic, putative [Ricinus communis]	0.77	GO:0005768;GO:0016020;GO:0016757;GO:0045489;GO:0005794;GO:0005802	_	_	_	_	_	_	None	_
comp16469_c0_seq1	370	_	_	_	_	_	_	_	_	_	_	_	_	_	None	_
comp28679_c0_seq1	434	_	_	_	_	_	_	_	_	_	_	_	_	_	None	_
comp20919_c0_seq1	683	_	_	_	gi|224072457|ref|XP_002303741.1|	predicted protein [Populus predicted protein [Populus trichocarpa]	0.78	GO:0009507	_	_	_	_	_	_	None	_
comp36362_c0_seq1	372	_	_	_	_	_	_	_	_	_	_	_	_	_	None	_
comp865_c0_seq1	940	_	_	_	_	_	_	_	_	_	_	_	_	_	None	_
comp4721_c0_seq1	681	gi|166706933|dbj|AP009381.1|	Cycas taitungensis mitochondrial DNA, complete genome	0.94	gi|189311142|gb|ACD87749.1|	glycerol kinase [Candidatus Liberibacter americanus]	0.83	_	_	_	_	_	_	_	None	_
comp7263_c0_seq1	1060	_	_	_	gi|89257519|gb|ABD65009.1|	hypothetical protein 26.t00030 [Brassica oleracea]	0.6	GO:0005739	_	_	_	_	_	_	None	_
comp23301_c0_seq1	481	_	_	_	gi|15229022|ref|NP_190446.1|	ATP/DNA binding protein [Arabidopsis thaliana]	0.82	GO:0003677;GO:0005524;GO:0005737	_	_	_	_	_	_	None	_
comp14911_c0_seq1	722	_	_	_	_	_	_	_	_	_	_	_	_	_	None	_
comp4420_c0_seq3	1619	_	_	_	gi|224095521|ref|XP_002310405.1|	predicted protein [Populus predicted protein [Populus trichocarpa]	0.79	GO:0004674;GO:0005524;GO:0009069;GO:0006468	_	_	_	_	_	_	K02178	BUB1
comp10711_c0_seq6	354	_	_	_	_	_	_	_	_	_	_	_	_	_	None	_
comp33964_c0_seq1	431	_	_	_	_	_	_	_	_	_	_	_	_	_	None	_
comp17872_c0_seq1	425	_	_	_	_	_	_	_	_	_	_	_	_	_	None	_
comp1742_c0_seq1	1143	_	_	_	gi|15234345|ref|NP_194528.1|	YGGT family protein [Arabidopsis putative protein [Arabidopsis thaliana]	0.63	GO:0090143;GO:0009941;GO:0042651;GO:0010020	3702.AT4G27990.1-P	YGGT family protein; YGGT family protein; FUNCTIONS IN: molecular_function unknown; INVOLVED [...]	0.8642	COG0762	_	_	None	_
comp19297_c0_seq2	450	_	_	_	_	_	_	_	_	_	_	_	_	_	None	_
comp22070_c0_seq1	442	_	_	_	gi|116779756|gb|ABK21418.1|	unknown [Picea sitchensis]	0.84	GO:0000166;GO:0008270;GO:0055114;GO:0016491	_	_	_	_	_	_	None	_
comp198_c0_seq2	1270	_	_	_	gi|21322711|emb|CAD22154.1|	pherophorin-dz1 protein [Volvox carteri f. nagariensis]	0.62	_	_	_	_	_	_	_	None	_
comp14449_c0_seq3	468	_	_	_	_	_	_	_	_	_	_	_	_	_	None	_
comp14316_c0_seq2	932	_	_	_	_	_	_	_	_	_	_	_	_	_	None	_
comp21323_c0_seq2	481	_	_	_	gi|294464511|gb|ADE77766.1|	unknown [Picea sitchensis]	0.77	_	_	_	_	_	_	_	None	_
comp28795_c0_seq2	375	_	_	_	_	_	_	_	_	_	_	_	_	_	None	_
comp15013_c0_seq1	595	_	_	_	_	_	_	_	_	_	_	_	_	_	None	_
comp13909_c0_seq1	718	_	_	_	_	_	_	_	_	_	_	_	_	_	None	_
comp20365_c0_seq1	669	gi|226500035|ref|NM_001153520.1|	Zea mays DNA binding protein (LOC100280601), mRNA >gi|195606235|gb|EU952830.1| Zea mays clone 1290687 DNA binding protein mRNA, complete cds	0.78	gi|225426655|ref|XP_002281296.1|	PREDICTED: putative DNA-binding protein ESCAROLA-like [Vitis vinifera]	0.65	GO:0048608;GO:0009791	_	_	_	_	_	_	None	_
comp32797_c0_seq1	448	_	_	_	_	_	_	_	_	_	_	_	_	_	None	_
comp1202_c0_seq3	525	_	_	_	_	_	_	_	_	_	_	_	_	_	None	_
comp15940_c0_seq2	709	gi|270144582|gb|BT111534.1|	Picea glauca clone GQ03239_B03 mRNA sequence	0.81	gi|225426872|ref|XP_002277019.1|	PREDICTED: uncharacterized protein LOC100244522 [Vitis vinifera]	0.7	GO:0009536	_	_	_	_	_	_	None	_
comp22429_c0_seq1	414	_	_	_	_	_	_	_	_	_	_	_	_	_	None	_
comp32537_c0_seq1	370	gi|255542305|ref|XM_002512170.1|	Ricinus communis aldo/keto reductase, putative, mRNA	0.97	gi|148905876|gb|ABR16100.1|	unknown [Picea sitchensis]	0.83	GO:0043231	_	_	_	_	_	_	None	_
comp18544_c0_seq1	422	_	_	_	_	_	_	_	_	_	_	_	_	_	None	_
comp2732_c0_seq5	458	_	_	_	_	_	_	_	_	_	_	_	_	_	None	_
comp2436_c0_seq2	691	_	_	_	_	_	_	_	_	_	_	_	_	_	None	_
comp15185_c0_seq1	388	_	_	_	gi|224099325|ref|XP_002311438.1|	AP2 domain-containing transcription factor [Populus trichocarpa]	0.7	GO:0009791;GO:0050789;GO:0006351;GO:0048731	_	_	_	_	_	_	K09287	RAV
comp29220_c0_seq1	460	_	_	_	_	_	_	_	_	_	_	_	_	_	None	_
comp20188_c0_seq1	452	_	_	_	_	_	_	_	_	_	_	_	_	_	None	_
comp12186_c0_seq1	496	_	_	_	_	_	_	_	_	_	_	_	_	_	None	_
comp22066_c0_seq1	606	_	_	_	_	_	_	_	_	_	_	_	_	_	None	_
comp4962_c0_seq8	387	_	_	_	gi|294461763|gb|ADE76440.1|	unknown [Picea sitchensis]	0.9	GO:0006508;GO:0004185;GO:0005773	_	_	_	_	_	_	K09645	CPVL
comp28100_c0_seq1	671	_	_	_	_	_	_	_	_	_	_	_	_	_	None	_
comp2657_c0_seq3	448	_	_	_	_	_	_	_	_	_	_	_	_	_	None	_
comp13580_c0_seq2	523	_	_	_	_	_	_	_	_	_	_	_	_	_	None	_
comp10879_c0_seq1	367	_	_	_	gi|115187508|gb|ABI84257.1|	triacylglycerol lipase [Arachis hypogaea]	0.8	GO:0016042;GO:0046486;GO:0004806	_	_	_	_	_	_	None	_
comp23620_c0_seq1	421	_	_	_	_	_	_	_	_	_	_	_	_	_	None	_
comp24170_c0_seq1	366	_	_	_	_	_	_	_	_	_	_	_	_	_	None	_
comp12510_c0_seq4	617	_	_	_	_	_	_	_	_	_	_	_	_	_	None	_
comp2956_c0_seq3	571	_	_	_	_	_	_	_	_	_	_	_	_	_	None	_
comp19067_c0_seq1	416	_	_	_	_	_	_	_	_	_	_	_	_	_	None	_
comp27294_c0_seq1	804	_	_	_	_	_	_	_	_	_	_	_	_	_	None	_
comp5331_c0_seq3	457	_	_	_	_	_	_	_	_	_	_	_	_	_	None	_
comp4787_c0_seq1	1081	_	_	_	gi|116793503|gb|ABK26771.1|	unknown [Picea sitchensis]	0.68	_	_	_	_	_	_	_	None	_
comp9490_c0_seq2	361	_	_	_	_	_	_	_	_	_	_	_	_	_	None	_
comp26660_c0_seq1	437	_	_	_	_	_	_	_	_	_	_	_	_	_	None	_
comp17553_c0_seq1	617	_	_	_	_	_	_	_	_	_	_	_	_	_	None	_
comp7672_c0_seq1	589	_	_	_	gi|302819842|ref|XP_002991590.1|	hypothetical protein SELMODRAFT_2403 [Selaginella moellendorffii]	0.75	GO:0016836;GO:0009536;GO:0009628;GO:0009095	_	_	_	_	_	_	K05359	ADT, PDT
comp2513_c0_seq1	899	_	_	_	_	_	_	_	_	_	_	_	_	_	None	_
comp5164_c0_seq1	1363	_	_	_	gi|294464511|gb|ADE77766.1|	unknown [Picea sitchensis]	0.82	GO:0016021	_	_	_	_	_	_	None	_
comp30454_c0_seq1	374	_	_	_	_	_	_	_	_	_	_	_	_	_	None	_
comp8803_c0_seq2	577	_	_	_	_	_	_	_	_	_	_	_	_	_	None	_
comp13576_c0_seq4	388	_	_	_	gi|148908746|gb|ABR17480.1|	unknown [Picea sitchensis]	0.89	GO:0020037;GO:0009624;GO:0055114;GO:0006979;GO:0006804;GO:0046872;GO:0005618;GO:0004601;GO:0005576	_	_	_	_	_	_	K00430	E1.11.1.7
comp26141_c0_seq1	411	_	_	_	_	_	_	_	_	_	_	_	_	_	None	_
comp10882_c0_seq17	426	_	_	_	gi|116780970|gb|ABK21905.1|	unknown [Picea sitchensis]	0.61	_	_	_	_	_	_	_	None	_
comp5248_c0_seq1	357	_	_	_	_	_	_	_	_	_	_	_	_	_	None	_
comp15193_c0_seq1	641	_	_	_	_	_	_	_	_	_	_	_	_	_	None	_
comp357_c0_seq1	1722	_	_	_	gi|306009319|gb|ADM73713.1|	auxin induced-like protein [Picea auxin induced-like protein [Picea sitchensis]	0.72	_	_	_	_	_	_	_	None	_
comp18617_c0_seq1	366	_	_	_	_	_	_	_	_	_	_	_	_	_	None	_
comp11313_c0_seq3	412	_	_	_	_	_	_	_	_	_	_	_	_	_	None	_
comp11316_c0_seq4	555	_	_	_	_	_	_	_	_	_	_	_	_	_	None	_
comp990_c0_seq1	2015	gi|90704792|dbj|AB254815.1|	Cryptomeria japonica mRNA for putative phosphate transporter, complete cds	0.82	gi|90704793|dbj|BAE92291.1|	putative phosphate transporter [Cryptomeria japonica]	0.94	GO:0005634;GO:0055085;GO:0016036;GO:0015293;GO:0009737;GO:0005773;GO:0006817;GO:0005315;GO:0016021;GO:0005886	39946.BGIOSIBCE028907	Os08g0564000 ; High-affinity transporter for external inorganic phosphate (Pi). Probably inv [...]	0.8281	COG0477	KOG0252	_	None	_
comp1336_c0_seq10	525	_	_	_	_	_	_	_	_	_	_	_	_	_	None	_
comp2369_c0_seq1	498	_	_	_	gi|294461322|gb|ADE76223.1|	unknown [Picea sitchensis]	0.84	GO:0007165;GO:0005524;GO:0004674;GO:0009069;GO:0009651;GO:0006468;GO:0009737	_	_	_	_	_	_	None	_
comp13472_c0_seq6	1043	_	_	_	gi|343479172|gb|AEM44336.1|	PEN3 [Arabis alpina]	0.77	GO:0016020;GO:0044270;GO:0019439;GO:0009814;GO:0051716;GO:1901361;GO:1901136;GO:0000166;GO:0009725;GO:0015691;GO:0016887;GO:0022857;GO:0009507;GO:0046700	_	_	_	_	_	_	None	_
comp21068_c0_seq1	601	_	_	_	_	_	_	_	_	_	_	_	_	_	None	_
comp24252_c0_seq1	558	_	_	_	_	_	_	_	_	_	_	_	_	_	None	_
comp2601_c0_seq1	621	_	_	_	gi|2982239|gb|AAC32107.1|	probable aquaporin [Picea mariana]	0.92	GO:0006810;GO:0016021;GO:0005215	_	_	_	_	_	_	K09872	PIP
comp9772_c0_seq3	549	_	_	_	_	_	_	_	_	_	_	_	_	_	None	_
comp2921_c0_seq3	652	_	_	_	gi|383133759|gb|AFG47818.1|	Pinus taeda anonymous locus 0_1148_01 genomic sequence	0.79	GO:0019274;GO:0004664;GO:0009094;GO:0006571;GO:0000162	_	_	_	_	_	_	None	_
comp20910_c0_seq1	649	_	_	_	_	_	_	_	_	_	_	_	_	_	None	_
comp661_c0_seq1	1180	_	_	_	gi|302781777|ref|XP_002972662.1|	hypothetical protein SELMODRAFT_98542 [Selaginella moellendorffii]	0.57	_	_	_	_	_	_	_	None	_
comp7_c0_seq2	1999	_	_	_	gi|73852838|ref|YP_294122.1|	hypothetical protein EhV364 [Emiliania huxleyi virus 86]	0.43	_	_	_	_	_	_	_	None	_
comp8263_c1_seq1	394	_	_	_	_	_	_	_	_	_	_	_	_	_	None	_
comp4861_c0_seq3	862	_	_	_	gi|225443994|ref|XP_002274599.1|	PREDICTED: cell division cycle protein 123 homolog [Vitis vinifera]	0.78	GO:0009987	_	_	_	_	_	_	None	_
comp5938_c0_seq6	502	_	_	_	gi|116794386|gb|ABK27125.1|	unknown [Picea sitchensis]	0.81	GO:0046982	_	_	_	_	_	_	K14649	TAF8
comp1308_c2_seq12	576	_	_	_	gi|148906566|gb|ABR16435.1|	unknown [Picea sitchensis]	0.79	GO:0009055;GO:0016705;GO:0020037;GO:0005506;GO:0006118;GO:0004497;GO:0055114	_	_	_	_	_	_	None	_
comp34188_c0_seq1	560	_	_	_	_	_	_	_	_	_	_	_	_	_	None	_
comp24974_c0_seq1	355	_	_	_	_	_	_	_	_	_	_	_	_	_	None	_
comp16705_c0_seq1	456	_	_	_	_	_	_	_	_	_	_	_	_	_	None	_
comp24799_c0_seq1	521	_	_	_	gi|146084079|ref|XP_001464917.1|	Hypothetical repeat protein [Leishmania infantum JPCM5]	0.54	_	_	_	_	_	_	_	None	_
comp3668_c0_seq1	454	_	_	_	_	_	_	_	_	_	_	_	_	_	None	_
comp25960_c0_seq1	663	_	_	_	gi|116785078|gb|ABK23583.1|	unknown [Picea sitchensis]	0.65	_	_	_	_	_	_	_	None	_
comp32886_c0_seq1	366	_	_	_	gi|15231863|ref|NP_190938.1|	pentatricopeptide repeat-containing protein [Arabidopsis thaliana]	0.72	GO:0048481;GO:0016226;GO:0005739;GO:0010228;GO:0009507;GO:0010027;GO:0009793	_	_	_	_	_	_	None	_
comp16067_c0_seq1	778	_	_	_	gi|294460113|gb|ADE75639.1|	unknown [Picea sitchensis]	0.65	_	_	_	_	_	_	_	None	_
comp3130_c0_seq2	1333	gi|224922994|gb|AC235230.1|	Glycine max strain Williams 82 clone GM_WBb0026I18, complete sequence	0.91	gi|302799146|ref|XP_002981332.1|	hypothetical protein SELMODRAFT_114534 [Selaginella moellendorffii]	0.84	GO:0005667;GO:0006355;GO:0006950;GO:0043565;GO:0045449;GO:0003700	_	_	_	_	_	_	None	_
comp4087_c0_seq4	384	_	_	_	_	_	_	_	_	_	_	_	_	_	None	_
comp15407_c0_seq2	982	_	_	_	_	_	_	_	_	_	_	_	_	_	None	_
comp7461_c0_seq2	406	_	_	_	_	_	_	_	_	_	_	_	_	_	None	_
comp420_c0_seq3	396	_	_	_	_	_	_	_	_	_	_	_	_	_	None	_
comp14862_c0_seq3	358	_	_	_	_	_	_	_	_	_	_	_	_	_	None	_
comp4540_c0_seq6	474	_	_	_	_	_	_	_	_	_	_	_	_	_	None	_
comp31095_c0_seq2	382	_	_	_	gi|67516779|ref|XP_658275.1|	hypothetical protein AN0671.2 [Aspergillus nidulans FGSC A4]	0.75	_	_	_	_	_	_	_	None	_
comp2728_c0_seq1	1620	gi|116782368|gb|EF083131.1|	Picea sitchensis clone WS02722_J02 unknown mRNA	0.8	gi|116782369|gb|ABK22482.1|	unknown [Picea sitchensis]	0.92	_	3218.JGI167543	WD40 repeat protein, COMPASS complex protein	0.9218	COG2319	KOG0266	_	K14963	WDR5, SWD3, CPS30
comp17966_c0_seq3	358	_	_	_	_	_	_	_	_	_	_	_	_	_	None	_
comp3068_c0_seq6	1178	_	_	_	gi|116789202|gb|ABK25157.1|	unknown [Picea sitchensis]	0.55	_	3694.gw1.III.111.1	hypothetical protein	0.7742	_	KOG4282	_	None	_
comp9946_c0_seq3	913	_	_	_	gi|294460509|gb|ADE75831.1|	unknown [Picea sitchensis]	0.77	_	_	_	_	_	_	_	None	_
comp25162_c0_seq1	386	_	_	_	gi|192911936|gb|ACF06576.1|	ubiquitin fusion degradation protein [Elaeis guineensis]	0.87	GO:0006511	_	_	_	_	_	_	K14016	UFD1
comp29222_c0_seq1	417	_	_	_	_	_	_	_	_	_	_	_	_	_	None	_
comp4846_c0_seq2	1285	_	_	_	_	_	_	_	_	_	_	_	_	_	None	_
comp33509_c0_seq1	415	_	_	_	_	_	_	_	_	_	_	_	_	_	None	_
comp10271_c0_seq12	352	_	_	_	gi|296081597|emb|CBI20602.3|	unnamed protein product [Vitis vinifera]	0.67	_	_	_	_	_	_	_	None	_
comp15642_c0_seq1	409	_	_	_	_	_	_	_	_	_	_	_	_	_	None	_
comp16830_c0_seq1	388	_	_	_	_	_	_	_	_	_	_	_	_	_	None	_
comp11722_c0_seq1	454	_	_	_	gi|113531030|emb|CAL25300.1|	properoxidase [Picea abies]	0.96	_	_	_	_	_	_	_	None	_
comp14434_c0_seq1	388	_	_	_	_	_	_	_	_	_	_	_	_	_	None	_
comp30950_c0_seq1	532	_	_	_	gi|310800896|gb|EFQ35789.1|	lipocalin-like domain-containing protein [Glomerella graminicola M1.001]	0.8	GO:0052051	_	_	_	_	_	_	K03098	blc
comp19195_c0_seq1	449	_	_	_	_	_	_	_	_	_	_	_	_	_	None	_
comp24519_c0_seq1	354	_	_	_	_	_	_	_	_	_	_	_	_	_	None	_
comp13629_c0_seq1	927	_	_	_	gi|116785100|gb|ABK23594.1|	unknown [Picea sitchensis]	0.76	_	_	_	_	_	_	_	None	_
comp11798_c0_seq1	599	_	_	_	gi|148910082|gb|ABR18123.1|	unknown [Picea sitchensis]	0.63	GO:0016740	_	_	_	_	_	_	None	_
comp16569_c0_seq1	411	_	_	_	_	_	_	_	_	_	_	_	_	_	None	_
comp26500_c0_seq2	718	_	_	_	_	_	_	_	_	_	_	_	_	_	None	_
comp20018_c0_seq3	594	_	_	_	_	_	_	_	_	_	_	_	_	_	None	_
comp22926_c0_seq1	518	_	_	_	_	_	_	_	_	_	_	_	_	_	None	_
comp1665_c0_seq6	460	_	_	_	gi|148907803|gb|ABR17027.1|	unknown [Picea sitchensis]	0.58	_	_	_	_	_	_	_	None	_
comp26688_c0_seq1	363	_	_	_	_	_	_	_	_	_	_	_	_	_	None	_
comp18580_c0_seq1	525	_	_	_	_	_	_	_	_	_	_	_	_	_	None	_
comp14667_c0_seq1	670	_	_	_	_	_	_	_	_	_	_	_	_	_	None	_
comp14030_c0_seq2	811	_	_	_	_	_	_	_	_	_	_	_	_	_	None	_
comp23183_c0_seq1	638	_	_	_	_	_	_	_	_	_	_	_	_	_	None	_
comp6636_c0_seq4	1267	_	_	_	gi|116786810|gb|ABK24248.1|	unknown [Picea sitchensis]	0.67	_	_	_	_	_	_	_	None	_
comp13472_c0_seq9	534	_	_	_	_	_	_	_	_	_	_	_	_	_	None	_
comp21290_c0_seq1	496	gi|255554211|ref|XM_002518100.1|	Ricinus communis Pectate lyase precursor, putative, mRNA	0.78	gi|148909891|gb|ABR18032.1|	unknown [Picea sitchensis]	0.9	GO:0016020;GO:0046872;GO:0045490;GO:0030570	_	_	_	_	_	_	K01728	E4.2.2.2, pel
comp9678_c0_seq1	594	_	_	_	gi|224108281|ref|XP_002333409.1|	predicted protein [Populus predicted protein [Populus trichocarpa]	0.65	GO:0016757	_	_	_	_	_	_	None	_
comp31937_c0_seq1	387	gi|161209|gb|M21501.1|SLMACT5	P.polycephalum actin (Ppa5) mRNA, complete cds	0.93	gi|326529211|dbj|BAK00999.1|	predicted protein [Hordeum vulgare subsp. vulgare]	1	GO:0005856;GO:0005524;GO:0005737	_	_	_	_	_	_	K10355	ACTF
comp12998_c0_seq1	494	_	_	_	_	_	_	_	_	_	_	_	_	_	None	_
comp1302_c0_seq9	573	_	_	_	gi|224133578|ref|XP_002321609.1|	predicted protein [Populus predicted protein [Populus trichocarpa]	0.56	GO:0005730;GO:0005829;GO:0009987	_	_	_	_	_	_	K14559	MPP10
comp27055_c0_seq1	517	_	_	_	_	_	_	_	_	_	_	_	_	_	None	_
comp7097_c0_seq3	1819	gi|270146233|gb|BT113185.1|	Picea glauca clone GQ03326_O16 mRNA sequence	0.77	gi|148910810|gb|ABR18471.1|	unknown [Picea sitchensis]	0.82	GO:0016829	3694.eugene3.00150667	SubName: Full=Putative uncharacterized protein;	0.8725	COG3866	_	_	K01728	E4.2.2.2, pel
comp25299_c0_seq1	628	_	_	_	_	_	_	_	_	_	_	_	_	_	None	_
comp6415_c0_seq2	519	_	_	_	gi|255549882|ref|XP_002515992.1|	Transcriptional factor TINY, putative [Ricinus communis]	0.66	GO:0003677;GO:0005667;GO:0006355;GO:0045449;GO:0003700	_	_	_	_	_	_	K09286	EREBP
comp5143_c0_seq3	760	_	_	_	_	_	_	_	_	_	_	_	_	_	None	_
comp26556_c0_seq1	459	_	_	_	_	_	_	_	_	_	_	_	_	_	None	_
comp31130_c0_seq1	546	_	_	_	_	_	_	_	_	_	_	_	_	_	None	_
comp28721_c0_seq1	433	_	_	_	_	_	_	_	_	_	_	_	_	_	None	_
comp9336_c0_seq4	392	gi|270149128|gb|BT116080.1|	Picea glauca clone GQ03711_I24 mRNA sequence	0.93	_	_	_	_	_	_	_	_	_	_	None	_
comp29487_c0_seq1	510	_	_	_	_	_	_	_	_	_	_	_	_	_	None	_
comp35_c0_seq2	708	_	_	_	gi|116782312|gb|ABK22458.1|	unknown [Picea sitchensis]	0.74	GO:0006810	_	_	_	_	_	_	None	_
comp955_c0_seq1	725	gi|156764506|dbj|AK287891.1|	Oryza sativa Japonica Group cDNA, clone: J065209I11, full insert sequence	0.77	gi|116791264|gb|ABK25915.1|	unknown [Picea sitchensis]	0.89	GO:0006810;GO:0016021;GO:0005215	_	_	_	_	_	_	None	_
comp14599_c0_seq1	927	_	_	_	gi|148909200|gb|ABR17700.1|	unknown [Picea sitchensis]	0.84	GO:0055085;GO:0016021;GO:0005743;GO:0015822;GO:0005215;GO:0009507	_	_	_	_	_	_	K15109	SLC25A20_29, CACT, CACL, CRC1
comp17134_c0_seq1	377	_	_	_	gi|361067039|gb|AEW07831.1|	Pinus taeda anonymous locus 0_12545_01 genomic sequence	0.93	GO:0005667;GO:0006355;GO:0008270;GO:0045449;GO:0003700;GO:0003676	_	_	_	_	_	_	None	_
comp7300_c0_seq4	500	_	_	_	_	_	_	_	_	_	_	_	_	_	None	_
comp10867_c0_seq1	2118	_	_	_	_	_	_	_	_	_	_	_	_	_	None	_
comp34353_c0_seq1	360	_	_	_	_	_	_	_	_	_	_	_	_	_	None	_
comp5130_c0_seq1	957	_	_	_	gi|294460940|gb|ADE76042.1|	unknown [Picea sitchensis]	0.74	_	_	_	_	_	_	_	None	_
comp13512_c0_seq5	454	_	_	_	_	_	_	_	_	_	_	_	_	_	None	_
comp710_c0_seq1	703	gi|57116599|gb|AY705358.1|	Hirtodrosophila pictiventris testis beta tubulin mRNA, complete cds	0.88	gi|74053561|sp|Q8H7U1.1|TBB2_ORYSJ	RecName: Full=Tubulin beta-2 chain; AltName: Full=Beta-2-tubulin Putative beta tubulin [Oryza sativa Japonica Group]	0.98	GO:0007018;GO:0005874;GO:0006184;GO:0003924;GO:0005773;GO:0051258;GO:0046686;GO:0005618;GO:0005730;GO:0009651;GO:0005739;GO:0005198;GO:0005525;GO:0005886	_	_	_	_	_	_	K07375	TUBB
comp753_c1_seq4	457	_	_	_	gi|297664882|ref|XP_002810848.1|	PREDICTED: doublesex- and mab-3-related transcription factor B1 [Pongo abelii]	0.59	_	_	_	_	_	_	_	None	_
comp30389_c0_seq2	540	_	_	_	_	_	_	_	_	_	_	_	_	_	None	_
comp3914_c0_seq1	715	_	_	_	_	_	_	_	_	_	_	_	_	_	None	_
comp19949_c0_seq1	365	_	_	_	_	_	_	_	_	_	_	_	_	_	None	_
comp23917_c0_seq1	542	_	_	_	_	_	_	_	_	_	_	_	_	_	None	_
comp2767_c0_seq3	760	_	_	_	gi|148906835|gb|ABR16563.1|	unknown [Picea sitchensis]	0.65	_	_	_	_	_	_	_	None	_
comp24598_c0_seq1	476	_	_	_	gi|54399739|gb|AAV34188.1|	disease resistance associated protein [Picea abies]	0.67	_	_	_	_	_	_	_	None	_
comp26535_c0_seq1	634	_	_	_	_	_	_	_	_	_	_	_	_	_	None	_
comp24297_c0_seq1	376	_	_	_	_	_	_	_	_	_	_	_	_	_	None	_
comp24557_c0_seq1	537	_	_	_	_	_	_	_	_	_	_	_	_	_	None	_
comp12593_c0_seq1	859	_	_	_	gi|255557453|ref|XP_002519757.1|	multidrug resistance protein 1, 2, putative [Ricinus communis]	0.86	GO:0010315;GO:0005524;GO:0015411;GO:0010540;GO:0048767;GO:0005774;GO:0006865;GO:0009630;GO:0009735;GO:0016021;GO:0006200;GO:0008559;GO:0005886;GO:0006855;GO:0015734	_	_	_	_	_	_	K05658	ABCB1
comp9796_c0_seq1	821	gi|270144668|gb|BT111620.1|	Picea glauca clone GQ03301_G19 mRNA sequence	0.85	gi|226502678|ref|NP_001144218.1|	uncharacterized protein LOC100277080 [Zea mays]	0.73	GO:0016020	_	_	_	_	_	_	None	_
comp6269_c0_seq7	600	_	_	_	_	_	_	_	_	_	_	_	_	_	None	_
comp1262_c1_seq2	515	gi|148498119|gb|CP000699.1|	Sphingomonas wittichii RW1, complete genome	0.99	_	_	_	_	_	_	_	_	_	_	None	_
comp10894_c0_seq1	424	_	_	_	_	_	_	_	_	_	_	_	_	_	None	_
comp1600_c0_seq1	647	_	_	_	_	_	_	_	_	_	_	_	_	_	None	_
comp2790_c0_seq1	491	_	_	_	_	_	_	_	_	_	_	_	_	_	None	_
comp292_c1_seq1	1443	_	_	_	gi|357117159|ref|XP_003560341.1|	PREDICTED: uncharacterized protein LOC100832392 [Brachypodium distachyon]	0.55	GO:0043231;GO:0044444	_	_	_	_	_	_	None	_
comp13489_c0_seq1	579	_	_	_	_	_	_	_	_	_	_	_	_	_	None	_
comp16711_c0_seq1	526	_	_	_	_	_	_	_	_	_	_	_	_	_	None	_
comp9617_c0_seq2	1038	_	_	_	_	_	_	_	_	_	_	_	_	_	None	_
comp18832_c0_seq1	425	_	_	_	_	_	_	_	_	_	_	_	_	_	None	_
comp2696_c0_seq2	386	_	_	_	_	_	_	_	_	_	_	_	_	_	None	_
comp16259_c0_seq1	900	_	_	_	_	_	_	_	_	_	_	_	_	_	None	_
comp19712_c0_seq1	387	_	_	_	_	_	_	_	_	_	_	_	_	_	None	_
comp27526_c0_seq1	431	_	_	_	gi|18253083|dbj|BAB83948.1|	CIG1 [Nicotiana tabacum]	0.76	_	_	_	_	_	_	_	None	_
comp10018_c0_seq1	765	_	_	_	_	_	_	_	_	_	_	_	_	_	None	_
comp25174_c0_seq1	353	_	_	_	_	_	_	_	_	_	_	_	_	_	None	_
comp22231_c0_seq1	377	_	_	_	gi|356542353|ref|XP_003539631.1|	PREDICTED: uncharacterized protein LOC100789177 [Glycine max]	0.77	_	_	_	_	_	_	_	K14297	NUP98, ADAR2
comp30183_c0_seq1	574	_	_	_	_	_	_	_	_	_	_	_	_	_	None	_
comp215_c0_seq1	1195	_	_	_	gi|340375479|ref|XP_003386262.1|	PREDICTED: hypothetical protein LOC100637292 [Amphimedon queenslandica]	0.48	_	_	_	_	_	_	_	None	_
comp2240_c0_seq1	464	_	_	_	gi|116782911|gb|ABK22718.1|	unknown [Picea sitchensis]	0.77	GO:0008171	_	_	_	_	_	_	K00545	COMT
comp34880_c0_seq1	353	_	_	_	_	_	_	_	_	_	_	_	_	_	None	_
comp23718_c0_seq1	403	_	_	_	_	_	_	_	_	_	_	_	_	_	None	_
comp4962_c0_seq4	553	_	_	_	gi|294461763|gb|ADE76440.1|	unknown [Picea sitchensis]	0.88	GO:0006508;GO:0004185;GO:0005576;GO:0005773	_	_	_	_	_	_	K09645	CPVL
comp11979_c0_seq3	1010	gi|270150329|gb|BT117215.1|	Picea glauca clone GQ03815_C11 mRNA sequence	0.89	gi|116789392|gb|ABK25235.1|	unknown [Picea sitchensis]	0.96	GO:0009507	_	_	_	_	_	_	None	_
comp23491_c0_seq1	420	_	_	_	_	_	_	_	_	_	_	_	_	_	None	_
comp2244_c0_seq2	700	_	_	_	gi|299746168|ref|XP_001837785.2|	exopolyphosphatase [Coprinopsis cinerea okayama7#130]	0.69	_	_	_	_	_	_	_	K01514	PPX1
comp16101_c0_seq1	368	_	_	_	_	_	_	_	_	_	_	_	_	_	None	_
comp10422_c0_seq1	842	_	_	_	gi|116790954|gb|ABK25802.1|	unknown [Picea sitchensis]	0.61	_	_	_	_	_	_	_	None	_
comp22264_c0_seq2	581	_	_	_	_	_	_	_	_	_	_	_	_	_	None	_
comp70_c0_seq4	503	_	_	_	_	_	_	_	_	_	_	_	_	_	None	_
comp376_c2_seq1	590	_	_	_	_	_	_	_	_	_	_	_	_	_	None	_
comp5505_c0_seq1	598	_	_	_	_	_	_	_	_	_	_	_	_	_	None	_
comp18913_c0_seq2	552	_	_	_	gi|18420929|ref|NP_568474.1|	DNA methyltransferase-2 [Arabidopsis thaliana]	0.96	GO:0005634;GO:0003677;GO:0008168;GO:0006306	_	_	_	_	_	_	K15336	TRDMT1, DNMT2
comp4387_c0_seq4	427	_	_	_	_	_	_	_	_	_	_	_	_	_	None	_
comp30524_c0_seq1	366	_	_	_	_	_	_	_	_	_	_	_	_	_	None	_
comp10819_c0_seq3	494	_	_	_	_	_	_	_	_	_	_	_	_	_	None	_
comp763_c0_seq9	444	_	_	_	gi|293329689|dbj|BAJ04354.1|	pollen allergen CPA63 [Cryptomeria japonica]	0.75	GO:0008233;GO:0005618;GO:0005576	_	_	_	_	_	_	None	_
comp6057_c0_seq1	1793	_	_	_	gi|116792797|gb|ABK26503.1|	unknown [Picea sitchensis]	0.71	GO:0016787	_	_	_	_	_	_	None	_
comp4744_c0_seq2	537	_	_	_	_	_	_	_	_	_	_	_	_	_	None	_
comp19788_c0_seq1	383	_	_	_	_	_	_	_	_	_	_	_	_	_	None	_
comp2965_c0_seq2	376	_	_	_	gi|148909678|gb|ABR17930.1|	unknown [Picea sitchensis]	0.64	_	_	_	_	_	_	_	None	_
comp17225_c0_seq2	702	gi|148908170|gb|EF677375.1|	Picea sitchensis clone WS02766_L07 unknown mRNA	0.86	gi|148908171|gb|ABR17201.1|	unknown [Picea sitchensis]	0.94	GO:0009555	_	_	_	_	_	_	None	_
comp19042_c0_seq1	445	_	_	_	_	_	_	_	_	_	_	_	_	_	None	_
comp29723_c0_seq1	479	_	_	_	_	_	_	_	_	_	_	_	_	_	None	_
comp30047_c0_seq1	414	_	_	_	_	_	_	_	_	_	_	_	_	_	None	_
comp747_c0_seq5	917	_	_	_	_	_	_	_	_	_	_	_	_	_	None	_
comp15343_c0_seq1	475	_	_	_	_	_	_	_	_	_	_	_	_	_	None	_
comp6444_c0_seq2	396	_	_	_	gi|116778471|gb|ABK20880.1|	unknown [Picea sitchensis]	0.89	_	3694.gw1.127.249.1	hypothetical protein	0.9074	_	_	NOG221217;NOG272897	None	_
comp18192_c0_seq1	639	_	_	_	_	_	_	_	_	_	_	_	_	_	None	_
comp33705_c0_seq1	412	_	_	_	_	_	_	_	_	_	_	_	_	_	None	_
comp389_c0_seq1	1844	_	_	_	gi|148906379|gb|ABR16344.1|	unknown [Picea sitchensis]	0.8	_	_	_	_	_	_	_	None	_
comp10288_c0_seq2	412	_	_	_	gi|18425169|ref|NP_569047.1|	F-box protein SKIP2 [Arabidopsis SKIP2_ARATH RecName: Full=F-box protein SKIP2; AltName: Full=SKP1-interacting partner 2 dbj	0.69	GO:0005634;GO:0005515;GO:0016567;GO:0005737;GO:0004842	_	_	_	_	_	_	None	_
comp13339_c0_seq1	1303	_	_	_	gi|225458189|ref|XP_002281098.1|	PREDICTED: omega-hydroxypalmitate O-feruloyl transferase [Vitis vinifera]	0.68	GO:0016747	_	_	_	_	_	_	None	_
comp2824_c0_seq5	452	_	_	_	_	_	_	_	_	_	_	_	_	_	None	_
comp1655_c0_seq1	1042	_	_	_	gi|297818546|ref|XP_002877156.1|	hypothetical protein ARALYDRAFT_484681 [Arabidopsis lyrata subsp. lyrata]	0.73	_	_	_	_	_	_	_	None	_
comp764_c2_seq3	513	_	_	_	_	_	_	_	_	_	_	_	_	_	None	_
comp7600_c0_seq1	1233	_	_	_	gi|255567598|ref|XP_002524778.1|	kinase, putative [Ricinus kinase, putative [Ricinus communis]	0.69	GO:0000166;GO:0004672;GO:0031625;GO:0046777	_	_	_	_	_	_	None	_
comp2394_c1_seq1	563	_	_	_	_	_	_	_	_	_	_	_	_	_	None	_
comp35741_c0_seq1	357	_	_	_	_	_	_	_	_	_	_	_	_	_	None	_
comp17722_c0_seq1	784	_	_	_	_	_	_	_	_	_	_	_	_	_	None	_
comp17939_c0_seq1	440	_	_	_	_	_	_	_	_	_	_	_	_	_	None	_
comp22050_c0_seq2	596	_	_	_	_	_	_	_	_	_	_	_	_	_	None	_
comp32738_c0_seq1	446	_	_	_	gi|225428454|ref|XP_002284113.1|	PREDICTED: transcription factor bHLH63-like [Vitis vinifera]	0.75	GO:0003677;GO:0005634;GO:0046983	_	_	_	_	_	_	None	_
comp15851_c0_seq1	445	_	_	_	_	_	_	_	_	_	_	_	_	_	None	_
comp34003_c0_seq1	367	_	_	_	_	_	_	_	_	_	_	_	_	_	None	_
comp34436_c0_seq1	389	_	_	_	_	_	_	_	_	_	_	_	_	_	None	_
comp8220_c0_seq2	476	_	_	_	_	_	_	_	_	_	_	_	_	_	None	_
comp21764_c0_seq1	465	_	_	_	gi|297826665|ref|XP_002881215.1|	hypothetical protein ARALYDRAFT_902256 [Arabidopsis lyrata subsp. lyrata]	0.67	GO:0006499	_	_	_	_	_	_	K12581	CNOT7_8, CAF1, POP2
comp17066_c0_seq1	607	_	_	_	_	_	_	_	_	_	_	_	_	_	None	_
comp2112_c0_seq1	1278	_	_	_	gi|306009355|gb|ADM73731.1|	auxin induced-like protein [Picea auxin induced-like protein [Picea sitchensis]	0.65	_	_	_	_	_	_	_	None	_
comp11075_c0_seq1	965	_	_	_	gi|255582800|ref|XP_002532174.1|	conserved hypothetical protein [Ricinus communis]	0.64	_	_	_	_	_	_	_	None	_
comp27426_c0_seq1	379	_	_	_	_	_	_	_	_	_	_	_	_	_	None	_
comp12009_c0_seq2	753	_	_	_	_	_	_	_	_	_	_	_	_	_	None	_
comp10005_c0_seq1	427	_	_	_	_	_	_	_	_	_	_	_	_	_	None	_
comp9927_c0_seq2	390	_	_	_	gi|294461384|gb|ADE76253.1|	unknown [Picea sitchensis]	0.85	_	_	_	_	_	_	_	None	_
comp12047_c0_seq1	521	_	_	_	gi|383152011|gb|AFG58067.1|	hypothetical protein 0_13343_01, partial [Pinus taeda]	0.87	_	_	_	_	_	_	_	None	_
comp16043_c0_seq1	895	_	_	_	_	_	_	_	_	_	_	_	_	_	None	_
comp15442_c0_seq1	720	_	_	_	gi|302786196|ref|XP_002974869.1|	hypothetical protein SELMODRAFT_101888 [Selaginella moellendorffii]	0.56	GO:0044237;GO:0003824	_	_	_	_	_	_	None	_
comp16086_c0_seq5	388	_	_	_	_	_	_	_	_	_	_	_	_	_	None	_
comp33052_c0_seq1	398	_	_	_	_	_	_	_	_	_	_	_	_	_	None	_
comp4215_c0_seq4	466	_	_	_	_	_	_	_	_	_	_	_	_	_	None	_
comp27725_c0_seq1	490	_	_	_	_	_	_	_	_	_	_	_	_	_	None	_
comp9867_c0_seq2	794	_	_	_	_	_	_	_	_	_	_	_	_	_	None	_
comp32182_c0_seq1	375	_	_	_	_	_	_	_	_	_	_	_	_	_	None	_
comp3390_c0_seq2	531	_	_	_	_	_	_	_	_	_	_	_	_	_	None	_
comp9477_c1_seq4	995	gi|116787424|gb|EF085196.1|	Picea sitchensis clone WS0296_I06 unknown mRNA	0.89	gi|116787425|gb|ABK24503.1|	unknown [Picea sitchensis]	0.94	GO:0008270;GO:0005773	29760.GSVIVG00017627001	SubName: Full=Chromosome chr17 scaffold_16, whole genome shotgun sequence;	0.9167	_	KOG1100	_	None	_
comp14672_c0_seq1	355	_	_	_	_	_	_	_	_	_	_	_	_	_	None	_
comp747_c0_seq10	781	gi|42565374|gb|AY389703.1|	Hyacinthus orientalis OSJNBa0011F23.6-like protein mRNA, complete cds	0.92	gi|116782619|gb|ABK22577.1|	unknown [Picea sitchensis]	0.7	_	_	_	_	_	_	_	None	_
comp4348_c0_seq5	382	_	_	_	_	_	_	_	_	_	_	_	_	_	None	_
comp502_c0_seq3	616	_	_	_	_	_	_	_	_	_	_	_	_	_	None	_
comp27717_c0_seq1	426	_	_	_	_	_	_	_	_	_	_	_	_	_	None	_
comp1611_c0_seq1	1111	_	_	_	gi|116790974|gb|ABK25809.1|	unknown [Picea sitchensis]	0.86	_	_	_	_	_	_	_	None	_
comp32114_c0_seq1	393	_	_	_	_	_	_	_	_	_	_	_	_	_	None	_
comp10385_c0_seq1	536	_	_	_	gi|294460127|gb|ADE75646.1|	unknown [Picea sitchensis]	0.69	_	_	_	_	_	_	_	None	_
comp174_c1_seq1	780	_	_	_	gi|116785193|gb|ABK23627.1|	unknown [Picea sitchensis]	0.58	_	_	_	_	_	_	_	None	_
comp6969_c0_seq2	888	_	_	_	gi|388498252|gb|AFK37192.1|	unknown [Lotus japonicus]	0.76	GO:0003677;GO:0005667;GO:0006355;GO:0016132;GO:0045449;GO:0003700;GO:0046983	_	_	_	_	_	_	None	_
comp36195_c0_seq1	374	_	_	_	_	_	_	_	_	_	_	_	_	_	None	_
comp9496_c0_seq4	481	_	_	_	_	_	_	_	_	_	_	_	_	_	None	_
comp15018_c0_seq2	554	_	_	_	_	_	_	_	_	_	_	_	_	_	None	_
comp1319_c0_seq3	357	_	_	_	gi|147818353|emb|CAN71460.1|	hypothetical protein VITISV_033508 [Vitis vinifera]	0.92	GO:0005524;GO:0008026;GO:0003676	_	_	_	_	_	_	K12815	DHX38, PRP16
comp16234_c0_seq4	519	_	_	_	_	_	_	_	_	_	_	_	_	_	None	_
comp23515_c0_seq1	500	_	_	_	_	_	_	_	_	_	_	_	_	_	None	_
comp1618_c0_seq2	707	_	_	_	_	_	_	_	_	_	_	_	_	_	None	_
comp19220_c0_seq2	487	_	_	_	_	_	_	_	_	_	_	_	_	_	None	_
comp12294_c0_seq1	818	_	_	_	gi|168020067|ref|XP_001762565.1|	predicted protein [Physcomitrella patens subsp. patens]	0.77	GO:0043231;GO:0006972;GO:0004175;GO:0044444	_	_	_	_	_	_	K08653	MBTPS1
comp373_c0_seq2	1434	gi|270139917|gb|BT106869.1|	Picea glauca clone GQ03012_I17 mRNA sequence	0.82	gi|116786926|gb|ABK24302.1|	unknown [Picea sitchensis]	0.93	GO:0035252;GO:0009969;GO:0033843;GO:0016758;GO:0016021;GO:0048767	_	_	_	_	_	_	K08238	XXT
comp27086_c0_seq1	428	_	_	_	_	_	_	_	_	_	_	_	_	_	None	_
comp3775_c0_seq2	512	_	_	_	gi|226713608|sp|A9NMM6.1|CSPL8_PICSI	RecName: Full=CASP-like protein 8 unknown [Picea sitchensis]	0.78	GO:0016020	_	_	_	_	_	_	None	_
comp35379_c0_seq1	386	_	_	_	_	_	_	_	_	_	_	_	_	_	None	_
comp21208_c0_seq1	365	_	_	_	_	_	_	_	_	_	_	_	_	_	None	_
comp22047_c0_seq1	611	_	_	_	_	_	_	_	_	_	_	_	_	_	None	_
comp11051_c0_seq3	480	_	_	_	_	_	_	_	_	_	_	_	_	_	None	_
comp36224_c0_seq1	398	_	_	_	_	_	_	_	_	_	_	_	_	_	None	_
comp14587_c0_seq1	436	_	_	_	_	_	_	_	_	_	_	_	_	_	None	_
comp25630_c0_seq1	359	_	_	_	_	_	_	_	_	_	_	_	_	_	None	_
comp4540_c0_seq2	1124	_	_	_	_	_	_	_	_	_	_	_	_	_	None	_
comp6437_c0_seq1	814	gi|224286249|gb|BT071371.1|	Picea sitchensis clone WS0283_N05 unknown mRNA	0.89	gi|116783753|gb|ABK23073.1|	unknown [Picea sitchensis]	0.99	GO:0048046;GO:0006184;GO:0005737;GO:0003924;GO:0006886;GO:0046686;GO:0005618;GO:0005730;GO:0006913;GO:0007264;GO:0009651;GO:0005525;GO:0005886	29760.GSVIVG00016839001	SubName: Full=Chromosome chr11 scaffold_13, whole genome shotgun sequence;	0.9834	COG1100	KOG0096	_	K07936	RAN
comp1308_c2_seq7	816	_	_	_	gi|225458751|ref|XP_002285061.1|	PREDICTED: isoflavone 2'-hydroxylase-like [Vitis vinifera]	0.64	GO:0071456;GO:0004497;GO:0005488;GO:0071281	_	_	_	_	_	_	K00517	E1.14.-.-
comp874_c0_seq3	2393	_	_	_	_	_	_	_	_	_	_	_	_	_	None	_
comp16102_c0_seq1	1019	_	_	_	_	_	_	_	_	_	_	_	_	_	None	_
comp2471_c0_seq1	372	_	_	_	gi|290981150|ref|XP_002673294.1|	predicted protein [Naegleria predicted protein [Naegleria gruberi]	0.49	_	_	_	_	_	_	_	None	_
comp1752_c0_seq1	689	_	_	_	_	_	_	_	_	_	_	_	_	_	None	_
comp13289_c0_seq7	420	_	_	_	_	_	_	_	_	_	_	_	_	_	None	_
comp28435_c0_seq1	447	_	_	_	_	_	_	_	_	_	_	_	_	_	None	_
comp8418_c0_seq3	375	_	_	_	_	_	_	_	_	_	_	_	_	_	None	_
comp9524_c0_seq1	651	_	_	_	_	_	_	_	_	_	_	_	_	_	None	_
comp26151_c0_seq1	418	_	_	_	_	_	_	_	_	_	_	_	_	_	None	_
comp17028_c0_seq1	481	_	_	_	_	_	_	_	_	_	_	_	_	_	None	_
comp24743_c0_seq1	415	_	_	_	_	_	_	_	_	_	_	_	_	_	None	_
comp563_c0_seq4	492	_	_	_	_	_	_	_	_	_	_	_	_	_	None	_
comp21135_c0_seq3	514	_	_	_	_	_	_	_	_	_	_	_	_	_	None	_
comp6922_c0_seq1	962	_	_	_	_	_	_	_	_	_	_	_	_	_	None	_
comp9036_c0_seq10	417	_	_	_	gi|291230143|ref|XP_002735028.1|	PREDICTED: predicted protein-like [Saccoglossus kowalevskii]	0.47	_	_	_	_	_	_	_	None	_
comp26231_c0_seq1	360	_	_	_	_	_	_	_	_	_	_	_	_	_	None	_
comp15829_c0_seq1	439	_	_	_	_	_	_	_	_	_	_	_	_	_	None	_
comp1179_c0_seq4	452	_	_	_	_	_	_	_	_	_	_	_	_	_	None	_
comp32379_c0_seq1	634	_	_	_	gi|224075778|ref|XP_002304763.1|	predicted protein [Populus predicted protein [Populus trichocarpa]	0.52	_	_	_	_	_	_	_	None	_
comp27271_c0_seq2	411	_	_	_	_	_	_	_	_	_	_	_	_	_	None	_
comp19799_c0_seq1	646	_	_	_	gi|297840569|ref|XP_002888166.1|	PDR8/PEN3 [Arabidopsis lyrata subsp. lyrata]	0.81	GO:0043407;GO:0002831;GO:0030003;GO:0010310;GO:0009963;GO:0009941;GO:0052544;GO:0006612;GO:0016126;GO:0009506;GO:0009737;GO:0009867;GO:0008138;GO:0015086;GO:0009697;GO:0015691;GO:0006570;GO:0019745;GO:0006855;GO:0031348;GO:0009817;GO:0005524;GO:0042299;GO:0042742;GO:0043900;GO:0010363;GO:0042344;GO:0009595;GO:0010200;GO:0005829;GO:0006470;GO:0005739;GO:0005886;GO:0009862;GO:0042626;GO:0071366;GO:…	_	_	_	_	_	_	None	_
comp33124_c0_seq1	392	_	_	_	_	_	_	_	_	_	_	_	_	_	None	_
comp11442_c0_seq1	376	_	_	_	_	_	_	_	_	_	_	_	_	_	None	_
comp28380_c0_seq2	419	_	_	_	_	_	_	_	_	_	_	_	_	_	None	_
comp15430_c0_seq1	636	_	_	_	_	_	_	_	_	_	_	_	_	_	None	_
comp22772_c0_seq1	631	_	_	_	_	_	_	_	_	_	_	_	_	_	None	_
comp13919_c0_seq1	364	_	_	_	_	_	_	_	_	_	_	_	_	_	None	_
comp26584_c0_seq1	434	_	_	_	_	_	_	_	_	_	_	_	_	_	None	_
comp34620_c0_seq1	408	_	_	_	_	_	_	_	_	_	_	_	_	_	None	_
comp4199_c0_seq9	373	_	_	_	gi|395132307|dbj|BAM29304.1|	acyl-glucose-dependent anthocyanin 7-O-glucosyltransferase [Agapanthus africanus]	0.82	GO:0008152;GO:0003824	_	_	_	_	_	_	None	_
comp1001_c0_seq1	1903	gi|270136217|gb|BT103169.1|	Picea glauca clone GQ0207_L14 mRNA sequence	0.81	gi|255577560|ref|XP_002529658.1|	Zeamatin precursor, putative [Ricinus communis]	0.75	_	29760.GSVIVG00036771001	SubName: Full=Chromosome chr4 scaffold_83, whole genome shotgun sequence;	0.7642	_	_	NOG280139	None	_
comp1340_c0_seq1	694	_	_	_	gi|50288747|ref|XP_446803.1|	hypothetical protein [Candida glabrata CBS 138]	0.58	_	_	_	_	_	_	_	None	_
comp4973_c0_seq1	817	_	_	_	gi|221128647|ref|XP_002166974.1|	PREDICTED: hypothetical protein [Hydra magnipapillata]	0.54	GO:0009505;GO:0005515;GO:0009506	_	_	_	_	_	_	None	_
comp25325_c0_seq1	394	_	_	_	_	_	_	_	_	_	_	_	_	_	None	_
comp13065_c0_seq3	511	_	_	_	_	_	_	_	_	_	_	_	_	_	None	_
comp34938_c0_seq1	499	_	_	_	_	_	_	_	_	_	_	_	_	_	None	_
comp5861_c0_seq7	507	_	_	_	_	_	_	_	_	_	_	_	_	_	None	_
comp14250_c0_seq1	389	_	_	_	_	_	_	_	_	_	_	_	_	_	None	_
comp27148_c0_seq1	387	_	_	_	_	_	_	_	_	_	_	_	_	_	None	_
comp111_c0_seq11	414	_	_	_	_	_	_	_	_	_	_	_	_	_	None	_
comp8554_c0_seq1	360	_	_	_	_	_	_	_	_	_	_	_	_	_	None	_
comp4959_c0_seq4	614	_	_	_	_	_	_	_	_	_	_	_	_	_	None	_
comp28091_c0_seq2	431	_	_	_	gi|116783191|gb|ABK22830.1|	unknown [Picea sitchensis]	0.92	GO:0004709;GO:0005524;GO:0009069;GO:0007178;GO:0000186	_	_	_	_	_	_	None	_
comp8240_c0_seq3	464	_	_	_	_	_	_	_	_	_	_	_	_	_	None	_
comp11419_c0_seq2	405	_	_	_	gi|148905808|gb|ABR16067.1|	unknown [Picea sitchensis]	0.84	GO:0016788;GO:0006629	_	_	_	_	_	_	None	_
comp30324_c0_seq1	432	_	_	_	_	_	_	_	_	_	_	_	_	_	None	_
comp16760_c0_seq1	382	gi|270140260|gb|BT107212.1|	Picea glauca clone GQ03104_H07 mRNA sequence	0.86	gi|168001034|ref|XP_001753220.1|	predicted protein [Physcomitrella patens subsp. patens]	0.92	GO:0005524;GO:0006000;GO:0009069;GO:0006468;GO:0005777;GO:0006013;GO:0046686;GO:0004475;GO:0009058;GO:0004674;GO:0005829	_	_	_	_	_	_	K00966	GMPP
comp9329_c0_seq1	356	_	_	_	_	_	_	_	_	_	_	_	_	_	None	_
comp21051_c0_seq1	451	_	_	_	gi|361067079|gb|AEW07851.1|	Pinus taeda anonymous locus 0_13096_01 genomic sequence	0.88	GO:0003677;GO:0005667;GO:0006355;GO:0045449;GO:0003700	_	_	_	_	_	_	K09286	EREBP
comp17995_c0_seq3	461	_	_	_	_	_	_	_	_	_	_	_	_	_	None	_
comp3545_c0_seq4	1003	_	_	_	_	_	_	_	_	_	_	_	_	_	None	_
comp15136_c0_seq2	752	_	_	_	gi|168029602|ref|XP_001767314.1|	predicted protein [Physcomitrella patens subsp. patens]	0.79	GO:0005524;GO:0004683;GO:0009069;GO:0006468	_	_	_	_	_	_	K07359	CAMKK
comp20209_c0_seq1	736	_	_	_	_	_	_	_	_	_	_	_	_	_	None	_
comp14022_c0_seq1	531	gi|294464207|gb|BT124365.1|	Picea sitchensis clone WS0473_G02 unknown mRNA	0.9	gi|294464208|gb|ADE77619.1|	unknown [Picea sitchensis]	0.93	GO:0046034;GO:0005634;GO:0008652;GO:0005524;GO:0009165;GO:0048364;GO:0004017;GO:0046939;GO:0006144;GO:0048367;GO:0009570	_	_	_	_	_	_	K00939	E2.7.4.3, adk
comp440_c0_seq2	1750	gi|270135532|gb|BT102484.1|	Picea glauca clone GQ0195_E02 mRNA sequence	0.8	gi|116788965|gb|ABK25066.1|	unknown [Picea sitchensis]	0.65	_	29760.GSVIVG00033989001	SubName: Full=Chromosome chr9 scaffold_7, whole genome shotgun sequence;	0.7931	COG5540	_	_	None	_
comp9782_c0_seq3	521	_	_	_	_	_	_	_	_	_	_	_	_	_	None	_
comp10467_c0_seq1	1022	_	_	_	_	_	_	_	_	_	_	_	_	_	None	_
comp25366_c0_seq1	542	_	_	_	_	_	_	_	_	_	_	_	_	_	None	_
comp14942_c0_seq1	457	_	_	_	_	_	_	_	_	_	_	_	_	_	None	_
comp16471_c0_seq1	465	_	_	_	_	_	_	_	_	_	_	_	_	_	None	_
comp24720_c0_seq1	360	_	_	_	_	_	_	_	_	_	_	_	_	_	None	_
comp10738_c0_seq1	409	_	_	_	_	_	_	_	_	_	_	_	_	_	None	_
comp2773_c0_seq5	486	gi|224139773|ref|XM_002323234.1|	Populus trichocarpa predicted protein, mRNA	0.76	gi|20161329|dbj|BAB90253.1|	putative glycerol-3-phosphate dehydrogenase [Oryza sativa Japonica Group]	0.96	GO:0046486;GO:0046168;GO:0051287;GO:0055114;GO:0004367;GO:0009331;GO:0005829;GO:0005975	_	_	_	_	_	_	None	_
comp13154_c0_seq1	438	_	_	_	_	_	_	_	_	_	_	_	_	_	None	_
comp9140_c0_seq1	351	_	_	_	_	_	_	_	_	_	_	_	_	_	None	_
comp6139_c0_seq2	874	_	_	_	_	_	_	_	_	_	_	_	_	_	None	_
comp6357_c0_seq1	1358	_	_	_	gi|351725395|ref|NP_001236323.1|	uncharacterized protein LOC100527456 [Glycine max]	0.68	_	_	_	_	_	_	_	None	_
comp14542_c0_seq2	432	_	_	_	_	_	_	_	_	_	_	_	_	_	None	_
comp8406_c0_seq3	429	gi|118163447|gb|EF072982.1|	Uncultured Flavobacteria bacterium clone GASP-WA2W3_B05 16S ribosomal RNA gene, partial sequence	0.99	gi|265768567|ref|ZP_06095583.1|	conserved hypothetical protein [Bacteroides sp. 2_1_16]	0.74	_	_	_	_	_	_	_	None	_
comp25860_c0_seq1	487	_	_	_	_	_	_	_	_	_	_	_	_	_	None	_
comp27121_c0_seq1	551	_	_	_	_	_	_	_	_	_	_	_	_	_	None	_
comp12273_c0_seq5	471	_	_	_	_	_	_	_	_	_	_	_	_	_	None	_
comp21296_c0_seq1	562	_	_	_	_	_	_	_	_	_	_	_	_	_	None	_
comp21179_c0_seq1	1399	_	_	_	gi|148908432|gb|ABR17329.1|	unknown [Picea sitchensis]	0.56	_	_	_	_	_	_	_	None	_
comp5681_c0_seq5	917	_	_	_	gi|363807698|ref|NP_001242678.1|	uncharacterized protein LOC100804037 [Glycine max]	0.57	_	_	_	_	_	_	_	None	_
comp4860_c0_seq1	432	_	_	_	_	_	_	_	_	_	_	_	_	_	None	_
comp20531_c0_seq1	407	_	_	_	_	_	_	_	_	_	_	_	_	_	None	_
comp4430_c0_seq3	1115	gi|294464003|gb|BT124258.1|	Picea sitchensis clone WS0472_E15 unknown mRNA	0.79	gi|168058494|ref|XP_001781243.1|	BAH-PHD domain-containing protein [Physcomitrella patens subsp. patens]	0.88	GO:0005634;GO:0003677;GO:0009845;GO:0008270;GO:0009911	3218.JGI149469	BAH-PHD domain-containing protein	0.8889	_	KOG1886	_	None	_
comp3751_c0_seq4	696	_	_	_	gi|383149052|gb|AFG56391.1|	Pinus taeda anonymous locus UMN_5889_01 genomic sequence Pinus taeda anonymous locus UMN_5889_01 genomic sequence P	0.8	GO:0003333;GO:0016021;GO:0015171	_	_	_	_	_	_	None	_
comp26372_c0_seq1	445	_	_	_	_	_	_	_	_	_	_	_	_	_	None	_
comp3736_c0_seq1	888	gi|116780022|gb|EF082147.1|	Picea sitchensis clone WS0297_I14 unknown mRNA	0.92	gi|116780023|gb|ABK21523.1|	unknown [Picea sitchensis]	1	GO:0005730;GO:0005829;GO:0001510;GO:0005732;GO:0003676	3694.estExt_Genewise1_v1.C_LG_II0233	SubName: Full=Putative uncharacterized protein;	1	COG1958	KOG3459	NOG256341	K11096	SNRPD2, SMD2
comp761_c0_seq1	939	gi|270138277|gb|BT105229.1|	Picea glauca clone GQ02819_P14 mRNA sequence	0.8	gi|294462340|gb|ADE76719.1|	unknown [Picea sitchensis]	0.71	_	_	_	_	_	_	_	None	_
comp10211_c0_seq1	533	_	_	_	gi|224285242|gb|ACN40347.1|	unknown [Picea sitchensis]	0.74	GO:0046872;GO:0044710;GO:0016491	_	_	_	_	_	_	None	_
comp6216_c0_seq1	1469	_	_	_	gi|255546921|ref|XP_002514518.1|	conserved hypothetical protein [Ricinus communis]	0.38	_	_	_	_	_	_	_	K10955	MUC2
comp946_c0_seq2	1533	_	_	_	gi|224130034|ref|XP_002320736.1|	predicted protein [Populus predicted protein [Populus trichocarpa]	0.66	_	_	_	_	_	_	_	None	_
comp26348_c0_seq2	442	_	_	_	_	_	_	_	_	_	_	_	_	_	None	_
comp31029_c0_seq1	574	_	_	_	_	_	_	_	_	_	_	_	_	_	None	_
comp15311_c0_seq1	626	_	_	_	_	_	_	_	_	_	_	_	_	_	None	_
comp5738_c0_seq1	1007	_	_	_	gi|116785458|gb|ABK23732.1|	unknown [Picea sitchensis]	0.73	_	_	_	_	_	_	_	None	_
comp25604_c0_seq1	589	_	_	_	_	_	_	_	_	_	_	_	_	_	None	_
comp13873_c0_seq1	1006	_	_	_	gi|356556102|ref|XP_003546366.1|	PREDICTED: 97 kDa heat shock protein-like [Glycine max]	0.84	GO:0032440;GO:0046686;GO:0005524;GO:0005618;GO:0055114;GO:0009408;GO:0005886	_	_	_	_	_	_	K09489	HSPA4
comp13539_c0_seq1	362	gi|270149977|gb|BT116863.1|	Picea glauca clone GQ03808_E05 mRNA sequence	0.9	gi|116794384|gb|ABK27124.1|	unknown [Picea sitchensis]	0.97	GO:0006886;GO:0006913;GO:0006184;GO:0007264;GO:0005622;GO:0005525;GO:0003924	_	_	_	_	_	_	K07936	RAN
comp1923_c0_seq1	711	gi|270148508|gb|BT115460.1|	Picea glauca clone GQ03617_C09 mRNA sequence	0.83	_	_	_	_	_	_	_	_	_	_	None	_
comp9165_c0_seq2	469	_	_	_	gi|361066303|gb|AEW07463.1|	Pinus taeda anonymous locus 0_2165_01 genomic sequence Pinus taeda anonymous locus 0_2165_01 genomic sequence Pinus	0.79	GO:0016020;GO:0005524;GO:0004672;GO:0006468;GO:0005739	_	_	_	_	_	_	None	_
comp25121_c0_seq1	692	gi|350529152|dbj|AP012265.1|	Cephalotaxus wilsoniana chloroplast DNA, complete sequence	0.99	_	_	_	_	_	_	_	_	_	_	None	_
comp6815_c0_seq3	373	_	_	_	gi|62149372|dbj|BAD93486.1|	pollen allergen CJP38 [Cryptomeria japonica]	0.88	GO:0043169;GO:0004553;GO:0005975	_	_	_	_	_	_	None	_
comp29887_c0_seq1	489	_	_	_	_	_	_	_	_	_	_	_	_	_	None	_
comp11937_c0_seq1	889	gi|270137205|gb|BT104157.1|	Picea glauca clone GQ02807_A07 mRNA sequence	0.82	gi|148908854|gb|ABR17532.1|	unknown [Picea sitchensis]	0.91	_	_	_	_	_	_	_	K05752	C3ORF10, HSPC300
comp28433_c0_seq1	426	gi|357449804|ref|XM_003595131.1|	Medicago truncatula Cytokinin dehydrogenase (MTR_2g039340) mRNA, complete cds	0.84	gi|225449955|ref|XP_002270841.1|	PREDICTED: cytokinin dehydrogenase 6 [Vitis vinifera]	0.76	GO:0016614;GO:0044237;GO:0055114	_	_	_	_	_	_	K00279	E1.5.99.12
comp12714_c0_seq1	755	_	_	_	gi|255536717|ref|XP_002509425.1|	conserved hypothetical protein [Ricinus communis]	0.73	_	_	_	_	_	_	_	None	_
comp24890_c0_seq1	554	_	_	_	gi|357140054|ref|XP_003571587.1|	PREDICTED: uncharacterized protein LOC100829005 [Brachypodium distachyon]	0.75	GO:0016020	_	_	_	_	_	_	None	_
comp30168_c0_seq1	391	_	_	_	_	_	_	_	_	_	_	_	_	_	None	_
comp12362_c0_seq1	1150	_	_	_	gi|116784470|gb|ABK23354.1|	unknown [Picea sitchensis]	0.77	GO:0016192	29760.GSVIVG00001649001	SubName: Full=Chromosome undetermined scaffold_119, whole genome shotgun sequence;	0.75	COG5080	_	_	None	_
comp32009_c0_seq1	632	gi|166706933|dbj|AP009381.1|	Cycas taitungensis mitochondrial DNA, complete genome	0.94	gi|147857545|emb|CAN82857.1|	hypothetical protein VITISV_008531 [Vitis vinifera]	0.91	GO:0005739	_	_	_	_	_	_	None	_
comp33247_c0_seq1	511	gi|315041898|ref|XM_003170278.1|	Arthroderma gypseum CBS 118893 acyl-CoA desaturase (MGYG_07569) mRNA, complete cds	0.86	gi|378727946|gb|EHY54405.1|	acyl-CoA desaturase [Exophiala dermatitidis NIH/UT8656]	0.94	GO:0005783;GO:0020037;GO:0005506;GO:0016021;GO:0004768;GO:0006633;GO:0055114	222929.C5PJI4	Acyl-CoA desaturase, putative;	0.8704	COG5274	KOG0537	_	K00507	SCD, desC
comp17071_c0_seq1	450	_	_	_	_	_	_	_	_	_	_	_	_	_	None	_
comp7221_c0_seq2	590	_	_	_	_	_	_	_	_	_	_	_	_	_	None	_
comp10638_c0_seq2	549	_	_	_	_	_	_	_	_	_	_	_	_	_	None	_
comp3466_c0_seq5	787	_	_	_	_	_	_	_	_	_	_	_	_	_	None	_
comp2509_c0_seq1	687	_	_	_	gi|294460694|gb|ADE75921.1|	unknown [Picea sitchensis]	0.96	_	3694.eugene3.00030516	hypothetical protein	0.8462	_	_	NOG253520	None	_
comp23758_c0_seq1	373	_	_	_	_	_	_	_	_	_	_	_	_	_	None	_
comp5685_c0_seq5	660	_	_	_	_	_	_	_	_	_	_	_	_	_	None	_
comp20721_c0_seq1	792	_	_	_	_	_	_	_	_	_	_	_	_	_	None	_
comp30708_c0_seq1	487	_	_	_	gi|242035707|ref|XP_002465248.1|	hypothetical protein SORBIDRAFT_01g034940 [Sorghum bicolor]	0.78	_	_	_	_	_	_	_	None	_
comp17867_c0_seq1	357	_	_	_	_	_	_	_	_	_	_	_	_	_	None	_
comp1336_c0_seq7	541	_	_	_	_	_	_	_	_	_	_	_	_	_	None	_
comp7607_c0_seq6	392	_	_	_	gi|167997705|ref|XP_001751559.1|	predicted protein [Physcomitrella patens subsp. patens]	0.81	GO:0046983	_	_	_	_	_	_	None	_
comp6420_c0_seq3	608	_	_	_	_	_	_	_	_	_	_	_	_	_	None	_
comp1703_c0_seq1	3284	_	_	_	gi|255552217|ref|XP_002517153.1|	conserved hypothetical protein [Ricinus communis]	0.66	_	_	_	_	_	_	_	None	_
comp21580_c0_seq1	473	_	_	_	_	_	_	_	_	_	_	_	_	_	None	_
comp2939_c0_seq1	1242	_	_	_	gi|148910808|gb|ABR18470.1|	unknown [Picea sitchensis]	0.76	GO:0016740	_	_	_	_	_	_	None	_
comp7873_c0_seq4	359	_	_	_	_	_	_	_	_	_	_	_	_	_	None	_
comp18036_c0_seq1	623	_	_	_	_	_	_	_	_	_	_	_	_	_	None	_
comp12739_c0_seq5	529	_	_	_	_	_	_	_	_	_	_	_	_	_	None	_
comp11891_c0_seq4	623	_	_	_	_	_	_	_	_	_	_	_	_	_	None	_
comp30552_c0_seq1	515	_	_	_	_	_	_	_	_	_	_	_	_	_	None	_
comp22651_c0_seq1	1783	_	_	_	_	_	_	_	_	_	_	_	_	_	None	_
comp635_c0_seq5	2702	_	_	_	gi|148906576|gb|ABR16440.1|	unknown [Picea sitchensis]	0.79	_	_	_	_	_	_	_	None	_
comp6708_c0_seq1	476	gi|357119920|ref|XM_003561633.1|	PREDICTED: Brachypodium distachyon tRNA-specific adenosine deaminase 2-like (LOC100845457), mRNA	0.82	gi|242041093|ref|XP_002467941.1|	hypothetical protein SORBIDRAFT_01g036850 [Sorghum bicolor]	0.82	GO:0008152;GO:0016787;GO:0008270	_	_	_	_	_	_	K15441	TAD2, ADAT2
comp345_c0_seq1	1170	_	_	_	gi|168036263|ref|XP_001770627.1|	predicted protein [Physcomitrella patens subsp. patens]	0.8	GO:0003677;GO:0005667;GO:0006355;GO:0009725;GO:0045449;GO:0003700	_	_	_	_	_	_	None	_
comp1513_c0_seq1	1022	_	_	_	gi|242094010|ref|XP_002437495.1|	hypothetical protein SORBIDRAFT_10g028130 [Sorghum bicolor]	0.6	GO:0044464	_	_	_	_	_	_	None	_
comp9250_c0_seq3	431	_	_	_	gi|163658593|gb|ABY28388.1|	aldehyde dehydrogenase [Saccharum officinarum]	1	GO:0005759;GO:0009013;GO:0004777;GO:0009416;GO:0051287;GO:0009408;GO:0055114;GO:0006540;GO:0005507;GO:0009450;GO:0006570;GO:0009507	_	_	_	_	_	_	K00135	E1.2.1.16, gabD
comp5760_c0_seq1	997	_	_	_	_	_	_	_	_	_	_	_	_	_	None	_
comp12984_c0_seq1	770	_	_	_	_	_	_	_	_	_	_	_	_	_	None	_
comp16315_c0_seq1	648	_	_	_	_	_	_	_	_	_	_	_	_	_	None	_
comp55_c0_seq2	504	_	_	_	gi|302773758|ref|XP_002970296.1|	hypothetical protein SELMODRAFT_171412 [Selaginella moellendorffii]	0.89	GO:0042254;GO:0046872;GO:0006412;GO:0022627;GO:0003735	15368.BRADI1G07210.1	annotation not avaliable	0.875	COG0199	KOG3506	_	K02980	RP-S29e, RPS29
comp23156_c0_seq1	959	_	_	_	gi|378726623|gb|EHY53082.1|	hypothetical protein HMPREF1120_01282 [Exophiala dermatitidis NIH/UT8656]	0.61	GO:0030529	_	_	_	_	_	_	None	_
comp15958_c0_seq1	1401	_	_	_	gi|255536711|ref|XP_002509422.1|	ATP binding protein, putative [Ricinus communis]	0.65	GO:0044237;GO:0016772	_	_	_	_	_	_	None	_
comp22588_c0_seq1	393	_	_	_	_	_	_	_	_	_	_	_	_	_	None	_
comp11837_c0_seq1	467	_	_	_	_	_	_	_	_	_	_	_	_	_	None	_
comp4020_c0_seq1	856	_	_	_	_	_	_	_	_	_	_	_	_	_	None	_
comp8504_c0_seq5	603	_	_	_	_	_	_	_	_	_	_	_	_	_	None	_
comp30035_c0_seq1	409	_	_	_	_	_	_	_	_	_	_	_	_	_	None	_
comp18040_c0_seq1	750	_	_	_	_	_	_	_	_	_	_	_	_	_	None	_
comp20629_c0_seq1	551	_	_	_	gi|225458888|ref|XP_002285416.1|	PREDICTED: lecithin-cholesterol acyltransferase-like 1 [Vitis vinifera]	0.74	GO:0042967;GO:0006629;GO:0008374	_	_	_	_	_	_	K06129	LYPLA3
comp13587_c0_seq1	1006	_	_	_	_	_	_	_	_	_	_	_	_	_	None	_
comp29149_c0_seq1	434	_	_	_	_	_	_	_	_	_	_	_	_	_	None	_
comp18739_c0_seq2	444	_	_	_	gi|225430210|ref|XP_002282464.1|	PREDICTED: pentatricopeptide repeat-containing protein At2g25580 [Vitis vinifera]	0.9	GO:0009536;GO:0005739	_	_	_	_	_	_	None	_
comp811_c0_seq1	1138	_	_	_	gi|116783072|gb|ABK22783.1|	unknown [Picea sitchensis]	0.73	_	_	_	_	_	_	_	None	_
comp34505_c0_seq1	365	_	_	_	_	_	_	_	_	_	_	_	_	_	None	_
comp1144_c0_seq3	558	_	_	_	_	_	_	_	_	_	_	_	_	_	None	_
comp273_c0_seq1	678	_	_	_	gi|116791239|gb|ABK25906.1|	unknown [Picea sitchensis]	0.74	_	_	_	_	_	_	_	None	_
comp23827_c0_seq1	403	_	_	_	_	_	_	_	_	_	_	_	_	_	None	_
comp22163_c0_seq1	641	_	_	_	_	_	_	_	_	_	_	_	_	_	None	_
comp4579_c0_seq5	551	_	_	_	_	_	_	_	_	_	_	_	_	_	None	_
comp32090_c0_seq1	398	_	_	_	_	_	_	_	_	_	_	_	_	_	None	_
comp2409_c0_seq1	763	_	_	_	gi|294464473|gb|ADE77747.1|	unknown [Picea sitchensis]	0.94	GO:0042254;GO:0015934;GO:0006412;GO:0006354;GO:0003735;GO:0019843	4558.Sb03g028260.1	hypothetical protein	0.8587	COG0097	_	_	K02933	RP-L6, rplF
comp24044_c0_seq1	541	_	_	_	_	_	_	_	_	_	_	_	_	_	None	_
comp4334_c0_seq2	862	_	_	_	_	_	_	_	_	_	_	_	_	_	None	_
comp23317_c0_seq1	418	_	_	_	_	_	_	_	_	_	_	_	_	_	None	_
comp21534_c0_seq1	555	_	_	_	_	_	_	_	_	_	_	_	_	_	None	_
comp12811_c0_seq1	754	_	_	_	_	_	_	_	_	_	_	_	_	_	None	_
comp21006_c0_seq1	898	_	_	_	_	_	_	_	_	_	_	_	_	_	None	_
comp8919_c0_seq1	642	_	_	_	gi|346469991|gb|AEO34840.1|	hypothetical protein [Amblyomma maculatum]	0.88	GO:0005886	_	_	_	_	_	_	K07466	RFA1, RPA1, rpa
comp12107_c0_seq2	752	_	_	_	_	_	_	_	_	_	_	_	_	_	None	_
comp13585_c0_seq1	913	_	_	_	_	_	_	_	_	_	_	_	_	_	None	_
comp24333_c0_seq1	399	_	_	_	_	_	_	_	_	_	_	_	_	_	None	_
comp1182_c0_seq1	468	_	_	_	gi|359807022|ref|NP_001241080.1|	uncharacterized protein LOC100813980 [Glycine max]	0.74	_	_	_	_	_	_	_	None	_
comp35269_c0_seq1	351	_	_	_	_	_	_	_	_	_	_	_	_	_	None	_
comp10144_c0_seq1	931	gi|294460418|gb|BT122407.1|	Picea sitchensis clone WS0451_D22 unknown mRNA	0.82	gi|168017126|ref|XP_001761099.1|	predicted protein [Physcomitrella patens subsp. patens]	0.92	_	_	_	_	_	_	_	None	_
comp5793_c0_seq7	431	_	_	_	gi|209552874|gb|ACI62178.1|	transcriptional factor WRKY II [Boea hygrometrica]	0.72	_	_	_	_	_	_	_	None	_
comp16784_c0_seq1	366	_	_	_	_	_	_	_	_	_	_	_	_	_	None	_
comp33741_c0_seq1	521	_	_	_	_	_	_	_	_	_	_	_	_	_	None	_
comp24641_c0_seq1	988	_	_	_	_	_	_	_	_	_	_	_	_	_	None	_
comp34142_c0_seq1	395	_	_	_	_	_	_	_	_	_	_	_	_	_	None	_
comp8957_c0_seq2	465	_	_	_	_	_	_	_	_	_	_	_	_	_	None	_
comp23676_c0_seq1	438	_	_	_	gi|225436757|ref|XP_002269884.1|	PREDICTED: peptide chain release factor 1 [Vitis vinifera]	0.9	GO:0006449;GO:0005840;GO:0018444;GO:0006444;GO:0009536;GO:0016149	_	_	_	_	_	_	K02835	prfA, MTRF1, MRF1
comp756_c0_seq1	682	_	_	_	_	_	_	_	_	_	_	_	_	_	None	_
comp28221_c0_seq1	351	_	_	_	_	_	_	_	_	_	_	_	_	_	None	_
comp10880_c0_seq1	2031	gi|270142585|gb|BT109537.1|	Picea glauca clone GQ03209_K23 mRNA sequence	0.76	gi|218195900|gb|EEC78327.1|	hypothetical protein OsI_18063 [Oryza sativa Indica Group]	0.7	GO:0016020;GO:0016887	39946.BGIOSIBCE017199	Putative uncharacterized protein	0.7778	COG1131	_	_	None	_
comp3797_c0_seq1	416	_	_	_	gi|255549002|ref|XP_002515557.1|	conserved hypothetical protein [Ricinus communis]	0.77	GO:0005618	_	_	_	_	_	_	None	_
comp920_c1_seq4	358	_	_	_	_	_	_	_	_	_	_	_	_	_	None	_
comp6532_c0_seq4	561	_	_	_	_	_	_	_	_	_	_	_	_	_	None	_
comp21592_c0_seq1	421	_	_	_	_	_	_	_	_	_	_	_	_	_	None	_
comp3454_c0_seq2	887	_	_	_	gi|224135073|ref|XP_002327560.1|	predicted protein [Populus predicted protein [Populus trichocarpa]	0.77	GO:0008152;GO:0016874	_	_	_	_	_	_	None	_
comp4466_c0_seq2	789	_	_	_	gi|294460107|gb|ADE75636.1|	unknown [Picea sitchensis]	0.8	GO:0016020;GO:0016747;GO:0006633	_	_	_	_	_	_	K15397	KCS
comp27896_c0_seq1	480	_	_	_	_	_	_	_	_	_	_	_	_	_	None	_
comp21565_c0_seq1	524	_	_	_	_	_	_	_	_	_	_	_	_	_	None	_
comp25592_c0_seq1	443	_	_	_	_	_	_	_	_	_	_	_	_	_	None	_
comp24759_c0_seq1	459	_	_	_	_	_	_	_	_	_	_	_	_	_	None	_
comp18884_c0_seq1	730	_	_	_	_	_	_	_	_	_	_	_	_	_	None	_
comp24432_c0_seq1	402	_	_	_	_	_	_	_	_	_	_	_	_	_	None	_
comp9994_c0_seq3	1264	_	_	_	_	_	_	_	_	_	_	_	_	_	None	_
comp30669_c0_seq1	381	_	_	_	_	_	_	_	_	_	_	_	_	_	None	_
comp14949_c0_seq2	422	_	_	_	_	_	_	_	_	_	_	_	_	_	None	_
comp5169_c0_seq1	442	_	_	_	_	_	_	_	_	_	_	_	_	_	None	_
comp25239_c0_seq1	363	_	_	_	_	_	_	_	_	_	_	_	_	_	None	_
comp13841_c0_seq1	559	_	_	_	_	_	_	_	_	_	_	_	_	_	None	_
comp29711_c0_seq1	562	_	_	_	_	_	_	_	_	_	_	_	_	_	None	_
comp7441_c0_seq1	582	_	_	_	_	_	_	_	_	_	_	_	_	_	None	_
comp13441_c0_seq2	456	_	_	_	_	_	_	_	_	_	_	_	_	_	None	_
comp21563_c0_seq2	477	_	_	_	gi|294462247|gb|ADE76674.1|	unknown [Picea sitchensis]	0.55	_	_	_	_	_	_	_	None	_
comp9871_c0_seq1	717	_	_	_	_	_	_	_	_	_	_	_	_	_	None	_
comp15239_c0_seq4	436	_	_	_	_	_	_	_	_	_	_	_	_	_	None	_
comp15576_c0_seq1	1080	_	_	_	_	_	_	_	_	_	_	_	_	_	None	_
comp22363_c0_seq1	524	gi|189195495|ref|XM_001934051.1|	Pyrenophora tritici-repentis Pt-1C-BFP ADP,ATP carrier protein, mRNA	0.87	gi|315055253|ref|XP_003177001.1|	ADP,ATP carrier protein [Arthroderma gypseum CBS 118893]	0.94	GO:0055085;GO:0016021;GO:0005743;GO:0005215	_	_	_	_	_	_	K05863	SLC25A4S, ANT
comp20691_c0_seq1	465	_	_	_	_	_	_	_	_	_	_	_	_	_	None	_
comp23812_c0_seq1	608	_	_	_	_	_	_	_	_	_	_	_	_	_	None	_
comp25029_c0_seq1	595	_	_	_	gi|148906116|gb|ABR16216.1|	unknown [Picea sitchensis]	0.77	_	_	_	_	_	_	_	None	_
comp2988_c0_seq1	1007	_	_	_	gi|357130433|ref|XP_003566853.1|	PREDICTED: probable leucine-rich repeat receptor-like protein kinase At5g63930-like [Brachypodium distachyon]	0.56	_	_	_	_	_	_	_	None	_
comp29731_c0_seq1	399	_	_	_	_	_	_	_	_	_	_	_	_	_	None	_
comp24511_c0_seq1	488	_	_	_	_	_	_	_	_	_	_	_	_	_	None	_
comp13011_c0_seq1	481	_	_	_	gi|224284362|gb|ACN39916.1|	unknown [Picea sitchensis]	0.63	GO:0006396;GO:0003723;GO:0009409;GO:0004386;GO:0009737;GO:0044424;GO:0003697;GO:0042254;GO:0000166;GO:0016071	_	_	_	_	_	_	K12823	DDX5, DBP2
comp8964_c0_seq5	846	_	_	_	gi|116791404|gb|ABK25967.1|	unknown [Picea sitchensis]	0.75	GO:0009535	_	_	_	_	_	_	None	_
comp18925_c0_seq1	431	_	_	_	_	_	_	_	_	_	_	_	_	_	None	_
comp22243_c0_seq1	430	_	_	_	_	_	_	_	_	_	_	_	_	_	None	_
comp34569_c0_seq1	500	_	_	_	_	_	_	_	_	_	_	_	_	_	None	_
comp3090_c0_seq4	1307	_	_	_	gi|356544892|ref|XP_003540881.1|	PREDICTED: uncharacterized GPI-anchored protein At4g28100-like [Glycine max]	0.75	GO:0046658	_	_	_	_	_	_	None	_
comp17490_c0_seq1	395	gi|168044133|ref|XM_001774485.1|	Physcomitrella patens subsp. patens predicted protein (PHYPADRAFT_141461) mRNA, partial cds	0.76	gi|168001657|ref|XP_001753531.1|	predicted protein [Physcomitrella patens subsp. patens]	0.81	GO:0005622;GO:0008270;GO:0003676	_	_	_	_	_	_	K11968	ARIH1
comp13680_c0_seq1	563	_	_	_	_	_	_	_	_	_	_	_	_	_	None	_
comp1756_c0_seq7	926	_	_	_	gi|357517167|ref|XP_003628872.1|	Lectin receptor-like kinase Tg-20 [Medicago truncatula]	0.67	GO:0004672;GO:0005488	_	_	_	_	_	_	None	_
comp11127_c0_seq2	392	_	_	_	_	_	_	_	_	_	_	_	_	_	None	_
comp12504_c0_seq3	398	_	_	_	_	_	_	_	_	_	_	_	_	_	None	_
comp29345_c0_seq1	359	_	_	_	_	_	_	_	_	_	_	_	_	_	None	_
comp22566_c0_seq1	424	_	_	_	_	_	_	_	_	_	_	_	_	_	None	_
comp23338_c0_seq1	361	_	_	_	_	_	_	_	_	_	_	_	_	_	None	_
comp31478_c0_seq1	353	_	_	_	_	_	_	_	_	_	_	_	_	_	None	_
comp29590_c0_seq1	520	_	_	_	_	_	_	_	_	_	_	_	_	_	None	_
comp7289_c0_seq1	372	_	_	_	_	_	_	_	_	_	_	_	_	_	None	_
comp15049_c0_seq1	790	_	_	_	_	_	_	_	_	_	_	_	_	_	None	_
comp30284_c0_seq1	374	_	_	_	_	_	_	_	_	_	_	_	_	_	None	_
comp28006_c0_seq1	418	_	_	_	_	_	_	_	_	_	_	_	_	_	None	_
comp33061_c0_seq1	456	_	_	_	_	_	_	_	_	_	_	_	_	_	None	_
comp20349_c0_seq1	478	_	_	_	_	_	_	_	_	_	_	_	_	_	None	_
comp3450_c0_seq1	1153	_	_	_	gi|242091798|ref|XP_002436389.1|	hypothetical protein SORBIDRAFT_10g001670 [Sorghum bicolor]	0.8	GO:0055085;GO:0006857;GO:0005886	_	_	_	_	_	_	None	_
comp35833_c0_seq1	547	_	_	_	_	_	_	_	_	_	_	_	_	_	None	_
comp17109_c0_seq1	478	_	_	_	_	_	_	_	_	_	_	_	_	_	None	_
comp2505_c0_seq7	454	_	_	_	gi|15239063|ref|NP_199094.1|	dihydroflavonol-4-reductase [Arabidopsis thaliana]	0.51	GO:0044237;GO:0003824	_	_	_	_	_	_	K13082	DFR
comp21096_c0_seq3	475	_	_	_	_	_	_	_	_	_	_	_	_	_	None	_
comp27372_c0_seq1	418	_	_	_	_	_	_	_	_	_	_	_	_	_	None	_
comp24281_c0_seq1	413	_	_	_	_	_	_	_	_	_	_	_	_	_	None	_
comp1975_c0_seq3	690	_	_	_	gi|224145545|ref|XP_002325680.1|	predicted protein [Populus predicted protein [Populus trichocarpa]	0.59	GO:0016772	_	_	_	_	_	_	None	_
comp14931_c0_seq2	760	_	_	_	_	_	_	_	_	_	_	_	_	_	None	_
comp29788_c0_seq1	421	_	_	_	_	_	_	_	_	_	_	_	_	_	None	_
comp21841_c0_seq1	709	_	_	_	gi|16924043|gb|AAL31655.1|AC079179_10	Unknown protein [Oryza AC116601_2 Unknown protein [Oryza sativa Japonica Group]	0.37	_	_	_	_	_	_	_	None	_
comp14867_c0_seq1	711	_	_	_	gi|148907492|gb|ABR16877.1|	unknown [Picea sitchensis]	0.69	GO:0043231;GO:0044444	_	_	_	_	_	_	None	_
comp12841_c0_seq6	355	_	_	_	_	_	_	_	_	_	_	_	_	_	None	_
comp34796_c0_seq1	501	_	_	_	_	_	_	_	_	_	_	_	_	_	None	_
comp24648_c0_seq1	395	_	_	_	_	_	_	_	_	_	_	_	_	_	None	_
comp7390_c0_seq2	845	_	_	_	gi|168002603|ref|XP_001754003.1|	predicted protein [Physcomitrella patens subsp. patens]	0.66	_	_	_	_	_	_	_	K12828	SF3B1, SAP155
comp36268_c0_seq1	379	_	_	_	_	_	_	_	_	_	_	_	_	_	None	_
comp12933_c0_seq1	367	_	_	_	_	_	_	_	_	_	_	_	_	_	None	_
comp17907_c0_seq1	645	_	_	_	gi|225423991|ref|XP_002282696.1|	PREDICTED: IST1 homolog [Vitis unnamed protein product [Vitis vinifera]	0.86	_	_	_	_	_	_	_	None	_
comp21966_c0_seq1	457	_	_	_	_	_	_	_	_	_	_	_	_	_	None	_
comp3983_c0_seq1	1184	_	_	_	gi|294461177|gb|ADE76152.1|	unknown [Picea sitchensis]	0.79	_	3218.JGI48669	hypothetical protein	0.9238	_	_	NOG232268	None	_
comp12673_c0_seq2	549	_	_	_	_	_	_	_	_	_	_	_	_	_	None	_
comp14172_c0_seq4	588	_	_	_	_	_	_	_	_	_	_	_	_	_	None	_
comp35886_c0_seq1	361	_	_	_	_	_	_	_	_	_	_	_	_	_	None	_
comp10280_c0_seq4	387	gi|270141335|gb|BT108287.1|	Picea glauca clone GQ03119_I08 mRNA sequence	0.89	gi|116789005|gb|ABK25079.1|	unknown [Picea sitchensis]	0.91	GO:0008643;GO:0003677;GO:0015780;GO:0016021;GO:0005351;GO:0005338;GO:0046983;GO:0000139	_	_	_	_	_	_	K15272	SLC35A1_2_3
comp30834_c0_seq1	403	_	_	_	_	_	_	_	_	_	_	_	_	_	None	_
comp1187_c0_seq3	2190	_	_	_	gi|116781810|gb|ABK22248.1|	unknown [Picea sitchensis]	0.82	GO:0009409;GO:0000166;GO:0008270;GO:0003676	_	_	_	_	_	_	None	_
comp34612_c0_seq1	361	_	_	_	_	_	_	_	_	_	_	_	_	_	None	_
comp6086_c0_seq1	1813	_	_	_	_	_	_	_	_	_	_	_	_	_	None	_
comp22723_c0_seq1	568	_	_	_	_	_	_	_	_	_	_	_	_	_	None	_
comp18535_c0_seq1	372	_	_	_	_	_	_	_	_	_	_	_	_	_	None	_
comp5418_c0_seq2	633	_	_	_	_	_	_	_	_	_	_	_	_	_	None	_
comp22380_c0_seq1	367	_	_	_	_	_	_	_	_	_	_	_	_	_	None	_
comp9283_c0_seq2	400	_	_	_	gi|307207075|gb|EFN84884.1|	Protein diaphanous [Harpegnathos saltator]	0.55	_	_	_	_	_	_	_	None	_
comp25832_c0_seq1	390	_	_	_	_	_	_	_	_	_	_	_	_	_	None	_
comp17817_c0_seq1	644	_	_	_	_	_	_	_	_	_	_	_	_	_	None	_
comp18010_c0_seq1	1095	_	_	_	_	_	_	_	_	_	_	_	_	_	None	_
comp2162_c0_seq1	1036	_	_	_	gi|116792741|gb|ABK26476.1|	unknown [Picea sitchensis]	0.66	GO:0003677;GO:0005667;GO:0006355;GO:0045449;GO:0003700	_	_	_	_	_	_	None	_
comp22893_c0_seq2	403	_	_	_	gi|49615728|gb|AAT67046.1|	DNA mismatch repair protein [Petunia x hybrida]	0.78	GO:0005524;GO:0006298;GO:0030983	_	_	_	_	_	_	K08736	MSH3
comp3505_c0_seq1	1457	_	_	_	gi|255559693|ref|XP_002520866.1|	RING-H2 finger protein ATL3C, putative [Ricinus communis]	0.72	GO:0046872	3694.gw1.XIII.3208.1	hypothetical protein	0.7581	COG5540	KOG0800	_	None	_
comp4727_c0_seq1	902	gi|270145138|gb|BT112090.1|	Picea glauca clone GQ03309_N16 mRNA sequence	0.84	gi|116792084|gb|ABK26225.1|	unknown [Picea sitchensis]	0.91	_	_	_	_	_	_	_	None	_
comp24197_c0_seq1	1093	_	_	_	_	_	_	_	_	_	_	_	_	_	None	_
comp20463_c0_seq1	449	_	_	_	_	_	_	_	_	_	_	_	_	_	None	_
comp21080_c0_seq1	692	_	_	_	_	_	_	_	_	_	_	_	_	_	None	_
comp31805_c0_seq1	358	_	_	_	_	_	_	_	_	_	_	_	_	_	None	_
comp23946_c0_seq1	451	_	_	_	_	_	_	_	_	_	_	_	_	_	None	_
comp16330_c0_seq1	489	_	_	_	_	_	_	_	_	_	_	_	_	_	None	_
comp1018_c0_seq1	1101	gi|356539946|ref|XM_003538406.1|	PREDICTED: Glycine max 60S acidic ribosomal protein P0-like (LOC100791968), mRNA	0.86	gi|116788614|gb|ABK24939.1|	unknown [Picea sitchensis]	0.86	GO:0016020;GO:0005840;GO:0005634;GO:0006414;GO:0042254;GO:0005829;GO:0003735;GO:0005739	39946.BGIOSIBCE019224	Os05g0445500	0.8065	COG2058	KOG3449	_	K02943	RP-LP2, RPLP2
comp2364_c0_seq4	722	_	_	_	_	_	_	_	_	_	_	_	_	_	None	_
comp11672_c0_seq2	388	_	_	_	_	_	_	_	_	_	_	_	_	_	None	_
comp29632_c0_seq1	355	_	_	_	_	_	_	_	_	_	_	_	_	_	None	_
comp17418_c0_seq1	453	_	_	_	_	_	_	_	_	_	_	_	_	_	None	_
comp35186_c0_seq1	437	_	_	_	_	_	_	_	_	_	_	_	_	_	None	_
comp14453_c0_seq1	921	gi|116784460|gb|EF084019.1|	Picea sitchensis clone WS0271_F04 unknown mRNA	0.79	gi|116784461|gb|ABK23351.1|	unknown [Picea sitchensis]	0.86	GO:0005739	_	_	_	_	_	_	None	_
comp28054_c0_seq1	396	_	_	_	_	_	_	_	_	_	_	_	_	_	None	_
comp34446_c0_seq1	364	_	_	_	_	_	_	_	_	_	_	_	_	_	None	_
comp22849_c0_seq1	367	_	_	_	_	_	_	_	_	_	_	_	_	_	None	_
comp4966_c0_seq1	1248	_	_	_	gi|302811249|ref|XP_002987314.1|	hypothetical protein SELMODRAFT_183002 [Selaginella moellendorffii]	0.74	_	_	_	_	_	_	_	None	_
comp4623_c0_seq2	1153	_	_	_	_	_	_	_	_	_	_	_	_	_	None	_
comp30258_c0_seq1	532	_	_	_	_	_	_	_	_	_	_	_	_	_	None	_
comp123_c0_seq1	1055	_	_	_	gi|115479251|ref|NP_001063219.1|	Os09g0425200 [Oryza sativa Japonica Group]	0.52	_	_	_	_	_	_	_	None	_
comp21411_c0_seq1	568	_	_	_	_	_	_	_	_	_	_	_	_	_	None	_
comp36379_c0_seq1	355	_	_	_	_	_	_	_	_	_	_	_	_	_	None	_
comp22114_c0_seq1	496	_	_	_	_	_	_	_	_	_	_	_	_	_	None	_
comp9916_c0_seq1	371	_	_	_	gi|148909815|gb|ABR17994.1|	unknown [Picea sitchensis]	0.8	_	_	_	_	_	_	_	None	_
comp3669_c1_seq3	539	gi|219664766|gb|EU908210.1|	Hordeum vulgare subsp. spontaneum NAM-B1 (NAM-B1) gene, complete cds	0.78	gi|255555947|ref|XP_002519008.1|	transcription factor, putative [Ricinus communis]	0.84	GO:0003677;GO:0006355	29760.GSVIVG00027621001	SubName: Full=Chromosome chr19 scaffold_4, whole genome shotgun sequence;	0.916	_	KOG4197	_	None	_
comp18857_c0_seq1	390	_	_	_	_	_	_	_	_	_	_	_	_	_	None	_
comp12465_c0_seq3	383	_	_	_	_	_	_	_	_	_	_	_	_	_	None	_
comp1759_c0_seq1	851	_	_	_	gi|357111660|ref|XP_003557630.1|	PREDICTED: U4/U6 small nuclear ribonucleoprotein Prp31-like [Brachypodium distachyon]	0.97	_	_	_	_	_	_	_	K12844	PRPF31
comp7574_c0_seq2	1308	_	_	_	gi|225428318|ref|XP_002282981.1|	PREDICTED: monosaccharide-sensing protein 2 isoform 2 [Vitis vinifera]	0.87	GO:0009705;GO:0055085;GO:0016021;GO:0009624;GO:0005886;GO:0022891	_	_	_	_	_	_	None	_
comp26518_c0_seq1	401	_	_	_	_	_	_	_	_	_	_	_	_	_	None	_
comp31583_c0_seq1	600	_	_	_	_	_	_	_	_	_	_	_	_	_	None	_
comp17187_c0_seq1	548	_	_	_	gi|224143492|ref|XP_002324974.1|	predicted protein [Populus predicted protein [Populus trichocarpa]	0.48	_	_	_	_	_	_	_	None	_
comp35493_c0_seq1	357	_	_	_	gi|398412441|ref|XP_003857544.1|	hypothetical protein MYCGRDRAFT_83566 [Zymoseptoria tritici IPO323]	0.84	GO:0016740	_	_	_	_	_	_	None	_
comp2527_c0_seq3	506	_	_	_	gi|224142339|ref|XP_002324516.1|	predicted protein [Populus predicted protein [Populus trichocarpa]	0.88	GO:0048193;GO:0006623;GO:0008233;GO:0005829;GO:0006952;GO:0019760;GO:0006944	_	_	_	_	_	_	None	_
comp13456_c0_seq1	948	_	_	_	_	_	_	_	_	_	_	_	_	_	None	_
comp20399_c0_seq2	444	_	_	_	_	_	_	_	_	_	_	_	_	_	None	_
comp30003_c0_seq1	388	_	_	_	_	_	_	_	_	_	_	_	_	_	None	_
comp7002_c0_seq7	493	_	_	_	_	_	_	_	_	_	_	_	_	_	None	_
comp1389_c0_seq3	411	_	_	_	_	_	_	_	_	_	_	_	_	_	None	_
comp11254_c0_seq1	511	_	_	_	_	_	_	_	_	_	_	_	_	_	None	_
comp5918_c0_seq1	637	_	_	_	_	_	_	_	_	_	_	_	_	_	None	_
comp102_c0_seq5	556	_	_	_	_	_	_	_	_	_	_	_	_	_	None	_
comp33206_c0_seq1	411	_	_	_	_	_	_	_	_	_	_	_	_	_	None	_
comp2746_c0_seq3	634	_	_	_	gi|116790867|gb|ABK25768.1|	unknown [Picea sitchensis]	0.96	GO:0016020;GO:0015940;GO:0005634;GO:0005524;GO:0004595;GO:0016192;GO:0019915;GO:0080020;GO:0005829;GO:0019344;GO:0009651;GO:0004140;GO:0040007;GO:0006629	_	_	_	_	_	_	K02201	E2.7.7.3B
comp6979_c0_seq1	571	_	_	_	_	_	_	_	_	_	_	_	_	_	None	_
comp26876_c0_seq1	378	_	_	_	_	_	_	_	_	_	_	_	_	_	None	_
comp12350_c1_seq2	763	_	_	_	gi|297599090|ref|NP_001046657.2|	Os02g0313500 [Oryza sativa Japonica Group]	0.88	_	_	_	_	_	_	_	None	_
comp24115_c0_seq1	391	_	_	_	_	_	_	_	_	_	_	_	_	_	None	_
comp8787_c0_seq3	611	_	_	_	_	_	_	_	_	_	_	_	_	_	None	_
comp10883_c0_seq1	1747	_	_	_	gi|255561178|ref|XP_002521601.1|	Chitin-inducible gibberellin-responsive protein, putative [Ricinus communis]	0.59	GO:0006351	_	_	_	_	_	_	None	_
comp13069_c0_seq3	1006	_	_	_	gi|294460435|gb|ADE75796.1|	unknown [Picea sitchensis]	0.95	GO:0006396;GO:0005622	_	_	_	_	_	_	None	_
comp21739_c0_seq2	402	_	_	_	_	_	_	_	_	_	_	_	_	_	None	_
comp15178_c0_seq1	488	_	_	_	gi|312282837|dbj|BAJ34284.1|	unnamed protein product [Thellungiella halophila]	0.86	GO:0019953;GO:0009826;GO:0009506;GO:0009828;GO:0005576;GO:0006949	_	_	_	_	_	_	None	_
comp29950_c0_seq1	362	_	_	_	_	_	_	_	_	_	_	_	_	_	None	_
comp5134_c0_seq1	1398	_	_	_	gi|116790954|gb|ABK25802.1|	unknown [Picea sitchensis]	0.85	GO:0008152;GO:0003824	_	_	_	_	_	_	None	_
comp10384_c0_seq3	437	_	_	_	_	_	_	_	_	_	_	_	_	_	None	_
comp28849_c0_seq1	373	gi|292806712|gb|CP001429.2|	Blattabacterium sp. (Periplaneta americana) str. BPLAN, complete genome	1	gi|354803502|gb|AER40616.1|	hypothetical protein MADAR_309 [Blattabacterium sp. (Mastotermes darwiniensis) str. MADAR]	0.81	_	_	_	_	_	_	_	None	_
comp18643_c0_seq2	773	_	_	_	_	_	_	_	_	_	_	_	_	_	None	_
comp35448_c0_seq1	496	_	_	_	_	_	_	_	_	_	_	_	_	_	None	_
comp4064_c0_seq2	853	gi|116780935|gb|EF082531.1|	Picea sitchensis clone WS0276_D02 unknown mRNA	0.87	gi|148909638|gb|ABR17910.1|	unknown [Picea sitchensis]	0.98	GO:0005730;GO:0030529;GO:0016604;GO:0003676	29760.GSVIVG00002878001	SubName: Full=Chromosome chr18 scaffold_137, whole genome shotgun sequence;	0.9744	COG1958	KOG3172	_	K11088	SNRPD3, SMD3
comp1093_c1_seq4	1344	gi|270144890|gb|BT111842.1|	Picea glauca clone GQ03304_E13 mRNA sequence	0.89	gi|116791245|gb|ABK25908.1|	unknown [Picea sitchensis]	0.85	GO:0009570	_	_	_	_	_	_	None	_
comp6671_c0_seq4	464	_	_	_	_	_	_	_	_	_	_	_	_	_	None	_
comp6986_c0_seq6	399	_	_	_	_	_	_	_	_	_	_	_	_	_	None	_
comp31633_c0_seq1	434	_	_	_	_	_	_	_	_	_	_	_	_	_	None	_
comp7409_c0_seq1	536	_	_	_	_	_	_	_	_	_	_	_	_	_	None	_
comp1187_c0_seq5	527	_	_	_	gi|24745586|dbj|BAC23027.1|	extensin [Solanum tuberosum]	0.65	_	_	_	_	_	_	_	None	_
comp12779_c0_seq2	621	_	_	_	_	_	_	_	_	_	_	_	_	_	None	_
comp5617_c0_seq4	433	_	_	_	gi|54292590|gb|AAV32433.1|	mevalonate disphosphate decarboxylase [Ginkgo biloba]	0.94	GO:0006694;GO:0008299;GO:0016310;GO:0005524;GO:0042803;GO:0004163	_	_	_	_	_	_	K01597	E4.1.1.33, mvaD
comp53_c0_seq2	997	_	_	_	gi|116789251|gb|ABK25174.1|	unknown [Picea sitchensis]	0.91	GO:0006950	29760.GSVIVG00032243001	SubName: Full=Chromosome chr4 scaffold_6, whole genome shotgun sequence;	0.8571	COG0071	KOG0710	_	K13993	HSP20
comp26307_c0_seq1	369	_	_	_	_	_	_	_	_	_	_	_	_	_	None	_
comp24262_c0_seq1	359	_	_	_	gi|297609695|ref|NP_001063533.2|	Os09g0489200 [Oryza sativa Japonica Group]	0.83	GO:0042752;GO:0005667;GO:0006355;GO:0008168;GO:0045449;GO:0032259;GO:0003700	_	_	_	_	_	_	None	_
comp17478_c0_seq1	537	gi|145339230|ref|NM_114664.3|	Arabidopsis thaliana H(+)-ATPase 4 (HA4) mRNA, complete cds >gi|26451227|dbj|AK118088.1| Arabidopsis thaliana At3g47950 mRNA for putative H+-transporting ATPase, complete cds, clone: RAFL19-34-A17	0.81	gi|225456641|ref|XP_002270344.1|	PREDICTED: ATPase 11, plasma membrane-type [Vitis vinifera]	0.92	GO:0005524;GO:0006119;GO:0006754;GO:0046872;GO:0009651;GO:0016021;GO:0006200;GO:0008553;GO:0015992;GO:0005886	_	_	_	_	_	_	K01535	E3.6.3.6
comp26886_c0_seq1	491	gi|325974261|emb|FQ790354.1|	Botryotinia fuckeliana isolate T4 SupSuperContig_210_20_1 genomic supercontig, whole genome	0.79	gi|212543935|ref|XP_002152122.1|	stearic acid desaturase (SdeA), putative [Penicillium marneffei ATCC 18224]	0.98	GO:0005783;GO:0020037;GO:0005506;GO:0016021;GO:0004768;GO:0006633;GO:0055114	_	_	_	_	_	_	K00507	SCD, desC
comp2230_c0_seq1	831	_	_	_	gi|148907174|gb|ABR16730.1|	unknown [Picea sitchensis]	0.66	_	_	_	_	_	_	_	None	_
comp6136_c0_seq4	751	_	_	_	gi|347597790|gb|AEP14546.1|	clavata 1-like protein [Pinus clavata 1-like protein [Pinus pinaster]	0.61	GO:0007165;GO:0048513;GO:0009791;GO:0016301;GO:0044238;GO:0044237;GO:0044710	_	_	_	_	_	_	None	_
comp29103_c0_seq1	357	_	_	_	_	_	_	_	_	_	_	_	_	_	None	_
comp27450_c0_seq1	415	_	_	_	_	_	_	_	_	_	_	_	_	_	None	_
comp2319_c0_seq1	894	_	_	_	gi|116780155|gb|ABK21570.1|	unknown [Picea sitchensis]	0.72	_	_	_	_	_	_	_	None	_
comp13354_c0_seq2	433	_	_	_	_	_	_	_	_	_	_	_	_	_	None	_
comp15287_c0_seq2	376	_	_	_	_	_	_	_	_	_	_	_	_	_	None	_
comp2714_c0_seq6	676	_	_	_	gi|116781715|gb|ABK22213.1|	unknown [Picea sitchensis]	0.89	GO:0005634;GO:0000326;GO:0005829;GO:0016021;GO:0005198;GO:0005789;GO:0005886	_	_	_	_	_	_	None	_
comp24563_c0_seq1	537	_	_	_	_	_	_	_	_	_	_	_	_	_	None	_
comp17801_c0_seq1	747	_	_	_	_	_	_	_	_	_	_	_	_	_	None	_
comp441_c0_seq2	1251	_	_	_	gi|294460829|gb|ADE75988.1|	unknown [Picea sitchensis]	0.77	_	_	_	_	_	_	_	None	_
comp11933_c0_seq2	365	_	_	_	_	_	_	_	_	_	_	_	_	_	None	_
comp12244_c0_seq2	541	_	_	_	_	_	_	_	_	_	_	_	_	_	None	_
comp18838_c0_seq2	597	_	_	_	_	_	_	_	_	_	_	_	_	_	None	_
comp9_c0_seq1	651	_	_	_	gi|116778608|gb|ABK20934.1|	unknown [Picea sitchensis]	0.62	_	_	_	_	_	_	_	None	_
comp15019_c0_seq1	657	_	_	_	gi|356551476|ref|XP_003544100.1|	PREDICTED: protein MKS1-like [Glycine max]	0.61	GO:0043231;GO:0009987;GO:0044444	_	_	_	_	_	_	None	_
comp17582_c0_seq1	1077	_	_	_	gi|168038755|ref|XP_001771865.1|	predicted protein [Physcomitrella patens subsp. patens]	0.66	_	_	_	_	_	_	_	None	_
comp27485_c0_seq1	700	_	_	_	_	_	_	_	_	_	_	_	_	_	None	_
comp1505_c0_seq6	490	_	_	_	_	_	_	_	_	_	_	_	_	_	None	_
comp308_c1_seq1	992	_	_	_	gi|297807323|ref|XP_002871545.1|	hypothetical protein ARALYDRAFT_488123 [Arabidopsis lyrata subsp. lyrata]	0.84	GO:0005739	_	_	_	_	_	_	None	_
comp34274_c0_seq1	415	_	_	_	gi|119186671|ref|XP_001243942.1|	hypothetical protein CIMG_03383 [Coccidioides immitis RS]	0.73	GO:0005622;GO:0005488	_	_	_	_	_	_	None	_
comp9643_c0_seq1	2424	_	_	_	gi|5545339|dbj|BAA82556.1|	lectin-like protein kinase [Populus nigra]	0.64	GO:0016301	_	_	_	_	_	_	None	_
comp7160_c0_seq8	987	_	_	_	_	_	_	_	_	_	_	_	_	_	None	_
comp11413_c0_seq1	353	_	_	_	_	_	_	_	_	_	_	_	_	_	None	_
comp1541_c0_seq1	364	_	_	_	_	_	_	_	_	_	_	_	_	_	None	_
comp14944_c0_seq2	756	_	_	_	_	_	_	_	_	_	_	_	_	_	None	_
comp21350_c0_seq1	397	_	_	_	_	_	_	_	_	_	_	_	_	_	None	_
comp16497_c0_seq1	747	_	_	_	_	_	_	_	_	_	_	_	_	_	None	_
comp16468_c0_seq1	374	_	_	_	_	_	_	_	_	_	_	_	_	_	None	_
comp12461_c0_seq1	893	_	_	_	gi|148908935|gb|ABR17572.1|	unknown [Picea sitchensis]	0.57	GO:0016740	_	_	_	_	_	_	None	_
comp30853_c0_seq1	360	_	_	_	_	_	_	_	_	_	_	_	_	_	None	_
comp29785_c0_seq1	352	_	_	_	_	_	_	_	_	_	_	_	_	_	None	_
comp9124_c0_seq3	383	_	_	_	gi|18410316|ref|NP_567024.1|	Membrane fusion protein Use1 [Arabidopsis thaliana]	0.7	_	_	_	_	_	_	_	K15414	C1QBP
comp27172_c0_seq1	625	_	_	_	_	_	_	_	_	_	_	_	_	_	None	_
comp35213_c0_seq1	581	_	_	_	_	_	_	_	_	_	_	_	_	_	None	_
comp22025_c0_seq1	359	_	_	_	_	_	_	_	_	_	_	_	_	_	None	_
comp24292_c0_seq1	429	_	_	_	_	_	_	_	_	_	_	_	_	_	None	_
comp24839_c0_seq1	552	_	_	_	_	_	_	_	_	_	_	_	_	_	None	_
comp3149_c0_seq11	376	_	_	_	gi|148908869|gb|ABR17539.1|	unknown [Picea sitchensis]	0.83	GO:0046274;GO:0048046;GO:0052716;GO:0005507;GO:0055114;GO:0046688	_	_	_	_	_	_	None	_
comp14649_c0_seq1	1377	_	_	_	_	_	_	_	_	_	_	_	_	_	None	_
comp13014_c0_seq3	473	_	_	_	_	_	_	_	_	_	_	_	_	_	None	_
comp30412_c0_seq1	525	_	_	_	_	_	_	_	_	_	_	_	_	_	None	_
comp19857_c0_seq2	654	_	_	_	_	_	_	_	_	_	_	_	_	_	None	_
comp30313_c0_seq1	710	_	_	_	gi|148905999|gb|ABR16160.1|	unknown [Picea sitchensis]	0.67	GO:0016740	_	_	_	_	_	_	None	_
comp32793_c0_seq1	413	_	_	_	_	_	_	_	_	_	_	_	_	_	None	_
comp13142_c0_seq1	454	_	_	_	_	_	_	_	_	_	_	_	_	_	None	_
comp8406_c0_seq2	452	gi|118163447|gb|EF072982.1|	Uncultured Flavobacteria bacterium clone GASP-WA2W3_B05 16S ribosomal RNA gene, partial sequence	0.99	gi|313150081|ref|ZP_07812274.1|	LOW QUALITY PROTEIN: conserved hypothetical protein [Bacteroides fragilis 3_1_12]	0.72	_	_	_	_	_	_	_	None	_
comp21115_c0_seq1	817	_	_	_	_	_	_	_	_	_	_	_	_	_	None	_
comp5445_c0_seq1	533	_	_	_	_	_	_	_	_	_	_	_	_	_	None	_
comp28742_c0_seq1	374	_	_	_	_	_	_	_	_	_	_	_	_	_	None	_
comp23705_c0_seq1	444	_	_	_	_	_	_	_	_	_	_	_	_	_	None	_
comp12960_c0_seq1	477	_	_	_	_	_	_	_	_	_	_	_	_	_	None	_
comp14594_c0_seq1	445	_	_	_	_	_	_	_	_	_	_	_	_	_	None	_
comp29065_c0_seq1	435	_	_	_	_	_	_	_	_	_	_	_	_	_	None	_
comp3559_c0_seq1	515	_	_	_	_	_	_	_	_	_	_	_	_	_	None	_
comp36223_c0_seq1	375	_	_	_	_	_	_	_	_	_	_	_	_	_	None	_
comp15093_c0_seq2	1445	_	_	_	gi|116794486|gb|ABK27159.1|	unknown [Picea sitchensis]	0.91	GO:0055085;GO:0016021;GO:0031966;GO:0006839	_	_	_	_	_	_	K15112	SLC25A27, UCP4
comp12670_c0_seq2	832	_	_	_	_	_	_	_	_	_	_	_	_	_	None	_
comp29259_c0_seq1	403	_	_	_	_	_	_	_	_	_	_	_	_	_	None	_
comp22885_c0_seq1	601	_	_	_	_	_	_	_	_	_	_	_	_	_	None	_
comp34414_c0_seq1	514	_	_	_	_	_	_	_	_	_	_	_	_	_	None	_
comp34442_c0_seq1	502	_	_	_	_	_	_	_	_	_	_	_	_	_	None	_
comp4232_c0_seq1	596	_	_	_	gi|116778517|gb|ABK20891.1|	unknown [Picea sitchensis]	0.83	GO:0004129;GO:0006123;GO:0016021;GO:0015992;GO:0009060;GO:0005751	29760.GSVIVG00022603001	SubName: Full=Chromosome chr14 scaffold_27, whole genome shotgun sequence;	0.8413	_	_	NOG297350;NOG222482	None	_
comp35256_c0_seq1	362	_	_	_	_	_	_	_	_	_	_	_	_	_	None	_
comp17354_c0_seq1	640	gi|116787053|gb|EF085048.1|	Picea sitchensis clone WS02717_A11 unknown mRNA	0.85	gi|116787054|gb|ABK24356.1|	unknown [Picea sitchensis]	0.89	GO:0032440;GO:0055085;GO:0005351;GO:0055114;GO:0005773;GO:0008643;GO:0016021;GO:0005886	_	_	_	_	_	_	K08145	SLC2A8, GLUT8
comp30332_c0_seq1	356	_	_	_	_	_	_	_	_	_	_	_	_	_	None	_
comp9857_c0_seq3	367	_	_	_	_	_	_	_	_	_	_	_	_	_	None	_
comp3605_c0_seq1	1352	gi|357128598|ref|XM_003565911.1|	PREDICTED: Brachypodium distachyon AP2/ERF and B3 domain-containing protein Os05g0549800-like (LOC100824064), mRNA	0.95	gi|147768788|emb|CAN73636.1|	hypothetical protein VITISV_009603 [Vitis vinifera]	0.69	GO:0005634;GO:0003677;GO:0006355;GO:0048731	_	_	_	_	_	_	None	_
comp23920_c0_seq2	495	_	_	_	_	_	_	_	_	_	_	_	_	_	None	_
comp6406_c0_seq2	352	_	_	_	_	_	_	_	_	_	_	_	_	_	None	_
comp11400_c0_seq1	377	_	_	_	gi|5360263|dbj|BAA81904.1|	NtPRp27 [Nicotiana tabacum]	0.61	_	_	_	_	_	_	_	None	_
comp31845_c0_seq1	364	_	_	_	_	_	_	_	_	_	_	_	_	_	None	_
comp6914_c0_seq2	487	_	_	_	_	_	_	_	_	_	_	_	_	_	None	_
comp12724_c0_seq2	756	_	_	_	gi|297849944|ref|XP_002892853.1|	ATPDR7/PDR7 [Arabidopsis lyrata subsp. lyrata]	0.79	GO:0043407;GO:0002831;GO:0030003;GO:0010310;GO:0009963;GO:0009941;GO:0052544;GO:0006612;GO:0016126;GO:0009506;GO:0009737;GO:0009867;GO:0008138;GO:0015086;GO:0009697;GO:0015691;GO:0006570;GO:0019745;GO:0006855;GO:0031348;GO:0009817;GO:0005524;GO:0042299;GO:0042742;GO:0043900;GO:0010363;GO:0042344;GO:0009595;GO:0010200;GO:0005829;GO:0006470;GO:0005739;GO:0005886;GO:0009862;GO:0042626;GO:0071366;GO:…	_	_	_	_	_	_	None	_
comp1828_c1_seq5	789	_	_	_	_	_	_	_	_	_	_	_	_	_	None	_
comp8964_c0_seq3	955	_	_	_	gi|116791404|gb|ABK25967.1|	unknown [Picea sitchensis]	0.74	GO:0009535	_	_	_	_	_	_	None	_
comp7097_c0_seq2	1857	gi|270146233|gb|BT113185.1|	Picea glauca clone GQ03326_O16 mRNA sequence	0.77	gi|148910810|gb|ABR18471.1|	unknown [Picea sitchensis]	0.81	GO:0016829	3694.eugene3.00150667	SubName: Full=Putative uncharacterized protein;	0.8725	COG3866	_	_	K01728	E4.2.2.2, pel
comp6938_c1_seq2	726	_	_	_	_	_	_	_	_	_	_	_	_	_	None	_
comp25049_c0_seq1	361	_	_	_	_	_	_	_	_	_	_	_	_	_	None	_
comp7147_c0_seq3	485	_	_	_	_	_	_	_	_	_	_	_	_	_	None	_
comp32625_c0_seq1	359	_	_	_	_	_	_	_	_	_	_	_	_	_	None	_
comp16917_c0_seq4	697	_	_	_	gi|356569961|ref|XP_003553162.1|	PREDICTED: Werner syndrome ATP-dependent helicase homolog [Glycine max]	0.77	GO:0000166;GO:0006259;GO:0008026	_	_	_	_	_	_	K03654	recQ
comp23837_c0_seq1	621	_	_	_	_	_	_	_	_	_	_	_	_	_	None	_
comp17311_c0_seq1	764	_	_	_	gi|116782669|gb|ABK22602.1|	unknown [Picea sitchensis]	0.59	_	_	_	_	_	_	_	None	_
comp13549_c0_seq1	459	_	_	_	_	_	_	_	_	_	_	_	_	_	None	_
comp12661_c0_seq2	354	_	_	_	_	_	_	_	_	_	_	_	_	_	None	_
comp7035_c0_seq2	473	_	_	_	_	_	_	_	_	_	_	_	_	_	None	_
comp6124_c0_seq1	498	_	_	_	_	_	_	_	_	_	_	_	_	_	None	_
comp11471_c0_seq4	709	_	_	_	_	_	_	_	_	_	_	_	_	_	None	_
comp28698_c0_seq1	527	_	_	_	_	_	_	_	_	_	_	_	_	_	None	_
comp25798_c0_seq1	381	_	_	_	gi|358343399|ref|XP_003635790.1|	Receptor-like kinase [Medicago Receptor-like kinase [Medicago truncatula]	0.7	GO:1901363;GO:0097159;GO:0043170;GO:0004672;GO:0044238;GO:0044237	_	_	_	_	_	_	None	_
comp12008_c0_seq3	1211	_	_	_	_	_	_	_	_	_	_	_	_	_	None	_
comp15773_c0_seq1	602	_	_	_	_	_	_	_	_	_	_	_	_	_	None	_
comp29112_c0_seq1	355	_	_	_	_	_	_	_	_	_	_	_	_	_	None	_
comp11004_c0_seq8	383	_	_	_	_	_	_	_	_	_	_	_	_	_	None	_
comp19600_c0_seq3	371	_	_	_	_	_	_	_	_	_	_	_	_	_	None	_
comp17599_c0_seq4	504	_	_	_	gi|147797398|emb|CAN69176.1|	hypothetical protein VITISV_029773 [Vitis vinifera]	0.52	GO:0016020;GO:0071944;GO:0016772	_	_	_	_	_	_	None	_
comp4064_c0_seq6	490	_	_	_	_	_	_	_	_	_	_	_	_	_	None	_
comp18267_c0_seq4	474	_	_	_	gi|255556834|ref|XP_002519450.1|	phosphatidylinositol-4-phosphate 5-kinase, putative [Ricinus phosphatidylinositol-4-phosphate 5-kinase, putative [Ricinus commun	0.64	GO:0005634;GO:0005524;GO:0006520;GO:0046854;GO:0005829;GO:0005975;GO:0016308;GO:0005886	_	_	_	_	_	_	K00889	E2.7.1.68, PIP5K
comp19629_c0_seq2	505	_	_	_	_	_	_	_	_	_	_	_	_	_	None	_
comp24981_c0_seq1	456	_	_	_	_	_	_	_	_	_	_	_	_	_	None	_
comp13556_c0_seq1	803	_	_	_	_	_	_	_	_	_	_	_	_	_	None	_
comp19522_c0_seq1	412	_	_	_	_	_	_	_	_	_	_	_	_	_	None	_
comp17445_c0_seq1	504	_	_	_	_	_	_	_	_	_	_	_	_	_	None	_
comp28182_c0_seq1	356	_	_	_	_	_	_	_	_	_	_	_	_	_	None	_
comp26943_c0_seq1	378	_	_	_	_	_	_	_	_	_	_	_	_	_	None	_
comp4687_c0_seq10	392	gi|225313392|dbj|AK320536.1|	Solanum lycopersicum cDNA, clone: LEFL1010BH09, HTC in leaf	0.93	gi|116790610|gb|ABK25678.1|	unknown [Picea sitchensis]	0.87	GO:0004604;GO:0019761;GO:0009534;GO:0045454;GO:0009684;GO:0019344;GO:0019379;GO:0009973;GO:0009570	_	_	_	_	_	_	K05907	E1.8.4.9
comp22176_c0_seq1	383	_	_	_	_	_	_	_	_	_	_	_	_	_	None	_
comp8348_c0_seq4	368	_	_	_	gi|383159076|gb|AFG61947.1|	Pinus taeda anonymous locus 2_9900_01 genomic sequence Pinus taeda anonymous locus 2_9900_01 genomic sequence Pinus	0.82	GO:0009055;GO:0016705;GO:0020037;GO:0005506;GO:0006118;GO:0004497;GO:0055114	_	_	_	_	_	_	None	_
comp9943_c0_seq7	414	_	_	_	gi|296090356|emb|CBI40175.3|	unnamed protein product [Vitis vinifera]	0.47	_	_	_	_	_	_	_	K15542	PFS2
comp16032_c0_seq1	420	_	_	_	_	_	_	_	_	_	_	_	_	_	None	_
comp19381_c0_seq1	560	_	_	_	_	_	_	_	_	_	_	_	_	_	None	_
comp17531_c0_seq2	746	_	_	_	_	_	_	_	_	_	_	_	_	_	None	_
comp3337_c0_seq1	1209	gi|116787083|gb|EF085061.1|	Picea sitchensis clone WS0293_F10 unknown mRNA	0.79	gi|116787084|gb|ABK24369.1|	unknown [Picea sitchensis]	0.93	GO:0005634;GO:0006949	_	_	_	_	_	_	None	_
comp29553_c0_seq1	471	_	_	_	_	_	_	_	_	_	_	_	_	_	None	_
comp26119_c0_seq1	407	_	_	_	_	_	_	_	_	_	_	_	_	_	None	_
comp25732_c0_seq1	552	_	_	_	_	_	_	_	_	_	_	_	_	_	None	_
comp2921_c0_seq4	489	_	_	_	_	_	_	_	_	_	_	_	_	_	None	_
comp6388_c0_seq2	925	_	_	_	gi|46095227|gb|AAS80150.1|	ACT11D09.4 [Cucumis melo]	0.64	_	_	_	_	_	_	_	None	_
comp15266_c0_seq3	519	_	_	_	_	_	_	_	_	_	_	_	_	_	None	_
comp28607_c0_seq1	375	_	_	_	_	_	_	_	_	_	_	_	_	_	None	_
comp1336_c0_seq9	531	_	_	_	_	_	_	_	_	_	_	_	_	_	None	_
comp2107_c0_seq3	1257	_	_	_	gi|116787206|gb|ABK24411.1|	unknown [Picea sitchensis]	0.79	_	_	_	_	_	_	_	None	_
comp9171_c0_seq2	694	_	_	_	_	_	_	_	_	_	_	_	_	_	None	_
comp22835_c0_seq1	372	_	_	_	_	_	_	_	_	_	_	_	_	_	None	_
comp34626_c0_seq1	444	_	_	_	_	_	_	_	_	_	_	_	_	_	None	_
comp24834_c0_seq1	563	_	_	_	_	_	_	_	_	_	_	_	_	_	None	_
comp24936_c0_seq1	493	_	_	_	_	_	_	_	_	_	_	_	_	_	None	_
comp20908_c1_seq1	356	_	_	_	_	_	_	_	_	_	_	_	_	_	None	_
comp32466_c0_seq1	369	_	_	_	_	_	_	_	_	_	_	_	_	_	None	_
comp15601_c0_seq1	577	_	_	_	gi|168010422|ref|XP_001757903.1|	predicted protein [Physcomitrella patens subsp. patens]	0.87	GO:0005524;GO:0017111	_	_	_	_	_	_	K02213	CDC6
comp15600_c0_seq1	1019	_	_	_	gi|224080947|ref|XP_002306240.1|	predicted protein [Populus predicted protein [Populus trichocarpa]	0.61	_	_	_	_	_	_	_	None	_
comp28758_c0_seq1	393	_	_	_	_	_	_	_	_	_	_	_	_	_	None	_
comp31637_c0_seq1	354	_	_	_	gi|182678389|ref|YP_001832535.1|	hypothetical protein Bind_1406 [Beijerinckia indica subsp. indica ATCC 9039]	0.83	GO:0016020	_	_	_	_	_	_	None	_
comp19241_c0_seq1	498	_	_	_	_	_	_	_	_	_	_	_	_	_	None	_
comp8727_c0_seq1	461	gi|116789201|gb|EF085861.1|	Picea sitchensis clone WS02910_O22 unknown mRNA	0.83	gi|116789202|gb|ABK25157.1|	unknown [Picea sitchensis]	0.94	_	_	_	_	_	_	_	None	_
comp24545_c0_seq1	415	_	_	_	_	_	_	_	_	_	_	_	_	_	None	_
comp8260_c0_seq2	473	_	_	_	gi|116788606|gb|ABK24936.1|	unknown [Picea sitchensis]	0.72	GO:0016757	_	_	_	_	_	_	K08237	E2.4.1.218
comp34869_c0_seq1	419	_	_	_	_	_	_	_	_	_	_	_	_	_	None	_
comp29205_c0_seq1	406	_	_	_	_	_	_	_	_	_	_	_	_	_	None	_
comp2986_c0_seq2	392	_	_	_	gi|148908683|gb|ABR17449.1|	unknown [Picea sitchensis]	0.77	GO:0046872	_	_	_	_	_	_	None	_
comp10977_c0_seq2	767	gi|294464442|gb|BT124486.1|	Picea sitchensis clone WS0474_I09 unknown mRNA	0.91	gi|294464443|gb|ADE77733.1|	unknown [Picea sitchensis]	0.89	_	_	_	_	_	_	_	K15141	MED28
comp29503_c0_seq1	470	_	_	_	_	_	_	_	_	_	_	_	_	_	None	_
comp31813_c0_seq1	447	_	_	_	gi|147778267|emb|CAN60813.1|	hypothetical protein VITISV_038722 [Vitis vinifera]	0.57	_	_	_	_	_	_	_	None	_
comp16568_c0_seq2	537	_	_	_	_	_	_	_	_	_	_	_	_	_	None	_
comp19962_c0_seq1	402	_	_	_	_	_	_	_	_	_	_	_	_	_	None	_
comp7497_c0_seq5	420	_	_	_	_	_	_	_	_	_	_	_	_	_	None	_
comp18233_c0_seq2	519	_	_	_	_	_	_	_	_	_	_	_	_	_	None	_
comp694_c0_seq2	988	_	_	_	gi|146084079|ref|XP_001464917.1|	Hypothetical repeat protein [Leishmania infantum JPCM5]	0.39	_	_	_	_	_	_	_	None	_
comp24492_c0_seq1	707	_	_	_	_	_	_	_	_	_	_	_	_	_	None	_
comp8769_c0_seq2	399	_	_	_	_	_	_	_	_	_	_	_	_	_	None	_
comp17902_c0_seq1	1081	_	_	_	_	_	_	_	_	_	_	_	_	_	None	_
comp20112_c0_seq1	472	_	_	_	_	_	_	_	_	_	_	_	_	_	None	_
comp2398_c0_seq1	668	gi|270141745|gb|BT108697.1|	Picea glauca clone GQ03125_I15 mRNA sequence	0.78	gi|148905882|gb|ABR16103.1|	unknown [Picea sitchensis]	0.88	GO:0043531;GO:0006952	_	_	_	_	_	_	None	_
comp10268_c0_seq5	394	_	_	_	_	_	_	_	_	_	_	_	_	_	None	_
comp17987_c0_seq1	614	_	_	_	gi|116794343|gb|ABK27104.1|	unknown [Picea sitchensis]	0.6	_	_	_	_	_	_	_	None	_
comp730_c0_seq1	1197	_	_	_	gi|302838378|ref|XP_002950747.1|	hypothetical protein VOLCADRAFT_104860 [Volvox carteri f. nagariensis]	0.62	_	_	_	_	_	_	_	None	_
comp9695_c0_seq3	467	_	_	_	_	_	_	_	_	_	_	_	_	_	None	_
comp7455_c0_seq1	735	_	_	_	gi|57863930|gb|AAS90684.2|	unknown protein [Oryza sativa Japonica Group]	0.84	GO:0016020;GO:0004674;GO:0005524;GO:0009069;GO:0006468;GO:0009536;GO:0016023	_	_	_	_	_	_	None	_
comp31765_c0_seq1	545	_	_	_	_	_	_	_	_	_	_	_	_	_	None	_
comp17223_c0_seq1	832	_	_	_	gi|302836357|ref|XP_002949739.1|	extracellular matrix glycoprotein pherophorin-V32 [Volvox carteri f. nagariensis]	0.59	_	_	_	_	_	_	_	None	_
comp11945_c0_seq1	943	_	_	_	_	_	_	_	_	_	_	_	_	_	None	_
comp20761_c0_seq2	370	_	_	_	gi|332322201|emb|CCA66222.1|	hypothetical protein [Beta vulgaris subsp. vulgaris]	0.47	_	_	_	_	_	_	_	None	_
comp27851_c0_seq1	727	_	_	_	_	_	_	_	_	_	_	_	_	_	None	_
comp17695_c0_seq1	843	gi|270144586|gb|BT111538.1|	Picea glauca clone GQ03239_C05 mRNA sequence	0.84	gi|42566031|ref|NP_191428.3|	protein kinase family protein [Arabidopsis thaliana]	0.75	GO:0016310;GO:0000166;GO:0004672	_	_	_	_	_	_	None	_
comp5249_c0_seq4	539	gi|270147140|gb|BT114092.1|	Picea glauca clone GQ03507_O20 mRNA sequence	0.89	_	_	_	_	_	_	_	_	_	_	None	_
comp3192_c0_seq1	929	_	_	_	gi|116790935|gb|ABK25796.1|	unknown [Picea sitchensis]	0.92	GO:0006661	3702.AT4G29850.1-P	unknown protein; unknown protein; FUNCTIONS IN: molecular_function unknown; INVOLVED IN: bio [...]	0.8932	_	KOG4753	_	None	_
comp2910_c0_seq1	684	_	_	_	gi|116793116|gb|ABK26619.1|	unknown [Picea sitchensis]	0.79	_	_	_	_	_	_	_	None	_
comp25659_c0_seq1	646	_	_	_	_	_	_	_	_	_	_	_	_	_	None	_
comp28948_c0_seq1	449	_	_	_	_	_	_	_	_	_	_	_	_	_	None	_
comp4956_c0_seq2	502	_	_	_	_	_	_	_	_	_	_	_	_	_	None	_
comp5120_c0_seq1	1804	_	_	_	gi|242093282|ref|XP_002437131.1|	hypothetical protein SORBIDRAFT_10g021740 [Sorghum bicolor]	0.59	_	_	_	_	_	_	_	None	_
comp22950_c0_seq1	520	_	_	_	_	_	_	_	_	_	_	_	_	_	None	_
comp11420_c0_seq1	564	_	_	_	_	_	_	_	_	_	_	_	_	_	None	_
comp14916_c0_seq1	718	_	_	_	_	_	_	_	_	_	_	_	_	_	None	_
comp10993_c0_seq3	617	_	_	_	_	_	_	_	_	_	_	_	_	_	None	_
comp26083_c0_seq1	356	_	_	_	_	_	_	_	_	_	_	_	_	_	None	_
comp17207_c0_seq1	484	_	_	_	gi|357468059|ref|XP_003604314.1|	hypothetical protein MTR_4g009340 [Medicago truncatula]	0.64	_	_	_	_	_	_	_	None	_
comp13705_c0_seq1	385	_	_	_	_	_	_	_	_	_	_	_	_	_	None	_
comp10334_c0_seq2	434	_	_	_	gi|224284598|gb|ACN40032.1|	unknown [Picea sitchensis]	0.62	_	_	_	_	_	_	_	None	_
comp125_c1_seq2	746	_	_	_	_	_	_	_	_	_	_	_	_	_	None	_
comp7259_c0_seq8	654	_	_	_	_	_	_	_	_	_	_	_	_	_	None	_
comp18613_c0_seq1	488	_	_	_	gi|297738836|emb|CBI28081.3|	unnamed protein product [Vitis vinifera]	0.54	_	_	_	_	_	_	_	None	_
comp9629_c0_seq1	509	_	_	_	_	_	_	_	_	_	_	_	_	_	None	_
comp5175_c0_seq1	639	_	_	_	_	_	_	_	_	_	_	_	_	_	None	_
comp34967_c0_seq1	490	_	_	_	_	_	_	_	_	_	_	_	_	_	None	_
[truncated: 7,311 more rows]
