# Supplementary material for: De Novo Characterization of a Cephalotaxus hainanensis Transcriptome and Genes Related to Paclitaxel Biosynthesis
Source: PLoS One. 2014 Sep 9;9(9):e106900. doi: 10.1371/journal.pone.0106900 (PMC4159234; doi:10.1371/journal.pone.0106900)
Supplement: Table S3 — GO classification of all unigenes in C. hainanensis transcriptome. (XLS) [file pone.0106900.s003.xls]

## Sheet: Sheet1
Table S3. GO classification of all unigenes in C. hainanensis transcriptome
Query_name	GOs
comp10731_c0_seq5	GO:0046872;GO:0005576;GO:0016874
comp9456_c0_seq3	GO:0005777
comp7307_c0_seq1	GO:0042937;GO:0006807;GO:0042939;GO:0042938;GO:0016021;GO:0042936;GO:0009860;GO:0005886
comp6295_c0_seq1	GO:0005488
comp10014_c0_seq2	GO:0005488
comp11838_c0_seq3	GO:0015846;GO:0005524;GO:0015416;GO:0006200;GO:0016021;GO:0015439;GO:0015886;GO:0015417
comp4523_c0_seq2	GO:0009409;GO:0010043;GO:0006414;GO:0046686;GO:0042254;GO:0005730;GO:0005507;GO:0009651;GO:0003735;GO:0005886;GO:0022626;GO:0009507
comp8879_c0_seq2	GO:0016020;GO:0009846;GO:0006506;GO:0016126;GO:0046520;GO:0016740;GO:0009860;GO:0000506
comp8667_c0_seq2	GO:0044424;GO:0016773
comp10871_c0_seq1	GO:0016310;GO:0016301
comp28757_c0_seq1	GO:0003723;GO:0035196;GO:0004525;GO:0016075;GO:0051607;GO:0019288;GO:0010267;GO:0051252;GO:0010027;GO:0009507
comp753_c1_seq2	GO:0016023
comp12378_c0_seq1	GO:0008152;GO:0005739;GO:0003824;GO:0009507
comp921_c0_seq17	GO:0006952
comp20969_c0_seq1	GO:0035267
comp12612_c0_seq6	GO:0005730
comp1434_c0_seq1	GO:0005667;GO:0006355;GO:0000976;GO:0045449;GO:0003700
comp3303_c0_seq1	GO:0046872
comp16707_c0_seq2	GO:0010305;GO:0010588;GO:0009507;GO:0048366;GO:0010087
comp6661_c0_seq1	GO:0007165;GO:0008158;GO:0016021;GO:0030301
comp13979_c0_seq2	GO:0008762;GO:0006090;GO:0051990;GO:0050660;GO:0055114;GO:0006040;GO:0004458;GO:0005739
comp12236_c0_seq1	GO:0016706;GO:0055114
comp12156_c0_seq2	GO:0009535;GO:0005524;GO:0009658;GO:0045037;GO:0005618;GO:0006508;GO:0010380;GO:0005739;GO:0009941;GO:0004176;GO:0006510;GO:0009570
comp22271_c0_seq1	GO:0016758
comp15256_c0_seq1	GO:0003677;GO:0006355
comp8746_c0_seq1	GO:0009536
comp8704_c0_seq1	GO:0005634;GO:0003677;GO:0005524;GO:0003910;GO:0051103;GO:0006260;GO:0005739;GO:0006310
comp3254_c0_seq1	GO:0005509
comp5984_c0_seq2	GO:0000003;GO:0005982;GO:0009555;GO:0009620;GO:0010150;GO:0005985;GO:0009870;GO:0042742;GO:0009965;GO:0009863;GO:0006075;GO:0003843;GO:0000148;GO:0052544
comp20033_c0_seq1	GO:0004252;GO:0005783;GO:0006508;GO:0005794;GO:0042538
comp3511_c0_seq1	GO:0000228
comp8830_c0_seq1	GO:0004252;GO:0006508;GO:0016021
comp12355_c0_seq1	GO:0043169;GO:0052692;GO:0005618;GO:0005975
comp2709_c0_seq3	GO:0046872;GO:0009741;GO:0010200;GO:0030003;GO:0070838
comp14101_c0_seq1	GO:0009395;GO:0016036;GO:0046486;GO:0008195;GO:0006687
comp2681_c0_seq1	GO:0008641;GO:0046686;GO:0005524;GO:0016567;GO:0051707;GO:0005886;GO:0004842
comp7590_c0_seq2	GO:0006396;GO:0003723;GO:0000166
comp703_c1_seq2	GO:0004709;GO:0004713;GO:0005524;GO:0009069;GO:0007178;GO:0005886;GO:0019901;GO:0000186
comp16208_c0_seq1	GO:0000712;GO:0006308;GO:0006296;GO:0000014;GO:0006979;GO:0000110;GO:0000710;GO:0003697;GO:0009314;GO:0000724
comp10241_c0_seq3	GO:0016020
comp4761_c0_seq1	GO:0043231;GO:0007165;GO:0010033;GO:0006952;GO:0002252;GO:0051707;GO:0044444
comp10280_c0_seq2	GO:0008643;GO:0015780;GO:0016021;GO:0005351;GO:0005338;GO:0000139
comp8545_c0_seq1	GO:0006511;GO:0008270;GO:0005622
comp8620_c0_seq1	GO:0005634;GO:0004712;GO:0004674;GO:0005524;GO:0009069;GO:0006468;GO:0009536
comp7920_c0_seq1	GO:0004527;GO:0008270;GO:0005622;GO:0003676
comp34394_c0_seq1	GO:0005634;GO:0006260;GO:0016779
comp6121_c0_seq1	GO:0019211;GO:0005737
comp3273_c0_seq3	GO:1901363;GO:0097159
comp19450_c0_seq1	GO:0016310;GO:0000166;GO:0004672
comp17691_c0_seq1	GO:0009611;GO:0009733;GO:0009738;GO:0009414;GO:0016567;GO:0009610;GO:0042538;GO:0051087;GO:0009753;GO:0009723;GO:0009408;GO:0004842;GO:0044424
comp9376_c0_seq2	GO:0007165;GO:0008270;GO:0006914;GO:0005737;GO:0035091
comp15568_c0_seq1	GO:0019905
comp8277_c0_seq1	GO:0005739
comp9109_c0_seq1	GO:0006804;GO:0020037;GO:0046872;GO:0004601;GO:0005576;GO:0042744;GO:0055114
comp1505_c0_seq1	GO:0008270
comp28578_c0_seq1	GO:0016787
comp959_c1_seq1	GO:0005840;GO:0006448;GO:0003746;GO:0010043;GO:0005773;GO:0046686;GO:0005618;GO:0005507;GO:0005853;GO:0005886
comp4410_c0_seq8	GO:0005524;GO:0009700;GO:0004357;GO:0010193;GO:0052544;GO:0050832;GO:0019761;GO:0009753;GO:0009408;GO:0017109;GO:0009816;GO:0009908;GO:0046686;GO:0002213;GO:0006750;GO:0009570
comp9619_c0_seq1	GO:0010287;GO:0005524;GO:0004672;GO:0006468;GO:0005886
comp30693_c0_seq1	GO:0009772;GO:0009535;GO:0009523;GO:0045156;GO:0006118;GO:0018298;GO:0030076;GO:0016021;GO:0016168
comp1197_c0_seq1	GO:0006804;GO:0006979;GO:0046872;GO:0020037;GO:0004601;GO:0055114
comp252_c0_seq1	GO:0005783;GO:0016023
comp12384_c0_seq2	GO:0003677;GO:0000785;GO:0006355;GO:2000652;GO:0003682;GO:0005667;GO:0003700;GO:0045449
comp4895_c0_seq1	GO:0010236;GO:0010189;GO:0019031;GO:0051741;GO:0009941;GO:0032259
comp745_c0_seq1	GO:0003677;GO:0005730;GO:0046982;GO:0006334;GO:0000786
comp10624_c0_seq2	GO:0005524;GO:0004672;GO:0006468;GO:0009507
comp30370_c0_seq1	GO:0016020;GO:0048046;GO:0006096;GO:0006020;GO:0006013;GO:0031977;GO:0005739;GO:0009941;GO:0010287;GO:0004332;GO:0006000;GO:0006094;GO:0009737;GO:0015976;GO:0046686;GO:0006098;GO:0022626
comp6532_c0_seq2	GO:0008152;GO:0003824
comp3556_c0_seq1	GO:0080008;GO:0010452;GO:0005834;GO:0051568;GO:0009910;GO:0005515;GO:0005829;GO:0000166
comp16050_c0_seq1	GO:0006531;GO:0008453;GO:0006566;GO:0006563;GO:0006522;GO:0005774;GO:0046686;GO:0006544;GO:0008270;GO:0019544;GO:0005739;GO:0030170;GO:0005886
comp11217_c0_seq3	GO:0016023;GO:0005488;GO:0016491
comp23247_c0_seq1	GO:0004553;GO:0005975;GO:0005739
comp21158_c0_seq1	GO:0016226;GO:0005198;GO:0051536
comp14826_c0_seq1	GO:0006457;GO:0055085;GO:0015784;GO:0031072;GO:0005794;GO:0051082;GO:0016021;GO:0005458;GO:0005886
comp9683_c0_seq1	GO:0016310;GO:0004674;GO:0005524;GO:0009069;GO:0016776;GO:0009507
comp8578_c0_seq1	GO:0005488
comp7230_c0_seq2	GO:0016020;GO:0016023
comp16353_c0_seq1	GO:0008270
comp1319_c0_seq1	GO:0016021
comp2608_c0_seq2	GO:0005634;GO:0005794;GO:0048868;GO:0016740;GO:0005886
comp8154_c0_seq1	GO:0007623;GO:0005524;GO:0009069;GO:0006468;GO:0004674;GO:0015996;GO:0042548;GO:0009507
comp8200_c0_seq1	GO:0006457;GO:0006661;GO:0009507
comp16322_c0_seq2	GO:0006396;GO:0003723;GO:0001510;GO:0008173
comp4096_c0_seq1	GO:0008565;GO:0006606;GO:0005622
comp1026_c0_seq1	GO:0042967;GO:0008080
comp9662_c1_seq1	GO:0008270;GO:0005739;GO:0009507
comp6334_c0_seq2	GO:0005840;GO:0006446;GO:0003743;GO:0046982;GO:0006366
comp8418_c0_seq1	GO:0000166;GO:0055114;GO:0016630;GO:0019685;GO:0015995
comp11662_c0_seq3	GO:0003723
comp12412_c0_seq1	GO:0016614
comp1711_c0_seq1	GO:0006810;GO:0000166;GO:0006301;GO:0003676
comp17704_c0_seq1	GO:0050789;GO:0050896
comp13751_c0_seq1	GO:0003729;GO:0016787;GO:0005849;GO:0006378
comp16421_c0_seq2	GO:0005488
comp281_c0_seq3	GO:0009811;GO:0009809;GO:0042409;GO:0032259;GO:0009805
comp1909_c0_seq1	GO:0005795;GO:0046686;GO:0007264;GO:0005525;GO:0005886
comp4903_c0_seq2	GO:0072488;GO:0015398;GO:0016021;GO:0005886
comp16782_c0_seq1	GO:0016310;GO:0005982;GO:0051156;GO:0005524;GO:0006000;GO:0006094;GO:0008865;GO:0006096;GO:0005985;GO:0006013;GO:0019872;GO:0004340;GO:0016021;GO:0006012;GO:0009707;GO:0009570
comp9339_c0_seq1	GO:0008270
comp300_c0_seq1	GO:0003723;GO:0005773;GO:0042254;GO:0005730;GO:0005618;GO:0006412;GO:0003735;GO:0022627;GO:0005886
comp11623_c0_seq1	GO:0016310;GO:0004672
comp7201_c0_seq1	GO:0006886;GO:0080119;GO:0030127;GO:0008270;GO:0006888
comp4351_c0_seq7	GO:0000166;GO:0004672;GO:0006468
comp7629_c0_seq1	GO:0016020;GO:0016310;GO:0000166;GO:0004672;GO:0016491
comp18996_c0_seq2	GO:0005634;GO:0008270;GO:0005886;GO:0003676
comp21175_c0_seq1	GO:0009611;GO:0030259;GO:0019375;GO:0009620;GO:0046486;GO:0046509;GO:0009753;GO:0009706;GO:0030246;GO:0009790;GO:0009695;GO:0010027
comp6285_c0_seq4	GO:0042937;GO:0042939;GO:0042936;GO:0005774;GO:0015334;GO:0042938;GO:0016021;GO:0005886;GO:0000325
comp24724_c0_seq1	GO:0005543
comp15914_c0_seq1	GO:0006508;GO:0004185;GO:0005773
comp8128_c0_seq2	GO:0015238;GO:0009624;GO:0005886;GO:0015297;GO:0006855
comp791_c0_seq1	GO:0032440;GO:0005509;GO:0055114
comp17794_c0_seq1	GO:0017118;GO:0016415;GO:0006464;GO:0019243;GO:0042967;GO:0009107;GO:0009507
comp17382_c0_seq1	GO:0016787
comp12274_c0_seq1	GO:0005524;GO:0005388;GO:0006816;GO:0016529;GO:0006754;GO:0010042;GO:0046872;GO:0046686;GO:0030176;GO:0030026;GO:0006828;GO:0005886
comp16920_c0_seq1	GO:0043231;GO:0044444
comp13601_c0_seq1	GO:0004674;GO:0000166;GO:0009069;GO:0006468
comp19324_c0_seq1	GO:0007216;GO:0006811;GO:0035235;GO:0004965;GO:0005234;GO:0004970;GO:0016021;GO:0007268;GO:0030288
comp4169_c0_seq6	GO:0004553;GO:0005618;GO:0010410;GO:0044042;GO:0071704
comp25593_c0_seq1	GO:0007018;GO:0005874;GO:0005524;GO:0003777
comp2407_c0_seq1	GO:0016787
comp10378_c0_seq2	GO:0006396;GO:0022402;GO:0009507
comp7025_c0_seq5	GO:0005634;GO:0006508;GO:0000398;GO:0008270;GO:0004181;GO:0009536;GO:0009628;GO:0005976
comp10679_c0_seq1	GO:0009507
comp16625_c0_seq1	GO:0006813;GO:0005249;GO:0005737;GO:0008076
comp18801_c0_seq2	GO:0050660;GO:0006118;GO:0004791;GO:0045454;GO:0010380;GO:0006206;GO:0016117;GO:0010027;GO:0043085;GO:0019430;GO:0042802;GO:0019288;GO:0010581;GO:0022900;GO:0046686;GO:0016671;GO:0042744;GO:0008047;GO:0009570
comp13265_c0_seq2	GO:0080025;GO:0008270;GO:0032266;GO:0000045;GO:0005737
comp15007_c0_seq1	GO:0015802;GO:0016021;GO:0015171
comp13188_c0_seq1	GO:0005488
comp10478_c0_seq1	GO:0009536
comp13818_c0_seq3	GO:0004674;GO:0005524;GO:0004715;GO:0009069;GO:0006468;GO:0005739
comp18746_c0_seq1	GO:0019497;GO:0046872;GO:0006771;GO:0003993;GO:0016023
comp11948_c0_seq2	GO:0006813;GO:0055085;GO:0000166;GO:0006885;GO:0016021;GO:0015299;GO:0009507
comp1578_c1_seq1	GO:0009505;GO:0005982;GO:0045330;GO:0004857;GO:0043086;GO:0005985;GO:0030599;GO:0042545
comp6610_c0_seq1	GO:0006857;GO:0016021;GO:0005215
comp8986_c0_seq3	GO:0003677;GO:0006351;GO:0003899;GO:0005730;GO:0006144;GO:0009536;GO:0005739;GO:0006206
comp6773_c0_seq3	GO:0005634;GO:0070652;GO:0051225
comp4677_c0_seq1	GO:0006879;GO:0006826;GO:0008199;GO:0055114;GO:0016491
comp15157_c0_seq1	GO:0031965;GO:0042967;GO:0006687;GO:0044281;GO:0005667;GO:0006644;GO:0016021;GO:0043565;GO:0005789;GO:0050291;GO:0045449;GO:0003700;GO:0046513
comp5589_c0_seq2	GO:0005634;GO:0006355;GO:0010090;GO:0019901;GO:0009908;GO:0050792;GO:0051301;GO:0009615;GO:0000079;GO:0048366
comp1983_c0_seq4	GO:0006626;GO:0003723;GO:0005524;GO:0005507;GO:0009220;GO:0009909;GO:0005739;GO:0034968;GO:0010228
comp10857_c0_seq6	GO:0016020;GO:0009536
comp7319_c0_seq2	GO:0035242;GO:0005634;GO:0008469;GO:0034970;GO:0006355;GO:0046982;GO:0009909;GO:0034971;GO:0005737;GO:0042803;GO:0010228;GO:0019919;GO:0034972;GO:0035241;GO:0016277
comp6665_c0_seq1	GO:0043169;GO:0033947;GO:0005975;GO:0005773
comp4979_c0_seq1	GO:0005975;GO:0003824
comp27963_c0_seq1	GO:0005634;GO:0003677;GO:0005524;GO:0006139;GO:0005657;GO:0004003
comp11290_c0_seq1	GO:0009772;GO:0009535;GO:0009523;GO:0005506;GO:0045156;GO:0006118;GO:0009635;GO:0030076;GO:0016021;GO:0016491
comp27629_c0_seq1	GO:0003676
comp14589_c0_seq1	GO:0003677;GO:0000785;GO:0003682
comp6297_c0_seq2	GO:0016020;GO:0005739
comp16154_c0_seq4	GO:0005759;GO:0009055;GO:0022900;GO:0005507;GO:0050660;GO:0006118
comp22127_c0_seq1	GO:0035444;GO:0015087;GO:0034755;GO:0015099;GO:0055068;GO:0005381;GO:0009705;GO:0006824;GO:0016021;GO:0005886
comp21440_c0_seq1	GO:0006810;GO:0005634;GO:0000166;GO:0042626;GO:0009507
comp13013_c0_seq4	GO:0008233;GO:0016023
comp24632_c0_seq1	GO:0008152;GO:0003824;GO:0009507
comp959_c0_seq1	GO:0046872;GO:0030001
comp10686_c0_seq1	GO:0043622;GO:0006011;GO:0005982;GO:0005985;GO:0016049;GO:0007047;GO:0016760;GO:0010214;GO:0005794;GO:0009833;GO:0008270;GO:0016021;GO:0030244;GO:0005886
comp5927_c0_seq3	GO:0043169;GO:0004553;GO:0005975
comp12801_c0_seq1	GO:0010315;GO:0005524;GO:0048440;GO:0010329;GO:0010048;GO:0010540;GO:0043481;GO:0006200;GO:0016021;GO:0008559;GO:0005886;GO:0006855;GO:0010541
comp7008_c0_seq1	GO:0005634;GO:0004652;GO:0003723;GO:0043631;GO:0006351
comp22834_c0_seq1	GO:0005488
comp18326_c0_seq1	GO:0016020;GO:0006810;GO:0005524;GO:0006200;GO:0016887
comp12326_c0_seq1	GO:0009535
comp10253_c0_seq1	GO:0005634;GO:0009873;GO:0000303;GO:0043407;GO:0035335;GO:0008219;GO:0009863;GO:0005515;GO:0005829;GO:0033550;GO:0016740;GO:0005886;GO:0031348
comp416_c0_seq1	GO:0016491
comp29732_c0_seq2	GO:0005216;GO:0006811;GO:0005488
comp5232_c0_seq5	GO:0046487;GO:0008967
comp8392_c0_seq1	GO:0006813;GO:0055085;GO:0005524;GO:0006298;GO:0006885;GO:0030983;GO:0015299;GO:0016021;GO:0009941
comp13520_c0_seq1	GO:0015035;GO:0009055;GO:0005783;GO:0008794;GO:0005794;GO:0006118;GO:0009507;GO:0045454
comp13472_c0_seq4	GO:0000166;GO:0016887
comp35353_c0_seq1	GO:0003723;GO:0005737
comp10698_c0_seq1	GO:0000145;GO:0006887
comp1479_c0_seq2	GO:0004674;GO:0005524;GO:0009069;GO:0006468
comp33338_c0_seq1	GO:0000166
comp7106_c0_seq1	GO:0000287;GO:0004427;GO:0042742;GO:0009579;GO:0006119;GO:0046686;GO:0009651;GO:0009941;GO:0009570
comp7558_c0_seq1	GO:0009972;GO:0004126;GO:0008270;GO:0006206
comp1713_c0_seq1	GO:0004553;GO:0005975
comp23365_c0_seq2	GO:0005634;GO:0004713;GO:0004674;GO:0005524;GO:0009069;GO:0006468
comp10298_c0_seq1	GO:0016021;GO:0005739
comp8740_c0_seq4	GO:0016757
comp2177_c0_seq4	GO:0004674;GO:0005524;GO:0009069;GO:0006468;GO:0016023
comp6542_c0_seq1	GO:0010033
comp13916_c0_seq1	GO:0016020;GO:0043231;GO:0044444
comp6793_c0_seq2	GO:0016020;GO:0016310;GO:0000166;GO:0004672
comp3116_c0_seq3	GO:0043687;GO:0005634;GO:0003723;GO:0000398;GO:0035196;GO:0045893;GO:0030422;GO:0005515;GO:0000166;GO:0030529
comp8648_c0_seq2	GO:0018874;GO:0006574;GO:0019482;GO:0006552;GO:0006554;GO:0006568;GO:0006633;GO:0046251;GO:0004300;GO:0006550
comp1232_c0_seq1	GO:0042254;GO:0005730;GO:0006412;GO:0022625;GO:0005739;GO:0003735;GO:0005886
comp6461_c0_seq1	GO:0016020;GO:0006623;GO:0016192
comp2268_c0_seq1	GO:0005634;GO:0003677;GO:0006355;GO:0005829;GO:0008270;GO:0035064;GO:0007067
comp6761_c0_seq1	GO:0016616;GO:0000166;GO:0055114
comp5612_c0_seq7	GO:0010315;GO:0005634;GO:0005524;GO:0009506;GO:0010540;GO:0048767;GO:0015415;GO:0006817;GO:0009630;GO:0009735;GO:0006200;GO:0016021;GO:0008559;GO:0005886;GO:0006855
comp5243_c0_seq5	GO:0016787;GO:0002376;GO:0006952;GO:0008219;GO:0006629
comp10627_c0_seq2	GO:0010364
comp29924_c0_seq1	GO:0020037;GO:0015947;GO:0055114;GO:0006804;GO:0046872;GO:0004096;GO:0006568;GO:0042744;GO:0005739;GO:0009514
comp18986_c0_seq1	GO:0016020;GO:0004674;GO:0005524;GO:0009069;GO:0006468;GO:0016491
comp3714_c0_seq6	GO:0006561;GO:0006525;GO:0004657;GO:0006950;GO:0006562;GO:0006537;GO:0055114
comp8849_c0_seq2	GO:0016787
comp10882_c0_seq15	GO:0003824
comp16652_c0_seq2	GO:0005774;GO:0055085;GO:0016021;GO:0005739;GO:0006812;GO:0008324
comp14061_c0_seq1	GO:0016740
comp12952_c0_seq1	GO:0003677;GO:0009791;GO:0005667;GO:0006355;GO:0045449;GO:0003700;GO:0048731
comp5108_c0_seq3	GO:0003677;GO:0005667;GO:0006355;GO:0009536;GO:0045449;GO:0003700
comp5152_c0_seq1	GO:0010587;GO:0005634;GO:0004534;GO:0008270;GO:0051252;GO:0003676
comp1253_c0_seq1	GO:0004674;GO:0005524;GO:0004715;GO:0009069;GO:0006468;GO:0008104;GO:0005739
comp9004_c0_seq1	GO:0035335;GO:0008138;GO:0004725;GO:0006570
comp19967_c0_seq1	GO:0006396;GO:0005802;GO:0048193;GO:0005515;GO:0009630;GO:0022402;GO:0005794;GO:0030244
comp15379_c0_seq1	GO:0007186;GO:0044424;GO:0044707;GO:0009743;GO:0005525;GO:0004871
comp27483_c0_seq1	GO:0016614;GO:0005739
comp1701_c0_seq1	GO:0016310;GO:0016301;GO:0016773
comp5707_c0_seq1	GO:0005634
comp13712_c0_seq2	GO:0046872;GO:0030001
comp4213_c0_seq3	GO:0045227;GO:0032580;GO:0033358;GO:0050373;GO:0000166;GO:0016021;GO:0006012;GO:0005739;GO:0003978;GO:0050662
comp7797_c0_seq2	GO:0008270
comp1093_c1_seq6	GO:0005634;GO:0003677;GO:0000785;GO:0006334;GO:0006289;GO:0046686;GO:0005829;GO:0003682;GO:0009294;GO:0005886
comp7044_c0_seq3	GO:0003677;GO:0009913
comp3965_c0_seq1	GO:0006120;GO:0005747;GO:0006744;GO:0015992;GO:0006814;GO:0008137
comp27792_c0_seq1	GO:0016817;GO:0016021;GO:0008270;GO:0005525
comp16159_c0_seq3	GO:0000166;GO:0003824
comp7675_c0_seq1	GO:0006863;GO:0015711;GO:0005794;GO:0016021;GO:0008514;GO:0005886
comp744_c0_seq3	GO:0016491
comp1634_c0_seq2	GO:0005840;GO:0016070;GO:0006446;GO:0005634;GO:0003743;GO:0005525
comp6036_c0_seq5	GO:0006508;GO:0008233
comp12948_c0_seq3	GO:0003723;GO:0001522;GO:0009982;GO:0008033
comp5958_c0_seq2	GO:0050896;GO:0046983
comp28476_c0_seq1	GO:0044424
comp11964_c0_seq1	GO:0008641;GO:0006464;GO:0005524
comp29886_c0_seq1	GO:0009536;GO:0003824
comp6753_c0_seq1	GO:0009536
comp8436_c0_seq3	GO:0001709;GO:0004402;GO:0016607;GO:0042967;GO:0016573;GO:0003676;GO:0030529;GO:0000123;GO:0008380;GO:0009560
comp1477_c0_seq3	GO:0005634;GO:0005524;GO:0006511;GO:0005829;GO:0005886;GO:0016887;GO:0008540
comp17510_c0_seq2	GO:0005488
comp1082_c0_seq3	GO:0016206;GO:0006570;GO:0032259
comp4512_c0_seq2	GO:0046872
comp26290_c0_seq2	GO:0009733;GO:0003677;GO:0009741;GO:0010386;GO:0040008;GO:0009723;GO:0009785;GO:0045893;GO:0009630;GO:0005515;GO:0005667;GO:0009638;GO:0045449;GO:0003700;GO:0048366
comp4841_c0_seq2	GO:0006355;GO:0046983
comp34759_c0_seq1	GO:0015748;GO:0005524;GO:0015416;GO:0010193;GO:0006952;GO:0016021;GO:0006200;GO:0015716;GO:0005886;GO:0080168;GO:0015692
comp7938_c0_seq1	GO:0006090;GO:0004416;GO:0009651;GO:0005739
comp5945_c0_seq2	GO:0006886;GO:0005783;GO:0016021;GO:0016023
comp27218_c0_seq1	GO:0006857;GO:0016021;GO:0005215
comp2963_c0_seq2	GO:0043617;GO:0006531;GO:0005524;GO:0006529;GO:0009750;GO:0009744;GO:0006522;GO:0009749;GO:0004066
comp29235_c0_seq1	GO:0003872;GO:0016310;GO:0005524;GO:0006094;GO:0006000;GO:0006096;GO:0005945;GO:0047334;GO:0006098;GO:0006013;GO:0006002;GO:0006012
comp18269_c0_seq1	GO:0000166
comp13588_c0_seq1	GO:0045892;GO:0003677;GO:0000785;GO:0005667;GO:0003682;GO:0045449;GO:0003700
comp13464_c0_seq1	GO:0000160;GO:0006355;GO:0005622;GO:0035556;GO:0045449;GO:0000156
comp840_c0_seq4	GO:0006457;GO:0005634;GO:0046686;GO:0031359;GO:0045036;GO:0005886;GO:0009816;GO:0010228
comp18610_c0_seq1	GO:0016757
comp9786_c0_seq1	GO:0004045
comp34419_c0_seq1	GO:0006006;GO:0016620;GO:0048046;GO:0009535;GO:0009409;GO:0009416;GO:0051287;GO:0055114;GO:0009744;GO:0050661;GO:0009941;GO:0010319;GO:0009570
comp9308_c0_seq1	GO:0005634;GO:0046983
comp19888_c0_seq1	GO:0009932;GO:0009605;GO:0071805;GO:0005886;GO:0015079
comp6853_c0_seq2	GO:0009570
comp15057_c0_seq2	GO:0006184;GO:0005777;GO:0003924;GO:0035091;GO:0009791;GO:0005829;GO:0005525;GO:0005739;GO:0009941;GO:0005886;GO:0000266;GO:0016559
comp14479_c0_seq1	GO:0043687;GO:0005634;GO:0003723;GO:0000398;GO:0035196;GO:0045893;GO:0030422;GO:0005515;GO:0000166;GO:0030529
comp16590_c0_seq1	GO:0008898;GO:0032259;GO:0005737;GO:0009086
comp619_c0_seq5	GO:0016706;GO:0055114
comp6067_c0_seq1	GO:0000287;GO:0005524;GO:0051287;GO:0006099;GO:0004449;GO:0006102;GO:0008270;GO:0005739;GO:0009507
comp29123_c0_seq1	GO:0009395;GO:0004620;GO:0009620;GO:0046486;GO:0009695;GO:0047714
comp19128_c0_seq1	GO:0044424;GO:0005488;GO:0016491
comp22143_c0_seq1	GO:0019953;GO:0016042;GO:0016746;GO:0004091;GO:0005576;GO:0016298;GO:0019761
comp11318_c0_seq3	GO:0010007;GO:0005524;GO:0016851;GO:0017111;GO:0015979;GO:0015995
comp3233_c0_seq2	GO:0003992;GO:0010154;GO:0009865;GO:0010033;GO:0008270;GO:0022621;GO:0005739;GO:0005886;GO:0030170;GO:0010183;GO:0000051;GO:0050897;GO:0019484;GO:0006979;GO:0046686;GO:0006540;GO:0034387;GO:0009450
comp2626_c0_seq1	GO:0043086;GO:0004857;GO:0005739;GO:0045980
comp1964_c0_seq1	GO:0006833;GO:0015250;GO:0005783;GO:0016021
comp1483_c0_seq1	GO:0009536
comp16592_c0_seq1	GO:0008168;GO:0032259;GO:0006364
comp12918_c0_seq2	GO:1901363;GO:0097159
comp3186_c0_seq7	GO:0006184;GO:0005741;GO:0009860;GO:0003924;GO:0009737;GO:0007005;GO:0019725;GO:0005509;GO:0007264;GO:0009790;GO:0005525
comp10017_c0_seq1	GO:0003723;GO:0005739
comp7134_c0_seq2	GO:0009733;GO:0005515;GO:0009741;GO:0048527;GO:0009753;GO:0009694
comp5353_c0_seq2	GO:0006886;GO:0030131;GO:0016192
comp636_c0_seq1	GO:0005774;GO:0042254;GO:0005730;GO:0006412;GO:0022625;GO:0003735;GO:0005886;GO:0009507
comp34093_c0_seq1	GO:0005886;GO:0016874
comp14709_c0_seq1	GO:0004523;GO:0051252;GO:0003676
comp11444_c0_seq1	GO:0003677;GO:0006355;GO:0051302;GO:0046982;GO:0042023;GO:0010090;GO:0005737;GO:0005667;GO:0000082;GO:0045449;GO:0003700
comp6548_c0_seq1	GO:0042175;GO:0005509
comp9391_c0_seq3	GO:0046872;GO:0008152;GO:0009536;GO:0003824
comp2437_c0_seq1	GO:0008270
comp8455_c0_seq1	GO:0005048;GO:0003729;GO:0035196;GO:0005786;GO:0006184;GO:0051607;GO:0019288;GO:0003924;GO:0010267;GO:0005515;GO:0080085;GO:0006617;GO:0005525;GO:0045038;GO:0008312;GO:0009570
comp23347_c0_seq1	GO:0016787;GO:0009536
comp18624_c0_seq1	GO:0005739
comp553_c0_seq1	GO:0005840;GO:0042254;GO:0006412;GO:0003735
comp24740_c0_seq1	GO:0044267;GO:0000285;GO:0046872;GO:0005524;GO:0046854
comp8615_c0_seq10	GO:0016787
comp12999_c0_seq1	GO:0010413;GO:0047262;GO:0070882;GO:0005982;GO:0016051;GO:0005794;GO:0005985;GO:0009117
comp1465_c0_seq1	GO:0034227;GO:0005737
comp10258_c0_seq2	GO:0015807;GO:0016020;GO:0015802;GO:0015174;GO:0015179
comp28892_c0_seq1	GO:0005982;GO:0045490;GO:0045330;GO:0005618;GO:0005985;GO:0030599;GO:0042545
comp3655_c0_seq4	GO:0000041;GO:0005634;GO:0016787
comp2921_c0_seq1	GO:0019274;GO:0004664;GO:0009094;GO:0006571;GO:0000162
comp8003_c0_seq4	GO:0000785;GO:0005667;GO:0006355;GO:0003682;GO:0043565;GO:0045449;GO:0003700
comp16285_c0_seq4	GO:0032555
comp2994_c0_seq2	GO:0009733;GO:0031625;GO:0010265;GO:0009753;GO:0031461;GO:0042752;GO:0009524;GO:0006511;GO:0000794;GO:0005819;GO:0009941;GO:0009793
comp763_c0_seq2	GO:0008233
comp31294_c0_seq1	GO:0009536
comp11222_c0_seq2	GO:0006810;GO:0005886;GO:0005215;GO:0016772
comp22279_c0_seq1	GO:0009855;GO:0005524;GO:0009506;GO:0009069;GO:0006468;GO:0010075;GO:0010014;GO:0007169;GO:0004674;GO:0016021;GO:0005886;GO:0009944
comp5888_c1_seq4	GO:0050789;GO:0050896;GO:0009987;GO:0005488
comp1759_c1_seq1	GO:0006457;GO:0005524;GO:0044434;GO:0050896;GO:0009579
comp4452_c0_seq1	GO:0000166;GO:0016301;GO:0016773;GO:0046496
comp9046_c0_seq1	GO:0016020;GO:0023014;GO:0005524;GO:0006355;GO:0005622;GO:0035556;GO:0000155;GO:0000160;GO:0045449;GO:0000156;GO:0009365
comp24150_c0_seq1	GO:0007154;GO:0035091
comp5437_c0_seq3	GO:0045892;GO:0016481;GO:0003714;GO:0005667;GO:0005829;GO:0016558;GO:0005886;GO:0005778
comp16233_c0_seq1	GO:0004674;GO:0005524;GO:0009069;GO:0006468;GO:0005886
comp15895_c0_seq2	GO:0005667;GO:0006355;GO:0008270;GO:0043565;GO:0045449;GO:0003700
comp11062_c0_seq2	GO:0006457;GO:0009535;GO:0003755;GO:0031977;GO:0000413
comp5049_c0_seq1	GO:0006508;GO:0004185;GO:0005773
comp14411_c0_seq1	GO:0005739
comp15351_c0_seq3	GO:0006184;GO:0005802;GO:0009408;GO:0048219;GO:0003924;GO:0005795;GO:0006886;GO:0006913;GO:0005829;GO:0007264;GO:0005798;GO:0005525;GO:0005886
comp4069_c0_seq1	GO:0009653;GO:0003677;GO:0006355;GO:0048731
comp13616_c0_seq1	GO:0006479;GO:0008276;GO:0009507;GO:0003676;GO:0006783
comp11838_c0_seq4	GO:0015846;GO:0015748;GO:0005524;GO:0015416;GO:0016021;GO:0006200;GO:0015417;GO:0015716
comp11186_c0_seq1	GO:0016020;GO:0015238;GO:0015297;GO:0006855
comp644_c0_seq1	GO:0005840;GO:0042254;GO:0006412;GO:0003735
comp13284_c0_seq1	GO:0000785;GO:0006349;GO:0009965;GO:0034968;GO:0010228;GO:0031519;GO:0006554;GO:0003682;GO:0009294;GO:0045857;GO:0003727;GO:0018024
comp12295_c0_seq5	GO:0015768;GO:0005524;GO:0006200;GO:0015423;GO:0005886
comp6132_c0_seq4	GO:0004674;GO:0005524;GO:0009069;GO:0006468
comp8504_c0_seq3	GO:0046872;GO:0051539;GO:0009107;GO:0009507;GO:0016992
comp9163_c0_seq8	GO:0005524;GO:0009414;GO:0010118;GO:0004683;GO:0005829;GO:0007584;GO:0009651;GO:0009735;GO:0005739;GO:0005886;GO:0009611;GO:0005634;GO:0007165;GO:0009409;GO:0043266;GO:0009069;GO:0006468;GO:0010555;GO:0010107;GO:0009737;GO:0051365
comp7079_c0_seq1	GO:0047622;GO:0047724;GO:0006152;GO:0072585;GO:0006218;GO:0005829;GO:0006144;GO:0006206;GO:0045437
comp9116_c0_seq1	GO:0008152;GO:0003824;GO:0044446;GO:0009507
comp15276_c0_seq2	GO:0016020;GO:0048046;GO:0020037;GO:0010167;GO:0042128;GO:0022900;GO:0046872;GO:0048307;GO:0051539;GO:0005739;GO:0009570
comp15067_c0_seq1	GO:0046872
comp6005_c0_seq1	GO:0016788;GO:0006629
comp24018_c0_seq1	GO:0009505;GO:0005524;GO:0008270;GO:0008568
comp10915_c0_seq1	GO:0005515
comp6058_c0_seq2	GO:0006457;GO:0003755;GO:0000151;GO:0000413;GO:0016567;GO:0004842
comp12022_c0_seq1	GO:0006355
comp4352_c0_seq2	GO:0046872
comp14633_c0_seq1	GO:0046835;GO:0005524;GO:0006012;GO:0005737;GO:0004335
comp8145_c0_seq1	GO:0005634
comp13228_c0_seq1	GO:0005524;GO:0016023;GO:0006574;GO:0004721;GO:0004672;GO:0006470;GO:0016021;GO:0005886;GO:0004616;GO:0008442;GO:0019521;GO:0006468;GO:0006098;GO:0006552;GO:0050662;GO:0006550
comp9464_c0_seq1	GO:0016310;GO:0016301;GO:0016773
comp3223_c0_seq11	GO:0008152;GO:0016772
comp12366_c0_seq3	GO:0016798
comp6331_c0_seq1	GO:0016020;GO:0000155;GO:0023014;GO:0005634;GO:0000160;GO:0009365
comp13236_c0_seq2	GO:0010287;GO:0005524;GO:0004672;GO:0006468;GO:0005739
comp3692_c0_seq1	GO:0016126;GO:0000248;GO:0005506;GO:0016021;GO:0050046;GO:0006633;GO:0005789;GO:0055114
comp25067_c0_seq1	GO:0016491
comp16875_c0_seq1	GO:0006886;GO:0008565;GO:0051170;GO:0005622
comp6071_c0_seq2	GO:0009055;GO:0046872;GO:0006118;GO:0009536;GO:0051536;GO:0009688
comp4515_c0_seq1	GO:0030246;GO:0048046;GO:0016853;GO:0005975;GO:0009570
comp5537_c0_seq1	GO:0007165;GO:0008601;GO:0005777;GO:0005730;GO:0008266;GO:0005829;GO:0005739;GO:0000159
comp10846_c0_seq2	GO:0042393;GO:0009506;GO:0035196;GO:0009616;GO:0004402;GO:0010385;GO:0007267;GO:0042967;GO:0010267;GO:0044154;GO:0043971;GO:0046872;GO:0000123;GO:0044030;GO:0043972;GO:0080188
comp3176_c0_seq2	GO:0004721;GO:0006470
comp13266_c0_seq1	GO:0003723;GO:0008168;GO:0032259
comp5255_c0_seq1	GO:0005840;GO:0016020;GO:0003723;GO:0009773;GO:0009902;GO:0006364;GO:0009579;GO:0019288;GO:0006098;GO:0006412;GO:0005739;GO:0003735;GO:0010027;GO:0009570;GO:0015995
comp13352_c0_seq1	GO:0006486;GO:0016567;GO:0009909;GO:0050826;GO:0009640;GO:0010182;GO:0010228;GO:0000911;GO:0005829;GO:0000226;GO:0009845;GO:0009933;GO:0046872;GO:0019915;GO:0009630;GO:0010162;GO:0009793
comp1432_c0_seq1	GO:0005829
comp11457_c0_seq2	GO:0004605;GO:0016021;GO:0016024
comp25942_c0_seq1	GO:0003677;GO:0009913
comp11222_c0_seq1	GO:0006810;GO:0005886;GO:0005215;GO:0016772
comp26668_c0_seq1	GO:0016874
comp6035_c0_seq1	GO:0006558;GO:0047980
comp66_c0_seq1	GO:0000166;GO:0003676
comp5520_c0_seq3	GO:0009738;GO:0005524;GO:0009414;GO:0010118;GO:0005829;GO:0007584;GO:0009651;GO:0009735;GO:0005886;GO:0009611;GO:0005634;GO:0009409;GO:0043266;GO:0009069;GO:0006468;GO:0010555;GO:0010107;GO:0004674;GO:0051365
comp26448_c0_seq1	GO:0003677;GO:0016787;GO:0000785;GO:0003682;GO:0009507
comp14074_c0_seq1	GO:0009055;GO:0006118
comp4945_c0_seq1	GO:0016020;GO:0015018;GO:0030206;GO:0048731
comp19756_c0_seq1	GO:0004252;GO:0006508;GO:0016023
comp8432_c0_seq2	GO:0009535;GO:0008276;GO:0006479;GO:0009941;GO:0015995;GO:0046406
comp13995_c0_seq1	GO:0016020;GO:0016829
comp1339_c0_seq1	GO:0009811;GO:0009809;GO:0042409;GO:0032259;GO:0009805
comp13634_c0_seq1	GO:0016772
comp7395_c0_seq3	GO:0006574;GO:0008299;GO:0004421;GO:0006552;GO:0006084;GO:0046950;GO:0006550
comp3285_c0_seq1	GO:0044464
comp8557_c0_seq1	GO:0016491
comp6555_c0_seq1	GO:0008152;GO:0009507
comp244_c1_seq1	GO:0006662;GO:0015035;GO:0009055;GO:0006118;GO:0045454
comp1165_c0_seq1	GO:0009416
comp12966_c0_seq1	GO:0004674;GO:0005524;GO:0005515;GO:0009069;GO:0006468;GO:0005886
comp10892_c0_seq2	GO:1901363;GO:0097159
comp2093_c0_seq12	GO:0016023
comp1913_c0_seq2	GO:0005886;GO:0005773
comp9189_c0_seq1	GO:0004674;GO:0005524;GO:0009069;GO:0006468
comp25857_c0_seq1	GO:0003677;GO:0003887;GO:0006261;GO:0008622;GO:0005739
comp7905_c0_seq2	GO:0008152;GO:0008168
comp3584_c0_seq1	GO:0016772
comp7255_c0_seq1	GO:0045552;GO:0047890;GO:0000166;GO:0009813;GO:0055114;GO:0050662
comp2154_c0_seq1	GO:0005634;GO:0008270;GO:0003676
comp564_c0_seq1	GO:0003872;GO:0016310;GO:0005524;GO:0006094;GO:0006000;GO:0006096;GO:0005945;GO:0047334;GO:0006098;GO:0006013;GO:0006002;GO:0006012;GO:0005886
comp22826_c0_seq1	GO:0016310;GO:0005524;GO:0016301;GO:0016773;GO:0009793
comp9659_c0_seq2	GO:0004252;GO:0008152;GO:0005618;GO:0016023
comp2967_c0_seq1	GO:0000398;GO:0005681;GO:0005730;GO:0009651;GO:0010555;GO:0009737
comp29272_c0_seq1	GO:1901363;GO:0097159;GO:0016787;GO:0004672;GO:0044237;GO:0016023
comp17642_c0_seq1	GO:0004561;GO:0006027
comp13621_c0_seq2	GO:0016844;GO:0042432;GO:0016114
comp7438_c0_seq1	GO:0016772
comp17229_c0_seq1	GO:0016020;GO:0006810;GO:0044464;GO:0050896;GO:0048367
comp9635_c0_seq1	GO:0005667;GO:0006355;GO:0043565;GO:0045449;GO:0003700
comp7259_c0_seq11	GO:0004674;GO:0005524;GO:0009069;GO:0048544;GO:0005886;GO:0046777
comp25398_c0_seq1	GO:0008270
comp1187_c0_seq1	GO:0000166;GO:0008270;GO:0003676
comp4296_c0_seq2	GO:0016126;GO:0046520;GO:0042967;GO:0006687;GO:0016021;GO:0005789;GO:0050291;GO:0042761
comp1102_c0_seq1	GO:0006635;GO:0009755
comp5106_c0_seq4	GO:0006614;GO:0009506;GO:0005829;GO:0048500;GO:0008312
comp5418_c0_seq4	GO:0000166
comp10388_c0_seq1	GO:0032440;GO:0005524;GO:0005618;GO:0055114;GO:0009408;GO:0005886;GO:0009507
comp12332_c0_seq3	GO:0003677;GO:0005667;GO:0006355;GO:0045449;GO:0003700
comp7513_c0_seq1	GO:0016020;GO:0007275;GO:0015238;GO:0015297;GO:0006855
comp12381_c0_seq3	GO:0005337;GO:0015864;GO:0016021;GO:0005886
comp7776_c0_seq3	GO:0005774;GO:0009610;GO:0015824;GO:0015238;GO:0015297;GO:0005886;GO:0006855
comp5761_c0_seq2	GO:0016020;GO:0005794;GO:0016740;GO:0009834;GO:0010417
comp7641_c0_seq2	GO:0050794;GO:0016020;GO:0016310;GO:0051716;GO:0044464;GO:0006464;GO:0006952;GO:0000166;GO:0004672;GO:0006955
comp7909_c0_seq1	GO:0046907;GO:0009536
comp17026_c0_seq1	GO:0003855;GO:0050661;GO:0009094;GO:0006571;GO:0000162;GO:0055114;GO:0019632;GO:0009570;GO:0004764
comp13146_c0_seq3	GO:0044464;GO:0016740
comp8409_c0_seq2	GO:0004674;GO:0005524;GO:0009069;GO:0006468
comp25052_c0_seq1	GO:0005739
comp4773_c0_seq1	GO:0044464
comp1510_c0_seq8	GO:0016021
comp30294_c0_seq1	GO:0043169;GO:0042371;GO:0052689
comp18892_c0_seq1	GO:0016310;GO:0004672
comp2616_c0_seq1	GO:0019310;GO:0019853;GO:0005506;GO:0055114;GO:0006949;GO:0005737;GO:0050113
comp21680_c0_seq1	GO:0005874;GO:0000166;GO:0003777;GO:0005886;GO:0007020
comp20476_c0_seq1	GO:0016757;GO:0044425
comp18716_c0_seq1	GO:0008168;GO:0032259
comp11593_c0_seq3	GO:0005524;GO:0006200;GO:0005886;GO:0016887
comp6088_c0_seq2	GO:0016740
comp13655_c0_seq2	GO:0016021;GO:0012511
comp8113_c0_seq2	GO:0032440;GO:0048046;GO:0005960;GO:0005524;GO:0006566;GO:0055114;GO:0006563;GO:0004375;GO:0019464;GO:0046686;GO:0005739;GO:0009941;GO:0030170
comp12791_c0_seq1	GO:0005488
comp5598_c0_seq3	GO:0046654;GO:0046656;GO:0003934;GO:0005737
comp4351_c0_seq9	GO:0004674;GO:0005524;GO:0009069;GO:0006468;GO:0005886
comp2495_c0_seq1	GO:0051536;GO:0016491
comp23407_c0_seq1	GO:0050794;GO:0005634;GO:0044699;GO:0008138;GO:0006470;GO:0044446
comp172_c0_seq1	GO:0005840;GO:0006448;GO:0003746;GO:0005853
comp14055_c0_seq1	GO:0008152;GO:0009507;GO:0016874
comp3144_c0_seq8	GO:0008168;GO:0050896
comp3300_c0_seq2	GO:0005515;GO:0006511;GO:0006869;GO:0048767
comp2101_c0_seq1	GO:0005488
comp14147_c0_seq1	GO:0006878;GO:0005507;GO:0005743;GO:0008535;GO:0006825
comp10475_c0_seq2	GO:0010106;GO:0009555;GO:0006826;GO:0010167;GO:0009793;GO:0015706
comp14661_c0_seq4	GO:0004222;GO:0009507
comp4278_c0_seq2	GO:0003677;GO:0006355;GO:0008270
comp3129_c0_seq1	GO:0016036;GO:0002238;GO:0019375;GO:0005886;GO:0005737;GO:0042631;GO:0009269
comp7647_c0_seq6	GO:0016020;GO:0007154;GO:0016192;GO:0035091
comp5800_c0_seq1	GO:0080008;GO:0000166;GO:0005737;GO:0010267
comp17079_c0_seq1	GO:0005739;GO:0009451;GO:0009982
comp6236_c0_seq1	GO:0016758;GO:0016021;GO:0005739
comp2505_c0_seq5	GO:0004022;GO:0046482;GO:0009506;GO:0005829;GO:0005794;GO:0005886;GO:0005488
comp4866_c0_seq1	GO:0009705;GO:0055085;GO:0006821;GO:0016021;GO:0005247;GO:0005886
comp9334_c0_seq1	GO:0005634;GO:0003723;GO:0000398;GO:0030529;GO:0000166;GO:0008284;GO:0048573
comp11789_c0_seq1	GO:0016021;GO:0016192
comp5624_c0_seq1	GO:0035434;GO:0016021;GO:0044464;GO:0005375
comp9061_c0_seq2	GO:0005829;GO:0043103;GO:0004000;GO:0046103;GO:0006154;GO:0009168
comp4757_c0_seq1	GO:0004742;GO:0006090;GO:0006094;GO:0006096;GO:0042967;GO:0045254;GO:0005507;GO:0009941;GO:0005739
comp29201_c0_seq1	GO:0006813;GO:0055085;GO:0000166;GO:0006885;GO:0016021;GO:0015299;GO:0009507
comp2197_c0_seq1	GO:0055085;GO:0015867;GO:0015217;GO:0009060;GO:0005347;GO:0080122;GO:0016021;GO:0005739;GO:0009536;GO:0080121;GO:0015866;GO:0005886
comp10437_c0_seq2	GO:0000145;GO:0006887
comp3113_c0_seq1	GO:0006896;GO:0009940;GO:0017119;GO:0005509;GO:0005886;GO:0005773
comp11736_c0_seq2	GO:0005667;GO:0045449;GO:0003700;GO:0009688
comp32730_c0_seq1	GO:0009252;GO:0006807;GO:0005524;GO:0004356;GO:0006542;GO:0005737
comp9880_c0_seq1	GO:0046983
comp21289_c0_seq1	GO:0006857;GO:0016021;GO:0005215
comp4630_c0_seq1	GO:0030833;GO:0051650;GO:0009416;GO:0009860;GO:0009524;GO:0017157;GO:0005730;GO:0007264;GO:0030427;GO:0005819;GO:0005886;GO:0032794;GO:0000226;GO:0006184;GO:0009734;GO:0003924;GO:0030834;GO:0045177;GO:0005525;GO:0010119
comp17935_c0_seq1	GO:0009987
comp1277_c0_seq1	GO:0043565;GO:0006351
comp10193_c0_seq1	GO:0000166;GO:0004672;GO:0016023
comp8129_c0_seq1	GO:0016310;GO:0016301
comp4829_c0_seq2	GO:0007275
comp9439_c0_seq2	GO:0016020;GO:0005524;GO:0005730;GO:0009941;GO:0003676;GO:0008026
comp3160_c0_seq2	GO:0008168;GO:0032259
comp276_c0_seq1	GO:0006032;GO:0016998;GO:0004568;GO:0005975
comp9734_c0_seq1	GO:0046872
comp6902_c0_seq1	GO:0005634;GO:0004843;GO:0010016;GO:0004221;GO:0005737;GO:0006511;GO:0016579;GO:0008242;GO:0048366
comp11285_c0_seq3	GO:0016020;GO:0043169;GO:0009505;GO:0005975;GO:0016798
comp5343_c0_seq1	GO:0016021
comp8025_c0_seq3	GO:0006355;GO:0046983
comp2589_c0_seq4	GO:0000166;GO:0003676
comp13156_c0_seq3	GO:0016070;GO:0008168;GO:0005739;GO:0065007
comp10689_c0_seq2	GO:0009740;GO:0009686
comp20090_c0_seq1	GO:0006457;GO:0030246;GO:0051082;GO:0005509;GO:0016021;GO:0005789
comp796_c0_seq5	GO:0006184;GO:0005525;GO:0005737;GO:0003924
comp1308_c2_seq10	GO:0046872;GO:0016491
comp19498_c0_seq1	GO:0004672;GO:0005886
comp980_c0_seq1	GO:0009811;GO:0000166;GO:0009809;GO:0045551;GO:0008270;GO:0052747;GO:0055114;GO:0009805
comp7292_c0_seq2	GO:0009055;GO:0016705;GO:0020037;GO:0005506;GO:0006118;GO:0004497;GO:0055114
comp2688_c0_seq3	GO:0046872
comp8660_c0_seq1	GO:0009611;GO:0009620;GO:0005777;GO:0009753;GO:0009811;GO:0016207;GO:0010200;GO:0009809;GO:0009695;GO:0009805;GO:0009507
comp801_c0_seq1	GO:0006457;GO:0051082;GO:0031072
comp13828_c0_seq1	GO:0005524;GO:0006511;GO:0016881
comp1147_c0_seq1	GO:0016020;GO:0009267;GO:0005776
comp15525_c0_seq1	GO:0016020;GO:0016760;GO:0006011;GO:0005982;GO:0008270;GO:0030244;GO:0005985
comp8543_c0_seq1	GO:0046872;GO:0007067;GO:0009737
comp17050_c0_seq1	GO:0009751;GO:0031407;GO:0009611;GO:0046686;GO:0016629;GO:0010181;GO:0055114
comp5148_c0_seq2	GO:0044425;GO:0009941
comp15406_c0_seq2	GO:0016020;GO:0023014;GO:0005524;GO:0006355;GO:0006950;GO:0005622;GO:0035556;GO:0009628;GO:0000155;GO:0000160;GO:0045449;GO:0000156;GO:0009365
comp12184_c0_seq1	GO:0016787;GO:0009536
comp9592_c0_seq1	GO:0009536
comp10080_c0_seq1	GO:0050832;GO:0055085;GO:0009506;GO:0034976;GO:0009627;GO:0043090;GO:0016021;GO:0006888;GO:0009507
comp6076_c0_seq1	GO:0016310;GO:0004674;GO:0000166;GO:0009069
comp14626_c0_seq1	GO:0005524;GO:0006118;GO:0055114;GO:0006541;GO:0006525;GO:0006807;GO:0005507;GO:0009651;GO:0004352;GO:0008270;GO:0005739;GO:0005886;GO:0050897;GO:0006560;GO:0046686;GO:0004353
comp8531_c0_seq3	GO:0005667;GO:0006355;GO:0043565;GO:0045449;GO:0003700
comp830_c0_seq3	GO:0009395;GO:0006071;GO:0046486;GO:0008889
comp16517_c0_seq1	GO:0008295;GO:0006560;GO:0008792;GO:0006527
comp251_c0_seq1	GO:0003677;GO:0005667;GO:0006355;GO:0045449;GO:0003700
comp11491_c0_seq1	GO:0004672;GO:0009987
comp2920_c0_seq1	GO:0006544;GO:0006564;GO:0051287;GO:0006566;GO:0055114;GO:0004617
comp10957_c0_seq1	GO:0008152;GO:0003824
comp993_c0_seq1	GO:0009535;GO:0005524;GO:0009658;GO:0045037;GO:0005618;GO:0006508;GO:0010380;GO:0005739;GO:0009941;GO:0004176;GO:0006510;GO:0009570
comp15039_c0_seq1	GO:0003904;GO:0006281
comp13924_c0_seq2	GO:0003691;GO:0010413;GO:0000781;GO:0009733;GO:0009739;GO:0009723;GO:0000911;GO:0005667;GO:0003682;GO:0045492;GO:0009651;GO:0003700;GO:0000786;GO:0006334;GO:0009753;GO:0042803;GO:0009737;GO:0009751;GO:0046686;GO:0045449
comp20779_c0_seq1	GO:0005835;GO:0004315;GO:0042967;GO:0005739;GO:0006633
comp13659_c0_seq1	GO:0005524;GO:0002161;GO:0004832;GO:0006438;GO:0009097;GO:0006450;GO:0009098;GO:0009099;GO:0009570
comp10596_c0_seq2	GO:0017183;GO:0004164;GO:0046489;GO:0032259
comp31107_c0_seq1	GO:0003964;GO:0006278;GO:0003676
comp3651_c0_seq1	GO:1901363;GO:0097159
comp15318_c0_seq1	GO:0080116;GO:0005982;GO:0005794;GO:0010417
comp18618_c0_seq2	GO:0006457;GO:0055085;GO:0015784;GO:0031072;GO:0005794;GO:0051082;GO:0016021;GO:0005458;GO:0005886
comp18386_c0_seq1	GO:1901363;GO:0097159
comp2962_c0_seq1	GO:0003677;GO:0006355
comp26533_c0_seq1	GO:0006886;GO:0030126;GO:0005198;GO:0005886;GO:0016192
comp8235_c0_seq1	GO:0043229;GO:0003676
comp5560_c0_seq1	GO:0030117;GO:0030276;GO:0005829;GO:0005794;GO:0015031
comp9048_c0_seq3	GO:0055085;GO:0015562;GO:0016021;GO:0006812;GO:0005739;GO:0008324
comp4383_c0_seq1	GO:0090391;GO:0006098;GO:0006655;GO:0080167;GO:0015031;GO:0019288;GO:0009570
comp2547_c0_seq3	GO:0000165;GO:0005524;GO:0009069;GO:0006468;GO:0007178;GO:0005773;GO:0004707;GO:0005886
comp18382_c0_seq2	GO:0005524;GO:0004683;GO:0009069;GO:0006468
comp1207_c0_seq5	GO:0000502
comp5093_c0_seq2	GO:0044434
comp7602_c0_seq1	GO:0003824
comp9651_c0_seq4	GO:0008287;GO:0005634;GO:0004672;GO:0006470;GO:0004722
comp18792_c0_seq1	GO:0004672;GO:0009987;GO:0016023;GO:0005488
comp10574_c0_seq1	GO:0000166;GO:0009941;GO:0009570
comp1756_c0_seq2	GO:0000166;GO:0004672
comp653_c0_seq2	GO:0070588;GO:0005244;GO:0051716;GO:0034765;GO:0005773;GO:0044699;GO:0005509;GO:0006952;GO:0016021;GO:0005262
comp10563_c0_seq1	GO:0003824
comp7353_c0_seq1	GO:0016020;GO:0009987;GO:0006811;GO:0005215;GO:0009507
comp1990_c0_seq4	GO:0016747
comp7381_c0_seq1	GO:0016020;GO:0005840;GO:0019538;GO:0005739
comp6352_c0_seq4	GO:0006574;GO:0006552;GO:0004419;GO:0046950;GO:0005739;GO:0006550
comp11842_c0_seq1	GO:0035242;GO:0008469;GO:0019919;GO:0034969;GO:0035241;GO:0016277;GO:0010228
comp2377_c0_seq1	GO:0006098;GO:0004616;GO:0019521;GO:0000166;GO:0005829;GO:0005739;GO:0050662
comp1754_c0_seq1	GO:0046872;GO:0030001
comp17548_c0_seq1	GO:0004674;GO:0005524;GO:0009069;GO:0006468
comp9297_c0_seq3	GO:0016020;GO:0016310;GO:0055129;GO:0000051;GO:0005524;GO:0004350;GO:0006537;GO:0042538;GO:0048364;GO:0055114;GO:0009737;GO:0006979;GO:0004349;GO:0009793;GO:0009507;GO:0009269
comp6557_c0_seq1	GO:0009414;GO:0010118;GO:0009409;GO:0005737;GO:0010107;GO:0030007;GO:0005509;GO:0005886;GO:0005513;GO:0042539
comp15700_c0_seq2	GO:0006863;GO:0005345;GO:0016021;GO:0015931;GO:0009507
comp15789_c0_seq2	GO:0008152;GO:0050789;GO:0003824;GO:0048731
comp25565_c0_seq1	GO:0005524;GO:0006200;GO:0005886;GO:0016887
comp6777_c0_seq2	GO:0051286;GO:0042578;GO:0005886
comp19388_c0_seq2	GO:0005524;GO:0005388;GO:0006816;GO:0055071;GO:0048364;GO:0016529;GO:0015410;GO:0012505;GO:0006754;GO:0046872;GO:0005794;GO:0016021;GO:0006828
comp2530_c0_seq1	GO:0005840;GO:0042254;GO:0009535;GO:0006412;GO:0003735;GO:0019843
comp7888_c0_seq1	GO:0016021;GO:0016192
comp10068_c0_seq1	GO:0007165;GO:0005216;GO:0004888;GO:0006811
comp17395_c0_seq3	GO:0045892;GO:0009733;GO:0010181;GO:0006118;GO:0005886;GO:0055114;GO:0016655;GO:0005773
comp992_c0_seq1	GO:0010236;GO:0010189;GO:0019031;GO:0051741;GO:0009941;GO:0032259
comp83_c0_seq1	GO:0005840;GO:0042254;GO:0006412;GO:0003735
comp1809_c1_seq4	GO:0010583;GO:0009611;GO:0016036;GO:0009738;GO:0019375;GO:0042538;GO:0009407;GO:0005739;GO:0042631
comp9353_c0_seq3	GO:0005840;GO:0006448;GO:0003746;GO:0005739
comp3178_c0_seq1	GO:0005216;GO:0042802;GO:0016021;GO:0006812;GO:0009707
comp3483_c0_seq2	GO:0034480
comp11848_c0_seq2	GO:0050896;GO:0009536;GO:0005739;GO:0009987
comp6550_c0_seq8	GO:0006400;GO:0005516;GO:0048366;GO:0009933
comp28888_c0_seq1	GO:0044444
comp10700_c0_seq1	GO:0016021;GO:0016192
comp9164_c0_seq1	GO:0042147;GO:0009507
comp5168_c0_seq1	GO:0000166;GO:0003676
comp3133_c0_seq2	GO:0043231;GO:0055114;GO:0018874;GO:0006574;GO:0006552;GO:0009791;GO:0016836;GO:0006568;GO:0006554;GO:0000166;GO:0006633;GO:0003857;GO:0044444;GO:0006550;GO:0050662
comp25868_c0_seq1	GO:0005634;GO:0006333;GO:0003723;GO:0009506;GO:0006355;GO:0006352;GO:0009630;GO:0005829
comp3532_c0_seq2	GO:0008152;GO:0016491
comp2066_c0_seq2	GO:0006351;GO:0005488
comp16493_c0_seq1	GO:0008152;GO:0016758
comp9533_c0_seq1	GO:0016020;GO:0043231;GO:0044444
comp14253_c0_seq1	GO:0055085;GO:0016021;GO:0009567
comp9798_c0_seq4	GO:0009055;GO:0005506;GO:0006118;GO:0055114;GO:0008033;GO:0010181;GO:0051539;GO:0009536;GO:0016491
comp14861_c0_seq2	GO:0005634;GO:0006813;GO:0005249;GO:0051260;GO:0005773;GO:0005515;GO:0005576;GO:0008076
comp33183_c0_seq1	GO:1901363;GO:0097159;GO:0046872;GO:0044238;GO:0044237;GO:0016772
comp34398_c0_seq1	GO:0003723;GO:0006355
comp15758_c0_seq1	GO:0005488
comp10524_c0_seq1	GO:0005525
comp2317_c0_seq2	GO:0045285;GO:0008121;GO:0005750;GO:0006118;GO:0009853;GO:0015992;GO:0006122
comp1577_c0_seq1	GO:0009611;GO:0003677;GO:0046982;GO:0006334;GO:0005618;GO:0005730;GO:0009294;GO:0009617;GO:0000786
comp797_c0_seq3	GO:0032559;GO:0006950
comp1171_c0_seq1	GO:0015035;GO:0009055;GO:0006118;GO:0045454
comp7596_c0_seq2	GO:0008643;GO:0055085;GO:0016021;GO:0044464;GO:0005351;GO:0016491
comp7199_c0_seq1	GO:0005759;GO:0004222;GO:0005741;GO:0051788;GO:0006511;GO:0005730;GO:0008270;GO:0009651;GO:0009507;GO:0005750;GO:0005758;GO:0005774;GO:0006098;GO:0080129;GO:0046686;GO:0005618;GO:0009853
comp17238_c0_seq1	GO:0016023
comp2547_c0_seq1	GO:0000165;GO:0005524;GO:0009069;GO:0006468;GO:0007178;GO:0005773;GO:0004707;GO:0005886
comp8588_c0_seq4	GO:0016020;GO:0016310;GO:0004674;GO:0000166;GO:0009069;GO:0016023
comp31319_c0_seq1	GO:0010051;GO:0016310;GO:0010089;GO:0010014;GO:0048439;GO:0005515;GO:0000166;GO:0048519;GO:0004672;GO:0005886;GO:0009944;GO:0010223;GO:0009855;GO:0010075;GO:0009887;GO:0010067
comp2987_c0_seq1	GO:0003723;GO:0008270
comp26775_c0_seq1	GO:0016301;GO:0016773;GO:0046496
comp11774_c0_seq4	GO:0043765;GO:0006308;GO:0000014;GO:0003676
comp26439_c0_seq2	GO:0003824
comp2448_c0_seq1	GO:0008270
comp3596_c0_seq3	GO:0008194;GO:0016758
comp21698_c0_seq1	GO:1901363;GO:0097159;GO:0043170;GO:0044238;GO:0016772
comp11350_c1_seq4	GO:0005770;GO:0010091;GO:0043130;GO:0006464;GO:0043234;GO:0051301;GO:0005769;GO:0015031
comp14333_c0_seq1	GO:0043231;GO:0044444
comp20277_c0_seq1	GO:0003677;GO:0005524;GO:0008270;GO:0016740;GO:0000724;GO:0004386;GO:0009294
comp7565_c0_seq1	GO:0005783
comp24516_c0_seq1	GO:0008168;GO:0008270;GO:0032259
comp20482_c0_seq1	GO:0035434;GO:0016021;GO:0005375
comp619_c0_seq12	GO:0016706;GO:0055114
comp14941_c0_seq1	GO:0022402;GO:0001510;GO:0008173;GO:0009536;GO:0006364;GO:0051536
comp2890_c0_seq3	GO:0004674;GO:0005524;GO:0009069;GO:0006468;GO:0005886
comp34786_c0_seq1	GO:0016020;GO:0048283;GO:0009733;GO:0016567;GO:0009640;GO:0048364;GO:0004842;GO:0009926;GO:0008270
comp5907_c0_seq1	GO:0009055;GO:0006744;GO:0006118;GO:0046872;GO:0005747;GO:0006120;GO:0051539;GO:0015992;GO:0006814;GO:0008137
comp23507_c0_seq1	GO:0043565;GO:0006351
comp11799_c0_seq2	GO:0009620;GO:0047077;GO:0005777;GO:0055114;GO:0010200;GO:0009809;GO:0006633;GO:0009805;GO:0009507;GO:0009611;GO:0009753;GO:0042967;GO:0016207;GO:0009811;GO:0009695;GO:0005836;GO:0004321
comp12594_c0_seq1	GO:0006508;GO:0004222;GO:0005743;GO:0009790;GO:0009536
comp28603_c0_seq1	GO:0016787;GO:0007154;GO:0035091
comp2900_c0_seq1	GO:0016021;GO:0015031
comp16120_c0_seq1	GO:0003677;GO:0000785;GO:0006499;GO:0006355;GO:0006891;GO:0006635;GO:0005667;GO:0003682;GO:0016558;GO:0045449;GO:0003700
comp14891_c0_seq3	GO:0008152;GO:0003824
comp25827_c0_seq1	GO:0043687;GO:0005634;GO:0007126;GO:0000166;GO:0033044;GO:0045893;GO:0006282
comp7333_c0_seq1	GO:1901363;GO:0097159
comp4980_c1_seq8	GO:0000151;GO:0016567;GO:0004842
comp18149_c0_seq2	GO:0008643;GO:0055085;GO:0016021;GO:0022891
comp7499_c0_seq4	GO:0010023;GO:0005524;GO:0015662;GO:0006812;GO:0007035;GO:0005773;GO:0006754;GO:0046872;GO:0007033;GO:0016021;GO:0006200;GO:0009507
comp5328_c0_seq1	GO:0016023;GO:0016798
comp6518_c0_seq1	GO:0005488
comp35368_c0_seq1	GO:0016730;GO:0055114;GO:0030494;GO:0009507;GO:0019685
comp4672_c0_seq1	GO:0010584
comp6541_c0_seq1	GO:0016310;GO:0016459;GO:0010311;GO:0009069;GO:0016905
comp2701_c0_seq1	GO:0042777;GO:0008270;GO:0005886;GO:0005754;GO:0009507;GO:0050897;GO:0046933
comp14982_c0_seq2	GO:0016787
comp19269_c0_seq1	GO:0000214;GO:0006388;GO:0090305;GO:0051252;GO:0000213;GO:0003676
comp13448_c0_seq3	GO:0008270
comp11563_c0_seq2	GO:0016773
comp13867_c0_seq1	GO:0004553;GO:0005975;GO:0016023
comp33184_c0_seq1	GO:0016765;GO:0009108;GO:0051539
comp10106_c0_seq3	GO:0046872
comp7261_c0_seq1	GO:0015867;GO:0051788;GO:0005777;GO:0006839;GO:0006635;GO:0080024;GO:0016021;GO:0007031;GO:0055085;GO:0015217;GO:0080129;GO:0043161;GO:0090351;GO:0005347;GO:0009407;GO:0005743;GO:0015866
comp4402_c0_seq1	GO:0005634;GO:0008270;GO:0035064
comp10065_c0_seq1	GO:0007165
comp8160_c0_seq4	GO:0005886;GO:0009507
comp13094_c0_seq2	GO:0004674;GO:0005524;GO:0009069;GO:0006468
comp6534_c0_seq2	GO:0016020;GO:0006810;GO:0050896;GO:0005215
comp14611_c0_seq1	GO:0004709;GO:0005524;GO:0009069;GO:0007178;GO:0004721;GO:0016021;GO:0006470;GO:0000186
comp5403_c0_seq1	GO:0003677;GO:0040029;GO:0016585;GO:0005524;GO:0006355;GO:0010199;GO:0004386;GO:0005829;GO:0043044;GO:0016740
comp39_c0_seq2	GO:0005576
comp2365_c0_seq1	GO:0016616;GO:0000166;GO:0044237;GO:0044710;GO:0050662
comp25850_c0_seq1	GO:0031048;GO:0009971;GO:0009909;GO:0006275;GO:0008569;GO:0010332;GO:0009736;GO:0048439;GO:0007131;GO:0042138;GO:0005515;GO:0010094;GO:0032204;GO:0003700;GO:0007129;GO:0009855;GO:0010389;GO:0006346;GO:0005872;GO:0045449;GO:0045132;GO:0010051;GO:0005524;GO:0051322;GO:0009723;GO:0051567;GO:0000911;GO:0009524;GO:0005667;GO:0043565;GO:0005876;GO:0032504;GO:0007018;GO:0043247;GO:0006306;GO:0007062;GO:…
comp4285_c0_seq1	GO:0005634;GO:0000502;GO:0007275;GO:0005737
comp23487_c0_seq2	GO:0031048;GO:0035196;GO:0000394;GO:0009616;GO:0051567;GO:0010267;GO:0006346;GO:0009941;GO:0010050;GO:0009086;GO:0009570
comp2227_c0_seq2	GO:0016301;GO:0016023;GO:0005488
comp9737_c0_seq1	GO:0008168;GO:0032259
comp7628_c0_seq1	GO:0005634;GO:0006289
comp12788_c0_seq1	GO:0005634;GO:0035196;GO:0009616;GO:0048440;GO:0003968;GO:0010267;GO:0003676;GO:0006144;GO:0048544;GO:0031379;GO:0048366
comp26212_c0_seq1	GO:0003677;GO:0000785;GO:0003682
comp16693_c0_seq1	GO:0000166;GO:0055114;GO:0009507;GO:0016491
comp9409_c0_seq1	GO:0003677
comp6770_c0_seq1	GO:0009846;GO:0016036;GO:0005524;GO:0005388;GO:0006816;GO:0010152;GO:0016529;GO:0046872;GO:0006875;GO:0048867;GO:0016021;GO:0006200;GO:0010073;GO:0005886
comp486_c0_seq6	GO:0016787
comp17761_c0_seq1	GO:0016020;GO:0005982;GO:0005985;GO:0010431;GO:0001666;GO:0009505;GO:0009058;GO:0016157;GO:0005829
comp1889_c0_seq2	GO:0000166;GO:0003676
comp18480_c0_seq2	GO:0005975;GO:0008184;GO:0030170
comp17255_c0_seq1	GO:0008152;GO:0008483
comp16926_c0_seq1	GO:0050660;GO:0055114;GO:0015979;GO:0009507;GO:0016491
comp356_c0_seq1	GO:0000166;GO:0016491
comp12278_c0_seq1	GO:0005524;GO:0008568
comp3502_c0_seq1	GO:0005886
comp114_c0_seq2	GO:0005634;GO:0055114;GO:0016491
comp4674_c0_seq1	GO:0005634;GO:0009826;GO:0009741;GO:0016301;GO:0048364;GO:0009850
comp19529_c0_seq1	GO:0050660;GO:0055114;GO:0044446;GO:0009507;GO:0016491
comp5102_c0_seq3	GO:0006896;GO:0005524;GO:0009069;GO:0006468;GO:0005773;GO:0009940;GO:0004674;GO:0005509;GO:0017119;GO:0005886
comp22670_c0_seq1	GO:0019358;GO:0004516;GO:0004514;GO:0005737;GO:0009435
comp28848_c0_seq1	GO:0008152;GO:0016758
comp12584_c0_seq1	GO:0016020;GO:0005524;GO:0005730;GO:0009941;GO:0003676;GO:0008026
comp27005_c0_seq1	GO:0009737
comp6694_c0_seq1	GO:0000166;GO:0004672
comp12789_c0_seq1	GO:0019433;GO:0004806;GO:0012511
comp6413_c0_seq3	GO:0005634;GO:0010091;GO:0042023;GO:0005886;GO:0005737;GO:0042787;GO:0004842
comp5583_c0_seq1	GO:0006769;GO:0008936;GO:0019674;GO:0046497
comp2016_c0_seq2	GO:0006886;GO:0016310;GO:0030126;GO:0016459;GO:0009069;GO:0005198;GO:0005886;GO:0016905;GO:0016192
comp14236_c0_seq2	GO:0016757;GO:0005794
comp7858_c0_seq1	GO:0010098;GO:0005524;GO:0009506;GO:0006499;GO:0006468;GO:0009742;GO:0010740;GO:0005773;GO:0080159;GO:0009737;GO:0005515;GO:0004672;GO:0009898
comp25075_c0_seq1	GO:0016301
comp12004_c0_seq1	GO:0003677;GO:0005667;GO:0006355;GO:0045449;GO:0003700
comp16611_c0_seq1	GO:0005524;GO:0017111
comp13694_c0_seq2	GO:0005634
comp8479_c0_seq1	GO:0004527;GO:0005622;GO:0003676
comp8878_c0_seq1	GO:0016023
comp9680_c0_seq1	GO:0000103;GO:0016126;GO:0009970;GO:0070206;GO:0006144;GO:0004781;GO:0009507
comp5562_c0_seq1	GO:0005634;GO:0006281;GO:0048364;GO:0010224;GO:0000956;GO:0008284
comp17791_c0_seq2	GO:0000166;GO:0009507;GO:0003676
comp8106_c0_seq1	GO:0006457;GO:0003755;GO:0000413;GO:0010582;GO:0005737;GO:0010050
comp436_c0_seq1	GO:0016020;GO:0009664;GO:0009505;GO:0006508;GO:0080167;GO:0005576;GO:0004190;GO:0042545
comp2295_c2_seq5	GO:0016772
comp6272_c0_seq2	GO:0043687;GO:0016020;GO:0048653;GO:0016310;GO:0000271;GO:0048767;GO:0045893;GO:0009664;GO:0009926;GO:0009880;GO:0004672;GO:0000166;GO:0010564;GO:0009832;GO:2000034;GO:0048825;GO:0008361;GO:0044464;GO:0010075;GO:0007020;GO:0009932;GO:0010072;GO:0009825;GO:0009630;GO:0043481;GO:0007062;GO:0010030;GO:0051301;GO:0010162;GO:0048366;GO:0045595
comp3155_c0_seq5	GO:0004674;GO:0005524;GO:0004715;GO:0009069;GO:0006468;GO:0005886
comp1775_c0_seq1	GO:0000166;GO:0003676
comp14063_c0_seq1	GO:0005618;GO:0005507;GO:0005576;GO:0055114;GO:0016491
comp1309_c0_seq1	GO:0016021;GO:0016023;GO:0005886
comp9409_c0_seq6	GO:0003677
comp23542_c0_seq1	GO:0008168;GO:0032259
comp8212_c0_seq1	GO:0009505;GO:0005773
comp32393_c0_seq1	GO:0009987;GO:0016772
comp26539_c0_seq1	GO:0016310;GO:0004674;GO:0009069;GO:0000910;GO:0005488
comp9463_c0_seq1	GO:0009058;GO:0006520;GO:0008483;GO:0030170
comp1685_c0_seq5	GO:0030551;GO:0009414;GO:0048767;GO:0015706;GO:0010014;GO:0006826;GO:0009651;GO:0071555;GO:0008076;GO:0090333;GO:0010106;GO:0006813;GO:0055085;GO:0042802;GO:0005242;GO:0010090;GO:0010167;GO:0045010;GO:0007155;GO:0045595
comp15607_c0_seq1	GO:0009741;GO:0006857;GO:0005886
comp7624_c0_seq1	GO:0005739
comp8348_c0_seq1	GO:0046872;GO:0016491
comp3564_c0_seq1	GO:0004180;GO:0030246;GO:0005783
comp12804_c0_seq1	GO:0009536
comp5088_c0_seq1	GO:0008270;GO:0005576
comp5870_c0_seq2	GO:0055085;GO:0016021;GO:0005886
comp24832_c0_seq1	GO:0007623;GO:0005634;GO:0006355;GO:0035556;GO:0009736;GO:0000160;GO:0009536;GO:0045449;GO:0000156
comp6985_c0_seq2	GO:0005634;GO:0006364
comp130_c0_seq1	GO:0004175;GO:0043231;GO:0003677;GO:0000502;GO:0006355;GO:0006950;GO:0008270
comp3329_c0_seq1	GO:0048513;GO:0005488;GO:0016491
comp1116_c0_seq2	GO:0043153;GO:0048573
comp6827_c0_seq1	GO:0070971;GO:0005634;GO:0019898;GO:0005085;GO:0016192;GO:0043087;GO:0005829;GO:0051020;GO:0005525;GO:0005886
comp8709_c0_seq1	GO:0010276;GO:0008654;GO:0016310;GO:0010189;GO:0046486;GO:0004605;GO:0016021;GO:0031969
comp1685_c0_seq15	GO:0005249;GO:0009651;GO:0071805;GO:0005739;GO:0009860;GO:0048767;GO:0008076
comp438_c0_seq4	GO:0045892;GO:0010105;GO:0003677;GO:0009414;GO:0042538;GO:0009737;GO:0005515;GO:0005667;GO:0045449;GO:0003700
comp2204_c0_seq1	GO:0005506;GO:0055114;GO:0031408;GO:0016165
comp858_c0_seq1	GO:0008270
comp7744_c0_seq1	GO:0006535;GO:0004124;GO:0009333
comp8486_c0_seq3	GO:0005634;GO:0003677;GO:0005524;GO:0006270;GO:0005737
comp2597_c1_seq3	GO:0006511;GO:0016579;GO:0004221
comp14046_c0_seq5	GO:0005730;GO:0006269;GO:0003896;GO:0006351;GO:0005657
comp3670_c0_seq4	GO:0016757
comp9716_c0_seq2	GO:0046827;GO:0009733;GO:0005634;GO:0005524;GO:0009069;GO:0006468;GO:0009742;GO:0042538;GO:0009965;GO:0009933;GO:0009825;GO:0009729;GO:0004674;GO:0005829;GO:0005886
comp968_c0_seq1	GO:0016629;GO:0050896;GO:0009695;GO:0005777;GO:0031408
comp7794_c0_seq6	GO:0000085;GO:0000502;GO:0010388
comp9823_c0_seq11	GO:0006886;GO:0009941;GO:0031227;GO:0016788;GO:0006505
comp20722_c0_seq1	GO:0055085;GO:0006821;GO:0016021;GO:0005247
comp5549_c0_seq2	GO:0005524;GO:0051260;GO:0000271;GO:0030007;GO:0005829;GO:0006772;GO:0009229;GO:0009651;GO:0008076;GO:0015271;GO:0006813;GO:0015269;GO:0006816;GO:0007030;GO:0010029;GO:0005774;GO:0004788;GO:0010119
comp5290_c0_seq1	GO:0032440;GO:0000103;GO:0016310;GO:0005524;GO:0048232;GO:0004020;GO:0055114;GO:0010439;GO:0006144;GO:0009507
comp18070_c0_seq1	GO:0010051;GO:0006355;GO:0009965;GO:0010089;GO:0010014;GO:0048439;GO:0005667;GO:0048519;GO:0043565;GO:0071555;GO:0003700;GO:0009944;GO:0010090;GO:0045010;GO:0010075;GO:0007155;GO:0048263;GO:0006995;GO:0048765;GO:0080060;GO:0045449
comp4980_c1_seq5	GO:0000151;GO:0016567;GO:0004842
comp8369_c0_seq1	GO:0043231;GO:0006351;GO:0044444
comp11974_c0_seq2	GO:0005524;GO:0006260;GO:0003678;GO:0032508;GO:0005657
comp196_c0_seq2	GO:0042254;GO:0006412;GO:0022625;GO:0005739;GO:0003735
comp11788_c0_seq3	GO:0005097;GO:0032851;GO:0009507
comp2510_c0_seq1	GO:0005199;GO:0009505;GO:0005515;GO:0009506;GO:0042546;GO:0005576
comp1458_c0_seq1	GO:0008152;GO:0003824
comp3615_c0_seq1	GO:0016206;GO:0006570;GO:0032259;GO:0046983
comp5294_c0_seq1	GO:0015035;GO:0009055;GO:0008794;GO:0009409;GO:0019243;GO:0006118;GO:0051536;GO:0045454;GO:0009744;GO:0009749;GO:0009570
comp388_c0_seq1	GO:0042254;GO:0001510;GO:0005794;GO:0006412;GO:0022625;GO:0003735;GO:0005773
comp20759_c0_seq1	GO:0006486;GO:0030246;GO:0005794;GO:0016021;GO:0008378
comp8820_c0_seq3	GO:0048608;GO:0044237;GO:0009536;GO:0051536;GO:0055114;GO:0016491
comp25538_c0_seq1	GO:0050794
comp2699_c0_seq1	GO:0016020;GO:0046872;GO:0016023
comp14399_c0_seq2	GO:0052866;GO:0016311
comp943_c0_seq3	GO:0016747
comp19261_c0_seq1	GO:0006531;GO:0005524;GO:0003676;GO:0006522;GO:0048481;GO:0006421;GO:0004816;GO:0005739;GO:0009570
comp799_c0_seq2	GO:0005840;GO:0006446;GO:0005634;GO:0003743
comp3646_c0_seq1	GO:0005634;GO:0005739;GO:0003676
comp26649_c0_seq1	GO:0005634;GO:0005524;GO:0035196;GO:0009506;GO:0007062;GO:0051607;GO:0010267
comp12265_c0_seq1	GO:0048046;GO:0055085;GO:0005524;GO:0009506;GO:0015431;GO:0005774;GO:0016021;GO:0006200;GO:0010290;GO:0005886;GO:0000325
comp18798_c0_seq1	GO:0016310;GO:0000166;GO:0004672;GO:0016023
comp10482_c0_seq1	GO:0008168;GO:0005794;GO:0032259
comp16884_c0_seq3	GO:0004022;GO:0000166;GO:0008270;GO:0055114
comp2574_c0_seq1	GO:0003989;GO:0006090;GO:0009317;GO:0009374;GO:0006633;GO:0009507
comp10692_c0_seq2	GO:0000166;GO:0055114;GO:0016491
comp31039_c0_seq1	GO:0016020;GO:0016310;GO:0000166;GO:0004672
comp21928_c0_seq1	GO:0005739;GO:0016311;GO:0016791
comp63_c1_seq1	GO:0006457;GO:0005524;GO:0031072;GO:0006260;GO:0009408;GO:0005737;GO:0051082;GO:0008270
comp21661_c0_seq8	GO:0008168;GO:0001510;GO:0009452
comp7737_c0_seq1	GO:0009094;GO:0006571;GO:0005524;GO:0000162;GO:0004831;GO:0006437;GO:0005737
comp1949_c0_seq1	GO:0009773;GO:0003723;GO:0019288;GO:0015935;GO:0035304;GO:0042254;GO:0006412;GO:0006354;GO:0009941;GO:0005739;GO:0003735;GO:0009570
comp3280_c0_seq1	GO:0050832;GO:0009644;GO:0010264;GO:0051607;GO:0042742;GO:0042542;GO:0005737;GO:0009408;GO:0006021;GO:0009791;GO:0019872;GO:0004512;GO:0000166;GO:0006659
comp24760_c0_seq1	GO:0005667;GO:0006355;GO:0008270;GO:0043565;GO:0045449;GO:0003700
comp3143_c0_seq2	GO:0008270
comp20185_c0_seq1	GO:0042254;GO:0006412;GO:0003735;GO:0015935;GO:0019843;GO:0009507
comp21564_c0_seq1	GO:0005634;GO:0007346;GO:0010048;GO:0000956
comp13120_c0_seq2	GO:0016831;GO:0044237;GO:0044710
comp5704_c0_seq1	GO:0004567;GO:0047668;GO:0016023;GO:0080083;GO:0009505;GO:0043169;GO:0080079;GO:0080082;GO:0005975;GO:0080081;GO:0009507;GO:0022626
comp9823_c0_seq3	GO:0009987;GO:0044446;GO:0009507
comp26883_c0_seq1	GO:0042937;GO:0042939;GO:0009506;GO:0042938;GO:0042936;GO:0015996;GO:0015824;GO:0005886;GO:0005773
comp18408_c0_seq1	GO:0005739
comp4570_c0_seq1	GO:0006807;GO:0010178;GO:0016023
comp1028_c0_seq1	GO:0032781;GO:0001671;GO:0051087;GO:0005737
comp7915_c0_seq1	GO:0000287;GO:0016311;GO:0016791;GO:0009117
comp3381_c1_seq2	GO:0005730;GO:0005719;GO:0035101;GO:0009987;GO:0010228
comp1327_c0_seq1	GO:0045548;GO:0009821;GO:0009698;GO:0006570;GO:0005737;GO:0006559
comp8943_c0_seq1	GO:0008652;GO:0006221;GO:0000785;GO:0003682;GO:0033862;GO:0005737
comp10517_c0_seq2	GO:0007275
comp8221_c0_seq1	GO:0019430;GO:0042802;GO:0050660;GO:0006118;GO:0004791;GO:0045454;GO:0022900;GO:0016671;GO:0006206;GO:0042744;GO:0009570
comp7190_c0_seq9	GO:0005488;GO:0016491
comp6513_c0_seq1	GO:0009535
comp1531_c0_seq6	GO:0005982;GO:0005985;GO:0005802;GO:0010289;GO:0009117;GO:0047262;GO:0005768;GO:0005794;GO:0005739
comp11613_c0_seq1	GO:0048608;GO:0005634;GO:0009791;GO:0005829;GO:0010073
comp30406_c0_seq1	GO:0005524;GO:0003676;GO:0008026
comp14736_c0_seq1	GO:0016020;GO:0055085;GO:0022857
comp2905_c0_seq13	GO:0000166;GO:0004672
comp17839_c0_seq2	GO:0008152;GO:0016740
comp5774_c0_seq1	GO:0045552;GO:0009813;GO:0055114;GO:0016621;GO:0009811;GO:0000166;GO:0009809;GO:0050662;GO:0009805
comp9182_c0_seq1	GO:0016705;GO:0004497;GO:0005488
comp16990_c0_seq1	GO:0005739;GO:0080156;GO:0010182
comp6896_c0_seq5	GO:0003723;GO:0010150;GO:0008219;GO:0009693;GO:0005730;GO:0006952;GO:0005829;GO:0000166
comp17329_c0_seq1	GO:0016020
comp12334_c0_seq2	GO:0005634;GO:0000151;GO:0042787;GO:0004842
comp12651_c0_seq4	GO:0018874;GO:0006574;GO:0019482;GO:0016787;GO:0006552;GO:0006554;GO:0006568;GO:0005739;GO:0006633;GO:0046251;GO:0004300;GO:0006550
comp24987_c0_seq1	GO:0005576
comp3317_c0_seq1	GO:0008287;GO:0046872;GO:0006470;GO:0004722
comp30730_c0_seq1	GO:0005524;GO:0017111
comp8588_c0_seq18	GO:0016310;GO:0004674;GO:0000166;GO:0009069;GO:0016023
comp9580_c0_seq1	GO:0000166
comp1265_c0_seq1	GO:0006950
comp25844_c0_seq1	GO:0009734;GO:0005516;GO:0005739
comp2779_c0_seq1	GO:0045285;GO:0008121;GO:0005750;GO:0006118;GO:0009853;GO:0015992;GO:0006122
comp7663_c0_seq10	GO:0005774;GO:0006810;GO:0006098;GO:0005618;GO:0005794;GO:0005743;GO:0016021;GO:0009651;GO:0009507
comp3344_c0_seq1	GO:0005634;GO:0009690;GO:0016567;GO:0009850;GO:0004842;GO:0008270;GO:0005886;GO:0080148
comp10928_c0_seq2	GO:0048046;GO:0005634;GO:0016779;GO:0005739;GO:0006139;GO:0003676
comp19728_c0_seq1	GO:0007018;GO:0005874;GO:0005524;GO:0010215;GO:0003777;GO:0005737
comp7380_c0_seq2	GO:0009395;GO:0016036;GO:0006612;GO:0019375;GO:0046486;GO:0008970;GO:0047714;GO:0010363;GO:0009863;GO:0009867;GO:0004806;GO:0009697;GO:0009507;GO:0031348;GO:0042631
comp28160_c0_seq1	GO:0016036;GO:0080147;GO:0046983;GO:0009718
comp17107_c0_seq2	GO:0010467;GO:0044238;GO:0034645;GO:0005488
comp18205_c0_seq2	GO:0005524;GO:0010150;GO:0009753;GO:0009570
comp11335_c0_seq5	GO:0016597;GO:0008152;GO:0009735
comp12462_c0_seq3	GO:0004821;GO:0005524;GO:0006427;GO:0006547;GO:0005739;GO:0009507
comp23669_c0_seq1	GO:0016020;GO:0005524;GO:0004672;GO:0006468
comp1463_c0_seq1	GO:0033907;GO:0005982;GO:0047701;GO:0046486;GO:0005985;GO:0016023;GO:0080083;GO:0006687;GO:0043169;GO:0009341;GO:0005618;GO:0004565;GO:0004338;GO:0006012;GO:0006027
comp8777_c0_seq1	GO:0006804;GO:0006979;GO:0006749;GO:0004602;GO:0055114
comp19298_c0_seq1	GO:0048046;GO:0009505;GO:0044238;GO:0044237;GO:0044710;GO:0005773
comp3516_c0_seq1	GO:0000166;GO:0004386;GO:0005198;GO:0003676
comp14910_c0_seq1	GO:0005488
comp7163_c0_seq1	GO:0042545
comp2204_c0_seq9	GO:0005506;GO:0055114;GO:0031408;GO:0016165
comp27057_c0_seq1	GO:0046872
comp2363_c0_seq1	GO:0009536;GO:0006351
comp2416_c0_seq1	GO:0005506;GO:0005351;GO:0019288;GO:0055114;GO:0051539;GO:0016114;GO:0046429;GO:0009401;GO:0009570
comp2597_c0_seq1	GO:0016021;GO:0002237;GO:0009507;GO:0010015
comp6964_c0_seq4	GO:0044238;GO:0050896;GO:0044237;GO:0044710
comp12197_c0_seq1	GO:0005515;GO:0009536
comp3896_c0_seq6	GO:0016229;GO:0009414;GO:0046486;GO:0006094;GO:0009409;GO:0006096;GO:0019384;GO:0055114;GO:0008106;GO:0009651;GO:0070401;GO:0009507
comp8_c0_seq11	GO:0009116;GO:0003824
comp8575_c0_seq1	GO:0004032;GO:0006090;GO:0046486;GO:0006000;GO:0055114;GO:0006013;GO:0009941;GO:0006012;GO:0009570
comp12030_c0_seq2	GO:0006506;GO:0016757;GO:0031227
comp13955_c0_seq1	GO:0032440;GO:0009611;GO:0007165;GO:0005524;GO:0009069;GO:0006468;GO:0055114;GO:0004674;GO:0016021;GO:0004888;GO:0001653;GO:0005886;GO:0009507
comp17995_c0_seq1	GO:0046872
comp1353_c0_seq1	GO:0048046;GO:0006642;GO:0019563;GO:0006096;GO:0006020;GO:0009658;GO:0080022;GO:0006013;GO:0005739;GO:0009941;GO:0032504;GO:0006094;GO:0006000;GO:0004807;GO:0046166;GO:0009579;GO:0015976;GO:0009570
comp16973_c0_seq3	GO:0009536
comp1291_c0_seq2	GO:0010214;GO:0008152;GO:0005618;GO:0005576;GO:0008236
comp11732_c0_seq4	GO:0003677;GO:0000785;GO:0003682
comp21602_c0_seq1	GO:0005739
comp22161_c0_seq1	GO:0006511;GO:0016579;GO:0004221
comp9560_c0_seq1	GO:0005488;GO:0016491
comp6663_c0_seq1	GO:0009644;GO:0006457;GO:0005739;GO:0009408;GO:0042542
comp12546_c0_seq1	GO:0000166;GO:0009507;GO:0003676
comp6063_c0_seq1	GO:0009055;GO:0051537;GO:0006744;GO:0006118;GO:0006979;GO:0046872;GO:0005747;GO:0006120;GO:0051539;GO:0015992;GO:0006814;GO:0008137;GO:0009507
comp5007_c0_seq2	GO:0045892;GO:0009506;GO:0006184;GO:0003924;GO:0042254;GO:0010077;GO:0005730;GO:0001510;GO:0005829;GO:0005525;GO:0048444
comp10386_c0_seq2	GO:1901360;GO:0046872;GO:0006950;GO:0006725;GO:0009628;GO:0044249
comp18855_c0_seq1	GO:0003723;GO:0005739
comp15999_c0_seq1	GO:0016757;GO:0050896
comp19994_c0_seq1	GO:0008152;GO:0016798
comp20853_c0_seq1	GO:0016787;GO:0016884
comp1099_c0_seq1	GO:0016779;GO:0006656
comp2752_c0_seq5	GO:0006508;GO:0004197;GO:0000323
comp4698_c0_seq2	GO:0005634;GO:0080129;GO:0005747;GO:0006511;GO:0009853;GO:0051788
comp4859_c0_seq1	GO:0000287;GO:0006430;GO:0005524;GO:0009085;GO:0004824;GO:0005737;GO:0003676
comp35680_c0_seq1	GO:0004672
comp99_c0_seq1	GO:0015200;GO:0006833;GO:0072489;GO:0015204;GO:0051739;GO:0009705;GO:0042807;GO:0000326;GO:0009505;GO:0016021;GO:0009941;GO:0071918;GO:0005886
comp3698_c0_seq1	GO:0005774;GO:0007264;GO:0005525
comp14989_c0_seq1	GO:0046872;GO:0008253;GO:0005739
comp18601_c0_seq2	GO:0009055;GO:0020037;GO:0070330;GO:0005506;GO:0006118;GO:0055114;GO:0009507
comp700_c0_seq2	GO:0009941;GO:0016023;GO:0005886;GO:0005773
comp13298_c0_seq2	GO:0043169;GO:0005975;GO:0004560;GO:0005773
comp3635_c0_seq1	GO:0016023
comp3860_c0_seq1	GO:0046872
comp11963_c0_seq1	GO:0005667;GO:0006355;GO:0043565;GO:0045449;GO:0003700
comp11546_c0_seq3	GO:0042221;GO:0006950;GO:0010119;GO:0009624;GO:0080168;GO:0005886;GO:0005215
comp20170_c0_seq1	GO:0009932;GO:0009605;GO:0071805;GO:0005886;GO:0015079
comp6990_c0_seq1	GO:0004527;GO:0009022
comp3108_c0_seq10	GO:0004674;GO:0005524;GO:0009069;GO:0006468
comp8755_c0_seq2	GO:0005788;GO:0006457;GO:0051082;GO:0031072;GO:0016023;GO:0005886
comp2132_c0_seq1	GO:0016020;GO:0009536
comp13112_c0_seq1	GO:0005634;GO:0003723;GO:0004482;GO:0006370;GO:0015824;GO:0036265
comp12331_c0_seq2	GO:0016020;GO:0016705;GO:0046872;GO:0004497
comp11135_c0_seq1	GO:0016020;GO:0008270
comp16562_c0_seq1	GO:0003677;GO:0000785;GO:0003682
comp12614_c0_seq1	GO:0009116;GO:0003824
comp13633_c0_seq1	GO:0005488;GO:0016491
comp242_c0_seq9	GO:0000166;GO:0005739
comp19447_c0_seq1	GO:0010052
comp14325_c0_seq1	GO:0016020;GO:0048046;GO:0097054;GO:0080114;GO:0009416;GO:0016041;GO:0055114;GO:0006541;GO:0046872;GO:0006807;GO:0009853;GO:0005739;GO:0009941;GO:0009570;GO:0051538
comp593_c0_seq1	GO:0005840;GO:0006448;GO:0003746;GO:0005853
comp2732_c0_seq3	GO:0005665;GO:0003899;GO:0005730;GO:0006144;GO:0006206;GO:0009536;GO:0006351
comp23871_c0_seq1	GO:0016020;GO:0006810;GO:0022857
comp16719_c0_seq2	GO:0008233
comp2898_c0_seq2	GO:0016829
comp11854_c0_seq2	GO:0009536;GO:0005739;GO:0016023
comp10853_c0_seq1	GO:0006813;GO:0015386;GO:0055085;GO:0016021;GO:0010351;GO:0015992;GO:0006814
comp190_c0_seq1	GO:0016023
comp18360_c0_seq1	GO:0003677;GO:0051568;GO:0055114;GO:0010228;GO:0009911;GO:0009536;GO:0016575;GO:0016491
comp5110_c0_seq1	GO:0018063;GO:0020037;GO:0006626;GO:0019243;GO:0005743;GO:0005886
comp4687_c0_seq2	GO:0003723;GO:0005524;GO:0005730;GO:0009536;GO:0005777;GO:0005886;GO:0008026
comp13303_c0_seq1	GO:0005886
comp15192_c0_seq2	GO:0005506;GO:0043686;GO:0009505;GO:0042586;GO:0006807;GO:0006412;GO:0005739;GO:0009570
comp16036_c0_seq1	GO:0016614;GO:0044710
comp4170_c0_seq1	GO:1901363;GO:0097159
comp3617_c0_seq1	GO:0003676
comp10514_c0_seq1	GO:0006694;GO:0005783;GO:0008209;GO:0055114;GO:0047012;GO:0000166;GO:0003854;GO:0008207;GO:0008210
comp1990_c0_seq1	GO:0016740
comp462_c0_seq1	GO:0016020;GO:0009765;GO:0009507
comp8421_c0_seq1	GO:0030173;GO:0006891
comp11066_c0_seq2	GO:0019500;GO:0006535;GO:0004124;GO:0016740;GO:0009333;GO:0080147
comp5712_c0_seq1	GO:0005524;GO:0016567;GO:0004842
comp10343_c0_seq1	GO:0006396;GO:0000166;GO:0001510;GO:0008270;GO:0008173;GO:0003676
comp1389_c0_seq4	GO:0010033;GO:0051707;GO:0016788
comp16942_c0_seq1	GO:0016020;GO:0044464
comp10812_c0_seq2	GO:0016020;GO:0008138;GO:0006470;GO:0043405
comp14847_c0_seq1	GO:0016779
comp13117_c0_seq1	GO:0046872
comp4467_c1_seq2	GO:0080008;GO:0005634;GO:0000166
comp2823_c0_seq1	GO:0032440;GO:0048046;GO:0005960;GO:0005524;GO:0006546;GO:0006566;GO:0055114;GO:0006563;GO:0004375;GO:0046686;GO:0005739;GO:0009941;GO:0030170
comp11889_c0_seq2	GO:0004674;GO:0005524;GO:0009069;GO:0006468
comp22569_c0_seq1	GO:0016226;GO:0010103;GO:0009073;GO:0045036;GO:0009793;GO:0009507
comp6136_c0_seq2	GO:0016020;GO:0007165;GO:0009791;GO:0048513;GO:0004672;GO:0009617;GO:0046777
comp5736_c0_seq2	GO:0005667;GO:0006355;GO:0043565;GO:0045449;GO:0003700
comp442_c0_seq3	GO:0005840;GO:0042254;GO:0006412;GO:0003735
comp8037_c0_seq3	GO:0006457;GO:0005634;GO:0009535;GO:0003755;GO:0005524;GO:0030247;GO:0009069;GO:0006468;GO:0004674;GO:0009543;GO:0000413;GO:0005528;GO:0042631
comp2837_c0_seq2	GO:0005886
comp1962_c0_seq1	GO:0016881;GO:0031372;GO:0006301
comp14951_c0_seq1	GO:0010315;GO:0055085;GO:0005524;GO:0010329;GO:0042626;GO:0010540;GO:0016021;GO:0006200;GO:0005886;GO:0010541
comp9981_c0_seq1	GO:0009220;GO:0005739
comp29667_c0_seq1	GO:0043687;GO:0031048;GO:0005524;GO:0016444;GO:0000706;GO:0045893;GO:0010332;GO:0007131;GO:0042138;GO:0034090;GO:0032204;GO:0051026;GO:0006265;GO:0032504;GO:0005634;GO:0043247;GO:0003918;GO:0005694;GO:0007140;GO:0006312;GO:0000724
comp11618_c0_seq1	GO:0008299;GO:0071482;GO:0080005;GO:0009637;GO:0006355;GO:0006399;GO:0009658;GO:0044281;GO:0006352;GO:0005515;GO:0071461;GO:0010114;GO:0001053;GO:0051234;GO:0009507
comp7817_c0_seq1	GO:0009252;GO:0003975;GO:0016021;GO:0000271;GO:0005886;GO:0006629;GO:0008963
comp14772_c0_seq1	GO:0018788;GO:0019381;GO:0016810
comp3882_c1_seq8	GO:0016020;GO:0006810
comp16547_c0_seq1	GO:0016226;GO:0005524;GO:0005506;GO:0005507;GO:0005198;GO:0005739;GO:0051536
comp2344_c0_seq1	GO:0009738
comp5063_c0_seq1	GO:0009535;GO:0010189;GO:0009915;GO:0009266;GO:0007047;GO:0010176;GO:0006636;GO:0031347;GO:0016021;GO:0046408
comp11158_c0_seq3	GO:0019408;GO:0009737;GO:0008235;GO:0031365;GO:0046872;GO:0004177;GO:0006508;GO:0005739;GO:0009507
comp16805_c0_seq3	GO:0005525;GO:0005739;GO:0009507
comp4167_c0_seq8	GO:0000166;GO:0003676
comp21011_c0_seq1	GO:0004402;GO:0042967;GO:0016573;GO:0048573;GO:0009908;GO:0006357;GO:0005667;GO:0003712;GO:0008270;GO:0000123;GO:0009294;GO:0045449
comp1218_c0_seq3	GO:0016021;GO:0009941
comp7985_c0_seq1	GO:0008270
comp7001_c0_seq3	GO:0005488;GO:0016772
comp3415_c0_seq1	GO:0016020
comp19621_c0_seq1	GO:0003899;GO:0032549;GO:0003677;GO:0005730;GO:0006144;GO:0006206;GO:0006351
comp1476_c0_seq1	GO:0016772
comp12373_c0_seq1	GO:0009888;GO:0010332;GO:0007131;GO:0042138;GO:0000166;GO:0032204;GO:0005886;GO:0016887;GO:0032504;GO:0007129;GO:0043247;GO:0010638;GO:0009887;GO:0007062;GO:0016926;GO:0045132
comp8259_c0_seq1	GO:0003677;GO:0006355
comp14249_c0_seq2	GO:0016021;GO:0016023;GO:0005886
comp28262_c0_seq1	GO:0016740
comp1753_c0_seq1	GO:0005634;GO:0006334
comp13763_c0_seq2	GO:0006635;GO:0016787;GO:0016558
comp10670_c0_seq1	GO:0005634;GO:0003677;GO:0046982;GO:0006334;GO:0000786
comp6680_c0_seq1	GO:0005576;GO:0005773
comp2381_c0_seq1	GO:0005515;GO:0000815;GO:0015031;GO:0016192
comp9439_c0_seq7	GO:0016020;GO:0005524;GO:0003724;GO:0008026;GO:0003676;GO:0005730;GO:0005829;GO:0009941;GO:0009560
comp28967_c0_seq1	GO:0006279;GO:0008283;GO:0048229;GO:0006270;GO:0051567;GO:0006306
comp4693_c0_seq1	GO:0004805;GO:0005982;GO:0005992;GO:0003825;GO:0033828;GO:0005985
comp1680_c0_seq3	GO:0003958;GO:0010181;GO:0005506;GO:0006118;GO:0005789;GO:0055114
comp9166_c0_seq1	GO:0055085;GO:0008152;GO:0005247;GO:0003824;GO:0006821;GO:0005794;GO:0016021;GO:0009507
comp11675_c0_seq1	GO:0000166;GO:0003824
comp1090_c0_seq1	GO:0000398;GO:0000166;GO:0017069
comp22578_c0_seq2	GO:0016020;GO:0000166;GO:0004672
comp20290_c0_seq1	GO:0005634
comp20249_c0_seq1	GO:0016020;GO:0023014;GO:0008020;GO:0005524;GO:0006355;GO:0042803;GO:0018298;GO:0000155;GO:0009585;GO:0017006;GO:0000160;GO:0009584;GO:0009365;GO:0007187
comp13092_c0_seq1	GO:0009536
comp21035_c0_seq1	GO:0003677;GO:0040029;GO:0016585;GO:0005524;GO:0006355;GO:0010199;GO:0004386;GO:0005829;GO:0016740
comp5703_c0_seq2	GO:0005856;GO:0006909
comp15150_c0_seq1	GO:0005739
comp1374_c0_seq1	GO:0005739
comp22121_c0_seq2	GO:0005634;GO:0006511;GO:0016567;GO:0004842
comp5441_c0_seq1	GO:0043169;GO:0005978;GO:0004553;GO:0005982;GO:0003844;GO:0005985
comp9905_c0_seq1	GO:0009910;GO:0005634;GO:0004721;GO:0006470;GO:0005737
comp14604_c0_seq1	GO:0005524;GO:0009506;GO:0009069;GO:0006468;GO:0007169;GO:0009505;GO:0004674;GO:0008283;GO:0005886;GO:0016491
comp26107_c0_seq1	GO:0005634;GO:0005829
comp21946_c0_seq1	GO:0009733;GO:0005634;GO:0016246;GO:0046914;GO:0004386;GO:2000023;GO:0009739;GO:0003676;GO:0009736;GO:0006346;GO:0008283;GO:0009788
comp1828_c1_seq3	GO:0000902;GO:0044424
comp26338_c0_seq1	GO:0016020;GO:0006810;GO:0044464
comp514_c0_seq1	GO:0042254;GO:0005618;GO:0005730;GO:0000166;GO:0006412;GO:0022627;GO:0003735;GO:0005886;GO:0009507
comp7607_c0_seq4	GO:0046983
comp8336_c0_seq1	GO:0005739
comp709_c0_seq1	GO:0051537;GO:0008121;GO:0009512;GO:0006118;GO:0042651;GO:0006119;GO:0009496;GO:0045285;GO:0022900;GO:0046872;GO:0045158;GO:0016021;GO:0015992;GO:0015979;GO:0009507
comp17803_c0_seq1	GO:0046983
comp9504_c0_seq1	GO:0005634
comp1148_c0_seq1	GO:0005524;GO:0004674;GO:0009069;GO:0006468;GO:0009788
comp32513_c0_seq1	GO:0003677;GO:0003887;GO:0005524;GO:0006260;GO:0009536;GO:0042575;GO:0008026
comp1629_c0_seq2	GO:0000166;GO:0003676
comp18597_c0_seq1	GO:0005840;GO:0016020;GO:0009416;GO:0016573;GO:0006446;GO:0003743;GO:0008270;GO:0009294;GO:0016740
comp9508_c0_seq3	GO:0000166;GO:0003676
comp9141_c0_seq3	GO:0008375;GO:0016020
comp764_c0_seq1	GO:0005739
comp31507_c0_seq1	GO:0005488
comp16272_c0_seq1	GO:0009535;GO:0000166
comp4158_c0_seq1	GO:0005634;GO:0005829;GO:0005886;GO:0003676
comp25008_c0_seq1	GO:0043687;GO:0005634;GO:0007126;GO:0009536;GO:0033044;GO:0045893;GO:0006282
comp17170_c0_seq1	GO:0016020;GO:0023014;GO:0005524;GO:0006355;GO:0005622;GO:0035556;GO:0000155;GO:0000160;GO:0045449;GO:0000156;GO:0009365
comp23374_c0_seq1	GO:0006944;GO:0009860;GO:0006891;GO:0007264;GO:0005794;GO:0009827;GO:0005525;GO:0005739;GO:0015031
comp1606_c0_seq1	GO:0016020;GO:0006810;GO:0022891
comp12451_c0_seq1	GO:0000919;GO:0005794
comp22625_c0_seq1	GO:0043022;GO:0005759;GO:0006184;GO:0005743;GO:0045727;GO:0005525;GO:0003924
comp2255_c0_seq1	GO:0008270
comp5634_c0_seq1	GO:0009555;GO:0009411;GO:0051287;GO:0055114;GO:0000105;GO:0008270;GO:0005739;GO:0004399;GO:0009570
comp8282_c0_seq2	GO:0016310;GO:0004305;GO:0046486
comp34456_c0_seq1	GO:0016020;GO:0006810;GO:0043492;GO:0022892;GO:0046872;GO:0016820;GO:0000166;GO:0005739
comp2275_c0_seq5	GO:0016772
comp1783_c0_seq3	GO:0009416;GO:0055114;GO:0033744;GO:0006464;GO:0008113;GO:0034599;GO:0080167;GO:0009570
comp2737_c0_seq1	GO:0055085;GO:0006817;GO:0005315;GO:0016021
comp21724_c0_seq1	GO:0005524;GO:0003952;GO:0016810;GO:0046497;GO:0009435
comp17050_c0_seq2	GO:0009751;GO:0031407;GO:0009611;GO:0046686;GO:0010181;GO:0055114;GO:0016491
comp7263_c0_seq2	GO:0005739
comp14755_c0_seq4	GO:0016787;GO:0008152
comp4278_c0_seq1	GO:0003677;GO:0006355;GO:0008270
comp3180_c0_seq1	GO:0048193;GO:0005739;GO:0006944
comp31489_c0_seq2	GO:0005739;GO:0016023
comp11951_c0_seq2	GO:0005634;GO:0006554;GO:0034968;GO:0010228;GO:0018024
comp28400_c0_seq1	GO:0005774;GO:0055085;GO:0005794;GO:0016021;GO:0000325
comp5486_c0_seq1	GO:0006511;GO:0031625;GO:0009960;GO:0009793;GO:0009639;GO:0009911;GO:0031461
comp4080_c0_seq3	GO:0009260;GO:0016740;GO:0009201
comp9270_c0_seq1	GO:0016020
comp6330_c0_seq1	GO:0048046;GO:0008168;GO:0019464;GO:0005747;GO:0008270;GO:0035999;GO:0005886;GO:0030170;GO:0032259;GO:0009507;GO:0005634;GO:0009409;GO:0050897;GO:0006563;GO:0004372;GO:0046686;GO:0008266;GO:0009853;GO:0010319;GO:0022626
comp8384_c0_seq5	GO:0003723
comp1084_c0_seq1	GO:0043229;GO:0044444
comp6866_c0_seq4	GO:0000166;GO:0004672;GO:0016023
comp10086_c0_seq1	GO:0046872;GO:0008253;GO:0009570
comp6658_c0_seq1	GO:0006694;GO:0016114;GO:0008661
comp5292_c0_seq2	GO:0006886;GO:0008270;GO:0005622;GO:0016192
comp12622_c0_seq1	GO:0045892;GO:0005634;GO:0016036;GO:0019375;GO:0004427;GO:0051262;GO:0035556;GO:0016791;GO:0004190;GO:0006119;GO:0005887
comp8510_c0_seq1	GO:0046686;GO:0005829;GO:0055114;GO:0016491
comp7195_c0_seq1	GO:0006694;GO:0004310;GO:0016114;GO:0016021;GO:0051996
comp14115_c0_seq1	GO:0044260;GO:0044238;GO:0003824;GO:0016023;GO:0044710;GO:0005488
comp13034_c0_seq2	GO:0005768;GO:0016757;GO:0009616;GO:0005794;GO:0005802;GO:0010050;GO:0009507
comp4076_c0_seq1	GO:0005622;GO:0006888
comp21984_c0_seq1	GO:0016740
comp12729_c0_seq1	GO:0046983
comp11137_c0_seq2	GO:0016020
comp15420_c0_seq1	GO:0016020
comp11005_c0_seq2	GO:0051252;GO:0004540;GO:0008033
comp2312_c0_seq1	GO:0016020;GO:0009055;GO:0020037;GO:0005506;GO:0006118;GO:0055114;GO:0050597;GO:0042617
comp8491_c0_seq2	GO:0003677;GO:0006351;GO:0016023
comp6265_c0_seq1	GO:0016020;GO:0008117;GO:0005783;GO:0006520;GO:0051788;GO:0006687;GO:0016831;GO:0080129;GO:0006635;GO:0043161;GO:0009407;GO:0006888;GO:0030170;GO:0030149
comp7469_c0_seq1	GO:0008152;GO:0003824;GO:0005739
comp2014_c0_seq1	GO:0048193;GO:0009407;GO:0006944;GO:0009507
comp3501_c0_seq3	GO:0016706;GO:0055114
comp2620_c0_seq1	GO:0005794;GO:0016021;GO:0005886;GO:0005773
comp24307_c0_seq1	GO:0016020;GO:0009055;GO:0020037;GO:0005506;GO:0006118;GO:0055114;GO:0050597;GO:0042617
comp21694_c0_seq1	GO:0005739
comp7875_c0_seq2	GO:0005667;GO:0006355;GO:0043565;GO:0045449;GO:0003700
comp4239_c0_seq2	GO:0006047;GO:0005982;GO:0006011;GO:0005985;GO:0003983;GO:0019276;GO:0003977;GO:0006012;GO:0005886
comp9866_c0_seq2	GO:0000166;GO:0006020;GO:0055114;GO:0050112
comp7770_c0_seq4	GO:0005488
comp4709_c0_seq1	GO:0046872;GO:0051539;GO:0005739;GO:0009107;GO:0016992
comp4763_c0_seq2	GO:0006090;GO:0051289;GO:0051287;GO:0042803;GO:0006108;GO:0050897;GO:0006099;GO:0016619;GO:0004473;GO:0015976;GO:0008270;GO:0009507
comp15742_c0_seq1	GO:0005488;GO:0006259
comp25624_c0_seq1	GO:0006807;GO:0006751;GO:0017168
comp2011_c0_seq1	GO:0008152;GO:0003824
comp4579_c0_seq2	GO:0009536
comp5438_c0_seq7	GO:0030246;GO:0006040;GO:0016051;GO:0005737;GO:0004360
comp12392_c0_seq1	GO:0004713;GO:0016310;GO:0005488
comp25622_c0_seq1	GO:0006506;GO:0017176
comp11591_c0_seq2	GO:0009094;GO:0006571;GO:0006531;GO:0000162;GO:0004069;GO:0006560;GO:0006536;GO:0006522;GO:0006525;GO:0015976;GO:0006534;GO:0006107;GO:0080130;GO:0009821;GO:0030170
comp12189_c0_seq3	GO:0009506;GO:0006184;GO:0006944;GO:0003924;GO:0005768;GO:0048193;GO:0006623;GO:0005509;GO:0006897;GO:0005525;GO:0005886
comp1589_c0_seq2	GO:0015976;GO:0016310;GO:0006094;GO:0006096;GO:0004618
comp12272_c0_seq1	GO:0005313;GO:0015819;GO:0015189;GO:0051938;GO:0043091;GO:0003333;GO:0015181;GO:0016021;GO:0005886
comp25880_c0_seq1	GO:0043069;GO:0015696;GO:0006944;GO:0043090;GO:0010363;GO:0043269;GO:0006862;GO:0015914;GO:0005886;GO:0015802;GO:0006820;GO:0006612;GO:0048527;GO:0005488;GO:0005802;GO:0043492;GO:0005768;GO:0016820;GO:0048194;GO:0005794;GO:0006888;GO:0048367;GO:0005548
comp16265_c0_seq1	GO:0005634;GO:0010279;GO:0009536;GO:0009987
comp13704_c0_seq3	GO:0003677;GO:0006355
comp5157_c0_seq3	GO:0045892;GO:0010047;GO:0010150;GO:0009737;GO:0009911;GO:0010227;GO:0048481;GO:0005515;GO:0043565;GO:0070887;GO:0008285
comp13615_c0_seq5	GO:0044238;GO:0005739;GO:0005525;GO:0044237;GO:0044710
comp8845_c0_seq5	GO:0005506;GO:0055114;GO:0031408;GO:0016165
comp20197_c0_seq1	GO:0006598;GO:0046592;GO:0050660;GO:0005739;GO:0055114
comp2801_c0_seq2	GO:0016874
comp29539_c0_seq1	GO:0016740;GO:0009987
comp6694_c0_seq11	GO:0004674;GO:0005524;GO:0004715;GO:0009069;GO:0006468
comp3211_c0_seq2	GO:0010264;GO:0010207;GO:0009507
comp5029_c0_seq1	GO:0019643;GO:0048868;GO:0004333;GO:0006979;GO:0042128;GO:0005829;GO:0009651;GO:0045239;GO:0005739;GO:0006106
comp24540_c0_seq1	GO:0016020;GO:0016301;GO:0044464
comp3135_c0_seq1	GO:0003779;GO:0005634;GO:0030036;GO:0008290
comp2820_c0_seq1	GO:0003677
comp10333_c0_seq1	GO:0046686
comp14085_c0_seq3	GO:0005634;GO:0051301;GO:0000079;GO:0019901;GO:0007067
comp449_c0_seq2	GO:0005618;GO:0006407;GO:0006412;GO:0022627;GO:0003735;GO:0005886
comp27661_c0_seq1	GO:0007165;GO:0016301;GO:0016773
comp1988_c0_seq1	GO:0006574;GO:0003858;GO:0005829;GO:0000166;GO:0046950;GO:0005739;GO:0004616;GO:0019521;GO:0008442;GO:0009448;GO:0019288;GO:0007020;GO:0006979;GO:0006098;GO:0006552;GO:0019344;GO:0050662;GO:0006550
comp10048_c0_seq1	GO:0008987;GO:0051176;GO:0042803;GO:0009060;GO:0016226;GO:0051347;GO:0019804;GO:0051539;GO:0019805;GO:0008047;GO:0009507;GO:0009435
comp236_c0_seq2	GO:0009811;GO:0016207;GO:0005524;GO:0009809;GO:0009805
comp7057_c0_seq8	GO:0016757
comp18228_c0_seq1	GO:0003677;GO:0003887;GO:0006281;GO:0000166;GO:0006260;GO:0008270;GO:0010224;GO:0042575
comp1238_c0_seq1	GO:0005524;GO:0005754;GO:0042777;GO:0006119;GO:0008270;GO:0009651;GO:0005886;GO:0046961;GO:0046933
comp9640_c0_seq1	GO:0006522;GO:0006531;GO:0005829;GO:0006516;GO:0051604;GO:0004067;GO:0033345
comp2034_c0_seq1	GO:0009811;GO:0000166;GO:0005829;GO:0009809;GO:0005886;GO:0009805;GO:0050662;GO:0016621
comp8535_c1_seq4	GO:0006520
comp2373_c0_seq1	GO:0032440;GO:0004427;GO:0055114;GO:0005802;GO:0005773;GO:0006119;GO:0005768;GO:0005794;GO:0005886;GO:0015992;GO:0009678
comp17567_c0_seq1	GO:0032389;GO:0043687;GO:0009909;GO:0006275;GO:0050826;GO:0010228;GO:0010267;GO:0007131;GO:0010564;GO:0016887;GO:0007129;GO:0010072;GO:0007140;GO:0006261;GO:0000724;GO:0045595;GO:0009555;GO:0005524;GO:0009616;GO:0016444;GO:0016567;GO:0009640;GO:0045893;GO:0010182;GO:0009880;GO:0016568;GO:0010050;GO:0009691;GO:0048825;GO:0035196;GO:0006298;GO:0030983;GO:0007267;GO:0009845;GO:0006306;GO:0019915;GO:…
comp11831_c0_seq1	GO:0005634;GO:0005783;GO:0006486;GO:0005802;GO:0080147;GO:0005768;GO:0052636;GO:0052325;GO:0005794
comp9415_c0_seq1	GO:0003723;GO:0008270
comp4105_c0_seq1	GO:0005840;GO:0042254;GO:0006412;GO:0003735
comp14385_c0_seq1	GO:0008652;GO:0005524;GO:0004828;GO:0009902;GO:0009965;GO:0006434;GO:0045893;GO:0010228;GO:0048481;GO:0006544;GO:0010207;GO:0005739;GO:0000096;GO:0010027;GO:0042545;GO:0009507;GO:0030154;GO:0006566;GO:0006364;GO:0006563;GO:0035304;GO:0007005;GO:0016226;GO:0042793;GO:0009793
comp4837_c0_seq1	GO:0046872;GO:0005739
comp13296_c0_seq1	GO:0016757
comp7945_c0_seq3	GO:0016020;GO:0000287;GO:0005840;GO:0009094;GO:0006432;GO:0006571;GO:0005524;GO:0000162;GO:0000049;GO:0009328;GO:0008033;GO:0004826;GO:0005739;GO:0009507
comp1496_c0_seq1	GO:0005667;GO:0043565;GO:0008270;GO:0045449;GO:0003700;GO:0045893
comp6428_c0_seq1	GO:0006605;GO:0009306;GO:0016021;GO:0015450;GO:0009941
comp2714_c0_seq2	GO:0005198
comp1388_c0_seq1	GO:0010200;GO:0008270;GO:0016567;GO:0016874
comp2275_c0_seq10	GO:0016020;GO:0004674;GO:0005524;GO:0009069;GO:0006468;GO:0005739
comp20958_c0_seq3	GO:0010468;GO:0043622;GO:0009414;GO:0008703;GO:0042742;GO:0009231;GO:0055114;GO:0009658;GO:0000188;GO:0033549;GO:0005515;GO:0005829;GO:0006470;GO:0008270;GO:0030170;GO:0046443;GO:0007129;GO:0009644;GO:0008835;GO:0005634;GO:0009409;GO:0004725;GO:0004645;GO:0009737;GO:0019252;GO:0050661;GO:0008138;GO:0010119;GO:0006570;GO:0009570;GO:0016772
comp6298_c0_seq1	GO:0045277;GO:0006123;GO:0004129;GO:0005739;GO:0015992
comp21529_c0_seq1	GO:0016706;GO:0009697;GO:0009627;GO:0055114;GO:0019748
comp19315_c0_seq1	GO:0009507
comp11024_c0_seq4	GO:0016787;GO:0008152;GO:0009507
comp25519_c0_seq1	GO:0005739
comp949_c1_seq1	GO:0005524;GO:0016881
comp10534_c0_seq1	GO:0005856;GO:0005634;GO:0005524;GO:0005618;GO:0005739;GO:0005886;GO:0048767
comp10412_c0_seq2	GO:0005488
comp11304_c0_seq1	GO:0003824
comp11855_c0_seq2	GO:0006810;GO:0016020;GO:0005524;GO:0006200;GO:0042626;GO:0022891
comp26052_c0_seq1	GO:0007252;GO:0005524;GO:0009069;GO:0008385;GO:0004713;GO:0008384;GO:0048544;GO:0005886
comp17231_c0_seq1	GO:0055085;GO:0016021;GO:0005743;GO:0009536;GO:0005215;GO:0006839
comp13990_c0_seq1	GO:0016746;GO:0008152
comp15083_c0_seq1	GO:0097159;GO:1901363;GO:0016853;GO:0009451;GO:0009536;GO:0016772
comp1942_c0_seq1	GO:0009826;GO:0009831;GO:0009828;GO:0005576
comp10982_c0_seq2	GO:0004674;GO:0005524;GO:0009069;GO:0006468
comp12785_c0_seq1	GO:0050832;GO:0010264;GO:0035299;GO:0030643;GO:0051607;GO:0042742;GO:0032942
comp5118_c0_seq1	GO:0005515;GO:0016023
comp3258_c0_seq3	GO:0005991;GO:0016798
comp23853_c0_seq1	GO:0044699;GO:0032501
comp5952_c0_seq1	GO:0004830;GO:0005524;GO:0006568;GO:0006436;GO:0005737
comp4205_c0_seq1	GO:0043231;GO:0044444
comp7585_c0_seq2	GO:0005982;GO:0045330;GO:0005618;GO:0043086;GO:0004857;GO:0005985;GO:0030599;GO:0042545
comp1494_c0_seq1	GO:0005576
comp10271_c0_seq5	GO:0016020;GO:0016023;GO:0005773
comp24482_c0_seq1	GO:0005739
comp2041_c0_seq1	GO:0008654;GO:0004659;GO:0016114;GO:0009536
comp2586_c0_seq2	GO:0097159;GO:1901363
comp7750_c0_seq2	GO:0007264;GO:0005622;GO:0005525
comp2698_c0_seq1	GO:0043231;GO:0044444
comp24934_c0_seq1	GO:0000166
comp8172_c0_seq7	GO:0005667;GO:0006355;GO:0043565;GO:0045449;GO:0003700
comp5476_c0_seq1	GO:0006508;GO:0004190
comp1634_c0_seq3	GO:0005840;GO:0016070;GO:0006446;GO:0003743
comp3087_c0_seq1	GO:0003677;GO:0000785;GO:0003682;GO:0008270
comp22217_c0_seq1	GO:0046983
comp22696_c0_seq2	GO:0016491
comp15695_c0_seq1	GO:0005634;GO:0007264;GO:0051082;GO:0031072;GO:0008270;GO:0005525;GO:0015031;GO:0003676
comp5938_c0_seq8	GO:0046982
comp15793_c0_seq1	GO:0004198;GO:0006508;GO:0005622
comp9726_c0_seq2	GO:0005488
comp1269_c0_seq6	GO:0050896
comp25502_c0_seq1	GO:0004022;GO:0046482;GO:0009506;GO:0005829;GO:0005794;GO:0005886;GO:0005488
comp18221_c0_seq1	GO:0005274;GO:0015720;GO:0042906;GO:0004647;GO:0015505;GO:0042907;GO:0006812;GO:0016023;GO:0015857;GO:0006566;GO:0000166;GO:0006544;GO:0006564;GO:0016311;GO:0005886;GO:0009507
comp10548_c0_seq1	GO:0047134;GO:0055114
comp14990_c0_seq4	GO:0006508;GO:0004176;GO:0006510
comp3641_c0_seq1	GO:0016554
comp2941_c0_seq5	GO:0000287;GO:0016310;GO:0004743;GO:0005524;GO:0006096;GO:0016049;GO:0030243;GO:0030955;GO:0005829;GO:0006144;GO:0009832;GO:0016126;GO:0006094;GO:0010431;GO:0046686;GO:0015976;GO:0009570
comp3649_c0_seq1	GO:0005840;GO:0006446;GO:0003743
comp15887_c0_seq4	GO:0003677;GO:0005524;GO:0006260;GO:0017111
comp13045_c0_seq3	GO:0003723
comp13725_c0_seq2	GO:0005524;GO:0004672;GO:0006468
comp5823_c0_seq2	GO:0004553;GO:0016757;GO:0005975
comp2380_c0_seq1	GO:0003676
comp17856_c0_seq1	GO:0046872
comp8814_c0_seq1	GO:0016020;GO:0015075;GO:0003824;GO:0030001
comp17709_c0_seq2	GO:0007018;GO:0005874;GO:0005524;GO:0003777;GO:0005886
comp8075_c0_seq2	GO:0046872
comp28412_c0_seq1	GO:0007154;GO:0035091
comp13407_c0_seq2	GO:0090304
comp4759_c0_seq1	GO:0005768;GO:0016021;GO:0005576;GO:0005801;GO:0005802;GO:0005797
comp2458_c0_seq1	GO:0006308;GO:0016888
comp13950_c0_seq1	GO:0008237;GO:0006508;GO:0008270;GO:0004463;GO:0019370
comp21595_c0_seq1	GO:0016829
comp11370_c0_seq1	GO:0055085;GO:0048046;GO:0007165;GO:0005524;GO:0009506;GO:0008281;GO:0005774;GO:0015431;GO:0030007;GO:0006200;GO:0009651;GO:0016021;GO:0010290;GO:0005886;GO:0000325
comp22792_c0_seq1	GO:0009395;GO:0009738;GO:0046486;GO:0003993;GO:0005737;GO:0006687;GO:0019497;GO:0005887;GO:0006771;GO:0008195
comp22689_c0_seq1	GO:0003677;GO:0008168;GO:0006306
comp13860_c0_seq1	GO:0016772
comp4626_c0_seq1	GO:0005739
comp7703_c0_seq2	GO:0044237;GO:0016791
comp31957_c0_seq1	GO:0016614;GO:0044710
comp11608_c0_seq3	GO:0016208;GO:0015996;GO:0005739;GO:0005777;GO:0016874
comp9668_c0_seq2	GO:0005634;GO:0003677;GO:0006355;GO:0009734;GO:0046983
comp7141_c0_seq1	GO:0016020;GO:0015693;GO:0055085;GO:0015095;GO:0005773
comp7021_c0_seq1	GO:0006886;GO:0005515;GO:0008565;GO:0030131;GO:0005886;GO:0016192
comp11351_c0_seq2	GO:0004674;GO:0005524;GO:0009069;GO:0006468
comp8476_c0_seq1	GO:0009536
comp20116_c0_seq2	GO:0009409;GO:0046740;GO:0005773;GO:0001778;GO:0005768;GO:0006897;GO:0032456;GO:0005886;GO:0009615
comp5382_c0_seq2	GO:0005667;GO:0006355;GO:0043565;GO:0045449;GO:0003700
comp313_c0_seq2	GO:0005840;GO:0042254;GO:0006412;GO:0003735
comp15787_c0_seq1	GO:0005886
comp5489_c0_seq1	GO:0016310;GO:0000166;GO:0043170;GO:0004672;GO:0050896
comp3859_c0_seq1	GO:0044260;GO:0044238;GO:0044464;GO:0016874
comp6980_c0_seq1	GO:0007165;GO:0005524;GO:0008601;GO:0006468;GO:0005777;GO:0005730;GO:0005829;GO:0008266;GO:0004672;GO:0005739;GO:0000159
comp2295_c2_seq13	GO:0016310;GO:0000166;GO:0004672;GO:0016023;GO:0009536
comp2334_c0_seq1	GO:0006499;GO:0005737
comp8508_c0_seq1	GO:0006098;GO:0016310;GO:0004747;GO:0006014
comp6822_c0_seq3	GO:0016702;GO:0051555;GO:0005506;GO:0045431;GO:0055114
comp8354_c0_seq3	GO:0008168;GO:0001510;GO:0019243;GO:0005737;GO:0003676
comp2924_c0_seq1	GO:0005524;GO:0015662;GO:0016758;GO:0006816;GO:0006754;GO:0010042;GO:0046686;GO:0046872;GO:0030026;GO:0016021;GO:0005789;GO:0006828;GO:0005886
comp11795_c0_seq1	GO:0009817;GO:0005515;GO:0016592;GO:0006355;GO:0043078
comp10989_c0_seq1	GO:0005634;GO:0009653;GO:0010227;GO:0009793
comp1000_c0_seq2	GO:0010583;GO:0046686;GO:0009407;GO:0005829;GO:0005739
comp5787_c0_seq1	GO:0046872
comp11863_c0_seq1	GO:0003723;GO:0005524;GO:0005730;GO:0008026
comp14970_c0_seq1	GO:0003677;GO:0010200;GO:0005667;GO:0006355;GO:0045449;GO:0003700
comp30_c0_seq3	GO:0004022;GO:0000166;GO:0008270;GO:0055114
comp10718_c0_seq2	GO:0000254;GO:0005506;GO:0016021;GO:0006633;GO:0055114
comp19660_c0_seq1	GO:0006396;GO:0003723;GO:0001510;GO:0008173
comp2309_c0_seq2	GO:0005667;GO:0006355;GO:0043565;GO:0045449;GO:0003700
comp12456_c0_seq1	GO:0005634;GO:0005524;GO:0006281;GO:0003684;GO:0008026;GO:0006783
comp12273_c0_seq2	GO:0016757
comp18661_c0_seq1	GO:0009395;GO:0016020;GO:0006071;GO:0046486;GO:0008889
comp1081_c0_seq1	GO:0005840;GO:0006446;GO:0003743;GO:0005886
comp12145_c0_seq2	GO:0003677;GO:0003887;GO:0006281;GO:0006260;GO:0008270;GO:0042575
comp13803_c0_seq2	GO:0008801;GO:0005982;GO:0016787;GO:0005985;GO:0009570
comp13020_c0_seq2	GO:0010118;GO:0007216;GO:0009416;GO:0035235;GO:0030007;GO:0005234;GO:0016021;GO:0006883;GO:0030288;GO:0005886;GO:0006874;GO:0006811;GO:0004965;GO:0004970;GO:0007268;GO:0009536
comp6400_c0_seq1	GO:0016021;GO:0016023
comp18328_c0_seq2	GO:0006351
comp2228_c0_seq2	GO:0005634;GO:0010309;GO:0016740;GO:0055114
comp9048_c0_seq4	GO:0055085;GO:0015562;GO:0016021;GO:0006812;GO:0008324
comp8925_c0_seq2	GO:0008152;GO:0008236
comp9372_c0_seq2	GO:0009252;GO:0006525;GO:0006558;GO:0047810;GO:0009085;GO:0046436;GO:0006591;GO:0006560
comp9812_c0_seq2	GO:0016021
comp15530_c0_seq1	GO:0006281;GO:0000166;GO:0003909
comp9151_c0_seq1	GO:0097159;GO:1901363;GO:0005634;GO:0005515;GO:0000910;GO:0007020;GO:0007067
comp8199_c0_seq1	GO:0006623;GO:0007033;GO:0016021;GO:0031201;GO:0005886;GO:0009507;GO:0016192
comp2207_c0_seq4	GO:0005634;GO:0003677;GO:0006281;GO:0006355;GO:0006260;GO:0005694
comp6610_c0_seq8	GO:0006857;GO:0016021;GO:0009624;GO:0005886;GO:0005215
comp8663_c0_seq1	GO:0003949;GO:0000105;GO:0007020;GO:0009507
comp4183_c0_seq2	GO:0016310;GO:0016301
comp16128_c0_seq2	GO:0042967;GO:0009536;GO:0008080
comp1563_c0_seq1	GO:0047134;GO:0009987;GO:0055114
comp8617_c0_seq2	GO:0050794;GO:0006810;GO:0009505;GO:0019222;GO:0005982;GO:0006950;GO:0005576;GO:0005985;GO:0030599
comp16470_c0_seq1	GO:0016020;GO:0016023
comp7057_c0_seq12	GO:0016020;GO:0016760;GO:0006011;GO:0005982;GO:0030244;GO:0005985
comp3287_c0_seq1	GO:0009089;GO:0006744;GO:0005739;GO:0008837;GO:0009570
comp12511_c0_seq4	GO:0008168;GO:0032259
comp1014_c0_seq1	GO:0005634;GO:0009407;GO:0005886
comp19140_c0_seq1	GO:0005982;GO:0005618;GO:0045330;GO:0005985;GO:0005737;GO:0030599;GO:0042545
comp21334_c0_seq1	GO:0005667;GO:0006355;GO:0043565;GO:0045449;GO:0003700
comp28988_c0_seq1	GO:0005739
comp28395_c0_seq1	GO:0009535;GO:0009523;GO:0016021;GO:0015979
comp22293_c0_seq1	GO:0046872;GO:0010333
comp9979_c0_seq1	GO:0010500;GO:0006355;GO:0016023;GO:0009860;GO:0003676;GO:0005667;GO:0008270;GO:0009827;GO:0045449;GO:0003700
comp29214_c0_seq1	GO:0016020
comp11895_c0_seq2	GO:0016020;GO:0009536;GO:0015238;GO:0015297;GO:0006855
comp16093_c0_seq8	GO:0000922;GO:0000226;GO:0005815
comp13668_c0_seq2	GO:0005524;GO:0017111;GO:0005739
comp31691_c0_seq1	GO:0000398;GO:0005681;GO:0097157;GO:0005886;GO:0009507
comp4638_c0_seq1	GO:0008152;GO:0016740;GO:0009536
comp22857_c0_seq2	GO:0004674;GO:0005524;GO:0009069;GO:0006468
comp13430_c0_seq1	GO:0016020;GO:0032440;GO:0005783;GO:0051539;GO:0009451;GO:0016740;GO:0055114
comp9405_c0_seq1	GO:0016310;GO:0016301
comp361_c0_seq2	GO:0005840;GO:0042254;GO:0006414;GO:0003735
comp7416_c0_seq1	GO:0004733;GO:0008615;GO:0042823;GO:0010181;GO:0055114;GO:0042817;GO:0009507
comp24970_c0_seq1	GO:0042973;GO:0043169;GO:0005982;GO:0005985;GO:0016023
comp2388_c0_seq2	GO:0005488;GO:0016491
comp8572_c0_seq1	GO:0006813;GO:0000166
comp5714_c0_seq2	GO:0080008;GO:0005634;GO:0009585;GO:0016567;GO:0010100;GO:0009793;GO:0003676
comp9251_c0_seq1	GO:0005634;GO:0010167;GO:0015706
comp14549_c0_seq2	GO:0006694;GO:0016114;GO:0008661
comp2629_c0_seq1	GO:0006979;GO:0016671;GO:0055114;GO:0009570
comp135_c0_seq3	GO:0009507
comp60_c1_seq1	GO:0046872;GO:0030001
comp13480_c0_seq1	GO:0003677;GO:0000785;GO:0003682
comp3096_c0_seq4	GO:0005524;GO:0006200;GO:0005886;GO:0080168;GO:0010193;GO:0016887;GO:0015692
comp23499_c0_seq1	GO:0009395;GO:0016020;GO:0004630;GO:0046470;GO:0005509;GO:0070290
comp3643_c0_seq8	GO:0008756;GO:0006744;GO:0005777;GO:0009507
comp3096_c0_seq6	GO:0015748;GO:0005524;GO:0015416;GO:0010193;GO:0016021;GO:0006200;GO:0015716;GO:0080168;GO:0005886;GO:0015692
comp13967_c0_seq1	GO:0016853;GO:0009507
comp5921_c0_seq1	GO:0009507
comp14644_c0_seq2	GO:0000165;GO:0004674;GO:0000166;GO:0009069;GO:0006468;GO:0016023;GO:0016491
comp14178_c0_seq4	GO:0097159;GO:1901363;GO:0006259;GO:0008026
comp7497_c0_seq3	GO:0031072;GO:0006950;GO:0005773
comp6343_c0_seq5	GO:0005622;GO:0008270;GO:0003676
comp4532_c0_seq1	GO:0010200;GO:0010197;GO:0005385;GO:0071577
comp7263_c0_seq1	GO:0005739
comp23301_c0_seq1	GO:0003677;GO:0005524;GO:0005737
comp8776_c0_seq1	GO:0006896;GO:0005524;GO:0009069;GO:0006468;GO:0005773;GO:0009940;GO:0004674;GO:0005509;GO:0017119;GO:0005886
comp3882_c1_seq5	GO:0016020;GO:0006810
comp4127_c0_seq1	GO:0005835;GO:0004315;GO:0042967;GO:0006633;GO:0009507
comp12085_c0_seq2	GO:0015934;GO:0003824;GO:0046872;GO:0042254;GO:0006412;GO:0003735;GO:0005739;GO:0009507
comp10423_c0_seq3	GO:0071805;GO:0005886;GO:0015079
comp22070_c0_seq1	GO:0000166;GO:0008270;GO:0055114;GO:0016491
comp10414_c0_seq2	GO:0005622
comp12198_c0_seq3	GO:0004721;GO:0006470;GO:0005488
comp19255_c0_seq1	GO:0016787
comp926_c0_seq4	GO:0016554;GO:0005515;GO:0005739;GO:0080156;GO:0009507;GO:0050897
comp20365_c0_seq1	GO:0048608;GO:0009791
comp6765_c0_seq2	GO:0045892;GO:0009861;GO:0097372;GO:0032041;GO:0070933;GO:0016573;GO:0046970;GO:0005515;GO:0046969;GO:0000118;GO:0009294;GO:0009405;GO:0070932;GO:2000026
comp643_c0_seq7	GO:0005506;GO:0055114;GO:0031408;GO:0016165
comp9213_c0_seq1	GO:0005524;GO:0008026;GO:0003676
comp29781_c0_seq1	GO:0006886;GO:0008565;GO:0005622
comp5122_c0_seq1	GO:0005622;GO:0008270;GO:0003676
comp13104_c0_seq2	GO:0004674;GO:0005524;GO:0009069;GO:0006468;GO:0005739;GO:0005886
comp11247_c0_seq2	GO:0009507
comp13611_c0_seq1	GO:0006536;GO:0005524;GO:0032543;GO:0050567;GO:0070681;GO:0005739;GO:0030956;GO:0009570
comp13814_c0_seq1	GO:0046034;GO:0048046;GO:0005634;GO:0005524;GO:0009165;GO:0004017;GO:0009041;GO:0005829;GO:0046939;GO:0006144;GO:0009173;GO:0006206;GO:0004127
comp6495_c0_seq2	GO:0003824;GO:0009507
comp1971_c0_seq2	GO:0003677;GO:0008283;GO:0009506;GO:0005730;GO:0046982;GO:0006334;GO:0000786
comp15185_c0_seq1	GO:0009791;GO:0050789;GO:0006351;GO:0048731
comp2515_c0_seq1	GO:0006661
comp4450_c0_seq3	GO:0044710;GO:0005488;GO:0016491
comp6175_c0_seq1	GO:0016021;GO:0009507
comp22314_c0_seq1	GO:0043169;GO:0009505;GO:0004553;GO:0005975;GO:0046658;GO:0005543;GO:0005773
comp11224_c0_seq2	GO:0008270;GO:0003676
comp4962_c0_seq8	GO:0006508;GO:0004185;GO:0005773
comp10879_c0_seq1	GO:0016042;GO:0046486;GO:0004806
comp27084_c0_seq1	GO:0000051;GO:0009039;GO:0006144;GO:0043419;GO:0019381;GO:0016151;GO:0005737
comp12535_c0_seq2	GO:0005783;GO:0008242
comp13494_c0_seq1	GO:0046872;GO:0005938;GO:0032065;GO:0005543
comp8973_c0_seq1	GO:0044424
comp1961_c0_seq1	GO:0005794;GO:0048868;GO:0005215;GO:0009737;GO:0016192
comp831_c0_seq1	GO:0000822;GO:0009734
comp7672_c0_seq1	GO:0016836;GO:0009536;GO:0009628;GO:0009095
comp6385_c0_seq1	GO:0004672;GO:0009987;GO:0005488
comp5164_c0_seq1	GO:0016021
comp6250_c0_seq1	GO:0016021
comp2650_c0_seq1	GO:0009611;GO:0009409;GO:0009753;GO:0005773;GO:0045037;GO:0009744;GO:0009527;GO:0009749;GO:0016021;GO:0009941
comp7192_c0_seq1	GO:0005524;GO:0008568
comp15656_c0_seq1	GO:0005783
comp13252_c0_seq7	GO:0006508;GO:0008233;GO:0005739;GO:0009507;GO:0030003;GO:0070838
comp6350_c0_seq1	GO:0016020;GO:0008152;GO:0043754;GO:0009941;GO:0009570;GO:0022626
comp8298_c0_seq1	GO:0055114;GO:0016491
comp13576_c0_seq4	GO:0020037;GO:0009624;GO:0055114;GO:0006979;GO:0006804;GO:0046872;GO:0005618;GO:0004601;GO:0005576
comp1663_c0_seq1	GO:0005667;GO:0006355;GO:0043565;GO:0010043;GO:0045449;GO:0003700;GO:0046983
comp10445_c0_seq6	GO:0009620;GO:0006952;GO:0016021;GO:0005516;GO:0008219
comp17936_c0_seq3	GO:0046482;GO:0003677;GO:0009414;GO:0009723;GO:0045893;GO:0005667;GO:0009651;GO:0003700;GO:0010583;GO:0010260;GO:0009753;GO:0009737;GO:0009751;GO:0009407;GO:0071497;GO:0045449
comp1495_c0_seq1	GO:0048046;GO:0004222;GO:0019243;GO:0046872;GO:0046686;GO:0006508;GO:0005829;GO:0005739;GO:0009570
comp3658_c0_seq1	GO:0051704;GO:0005488
comp9089_c0_seq2	GO:0005506;GO:0018401;GO:0031418;GO:0055114;GO:0006560;GO:0006525;GO:0004656;GO:0005794;GO:0005576;GO:0006487
comp9855_c0_seq1	GO:0016020;GO:0004252;GO:0000023;GO:0042802;GO:0019761;GO:0007020;GO:0019252;GO:0009736;GO:0005618;GO:0006508;GO:0005576;GO:0043086;GO:0048196;GO:0043085
comp20514_c0_seq1	GO:0005634
comp8372_c0_seq2	GO:0016020;GO:0006457;GO:0003755;GO:0048364;GO:0048869;GO:0000413;GO:0005528;GO:0009790
comp11890_c0_seq2	GO:0004674;GO:0005524;GO:0009069;GO:0006468;GO:0006950
comp990_c0_seq1	GO:0005634;GO:0055085;GO:0016036;GO:0015293;GO:0009737;GO:0005773;GO:0006817;GO:0005315;GO:0016021;GO:0005886
comp27886_c0_seq1	GO:0003824
comp10661_c0_seq4	GO:0016020
comp6317_c0_seq1	GO:0005634;GO:0005794
comp2369_c0_seq1	GO:0007165;GO:0005524;GO:0004674;GO:0009069;GO:0009651;GO:0006468;GO:0009737
comp3908_c0_seq3	GO:0009789;GO:0046686;GO:0005618;GO:0009926;GO:0008601;GO:0010119;GO:0009723;GO:0005886
comp200_c0_seq1	GO:0010583;GO:0009055;GO:0046482;GO:0006118;GO:0005488;GO:0010200;GO:0009407;GO:0005794;GO:0042744
comp4592_c0_seq3	GO:0008168
comp23342_c0_seq1	GO:0046872;GO:0005938;GO:0032065;GO:0005886;GO:0005543
comp18913_c0_seq1	GO:0005634;GO:0003677;GO:0008168;GO:0006306
comp2601_c0_seq1	GO:0006810;GO:0016021;GO:0005215
comp11268_c0_seq1	GO:0043231;GO:0044255;GO:0042967;GO:0044249;GO:0008374;GO:0008610
comp8989_c0_seq3	GO:0016020;GO:0007623;GO:0004674;GO:0005524;GO:0009069;GO:0006468;GO:0048573
comp7217_c0_seq1	GO:0004672;GO:0009987
comp6775_c0_seq6	GO:0048765;GO:0015238;GO:0009624;GO:0015297;GO:0005886;GO:0006855;GO:0005773
comp2901_c1_seq2	GO:0000166;GO:0008270;GO:0003676
comp1520_c0_seq1	GO:0004709;GO:0004712;GO:0005524;GO:0009069;GO:0007178;GO:0007020;GO:0000186
comp4861_c0_seq3	GO:0009987
comp8205_c0_seq2	GO:0008270;GO:0016874
comp27042_c0_seq1	GO:0007165;GO:0005216;GO:0006875;GO:0004888;GO:0006811
comp1946_c0_seq1	GO:0005618;GO:0003824
comp10979_c0_seq1	GO:0016020;GO:0005739
comp5942_c0_seq1	GO:0016020;GO:0009941
comp8252_c0_seq1	GO:0044434
comp1685_c0_seq7	GO:0006813;GO:0005249;GO:0055085;GO:0009651;GO:0048767;GO:0008076
comp8682_c0_seq1	GO:0005840;GO:0005524;GO:0004363;GO:0009220;GO:0005351;GO:0000139;GO:0008643;GO:0042254;GO:0006412;GO:0016021;GO:0006354;GO:0003735;GO:0006750
comp643_c0_seq3	GO:0005506;GO:0055114;GO:0031408;GO:0016165
comp15874_c0_seq1	GO:0016614;GO:0009987;GO:0044710
comp31815_c0_seq1	GO:0016020;GO:0043231;GO:0044444
comp23285_c0_seq1	GO:0007018;GO:0005874;GO:0005524;GO:0003777
comp5967_c0_seq1	GO:0005783;GO:0005739
comp3130_c0_seq2	GO:0005667;GO:0006355;GO:0006950;GO:0043565;GO:0045449;GO:0003700
comp20767_c0_seq1	GO:0043231;GO:0007165;GO:0048513;GO:0016301;GO:0080090;GO:0060255;GO:0071310;GO:0006464;GO:0031347;GO:0031323;GO:0051707;GO:0044444;GO:0045087;GO:0006796
comp9986_c0_seq1	GO:0016772
comp3870_c0_seq2	GO:0016021;GO:0005886
comp16530_c0_seq1	GO:0005768;GO:0007165;GO:0005794;GO:0005802
comp14237_c0_seq1	GO:0009507
comp8243_c0_seq8	GO:0005634;GO:0043248;GO:0050660;GO:0006118;GO:0051788;GO:0005777;GO:0001676;GO:0048767;GO:0006635;GO:0043161;GO:0003997;GO:0009735;GO:0003995;GO:0006637
comp6262_c0_seq1	GO:0046686;GO:0004853;GO:0009684;GO:0015994;GO:0006569;GO:0009570;GO:0006779
comp339_c0_seq1	GO:0055085;GO:0016021;GO:0005886
comp4351_c0_seq2	GO:0004674;GO:0005524;GO:0009069;GO:0005886;GO:0009816;GO:0046777
comp2004_c0_seq1	GO:0000166;GO:0008270;GO:0006118;GO:0003960;GO:0055114
comp30319_c0_seq1	GO:0016301;GO:0005488
comp34098_c0_seq1	GO:0006355;GO:0000976;GO:0009965;GO:0009744;GO:0005667;GO:0048826;GO:0003700;GO:0045449
comp4913_c0_seq2	GO:0004402;GO:0042967;GO:0000123;GO:0016573
comp3525_c0_seq1	GO:0046872;GO:0008685;GO:0016114
comp25162_c0_seq1	GO:0006511
comp1930_c0_seq3	GO:0004721;GO:0006470;GO:0005886
comp4771_c0_seq2	GO:0016020;GO:0035556;GO:0016023
comp3512_c0_seq1	GO:0016020;GO:0005840;GO:0042254;GO:0006412;GO:0003735;GO:0009570
comp6765_c0_seq4	GO:0045892;GO:0009861;GO:0097372;GO:0032041;GO:0070933;GO:0016573;GO:0046970;GO:0005515;GO:0046969;GO:0000118;GO:0009294;GO:0009405;GO:0070932;GO:2000026
comp12032_c0_seq1	GO:0005737
comp4280_c0_seq2	GO:0016740
comp8137_c0_seq2	GO:0046872
comp7647_c1_seq1	GO:0030246;GO:0019146;GO:0019243;GO:0005975
comp30950_c0_seq1	GO:0052051
comp5565_c0_seq1	GO:0010103;GO:0016787;GO:0019344;GO:0005739;GO:0009570
comp12808_c0_seq2	GO:0000394;GO:0006281;GO:0006355;GO:0016023;GO:0006366;GO:0000439
comp1257_c0_seq1	GO:0008233;GO:0016021;GO:0005787;GO:0006465
comp11690_c0_seq1	GO:0031072;GO:0051082;GO:0005576;GO:0009536
comp3009_c0_seq1	GO:0005835;GO:0004316;GO:0000166;GO:0042967;GO:0006633;GO:0005777;GO:0055114
comp6673_c0_seq2	GO:0004672
comp13944_c0_seq1	GO:0042723;GO:0009536;GO:0016740
comp2898_c0_seq12	GO:0005576;GO:0030570
comp11343_c0_seq1	GO:0050896
comp4789_c0_seq1	GO:0006952;GO:0051707
comp10615_c0_seq1	GO:0007165;GO:0005524;GO:0008601;GO:0006468;GO:0005777;GO:0005730;GO:0005829;GO:0008266;GO:0004672;GO:0005739;GO:0000159
comp16719_c0_seq3	GO:0008233
comp12417_c0_seq1	GO:0033907;GO:0005982;GO:0047701;GO:0046486;GO:0005985;GO:0016023;GO:0080083;GO:0006687;GO:0043169;GO:0009341;GO:0005618;GO:0004565;GO:0004338;GO:0006012;GO:0006027
comp28913_c0_seq1	GO:0046872;GO:0010584;GO:0016491
comp22408_c0_seq1	GO:0005739
comp8177_c0_seq2	GO:0044424;GO:0004672
comp13689_c0_seq2	GO:0016310;GO:0006486;GO:0003006;GO:0009738;GO:0006950;GO:0010182;GO:0080022;GO:0005515;GO:0000166;GO:0010050;GO:0000152;GO:0006007;GO:0010260;GO:0009594;GO:0009069;GO:0004674
comp9896_c0_seq3	GO:0001888;GO:0031227
comp21095_c0_seq1	GO:0016020;GO:0016023
comp16355_c0_seq1	GO:0044699;GO:0004674;GO:0000166;GO:0009069;GO:0007154;GO:0006468
comp9678_c0_seq1	GO:0016757
comp31937_c0_seq1	GO:0005856;GO:0005524;GO:0005737
comp22874_c0_seq1	GO:0005622
comp25338_c0_seq1	GO:0009987;GO:0016772
comp8871_c0_seq3	GO:0000165;GO:0004674;GO:0000166;GO:0009069;GO:0006468
comp6582_c0_seq1	GO:0009987
comp16409_c0_seq1	GO:0016020;GO:0046865;GO:0000166;GO:0017111
comp1136_c0_seq1	GO:0000502;GO:0005739
comp6524_c2_seq3	GO:0009055;GO:0016709;GO:0020037;GO:0005506;GO:0016132;GO:0048443;GO:0006118;GO:0022900;GO:0016021;GO:0048441;GO:0048366
comp401_c0_seq1	GO:0016020;GO:0042254;GO:0005618;GO:0009506;GO:0005730;GO:0006412;GO:0022627;GO:0003735;GO:0005773
comp17880_c0_seq1	GO:0016042;GO:0052689;GO:0016298;GO:0005576
comp35_c0_seq2	GO:0006810
comp7834_c0_seq2	GO:0016020
comp10927_c0_seq1	GO:0048193;GO:0030244
comp17134_c0_seq1	GO:0005667;GO:0006355;GO:0008270;GO:0045449;GO:0003700;GO:0003676
comp8561_c0_seq1	GO:0016787;GO:0005488
comp3400_c0_seq2	GO:0003677;GO:0000785;GO:0003682
comp10280_c0_seq5	GO:0008643;GO:0015780;GO:0016021;GO:0005351;GO:0005338;GO:0000139
comp12365_c0_seq1	GO:0005634;GO:0016787;GO:0010162;GO:0005886;GO:0009740
comp3670_c0_seq8	GO:0016757
comp21363_c0_seq1	GO:0008237
comp710_c0_seq1	GO:0007018;GO:0005874;GO:0006184;GO:0003924;GO:0005773;GO:0051258;GO:0046686;GO:0005618;GO:0005730;GO:0009651;GO:0005739;GO:0005198;GO:0005525;GO:0005886
comp20935_c0_seq1	GO:0005783;GO:0016310;GO:0009733;GO:0009741;GO:0000166;GO:0004672;GO:0005886
comp2252_c0_seq2	GO:0005488;GO:0016491
comp10810_c0_seq5	GO:0005783;GO:0005634;GO:0005739
comp7843_c0_seq1	GO:0080167
comp18826_c0_seq2	GO:0008152;GO:0005618;GO:0016798
comp26642_c0_seq1	GO:0016020;GO:0042967;GO:0008080
comp4119_c0_seq1	GO:0046872;GO:0016706;GO:0009813
comp12593_c0_seq1	GO:0010315;GO:0005524;GO:0015411;GO:0010540;GO:0048767;GO:0005774;GO:0006865;GO:0009630;GO:0009735;GO:0016021;GO:0006200;GO:0008559;GO:0005886;GO:0006855;GO:0015734
comp11764_c0_seq1	GO:0080008
comp10511_c0_seq1	GO:0009535;GO:0009773;GO:0046872;GO:0030154;GO:0009965;GO:0045893
comp2356_c0_seq1	GO:0005634;GO:0007165;GO:0005886;GO:0035091
comp12554_c0_seq1	GO:0006508;GO:0016023;GO:0004190
comp11921_c0_seq2	GO:0016021
comp292_c1_seq1	GO:0043231;GO:0044444
comp1510_c0_seq1	GO:0006810;GO:0016021
comp12902_c0_seq4	GO:0009535;GO:0005509;GO:0019898;GO:0009543;GO:0009654;GO:0015979;GO:0009570
comp10944_c0_seq2	GO:0006813;GO:0003729;GO:0055085;GO:0005524;GO:0006298;GO:0006885;GO:0030983;GO:0015299;GO:0006378;GO:0016021;GO:0009941;GO:0005849
comp4177_c0_seq1	GO:0055085;GO:0005524;GO:0006200;GO:0042626;GO:0016021;GO:0005886
comp18917_c0_seq1	GO:0003723;GO:0005829;GO:0005525;GO:0005739
comp15563_c0_seq1	GO:0006357;GO:0016592;GO:0001104
comp9591_c0_seq1	GO:0003677;GO:0005622
comp9561_c0_seq3	GO:0005634;GO:0005488
comp2351_c0_seq1	GO:0009409;GO:0007030;GO:0042742;GO:0006119;GO:0009705;GO:0033178;GO:0015991;GO:0009651;GO:0005886;GO:0022626;GO:0046961;GO:0009832
comp13499_c0_seq2	GO:0016740
comp32091_c0_seq1	GO:0003723;GO:0001522;GO:0009982;GO:0009507
comp4962_c0_seq4	GO:0006508;GO:0004185;GO:0005576;GO:0005773
comp4436_c0_seq1	GO:0005667;GO:0007275;GO:0005739;GO:0045449;GO:0003700
comp106_c0_seq1	GO:0005634;GO:0046872;GO:0010309;GO:0019509;GO:0055114;GO:0005737
comp11979_c0_seq3	GO:0009507
comp8169_c0_seq3	GO:0009507
comp32201_c0_seq1	GO:0016310;GO:0005524;GO:0016301;GO:0016773;GO:0009793
comp13241_c0_seq4	GO:0016020;GO:0015350;GO:0015884;GO:0009941;GO:0051958;GO:0015231;GO:0015885
comp11840_c0_seq5	GO:0016765
comp1237_c0_seq1	GO:0006886;GO:0005774
comp16094_c0_seq3	GO:0051536;GO:0009851;GO:0055114;GO:0046872;GO:0043546;GO:0050302;GO:0006568;GO:0009536;GO:0071949
comp9326_c0_seq1	GO:0006351
comp497_c0_seq2	GO:0006184;GO:0005525;GO:0003924
comp803_c0_seq1	GO:0005788;GO:0005524;GO:0030433;GO:0034976;GO:0016023;GO:0009408;GO:0005773;GO:0046686;GO:0005618;GO:0005730;GO:0010197;GO:0005886;GO:0009507
comp1343_c1_seq1	GO:0055129;GO:0055114;GO:0009408;GO:0004735;GO:0005737;GO:0006525;GO:0005618;GO:0000166;GO:0009651
comp22473_c0_seq1	GO:0008152;GO:0016758
comp28263_c0_seq1	GO:0005982;GO:0005618;GO:0045330;GO:0005985;GO:0016023;GO:0030599;GO:0042545
comp18913_c0_seq2	GO:0005634;GO:0003677;GO:0008168;GO:0006306
comp5702_c0_seq1	GO:0009055;GO:0006457;GO:0031072;GO:0005506;GO:0051082;GO:0006118;GO:0051536
comp4175_c0_seq3	GO:0070588;GO:0005524;GO:0005388;GO:0016529;GO:0006754;GO:0046872;GO:0016021;GO:0005516;GO:0005789;GO:0005886
comp763_c0_seq9	GO:0008233;GO:0005618;GO:0005576
comp5097_c0_seq3	GO:0009055;GO:0016705;GO:0020037;GO:0005506;GO:0006118;GO:0055114
comp4114_c0_seq1	GO:0005747;GO:0016740
comp21976_c0_seq1	GO:0016301
comp2859_c0_seq1	GO:0005634;GO:0009506;GO:0016706;GO:0008270;GO:0055114
comp24008_c0_seq1	GO:0016798
comp9073_c0_seq1	GO:0015035;GO:0009055;GO:0009535;GO:0006118;GO:0035304;GO:0045454;GO:0019684;GO:0005739;GO:0009941
comp7121_c0_seq2	GO:0009658;GO:0005886;GO:0009706;GO:0030003;GO:0010027;GO:0070838
comp14213_c0_seq1	GO:0005524
comp10254_c0_seq1	GO:0016758;GO:0005789
comp8801_c0_seq1	GO:0030833;GO:0005856
comp13339_c0_seq1	GO:0016747
comp32270_c0_seq1	GO:0007018;GO:0005874;GO:0005524;GO:0003777
comp1332_c0_seq1	GO:0006457;GO:0005524;GO:0006094;GO:0006364;GO:0009664;GO:0005618;GO:0051082;GO:0005829;GO:0007010;GO:0046658;GO:0010498;GO:0042545
comp12725_c0_seq5	GO:0008270
comp6212_c0_seq1	GO:0016020;GO:0016705;GO:0046872;GO:0004497
comp12796_c0_seq4	GO:0004519;GO:0005737
comp7600_c0_seq1	GO:0000166;GO:0004672;GO:0031625;GO:0046777
comp9762_c0_seq3	GO:0005634
comp6164_c0_seq1	GO:0008152
comp32738_c0_seq1	GO:0003677;GO:0005634;GO:0046983
comp843_c0_seq3	GO:0003824
comp11770_c0_seq4	GO:0005634;GO:0005829;GO:0006364
comp25198_c0_seq2	GO:0044283;GO:0006952;GO:0042180;GO:0009536;GO:0009617;GO:0044249
comp21764_c0_seq1	GO:0006499
comp24943_c0_seq1	GO:0016787
comp14663_c0_seq1	GO:0016491
comp4331_c1_seq2	GO:0005543
comp25933_c0_seq2	GO:0007169;GO:0005524;GO:0004674;GO:0009069;GO:0006468;GO:0005886
comp2774_c0_seq9	GO:0051536
comp552_c0_seq1	GO:0043169;GO:0004553;GO:0005975
comp4369_c0_seq2	GO:0005509
comp4808_c0_seq1	GO:0015976;GO:0009052;GO:0004751
comp5592_c0_seq1	GO:0008270
comp23769_c0_seq1	GO:0003677
comp2907_c0_seq1	GO:0006810;GO:0016021;GO:0005215
comp14405_c0_seq2	GO:0016020;GO:0005794
comp9477_c1_seq4	GO:0008270;GO:0005773
comp8533_c0_seq1	GO:0016020;GO:0010729;GO:0010103;GO:0019684;GO:0005739;GO:0009507;GO:0002229
comp7085_c0_seq1	GO:0016787
comp24216_c0_seq1	GO:0005524;GO:0016303;GO:0036092;GO:0048015;GO:0046854
comp2308_c0_seq1	GO:0005199;GO:0009664;GO:0005618;GO:0042546;GO:0016021
comp4390_c0_seq1	GO:0015036;GO:0004148;GO:0006094;GO:0006096;GO:0050660;GO:0006118;GO:0006566;GO:0006563;GO:0045454;GO:0006099;GO:0022900;GO:0005730;GO:0006544;GO:0009941;GO:0009570
comp1200_c0_seq4	GO:0016020;GO:0005509;GO:0017119;GO:0005773
comp3663_c0_seq1	GO:0005667;GO:0006355;GO:0043565;GO:0045449;GO:0003700
comp5866_c0_seq1	GO:0055085;GO:0015711;GO:0005351;GO:0015706;GO:0008643;GO:0006817;GO:0005315;GO:0016021;GO:0008514;GO:0009507
comp10245_c0_seq1	GO:0009536
comp1431_c0_seq2	GO:0016310;GO:0000166;GO:0004672
comp26183_c0_seq1	GO:0005739
comp6154_c0_seq1	GO:0005634;GO:0004298;GO:0006511;GO:0005737;GO:0005839
comp3411_c0_seq1	GO:0045859;GO:0016301;GO:0019887;GO:0005956
comp19096_c0_seq1	GO:0003824
comp11870_c0_seq1	GO:0003677;GO:0005667;GO:0006355;GO:0045449;GO:0003700
comp3623_c0_seq1	GO:0006457;GO:0005783;GO:0031072;GO:0051082
comp17244_c0_seq1	GO:0006810;GO:0006879;GO:0042626;GO:0017004;GO:0010039;GO:0000302;GO:0016226;GO:2000030;GO:0005515;GO:0015996;GO:0009570;GO:0016772;GO:0005746
comp12294_c0_seq1	GO:0043231;GO:0006972;GO:0004175;GO:0044444
comp18831_c0_seq1	GO:0005634;GO:0005524;GO:0003676;GO:0008026
comp11747_c0_seq1	GO:0000166;GO:0006520;GO:0006118;GO:0055114;GO:0004354
comp5048_c0_seq2	GO:0016020;GO:0000398;GO:0005681;GO:0009507
comp2535_c0_seq1	GO:0005634
comp4023_c0_seq1	GO:0043248;GO:0005524;GO:0008233;GO:0051788;GO:0005737;GO:0009965;GO:0008568;GO:0005886;GO:0008540;GO:0035266;GO:0010386;GO:0009408;GO:0009933;GO:0046686;GO:0043161;GO:0048829;GO:0010078
comp9330_c0_seq1	GO:0004674;GO:0005524;GO:0005509;GO:0009069;GO:0006468;GO:0005886
comp15688_c0_seq2	GO:0000166
comp2083_c0_seq1	GO:0016787
comp13750_c0_seq1	GO:0005739
comp9497_c0_seq10	GO:0009705;GO:0007165;GO:0005524;GO:0004683;GO:0009069;GO:0009651;GO:0006468
comp1887_c0_seq2	GO:0005506;GO:0008219;GO:0055114;GO:0009658;GO:0051536;GO:0016226;GO:0000166;GO:0016021;GO:0016491;GO:0009507
comp4874_c0_seq1	GO:0006886;GO:0016787;GO:0005515;GO:0015450;GO:0005525;GO:0009707
comp12612_c0_seq5	GO:0005730
comp5276_c0_seq1	GO:0005634;GO:0046686;GO:0007264;GO:0005525;GO:0015031;GO:0005886;GO:0005773
comp11125_c0_seq1	GO:0019497;GO:0046872;GO:0006771;GO:0003993
comp6437_c0_seq1	GO:0048046;GO:0006184;GO:0005737;GO:0003924;GO:0006886;GO:0046686;GO:0005618;GO:0005730;GO:0006913;GO:0007264;GO:0009651;GO:0005525;GO:0005886
comp1308_c2_seq7	GO:0071456;GO:0004497;GO:0005488;GO:0071281
comp7784_c0_seq1	GO:0006886;GO:0030117;GO:0016192
comp33690_c0_seq1	GO:0016310;GO:0004672
comp32185_c0_seq1	GO:0031048;GO:0005982;GO:0052543;GO:0009616;GO:0006944;GO:0051567;GO:0010267;GO:0000911;GO:0006075;GO:0000148;GO:0000226;GO:0035196;GO:0009504;GO:0007267;GO:0005985;GO:0009556;GO:0006346;GO:0003843
comp15530_c0_seq6	GO:0006281;GO:0000166;GO:0003909
comp3155_c0_seq13	GO:0004674;GO:0005524;GO:0009069;GO:0006468
comp25413_c0_seq1	GO:0005507;GO:0055114;GO:0016491
comp14486_c0_seq1	GO:0043461;GO:0005739
comp15558_c0_seq2	GO:0006399;GO:0045036;GO:0009658;GO:0019288;GO:0006364;GO:0016226;GO:0009073;GO:0010207;GO:0009570
comp2361_c0_seq1	GO:0016310;GO:0000166;GO:0004672
comp8134_c0_seq1	GO:0016021;GO:0005737
comp31900_c0_seq1	GO:0004674;GO:0005524;GO:0009069;GO:0006468
comp951_c0_seq1	GO:0016020;GO:0008686;GO:0003935;GO:0009231;GO:0009507
comp2184_c0_seq1	GO:0009535;GO:0006508;GO:0016021;GO:0051604;GO:0009526;GO:0008236;GO:0010027
comp16629_c0_seq1	GO:0019439;GO:0051537;GO:0016708;GO:0005506;GO:0009536;GO:0055114
comp18645_c0_seq1	GO:0016070;GO:0016779
comp4264_c0_seq1	GO:0009532;GO:0044434;GO:0019538
comp3846_c0_seq1	GO:0004471;GO:0006090;GO:0005524;GO:0051287;GO:0042803;GO:0006108;GO:0050897;GO:0006099;GO:0016619;GO:0015976;GO:0008270;GO:0005739;GO:0009507
comp9582_c0_seq4	GO:0005634;GO:0006499;GO:0016021
comp27176_c0_seq1	GO:0016787;GO:0008152;GO:0009507
comp12372_c0_seq1	GO:0042393;GO:0005634;GO:0006554;GO:0008270;GO:0005694;GO:0034968;GO:0018024
comp11630_c0_seq2	GO:0009611;GO:0005524;GO:0006468;GO:0005737;GO:0006972;GO:0004672;GO:0005819;GO:0009651
comp7719_c0_seq1	GO:0000166
comp10324_c0_seq3	GO:0008654;GO:0046486;GO:0016021;GO:0042967;GO:0003841
comp26500_c0_seq1	GO:0005739
comp8128_c0_seq1	GO:0015238;GO:0009624;GO:0005886;GO:0015297;GO:0006855
comp13675_c0_seq1	GO:0006914
comp28008_c0_seq1	GO:0006857;GO:0016021;GO:0005215
comp881_c0_seq1	GO:0005509
comp7624_c0_seq5	GO:0005634
comp19997_c0_seq1	GO:0044424
comp6960_c0_seq8	GO:0009734;GO:0005516;GO:0005739
comp4199_c0_seq9	GO:0008152;GO:0003824
comp2973_c0_seq1	GO:0005634;GO:0003677;GO:0006355;GO:0009734;GO:0046983
comp27205_c0_seq1	GO:0016740
comp7025_c0_seq1	GO:0019252;GO:0005634;GO:0000398;GO:0009409;GO:0009568
comp9538_c0_seq2	GO:0005634;GO:0003723;GO:0000166;GO:0000956
comp15422_c0_seq1	GO:0035436;GO:0015120;GO:0015714;GO:0015760;GO:0048229;GO:0015152;GO:0009749;GO:0016021;GO:0015297;GO:0007276;GO:0009507;GO:0009624;GO:0006996;GO:0009643;GO:0009744;GO:0005774;GO:0006817;GO:0015713;GO:0005315;GO:0080167;GO:0071917;GO:0010109
comp6103_c0_seq1	GO:0004674;GO:0009069;GO:0006468
comp7155_c0_seq1	GO:0008270;GO:0003676
comp1859_c0_seq5	GO:0008287;GO:0046872;GO:0006470;GO:0042742;GO:0005886;GO:0004722
comp1738_c0_seq1	GO:0005524;GO:0016567;GO:0004842
comp6387_c0_seq1	GO:0009507
comp6605_c0_seq1	GO:0046486;GO:0006687;GO:0030246;GO:0043169;GO:0005618;GO:0004565;GO:0009341;GO:0006012;GO:0006027
comp19494_c0_seq1	GO:0016020
comp28091_c0_seq2	GO:0004709;GO:0005524;GO:0009069;GO:0007178;GO:0000186
comp12687_c0_seq3	GO:0005840;GO:0042254;GO:0006412;GO:0006354;GO:0003735;GO:0009507
comp2802_c0_seq2	GO:0043687;GO:0080008;GO:0009909;GO:0050826;GO:0010228;GO:0005515;GO:0009749;GO:0010564;GO:0045892;GO:0010204;GO:0048364;GO:0010072;GO:0006508;GO:0045595;GO:0006396;GO:0016567;GO:0042742;GO:0009640;GO:0010182;GO:0045893;GO:0009880;GO:0000166;GO:0048585;GO:0009755;GO:0050832;GO:0005634;GO:0048825;GO:0009845;GO:0009870;GO:0019915;GO:0051301;GO:0007062;GO:0010162;GO:0048366
comp8306_c0_seq7	GO:0000166;GO:0050896;GO:0044237;GO:0044710;GO:0050662;GO:0016491
comp22695_c0_seq1	GO:0005452;GO:0010036;GO:0005773;GO:0035445;GO:0015701;GO:0005768;GO:0043674;GO:0080139;GO:0006821;GO:0016021;GO:0016328
comp188_c0_seq2	GO:0048569;GO:0003723;GO:0022625;GO:0009955;GO:0042254;GO:0005730;GO:0006412;GO:0003735;GO:0005886
comp27979_c0_seq1	GO:0006810;GO:0046872
comp24124_c0_seq1	GO:0016762;GO:0048046;GO:0004553;GO:0005618;GO:0006073
comp21051_c0_seq1	GO:0003677;GO:0005667;GO:0006355;GO:0045449;GO:0003700
comp8111_c0_seq2	GO:0008835;GO:0008270;GO:0008703;GO:0009231;GO:0055114
comp15136_c0_seq2	GO:0005524;GO:0004683;GO:0009069;GO:0006468
comp21924_c0_seq2	GO:0009987
comp423_c0_seq1	GO:0050661;GO:0006098;GO:0004616;GO:0019521
comp12492_c0_seq2	GO:0005634;GO:0008234;GO:0006511;GO:0016579;GO:0004221
comp750_c0_seq4	GO:0048046;GO:0009409;GO:0042742;GO:0055114;GO:0009579;GO:0051920;GO:0006979;GO:0006804;GO:0004601;GO:0009941;GO:0010319;GO:0009570
comp8405_c0_seq1	GO:0042254;GO:0003723;GO:0015934;GO:0006412;GO:0003735
comp14022_c0_seq1	GO:0046034;GO:0005634;GO:0008652;GO:0005524;GO:0009165;GO:0048364;GO:0004017;GO:0046939;GO:0006144;GO:0048367;GO:0009570
comp7070_c0_seq2	GO:0005524;GO:0005730;GO:0005777;GO:0005886;GO:0003676;GO:0008026
comp13269_c0_seq1	GO:0003677
comp2159_c0_seq1	GO:0016614;GO:0044699;GO:0009987;GO:0055114;GO:0044281
comp7233_c0_seq1	GO:0005488
comp14109_c0_seq1	GO:0044260;GO:0043412;GO:0044238;GO:0009507;GO:0015979;GO:0016772
comp9320_c0_seq1	GO:0010258;GO:0009817;GO:0009535;GO:0006118;GO:0009941;GO:0055114;GO:0016655
comp6822_c0_seq2	GO:0016702;GO:0051555;GO:0005506;GO:0045431;GO:0055114
comp18099_c0_seq1	GO:0010106;GO:0020037;GO:0001561;GO:0009830;GO:0010167;GO:0008219;GO:0015706;GO:0006804;GO:0006979;GO:0009751;GO:0006826;GO:0004601;GO:0005576;GO:0051707;GO:0016165
comp10704_c0_seq1	GO:0016020;GO:0016023
comp1984_c0_seq3	GO:0005524;GO:0008026;GO:0003676
comp5638_c0_seq1	GO:0050896
comp10552_c0_seq1	GO:0000074;GO:0005524;GO:0009069;GO:0006468;GO:0008353;GO:0004693;GO:0005829;GO:0007049
comp5346_c0_seq3	GO:0000228;GO:0006338
comp15840_c0_seq1	GO:0016020;GO:0006820;GO:0005737;GO:0008509
comp24669_c0_seq1	GO:0016020;GO:0005515;GO:0004672;GO:0050896;GO:0010234;GO:0009556
comp6543_c0_seq1	GO:0008152;GO:0016758
comp3005_c0_seq2	GO:0016762;GO:0048046;GO:0004553;GO:0005618;GO:0006073
comp8424_c0_seq1	GO:0031048;GO:0009909;GO:0050826;GO:0005737;GO:0010267;GO:0010014;GO:0007131;GO:0010073;GO:0016572;GO:0005856;GO:0000398;GO:0009855;GO:0048235;GO:0048574;GO:0006346;GO:0009616;GO:0016567;GO:0051567;GO:0009640;GO:0010182;GO:0005730;GO:0033044;GO:0010050;GO:0035196;GO:0007267;GO:0009845;GO:0010638;GO:0010090;GO:0005200;GO:0006306;GO:0019915;GO:0006312;GO:0010162;GO:0009560;GO:0009793
comp11212_c0_seq3	GO:0006406;GO:0005634;GO:0042254;GO:0006184;GO:0006606;GO:0005525;GO:0003924
comp16044_c0_seq1	GO:0046872
comp9872_c0_seq1	GO:0006810;GO:0005622;GO:0005215
comp11631_c0_seq6	GO:0005794;GO:0009507
comp11767_c0_seq1	GO:0008825;GO:0055114;GO:0032259;GO:0008610;GO:0016491
comp7126_c0_seq1	GO:0009513;GO:0009501;GO:0009509;GO:0009537;GO:0009658;GO:0009965;GO:0010239;GO:0016117;GO:0009507
comp1061_c0_seq1	GO:0005622;GO:0008270;GO:0003676
comp11878_c0_seq2	GO:0006694;GO:0005783;GO:0008209;GO:0055114;GO:0000166;GO:0003854;GO:0008207;GO:0008210
comp4216_c0_seq1	GO:0006810;GO:0009507
comp3972_c0_seq1	GO:0005543
comp4847_c0_seq1	GO:0006804;GO:0006979;GO:0020037;GO:0046872;GO:0004601;GO:0016023;GO:0055114
comp10039_c0_seq1	GO:0009536
comp19990_c0_seq1	GO:0000902;GO:0008565;GO:0006944;GO:0006891;GO:0016049;GO:0005795;GO:0006623;GO:0005829;GO:0006487;GO:0005886
comp19176_c0_seq3	GO:0005515
comp1891_c1_seq1	GO:0019252;GO:0005634;GO:0000023;GO:0009941;GO:0005739;GO:0043085;GO:0009570;GO:0010027
comp10774_c0_seq4	GO:0005840;GO:0006446;GO:0003743;GO:0006184;GO:0005525;GO:0005739;GO:0003924
comp3751_c0_seq4	GO:0003333;GO:0016021;GO:0015171
comp1732_c1_seq3	GO:0006357;GO:0016592;GO:0001104
comp15310_c0_seq1	GO:0005524;GO:0008270;GO:0008026;GO:0003676
comp13988_c0_seq1	GO:0009811;GO:0047782;GO:0043169;GO:0009809;GO:0042802;GO:0005975;GO:0009805
comp3736_c0_seq1	GO:0005730;GO:0005829;GO:0001510;GO:0005732;GO:0003676
comp26692_c0_seq1	GO:0044249;GO:0071704
comp12050_c0_seq3	GO:0016556;GO:0005886;GO:0016772;GO:0009507
comp9688_c0_seq1	GO:0016740
comp7907_c0_seq2	GO:0016023
comp18899_c0_seq2	GO:0006396;GO:0004525;GO:0005524;GO:0005622;GO:0051252;GO:0003725;GO:0008026
comp4135_c0_seq6	GO:0005524;GO:0002161;GO:0009097;GO:0005737;GO:0006450;GO:0003676;GO:0004822;GO:0009099;GO:0009098;GO:0006428;GO:0008270
comp17142_c0_seq2	GO:0016787
comp12406_c0_seq1	GO:0009863;GO:0046872;GO:0006499;GO:0009697;GO:0045087;GO:0031348
comp21599_c0_seq2	GO:0005488
comp15532_c0_seq3	GO:0005634;GO:0009585;GO:0005515;GO:0006281;GO:0010100
comp2003_c0_seq1	GO:0005992;GO:0003824
comp8917_c0_seq2	GO:0008270
comp13873_c0_seq1	GO:0032440;GO:0046686;GO:0005524;GO:0005618;GO:0055114;GO:0009408;GO:0005886
comp23619_c0_seq1	GO:0048528;GO:0070509;GO:0005887;GO:0007638
comp7167_c0_seq1	GO:0046983
comp1445_c0_seq2	GO:0047053;GO:0033075
comp4059_c0_seq1	GO:0016614
comp4701_c0_seq1	GO:0003824
comp21244_c0_seq1	GO:0031072;GO:0009536
comp438_c0_seq2	GO:0045892;GO:0010105;GO:0003677;GO:0009414;GO:0042538;GO:0009737;GO:0005515;GO:0005667;GO:0045449;GO:0003700
comp16939_c0_seq2	GO:0003922;GO:0006531;GO:0005524;GO:0016462;GO:0006529;GO:0008236;GO:0006522;GO:0006536;GO:0043169;GO:0004553;GO:0006177;GO:0006144;GO:0005975;GO:0004066
comp33247_c0_seq1	GO:0005783;GO:0020037;GO:0005506;GO:0016021;GO:0004768;GO:0006633;GO:0055114
comp16756_c0_seq2	GO:0016020;GO:0006813;GO:0022836;GO:0005267;GO:0044464;GO:0005488
comp7275_c0_seq2	GO:0016021;GO:0005886
comp22999_c0_seq1	GO:0006357;GO:0016592;GO:0001104
comp10999_c0_seq1	GO:0005634;GO:0008565;GO:0006606;GO:0005737
comp2840_c0_seq1	GO:0004252;GO:0005739
comp1352_c1_seq1	GO:0032559;GO:0050896
comp247_c0_seq1	GO:0005840;GO:0006184;GO:0009409;GO:0006448;GO:0003746;GO:0003924;GO:0005730;GO:0005829;GO:0005507;GO:0005525;GO:0005886;GO:0009507
comp649_c0_seq4	GO:0006011;GO:0005982;GO:0005985;GO:0007047;GO:0016760;GO:0005794;GO:0009833;GO:0008270;GO:0016021;GO:0030244
comp19037_c0_seq2	GO:0055085;GO:0015884;GO:0008517;GO:0016021;GO:0005743;GO:0009941
comp6315_c0_seq2	GO:0016740;GO:0005737
comp11606_c0_seq1	GO:0004674;GO:0005524;GO:0004715;GO:0009069;GO:0006468;GO:0005886
comp5651_c2_seq4	GO:0009536;GO:0003676
comp5503_c0_seq2	GO:0005634;GO:0006508;GO:0008234;GO:0005886
comp2856_c0_seq3	GO:0008152;GO:0016758
comp29859_c0_seq1	GO:0009536;GO:0005739
comp11027_c0_seq2	GO:0009814;GO:0005524;GO:0004674;GO:0009069;GO:0006468;GO:0009866;GO:0009864
comp6709_c0_seq2	GO:0046786;GO:0016021;GO:0005739;GO:0046790;GO:0019012
comp3766_c0_seq1	GO:0038023;GO:0016310;GO:0007165;GO:0048513;GO:0016301;GO:0006950;GO:0005488;GO:0044260;GO:0044238;GO:2000026
comp4154_c0_seq1	GO:0005886
comp1475_c0_seq1	GO:0003958;GO:0010181;GO:0005506;GO:0006118;GO:0005789;GO:0055114
comp17496_c0_seq2	GO:0005739
comp6708_c0_seq1	GO:0008152;GO:0016787;GO:0008270
comp4376_c0_seq2	GO:0005634;GO:0005525
comp4710_c0_seq3	GO:0050794;GO:0044699
comp35974_c0_seq1	GO:0008152;GO:0005886;GO:0005488;GO:0016798
comp345_c0_seq1	GO:0003677;GO:0005667;GO:0006355;GO:0009725;GO:0045449;GO:0003700
comp16145_c0_seq1	GO:0009505;GO:0080167
comp1513_c0_seq1	GO:0044464
comp10303_c0_seq2	GO:1901363;GO:0097159
comp2401_c0_seq1	GO:0016020;GO:0016597;GO:0005524;GO:0051287;GO:0006566;GO:0055114;GO:0004617;GO:0005829;GO:0009561;GO:0006544;GO:0006564;GO:0005739;GO:0009570
comp29264_c0_seq1	GO:0016020
comp476_c0_seq9	GO:0005524;GO:0004674;GO:0009069;GO:0006468;GO:0009788
comp34_c0_seq3	GO:0016762;GO:0048046;GO:0004553;GO:0005618;GO:0006073
comp16706_c0_seq1	GO:0004674;GO:0005524;GO:0009069;GO:0006468
comp15958_c0_seq1	GO:0044237;GO:0016772
comp1055_c0_seq1	GO:0009055;GO:0016705;GO:0020037;GO:0005506;GO:0006118;GO:0004497;GO:0055114
comp5472_c0_seq7	GO:0005622;GO:0008270;GO:0003676
comp20597_c0_seq2	GO:0023014;GO:0016020;GO:0080005;GO:0005524;GO:0030154;GO:0009637;GO:0009965;GO:0045893;GO:0046777;GO:0000155;GO:0000160;GO:0009365;GO:0010155;GO:0009570
comp8588_c0_seq1	GO:0016310;GO:0000166;GO:0004672
comp8304_c0_seq1	GO:0003989;GO:0004075;GO:0046872;GO:0006090;GO:0005524;GO:0006633;GO:0009343
comp1031_c0_seq1	GO:0006810
comp8476_c0_seq2	GO:0009536
comp9196_c0_seq8	GO:0005634;GO:0009585;GO:0000166;GO:0048366;GO:0010099;GO:0048573;GO:0003676
comp18302_c0_seq1	GO:0055085;GO:0016021
comp20629_c0_seq1	GO:0042967;GO:0006629;GO:0008374
comp10348_c0_seq2	GO:0044710;GO:0005488;GO:0016491
comp18739_c0_seq2	GO:0009536;GO:0005739
comp2616_c0_seq8	GO:0019310;GO:0019853;GO:0005506;GO:0055114;GO:0006949;GO:0005737;GO:0050113
comp14154_c0_seq1	GO:0016614;GO:0044710
comp6562_c0_seq1	GO:0035335;GO:0016314;GO:0004725;GO:0006570
comp2221_c0_seq1	GO:0008152;GO:0003824;GO:0009536
comp5018_c0_seq2	GO:0004674;GO:0005524;GO:0009069;GO:0006468
comp14580_c0_seq3	GO:0003906;GO:0006284;GO:0006349;GO:0019104;GO:0006306;GO:0005488;GO:0009793;GO:0043078
comp2409_c0_seq1	GO:0042254;GO:0015934;GO:0006412;GO:0006354;GO:0003735;GO:0019843
comp3648_c0_seq3	GO:0005524;GO:0055114;GO:0043090;GO:0000911;GO:0030007;GO:0016021;GO:0009651;GO:0005886;GO:0032440;GO:0000226;GO:0055085;GO:0007165;GO:0042626;GO:0008281;GO:0005774;GO:0006200;GO:0006888;GO:0000325
comp34172_c0_seq1	GO:0097159;GO:1901363
comp31564_c0_seq1	GO:0005488
comp9878_c0_seq1	GO:0003677;GO:0006571;GO:0008168;GO:0000162;GO:0055114;GO:0006574;GO:0006522;GO:0009821;GO:0032259;GO:0005634;GO:0009094;GO:0006531;GO:0006351;GO:0006555;GO:0001716;GO:0006552;GO:0006550
comp6172_c0_seq1	GO:0016192
comp4775_c0_seq2	GO:0016020;GO:0043229;GO:0006633;GO:0016747;GO:0044444;GO:0009628
comp2963_c0_seq5	GO:0043617;GO:0006531;GO:0005524;GO:0006529;GO:0009750;GO:0009744;GO:0006522;GO:0009749;GO:0004066
comp10552_c0_seq8	GO:0008353;GO:0000074;GO:0004693;GO:0005524;GO:0009069;GO:0006468;GO:0007049
comp10173_c0_seq1	GO:0006812;GO:0005351;GO:0005366;GO:0006863;GO:0008643;GO:0015798;GO:0023052;GO:0090406;GO:0005886
comp2210_c0_seq3	GO:0000287;GO:0015940;GO:0005634;GO:0050660;GO:0009097;GO:0003984;GO:0009099;GO:0005948;GO:0009098;GO:0030976;GO:0009507
comp29411_c0_seq1	GO:0003676
comp21757_c0_seq1	GO:0003906;GO:0006284;GO:0006349;GO:0019104;GO:0006306;GO:0009793;GO:0043078
comp9601_c0_seq1	GO:0005783;GO:0006869;GO:0010351;GO:0006891;GO:0005515;GO:0016558;GO:0032791;GO:0005886;GO:0009514;GO:0010260;GO:0009409;GO:0070300;GO:0000062;GO:0009505;GO:0010288;GO:0006888;GO:0006629
comp814_c0_seq1	GO:0005524;GO:0004672;GO:0006468
comp20098_c0_seq1	GO:2001070;GO:0006013;GO:0006003;GO:0004331;GO:0005524;GO:0006000;GO:0003873
comp15264_c0_seq2	GO:0008168;GO:0032259
comp14129_c0_seq2	GO:0004713;GO:0007165;GO:0005524;GO:0008601;GO:0006468;GO:0000159;GO:0005886
comp33222_c0_seq1	GO:1901363;GO:0097159;GO:0009987
comp3488_c0_seq5	GO:0005080;GO:0008152;GO:0008270;GO:0005739;GO:0003824;GO:0009507
comp3552_c0_seq1	GO:0008152;GO:0005829;GO:0016491
comp1776_c0_seq4	GO:0016021;GO:0015031
comp10096_c0_seq1	GO:0005737;GO:0009793
comp3391_c0_seq1	GO:0000166;GO:0003676
comp10880_c0_seq1	GO:0016020;GO:0016887
comp5379_c0_seq3	GO:0016020;GO:0023014;GO:0008020;GO:0005524;GO:0006355;GO:0042803;GO:0018298;GO:0000155;GO:0009585;GO:0017006;GO:0000160;GO:0009584;GO:0009365;GO:0007187
comp3797_c0_seq1	GO:0005618
comp3938_c0_seq1	GO:0005524;GO:0006165;GO:0004550;GO:0009585;GO:0006144;GO:0006206;GO:0009941;GO:0005634;GO:0006241;GO:0042802;GO:0009734;GO:0042542;GO:0009579;GO:0006228;GO:0046872;GO:0009570;GO:0006183
comp2724_c0_seq1	GO:0005794;GO:0005739
comp11819_c0_seq1	GO:0009058
comp4146_c0_seq2	GO:0016021;GO:0005739;GO:0016023
comp15308_c0_seq1	GO:0046653;GO:0005739;GO:0030272;GO:0005488
comp2466_c0_seq1	GO:0030276;GO:0048268;GO:0005545;GO:0005739;GO:0030118
comp19366_c0_seq1	GO:0016021
comp4466_c0_seq2	GO:0016020;GO:0016747;GO:0006633
comp25727_c0_seq1	GO:0005525;GO:0005739
comp9182_c0_seq5	GO:0009055;GO:0020037;GO:0005506;GO:0006118;GO:0055114;GO:0016705;GO:0006631;GO:0004497
comp14352_c0_seq1	GO:0035725;GO:0008508;GO:0016021;GO:0015721;GO:0009941
comp16462_c0_seq1	GO:0006769;GO:0016310;GO:0003951;GO:0005524;GO:0006741;GO:0019674;GO:0046497;GO:0046872;GO:0005516;GO:0009507
comp3455_c0_seq4	GO:0005634;GO:0016787
comp432_c0_seq5	GO:0016627;GO:0016021;GO:0016023;GO:0009507;GO:0006629
comp5838_c0_seq1	GO:0005886;GO:0031225
comp16245_c0_seq1	GO:0097159;GO:1901363;GO:0008152;GO:0003824;GO:0036094
comp4594_c0_seq1	GO:0005524;GO:0008026;GO:0003676
comp8905_c0_seq2	GO:0005840;GO:0006446;GO:0003743
comp8519_c0_seq1	GO:0046487;GO:0008967
comp7415_c0_seq2	GO:0004674;GO:0005524;GO:0005730;GO:0009069;GO:0006468;GO:0005737
comp11631_c0_seq3	GO:0005739
comp3865_c0_seq1	GO:0000166;GO:0008270;GO:0005622;GO:0003676
comp22363_c0_seq1	GO:0055085;GO:0016021;GO:0005743;GO:0005215
comp15641_c0_seq1	GO:0005634
comp6058_c0_seq3	GO:0006457;GO:0003755;GO:0000151;GO:0000413;GO:0016567;GO:0004842
comp2894_c0_seq1	GO:0006810;GO:0016021;GO:0005773
comp10391_c0_seq1	GO:0046872
comp302_c0_seq1	GO:0016020;GO:0006457;GO:0003755;GO:0000394;GO:0005515;GO:0009543;GO:0005829;GO:0000413;GO:0005528;GO:0009086
comp13011_c0_seq1	GO:0006396;GO:0003723;GO:0009409;GO:0004386;GO:0009737;GO:0044424;GO:0003697;GO:0042254;GO:0000166;GO:0016071
comp11304_c0_seq2	GO:0003824
comp3090_c0_seq4	GO:0046658
comp809_c0_seq1	GO:0008233;GO:0000271;GO:0009785;GO:0043090;GO:0005515;GO:0004871;GO:0009832;GO:0009506;GO:0006094;GO:0046777;GO:0009932;GO:0080129;GO:0009407;GO:0007010;GO:0009853;GO:0005524;GO:0051788;GO:0048767;GO:0006635;GO:0009664;GO:0005829;GO:0008568;GO:0009735;GO:0005886;GO:0010155;GO:0008540;GO:0005634;GO:0009825;GO:0010817;GO:0005618;GO:0043161;GO:0043481;GO:0009638;GO:0006888
comp17490_c0_seq1	GO:0005622;GO:0008270;GO:0003676
comp1756_c0_seq7	GO:0004672;GO:0005488
comp461_c0_seq1	GO:0003723;GO:0005774;GO:0042254;GO:0005730;GO:0006412;GO:0009651;GO:0003735;GO:0022627;GO:0005886;GO:0009507
comp25111_c0_seq1	GO:0016023
comp2178_c0_seq1	GO:0016020;GO:0003723;GO:0005730;GO:0008168;GO:0001510;GO:0006364;GO:0008033
comp7251_c0_seq1	GO:0005525
comp3716_c0_seq1	GO:0048046;GO:0005634;GO:0003869;GO:0005773;GO:0019497;GO:0005829;GO:0016311;GO:0046487;GO:0008967;GO:0009570
comp6137_c0_seq1	GO:0006979;GO:0006804;GO:0004601;GO:0055114;GO:0051920
comp10380_c0_seq1	GO:0000166;GO:0003676
comp12029_c0_seq1	GO:0044699;GO:0016301;GO:0016773;GO:0050896
comp8571_c0_seq2	GO:0046923;GO:0016021;GO:0005789;GO:0015031;GO:0016192;GO:0006621
comp29131_c0_seq1	GO:0004252;GO:0003723;GO:0005524;GO:0003964;GO:0006508;GO:0005829;GO:0005739;GO:0004176;GO:0006278;GO:0006510;GO:0009507
comp19854_c0_seq1	GO:0000919
comp10063_c0_seq1	GO:0016020;GO:0071805;GO:0009507;GO:0015079
comp11547_c0_seq2	GO:0009987;GO:0016772
comp8102_c0_seq1	GO:0016020;GO:0048046;GO:0005634;GO:0005777;GO:0055114;GO:0005773;GO:0008891;GO:0010181;GO:0009339;GO:0022626;GO:0009570
comp2295_c2_seq1	GO:0016310;GO:0000166;GO:0004672
comp10827_c0_seq2	GO:0016310;GO:0016301;GO:0009507
comp9196_c0_seq11	GO:0005634;GO:0009585;GO:0000166;GO:0048366;GO:0010099;GO:0048573;GO:0003676
comp4696_c0_seq1	GO:0000166;GO:0005829;GO:0008270;GO:0005777;GO:0055114;GO:0016491
comp22424_c0_seq4	GO:0016020;GO:0055085;GO:0009536;GO:0005739;GO:0022857
comp2073_c0_seq1	GO:0042254;GO:0008152;GO:0005730;GO:0022625;GO:0003824
comp14046_c0_seq1	GO:0006260
comp6015_c0_seq1	GO:0008234;GO:0006511;GO:0016579;GO:0004221
comp3450_c0_seq1	GO:0055085;GO:0006857;GO:0005886
comp3214_c0_seq1	GO:0046983
comp2499_c0_seq2	GO:0016706;GO:0055114;GO:0005737
comp1975_c0_seq3	GO:0016772
comp23217_c0_seq1	GO:0016772
comp7583_c0_seq8	GO:0016772
comp1141_c0_seq1	GO:0046872;GO:0005618;GO:0005576
comp14867_c0_seq1	GO:0043231;GO:0044444
comp20900_c0_seq1	GO:0097159;GO:1901363
comp10371_c0_seq1	GO:0016310;GO:0004674;GO:0005524;GO:0009069
comp5395_c0_seq1	GO:0003872;GO:0016310;GO:0005524;GO:0006094;GO:0006000;GO:0006096;GO:0005945;GO:0047334;GO:0006098;GO:0006013;GO:0006002;GO:0006012;GO:0005886
comp9163_c0_seq1	GO:0005634;GO:0006813;GO:0007165;GO:0005524;GO:0009069;GO:0006950;GO:0006468;GO:0009628;GO:0009737;GO:0004674;GO:0031667;GO:0009735;GO:0005739
comp5782_c0_seq2	GO:0045430;GO:0009813;GO:0005739;GO:0009941
comp3712_c0_seq2	GO:0005634
comp15729_c0_seq1	GO:0019358;GO:0004516;GO:0004514;GO:0005737;GO:0009435
comp9630_c0_seq1	GO:0016757
comp18634_c0_seq1	GO:0052543;GO:0005245;GO:0006944;GO:0080141;GO:0009651;GO:0009845;GO:0019722;GO:0006816;GO:0007030;GO:0009556;GO:0005774;GO:0007033;GO:0005794;GO:0010119;GO:0000325;GO:0005891
comp10543_c0_seq4	GO:0004497;GO:0050662
comp11468_c0_seq1	GO:0055085;GO:0046686;GO:0016021;GO:0009536;GO:0034635;GO:0002229
comp739_c2_seq1	GO:0033179;GO:0009506;GO:0005774;GO:0006119;GO:0015991;GO:0005794;GO:0005886;GO:0000325;GO:0046961
comp13360_c0_seq1	GO:0006813;GO:0005384;GO:0035725;GO:0043157;GO:0030003;GO:0015491;GO:0005774;GO:0006828;GO:0015081;GO:0030659;GO:0015079
comp8955_c0_seq2	GO:0046872;GO:0016746;GO:0016491
comp17632_c0_seq1	GO:0080008
comp10315_c0_seq2	GO:0006342;GO:0003677;GO:0070403;GO:0005677;GO:0005737
comp8022_c0_seq1	GO:0005840;GO:0006446;GO:0003743
comp23865_c0_seq1	GO:0097159;GO:1901363
comp9774_c0_seq1	GO:0005509;GO:0016491
comp14737_c0_seq1	GO:0016020;GO:0008375;GO:0016051;GO:0030158;GO:0005794;GO:0030206;GO:0007020
comp6286_c0_seq1	GO:0006886;GO:0030127;GO:0008270;GO:0006888
comp5698_c0_seq1	GO:0001575;GO:0043169;GO:0004563;GO:0009505;GO:0006040;GO:0005975;GO:0006027;GO:0005773
comp6961_c0_seq4	GO:0005634;GO:0005524;GO:0009888;GO:0009069;GO:0006468;GO:0010638;GO:0008353;GO:0009887;GO:0005515;GO:0005829;GO:0033044;GO:0000956
comp22893_c0_seq2	GO:0005524;GO:0006298;GO:0030983
comp3505_c0_seq1	GO:0046872
comp5759_c0_seq1	GO:0016301;GO:0009987
comp3119_c0_seq1	GO:0000785;GO:0003682
comp5744_c0_seq1	GO:0043231;GO:0036239;GO:0046872;GO:0042616;GO:0055114
comp4513_c0_seq1	GO:0005634;GO:0003677;GO:0010047;GO:0010150;GO:0006355;GO:0009734;GO:0046983;GO:0010227;GO:0009911;GO:0048481;GO:0008285
comp14400_c0_seq2	GO:0008152;GO:0003824;GO:0030170
comp12074_c0_seq1	GO:0016740
comp1018_c0_seq1	GO:0016020;GO:0005840;GO:0005634;GO:0006414;GO:0042254;GO:0005829;GO:0003735;GO:0005739
comp5772_c0_seq1	GO:0043231
comp11504_c0_seq1	GO:0010315;GO:0055085;GO:0005524;GO:0048440;GO:0042626;GO:0010329;GO:0010048;GO:0010540;GO:0043481;GO:0006200;GO:0016021;GO:0005886;GO:0010541
comp7381_c0_seq4	GO:0016020;GO:0005840;GO:0019538;GO:0005739
comp4910_c0_seq1	GO:0016020;GO:0048046;GO:0080114;GO:0006537;GO:0009416;GO:0016041;GO:0055114;GO:0006807;GO:0005739;GO:0009941;GO:0009853;GO:0009570
comp2176_c0_seq1	GO:0009611;GO:0009620;GO:0005777;GO:0009753;GO:0009811;GO:0016207;GO:0010200;GO:0009809;GO:0009695;GO:0009805;GO:0009507
comp746_c0_seq5	GO:0048046;GO:0004148;GO:0005524;GO:0006096;GO:0050660;GO:0009416;GO:0006118;GO:0045454;GO:0006099;GO:0005747;GO:0005507;GO:0006544;GO:0008270;GO:0009507;GO:0015036;GO:0006094;GO:0006566;GO:0006563;GO:0050897;GO:0022900;GO:0046686
comp6085_c0_seq4	GO:0016020;GO:0007155;GO:0006508;GO:0004222;GO:0008270
comp14974_c0_seq1	GO:0005634;GO:0051301;GO:0005737;GO:0000079;GO:0019901
comp5399_c0_seq4	GO:0006508;GO:0004185
comp3880_c1_seq1	GO:0000911;GO:0009664;GO:0009505;GO:0009506;GO:0005576;GO:0051707;GO:0051322;GO:0042545
comp6570_c0_seq1	GO:0009611;GO:0005634;GO:0003677;GO:0009620;GO:0008361;GO:0006355;GO:0009416;GO:0009753;GO:0001666;GO:0009744;GO:0009751
comp10716_c0_seq2	GO:0006886;GO:0008565;GO:0051170;GO:0005622
comp604_c1_seq6	GO:0046872;GO:0055114;GO:0051536;GO:0009507;GO:0016491
comp23824_c0_seq1	GO:0008168;GO:0032259
comp2320_c0_seq1	GO:0009506;GO:0006950;GO:0009628;GO:0005737
comp14034_c0_seq1	GO:0046872;GO:0009536
comp15454_c0_seq3	GO:0003677;GO:0000785;GO:0003682
comp20813_c0_seq1	GO:0097159;GO:1901363;GO:0006281;GO:0003914;GO:0009411
comp11328_c0_seq1	GO:0005768;GO:0016020;GO:0005794;GO:0003824;GO:0005802
comp2489_c0_seq2	GO:0000166;GO:0003676
comp21224_c0_seq2	GO:0051537;GO:0046872;GO:0010277;GO:0018489;GO:0045036;GO:0009941;GO:0055114
comp1890_c0_seq2	GO:0016629;GO:0010181;GO:0055114;GO:0031408;GO:0005737
comp14962_c0_seq1	GO:0045491
comp8306_c0_seq2	GO:0000166;GO:0044237;GO:0050662;GO:0016491
comp7962_c0_seq2	GO:0000166;GO:0003676
comp28577_c0_seq1	GO:0005739
comp2419_c0_seq2	GO:0016043;GO:0005509;GO:0009987;GO:0009567;GO:0005737
comp13687_c0_seq7	GO:0080030;GO:0080032;GO:0004091;GO:0042572;GO:0080031;GO:0050253
comp3669_c1_seq3	GO:0003677;GO:0006355
comp11641_c0_seq2	GO:0009535;GO:0005524;GO:0017111;GO:0005516
comp23013_c0_seq1	GO:0031119;GO:0003723;GO:0009982
comp14613_c0_seq1	GO:0005634;GO:0016757;GO:0005509;GO:0008270;GO:0005886
comp13516_c0_seq2	GO:0005634;GO:0003677;GO:0006355;GO:0009734;GO:0046983
comp21088_c0_seq1	GO:0016023;GO:0016772
comp1498_c0_seq3	GO:0016020;GO:0016757;GO:0009987
comp6168_c0_seq1	GO:0007018;GO:0005874;GO:0006184;GO:0005737;GO:0003924;GO:0051258;GO:0005198;GO:0005525
comp9097_c0_seq1	GO:0016310;GO:0016301;GO:0044464;GO:0005488
comp7178_c0_seq1	GO:0006457;GO:0003677;GO:0005634;GO:0000785;GO:0003682;GO:0031072;GO:0051082
comp19090_c0_seq1	GO:0007018;GO:0005874;GO:0005524;GO:0003777
comp10397_c0_seq1	GO:0008152;GO:0016798
comp5497_c0_seq1	GO:0005634;GO:0006355
comp7574_c0_seq2	GO:0009705;GO:0055085;GO:0016021;GO:0009624;GO:0005886;GO:0022891
comp13364_c0_seq2	GO:0000166;GO:0006625;GO:0005777;GO:0042623
comp11018_c0_seq3	GO:0016020;GO:0009561;GO:0048868;GO:0005739;GO:0016740
comp15283_c0_seq1	GO:0005886
comp35493_c0_seq1	GO:0016740
comp2527_c0_seq3	GO:0048193;GO:0006623;GO:0008233;GO:0005829;GO:0006952;GO:0019760;GO:0006944
comp4650_c0_seq1	GO:0016925
comp33721_c0_seq1	GO:0046872
comp9894_c0_seq1	GO:0005634;GO:0004843;GO:0006508;GO:0016579
comp10054_c0_seq1	GO:0016020;GO:0004553;GO:0005618;GO:0005975
comp1435_c0_seq1	GO:0006950;GO:0046983;GO:0005794;GO:0000166;GO:0009225;GO:0006012;GO:0003978;GO:0050662
comp4639_c1_seq4	GO:0008152;GO:0016758
comp13184_c0_seq2	GO:0003677;GO:0005667;GO:0042742;GO:0045449;GO:0005886;GO:0003700;GO:0045893
comp5813_c0_seq1	GO:0016746
comp22787_c0_seq1	GO:0009536
comp2746_c0_seq3	GO:0016020;GO:0015940;GO:0005634;GO:0005524;GO:0004595;GO:0016192;GO:0019915;GO:0080020;GO:0005829;GO:0019344;GO:0009651;GO:0004140;GO:0040007;GO:0006629
comp9682_c0_seq1	GO:0055085;GO:0005634;GO:0080167;GO:0016021
comp13870_c0_seq2	GO:0005634;GO:0048453;GO:0004672;GO:0048451
comp10255_c0_seq1	GO:0000398
comp7808_c0_seq2	GO:0005634;GO:0003677;GO:0010030;GO:0006355;GO:0008270;GO:2000034
comp7661_c0_seq1	GO:0005768;GO:0016757;GO:0005794;GO:0005802;GO:0009507
comp7259_c0_seq17	GO:0005634;GO:0005524;GO:0009069;GO:0005773;GO:0046777;GO:0030246;GO:0004713;GO:0004674;GO:0005829;GO:0034613;GO:0048544;GO:0005886
comp10883_c0_seq1	GO:0006351
comp7734_c0_seq1	GO:0009536
comp12786_c0_seq1	GO:0055085;GO:0016021;GO:0048527;GO:0010167;GO:0015706
comp5134_c0_seq1	GO:0008152;GO:0003824
comp4064_c0_seq2	GO:0005730;GO:0030529;GO:0016604;GO:0003676
comp1093_c1_seq4	GO:0009570
comp1825_c0_seq1	GO:0006810;GO:0016021;GO:0009536;GO:0005886;GO:0005778
comp6768_c0_seq1	GO:0016787
comp1258_c0_seq2	GO:0016706;GO:0005506;GO:0055114
comp19048_c0_seq2	GO:0003677;GO:0003887;GO:0006260;GO:0042575
comp5617_c0_seq4	GO:0006694;GO:0008299;GO:0016310;GO:0005524;GO:0042803;GO:0004163
comp7978_c0_seq1	GO:0004674;GO:0005524;GO:0009069;GO:0006468
comp18735_c0_seq1	GO:0042967;GO:0009536;GO:0008080
comp53_c0_seq2	GO:0006950
comp17478_c0_seq1	GO:0005524;GO:0006119;GO:0006754;GO:0046872;GO:0009651;GO:0016021;GO:0006200;GO:0008553;GO:0015992;GO:0005886
comp26886_c0_seq1	GO:0005783;GO:0020037;GO:0005506;GO:0016021;GO:0004768;GO:0006633;GO:0055114
comp853_c0_seq1	GO:0008762;GO:0009826;GO:0016132;GO:0050660;GO:0009416;GO:0055114;GO:0005773;GO:0006040;GO:0016021;GO:0005516;GO:0005886
comp4749_c0_seq1	GO:0004674;GO:0005524;GO:0009069;GO:0006468;GO:0005886
comp17788_c0_seq1	GO:0045298;GO:0051015;GO:0030036;GO:0008017;GO:0009556;GO:0009524;GO:0004721;GO:0006470;GO:0005819;GO:0009574
comp14772_c0_seq4	GO:0018788;GO:0019381;GO:0016810
comp12588_c0_seq5	GO:0055085;GO:0016021;GO:0006812;GO:0008324
comp1756_c0_seq10	GO:0004672;GO:0016023;GO:0005488
comp9925_c0_seq1	GO:0055114;GO:0016491
comp7307_c0_seq8	GO:0042937;GO:0006807;GO:0042939;GO:0042938;GO:0016021;GO:0042936;GO:0009860;GO:0005886
comp10529_c0_seq1	GO:0016020;GO:0009664;GO:0009505;GO:0009506;GO:0008233;GO:0080167;GO:0042545
comp6152_c0_seq2	GO:0032588;GO:0007264;GO:0019900;GO:0005525;GO:0015031;GO:0005886
comp715_c0_seq1	GO:0000287;GO:0008152;GO:0010333
comp8839_c0_seq1	GO:0006979;GO:0010287;GO:0000166;GO:0016853;GO:0009579
comp13834_c0_seq1	GO:0009536
comp6859_c0_seq2	GO:0055085;GO:0016021;GO:0044464;GO:0016491;GO:0022891
comp84_c0_seq1	GO:0009506;GO:0005774;GO:0042254;GO:0005618;GO:0005794;GO:0006412;GO:0003735;GO:0022627;GO:0005739;GO:0005886;GO:0009507
comp308_c1_seq1	GO:0005739
comp1146_c0_seq2	GO:0005634;GO:0000785;GO:0003682;GO:0005829;GO:0010224
comp9643_c0_seq1	GO:0016301
comp9761_c0_seq1	GO:0016787
comp9871_c0_seq3	GO:0005634;GO:0016740;GO:0005886
comp628_c0_seq5	GO:0005982;GO:0005985;GO:0008810
comp3384_c0_seq1	GO:0005524;GO:0006754;GO:0006119;GO:0046872;GO:0009651;GO:0016021;GO:0006200;GO:0008553;GO:0015992;GO:0005886
comp9169_c0_seq1	GO:0009941
comp23311_c0_seq1	GO:0005622;GO:0008270;GO:0003676
comp1756_c0_seq12	GO:0005488;GO:0016772
comp2460_c0_seq1	GO:0003779;GO:0000902;GO:0007010
comp16505_c0_seq1	GO:0009414;GO:0009501;GO:0042802;GO:0009266;GO:0005975;GO:0008184;GO:0030170;GO:0009570
comp4047_c0_seq1	GO:0016844;GO:0005774;GO:0005783;GO:0042432;GO:0009821;GO:0016114;GO:0009507
comp9466_c0_seq1	GO:0006522;GO:0006531;GO:0004056;GO:0042450;GO:0006164;GO:0006560;GO:0009570
comp5498_c0_seq1	GO:0005634;GO:0003723;GO:0005524;GO:0008026
comp18581_c0_seq1	GO:0043169;GO:0042371;GO:0052689;GO:0044238
comp925_c0_seq1	GO:0009611;GO:0003677;GO:0046982;GO:0006334;GO:0005618;GO:0005730;GO:0009294;GO:0009617;GO:0000786
comp14637_c0_seq2	GO:0006804;GO:0006979;GO:0046872;GO:0020037;GO:0004601;GO:0055114
comp13479_c0_seq1	GO:0016023
comp105_c0_seq1	GO:0016020;GO:0042254;GO:0009506;GO:0005730;GO:0006412;GO:0022625;GO:0003735
comp4346_c0_seq3	GO:0006525;GO:0004814;GO:0005524;GO:0005739;GO:0006420;GO:0006560;GO:0009507
comp12399_c0_seq1	GO:0006605;GO:0043231;GO:0072594;GO:0006996;GO:0044444
comp3149_c0_seq11	GO:0046274;GO:0048046;GO:0052716;GO:0005507;GO:0055114;GO:0046688
comp31059_c0_seq1	GO:0046872
comp5884_c0_seq1	GO:0042254;GO:0015934;GO:0006412;GO:0005739;GO:0003735
comp9561_c0_seq1	GO:0005634
comp8204_c0_seq3	GO:0005524;GO:0007346;GO:0009616;GO:0009909;GO:0016567;GO:0050826;GO:0005737;GO:0009640;GO:0010267;GO:0010228;GO:0010182;GO:0016233;GO:0000911;GO:0006302;GO:0008270;GO:0000226;GO:0035196;GO:0009845;GO:0007267;GO:0010048;GO:0004518;GO:0009933;GO:0019915;GO:0030870;GO:0006606;GO:0090305;GO:0006312;GO:0010162;GO:0009560;GO:0009793
comp1121_c0_seq1	GO:0046872;GO:0005576
comp5785_c0_seq2	GO:0016020;GO:0006810;GO:0006955;GO:0008219;GO:0005215
comp778_c0_seq1	GO:0003677;GO:0005667;GO:0006355;GO:0045449;GO:0003700
comp10644_c0_seq1	GO:0009555;GO:0006334;GO:0009933;GO:0005678;GO:0008283;GO:0010026;GO:0005515;GO:0000166;GO:0031507;GO:0000724;GO:0048366
comp7573_c0_seq2	GO:0016874
comp17592_c0_seq2	GO:0048831;GO:0005488;GO:0010029;GO:0080022;GO:0031537;GO:0009736;GO:0010380;GO:0000160;GO:0005667;GO:0045449;GO:0000156;GO:0003700
comp15261_c0_seq2	GO:0007623;GO:0006355;GO:0005622
comp7766_c0_seq2	GO:0005488
comp7070_c0_seq1	GO:0003723;GO:0005524;GO:0005730;GO:0009536;GO:0005777;GO:0005886;GO:0008026
comp1917_c0_seq1	GO:0006457;GO:0005783;GO:0005515;GO:0009506;GO:0034620;GO:0070417;GO:0034605;GO:0005886
comp4940_c0_seq1	GO:0006804;GO:0006979;GO:0006749;GO:0004602;GO:0055114
comp10263_c0_seq2	GO:0055085;GO:0005524;GO:0042626;GO:0015916;GO:0006635;GO:0046861;GO:0010030;GO:0016021;GO:0006200
comp3651_c1_seq2	GO:0055085;GO:0006857
comp3587_c1_seq1	GO:0019852;GO:0016020;GO:0020037;GO:0016688;GO:0055114;GO:0006979;GO:0006804;GO:0005739;GO:0009507
comp27618_c0_seq1	GO:0004252;GO:0006508;GO:0070008
comp16699_c0_seq1	GO:0006355;GO:0009410;GO:0009909;GO:0009627;GO:0005737;GO:0046983;GO:0009863;GO:0005667;GO:0043565;GO:0045449;GO:0003700
comp670_c0_seq1	GO:0009789;GO:0010427;GO:0005634;GO:0006950
comp4510_c0_seq1	GO:0006904
comp9196_c0_seq1	GO:0005634;GO:0009585;GO:0000166;GO:0048366;GO:0010099;GO:0048573;GO:0003676
comp2897_c0_seq1	GO:0016491
comp13985_c0_seq5	GO:0008270
comp3057_c0_seq3	GO:0005634;GO:0004652;GO:0003723;GO:0043631;GO:0006351
comp10809_c0_seq1	GO:0008643;GO:0005887;GO:0051119
comp8718_c0_seq1	GO:0006355;GO:0010025;GO:0003968;GO:0010363;GO:0060148;GO:0010310;GO:0006144;GO:0006612;GO:0000165;GO:0005634;GO:0009862;GO:0035304;GO:0003676;GO:0009867;GO:0009615;GO:0009617;GO:0031379;GO:0031348
comp3605_c0_seq1	GO:0005634;GO:0003677;GO:0006355;GO:0048731
comp23642_c0_seq1	GO:0009647;GO:0005634;GO:0003680;GO:0009640;GO:0010228
comp8964_c0_seq3	GO:0009535
comp5233_c0_seq1	GO:0016868
comp3727_c0_seq3	GO:0005634;GO:0046872;GO:0006499;GO:0006487;GO:0009610
comp7128_c0_seq1	GO:0008287;GO:0005634;GO:0006470;GO:0008420;GO:0000775;GO:0005737
comp2322_c0_seq2	GO:0006486;GO:0030246;GO:0005794;GO:0016021;GO:0005739;GO:0008378
comp16917_c0_seq4	GO:0000166;GO:0006259;GO:0008026
comp8215_c0_seq1	GO:0006833;GO:0005783;GO:0048513;GO:0009506;GO:0006096;GO:0007030;GO:0016023;GO:0005773;GO:0004190;GO:0009266;GO:0006972;GO:0046686;GO:0006623;GO:0006508;GO:0005829;GO:0005576;GO:0009651
comp8374_c0_seq1	GO:0009932;GO:0044424;GO:0016310;GO:0007275;GO:0016301;GO:0016773;GO:0048588;GO:0000904
comp18690_c0_seq1	GO:0003917;GO:0009536;GO:0005694;GO:0006265
comp12853_c0_seq6	GO:0050896
comp25434_c0_seq1	GO:0006810;GO:0046872
comp12130_c0_seq2	GO:0044424;GO:0005509
comp1239_c0_seq3	GO:0032440;GO:0009094;GO:0006571;GO:0000162;GO:0004834;GO:0055114;GO:0006979;GO:0009684;GO:0009651;GO:0005886;GO:0030170;GO:0009570
comp17599_c0_seq4	GO:0016020;GO:0071944;GO:0016772
comp4118_c0_seq1	GO:0005774;GO:0006950;GO:0005739;GO:0005886
comp25166_c0_seq1	GO:0003723;GO:0009902;GO:0019288;GO:0046686;GO:0006412;GO:0009941;GO:0042744;GO:0034660;GO:0016117;GO:0010027;GO:0009570
comp18267_c0_seq4	GO:0005634;GO:0005524;GO:0006520;GO:0046854;GO:0005829;GO:0005975;GO:0016308;GO:0005886
comp7599_c0_seq1	GO:0009332;GO:0005524;GO:0004819;GO:0015994;GO:0006424;GO:0006425;GO:0004818
comp13315_c0_seq1	GO:0051213
comp573_c0_seq1	GO:0016020
comp9574_c0_seq3	GO:0007169;GO:0030246;GO:0004674;GO:0005524;GO:0009069;GO:0006468;GO:0004714
comp5958_c0_seq7	GO:0050896;GO:0046983
comp8523_c0_seq2	GO:0003677;GO:0000785;GO:0003682
[truncated: 17,832 more rows]
