# Supplementary material for: De Novo Characterization of a Cephalotaxus hainanensis Transcriptome and Genes Related to Paclitaxel Biosynthesis
Source: PLoS One. 2014 Sep 9;9(9):e106900. doi: 10.1371/journal.pone.0106900 (PMC4159234; doi:10.1371/journal.pone.0106900)
Supplement: Table S4 — KEGG pathway analysis of all unigenes in C. hainanensis transcriptome. (XLS) [file pone.0106900.s004.xls]

## Sheet: Sheet1
Table S4. KEGG pathway analysis of all unigenes in C. hainanensis transcriptome
Query	Ko id(Gene id)	Ko name(Gene name)	hyperlink	Paths
comp0_c0_seq1	K03113	EIF1, SUI1	http://www.genome.jp/dbget-bin/www_bget?ko:K03113	path:ko03013
comp10001_c0_seq1	K00254	DHODH	http://www.genome.jp/dbget-bin/www_bget?ko:K00254	path:ko00240;path:ko01100
comp10012_c0_seq1	K03115	CSNK2B	http://www.genome.jp/dbget-bin/www_bget?ko:K03115	path:ko03008;path:ko04310;path:ko04520;path:ko04530;path:ko04712;path:ko05162;path:ko05168
comp10013_c0_seq1	K03131	TAF6	http://www.genome.jp/dbget-bin/www_bget?ko:K03131	path:ko03022;path:ko05168
comp10013_c0_seq2	K03131	TAF6	http://www.genome.jp/dbget-bin/www_bget?ko:K03131	path:ko03022;path:ko05168
comp10016_c0_seq1	K12869	CRN, CRNKL1, CLF1, SYF3	http://www.genome.jp/dbget-bin/www_bget?ko:K12869	path:ko03040
comp10020_c0_seq1	K09755	CYP84A, F5H	http://www.genome.jp/dbget-bin/www_bget?ko:K09755	path:ko00940;path:ko01100;path:ko01110
comp10020_c0_seq2	K09755	CYP84A, F5H	http://www.genome.jp/dbget-bin/www_bget?ko:K09755	path:ko00940;path:ko01100;path:ko01110
comp10023_c0_seq1	K00430	E1.11.1.7	http://www.genome.jp/dbget-bin/www_bget?ko:K00430	path:ko00360;path:ko00680;path:ko00940;path:ko01100;path:ko01110
comp10023_c0_seq2	K00430	E1.11.1.7	http://www.genome.jp/dbget-bin/www_bget?ko:K00430	path:ko00360;path:ko00680;path:ko00940;path:ko01100;path:ko01110
comp10023_c0_seq3	K00430	E1.11.1.7	http://www.genome.jp/dbget-bin/www_bget?ko:K00430	path:ko00360;path:ko00680;path:ko00940;path:ko01100;path:ko01110
comp10028_c0_seq1	K03107	SRP68	http://www.genome.jp/dbget-bin/www_bget?ko:K03107	path:ko03060
comp10032_c0_seq1	K01188	E3.2.1.21	http://www.genome.jp/dbget-bin/www_bget?ko:K01188	path:ko00460;path:ko00500;path:ko00940;path:ko01100;path:ko01110
comp10037_c0_seq1	K00939	E2.7.4.3, adk	http://www.genome.jp/dbget-bin/www_bget?ko:K00939	path:ko00230;path:ko01100;path:ko01110
comp10048_c0_seq1	K03517	nadA	http://www.genome.jp/dbget-bin/www_bget?ko:K03517	path:ko00760;path:ko01100
comp10048_c0_seq2	K03517	nadA	http://www.genome.jp/dbget-bin/www_bget?ko:K03517	path:ko00760;path:ko01100
comp10048_c0_seq3	K03517	nadA	http://www.genome.jp/dbget-bin/www_bget?ko:K03517	path:ko00760;path:ko01100
comp1004_c0_seq1	K03283	HSPA1_8	http://www.genome.jp/dbget-bin/www_bget?ko:K03283	path:ko03040;path:ko04010;path:ko04141;path:ko04144;path:ko04612;path:ko05134;path:ko05145;path:ko05162;path:ko05164
comp1004_c0_seq2	K03283	HSPA1_8	http://www.genome.jp/dbget-bin/www_bget?ko:K03283	path:ko03040;path:ko04010;path:ko04141;path:ko04144;path:ko04612;path:ko05134;path:ko05145;path:ko05162;path:ko05164
comp10054_c0_seq2	K01188	E3.2.1.21	http://www.genome.jp/dbget-bin/www_bget?ko:K01188	path:ko00460;path:ko00500;path:ko00940;path:ko01100;path:ko01110
comp10054_c0_seq3	K01188	E3.2.1.21	http://www.genome.jp/dbget-bin/www_bget?ko:K01188	path:ko00460;path:ko00500;path:ko00940;path:ko01100;path:ko01110
comp10054_c0_seq4	K01188	E3.2.1.21	http://www.genome.jp/dbget-bin/www_bget?ko:K01188	path:ko00460;path:ko00500;path:ko00940;path:ko01100;path:ko01110
comp10054_c0_seq5	K01188	E3.2.1.21	http://www.genome.jp/dbget-bin/www_bget?ko:K01188	path:ko00460;path:ko00500;path:ko00940;path:ko01100;path:ko01110
comp10054_c0_seq6	K01188	E3.2.1.21	http://www.genome.jp/dbget-bin/www_bget?ko:K01188	path:ko00460;path:ko00500;path:ko00940;path:ko01100;path:ko01110
comp1005_c0_seq3	K06689	UBE2D_E, UBC4, UBC5	http://www.genome.jp/dbget-bin/www_bget?ko:K06689	path:ko04120;path:ko04141
comp1005_c0_seq4	K06689	UBE2D_E, UBC4, UBC5	http://www.genome.jp/dbget-bin/www_bget?ko:K06689	path:ko04120;path:ko04141
comp10062_c0_seq1	K03849	ALG8	http://www.genome.jp/dbget-bin/www_bget?ko:K03849	path:ko00510;path:ko01100
comp10062_c0_seq2	K03849	ALG8	http://www.genome.jp/dbget-bin/www_bget?ko:K03849	path:ko00510;path:ko01100
comp10062_c0_seq3	K03849	ALG8	http://www.genome.jp/dbget-bin/www_bget?ko:K03849	path:ko00510;path:ko01100
comp10064_c0_seq1	K12607	CNOT10	http://www.genome.jp/dbget-bin/www_bget?ko:K12607	path:ko03018
comp10065_c0_seq1	K14489	AHK2_3_4	http://www.genome.jp/dbget-bin/www_bget?ko:K14489	path:ko04075
comp10068_c0_seq3	K05387	GRIF	http://www.genome.jp/dbget-bin/www_bget?ko:K05387
comp1006_c0_seq1	K02693	psaE	http://www.genome.jp/dbget-bin/www_bget?ko:K02693	path:ko00195;path:ko01100
comp10079_c0_seq1	K00558	E2.1.1.37, DNMT, dcm	http://www.genome.jp/dbget-bin/www_bget?ko:K00558	path:ko00270;path:ko01100
comp10093_c0_seq1	K01303	APEH	http://www.genome.jp/dbget-bin/www_bget?ko:K01303
comp10103_c0_seq1	K02492	hemA	http://www.genome.jp/dbget-bin/www_bget?ko:K02492	path:ko00860;path:ko01100;path:ko01110
comp10105_c0_seq1	K13998	DHFR-TS	http://www.genome.jp/dbget-bin/www_bget?ko:K13998	path:ko00240;path:ko00670;path:ko00790;path:ko01100
comp10105_c0_seq2	K13998	DHFR-TS	http://www.genome.jp/dbget-bin/www_bget?ko:K13998	path:ko00240;path:ko00670;path:ko00790;path:ko01100
comp10105_c0_seq3	K13998	DHFR-TS	http://www.genome.jp/dbget-bin/www_bget?ko:K13998	path:ko00240;path:ko00670;path:ko00790;path:ko01100
comp10105_c0_seq4	K13998	DHFR-TS	http://www.genome.jp/dbget-bin/www_bget?ko:K13998	path:ko00240;path:ko00670;path:ko00790;path:ko01100
comp10113_c0_seq1	K01082	E3.1.3.7, cysQ, MET22, BPNT1	http://www.genome.jp/dbget-bin/www_bget?ko:K01082	path:ko00920;path:ko01100;path:ko01120
comp10116_c0_seq1	K11446	JARID1	http://www.genome.jp/dbget-bin/www_bget?ko:K11446
comp10119_c0_seq1	K06995	K06995	http://www.genome.jp/dbget-bin/www_bget?ko:K06995
comp10126_c0_seq1	K00891	E2.7.1.71, aroK, aroL	http://www.genome.jp/dbget-bin/www_bget?ko:K00891	path:ko00400;path:ko01100;path:ko01110
comp1012_c0_seq1	K00121	frmA, ADH5, adhC	http://www.genome.jp/dbget-bin/www_bget?ko:K00121	path:ko00010;path:ko00071;path:ko00350;path:ko00625;path:ko00626;path:ko00680;path:ko00830;path:ko00980;path:ko00982;path:ko01100;path:ko01110;path:ko01120
comp10135_c0_seq1	K08857	NEK	http://www.genome.jp/dbget-bin/www_bget?ko:K08857
comp10137_c0_seq1	K01262	pepP	http://www.genome.jp/dbget-bin/www_bget?ko:K01262
comp10139_c0_seq1	K10143	RFWD2, COP1	http://www.genome.jp/dbget-bin/www_bget?ko:K10143	path:ko04115;path:ko04120
comp1013_c0_seq1	K09584	PDIA6, TXNDC7	http://www.genome.jp/dbget-bin/www_bget?ko:K09584	path:ko04141
comp10145_c0_seq1	K04505	PSEN1, PS1	http://www.genome.jp/dbget-bin/www_bget?ko:K04505	path:ko04310;path:ko04330;path:ko04722;path:ko05010
comp10146_c0_seq1	K15106	SLC25A14_30	http://www.genome.jp/dbget-bin/www_bget?ko:K15106
comp10146_c0_seq2	K15106	SLC25A14_30	http://www.genome.jp/dbget-bin/www_bget?ko:K15106
comp10146_c0_seq3	K15106	SLC25A14_30	http://www.genome.jp/dbget-bin/www_bget?ko:K15106
comp10147_c0_seq1	K03456	PPP2R1	http://www.genome.jp/dbget-bin/www_bget?ko:K03456	path:ko03015;path:ko04111;path:ko04113;path:ko04114;path:ko04310;path:ko04350;path:ko04530;path:ko04728;path:ko04730;path:ko05142;path:ko05160
comp10147_c0_seq2	K03456	PPP2R1	http://www.genome.jp/dbget-bin/www_bget?ko:K03456	path:ko03015;path:ko04111;path:ko04113;path:ko04114;path:ko04310;path:ko04350;path:ko04530;path:ko04728;path:ko04730;path:ko05142;path:ko05160
comp10154_c0_seq1	K02293	PDS, crtP	http://www.genome.jp/dbget-bin/www_bget?ko:K02293	path:ko00906;path:ko01100;path:ko01110
comp10154_c0_seq2	K02293	PDS, crtP	http://www.genome.jp/dbget-bin/www_bget?ko:K02293	path:ko00906;path:ko01100;path:ko01110
comp10156_c0_seq1	K09648	IMP2	http://www.genome.jp/dbget-bin/www_bget?ko:K09648	path:ko03060
comp10156_c0_seq2	K09648	IMP2	http://www.genome.jp/dbget-bin/www_bget?ko:K09648	path:ko03060
comp1015_c0_seq1	K13993	HSP20	http://www.genome.jp/dbget-bin/www_bget?ko:K13993	path:ko04141
comp10161_c0_seq1	K01897	ACSL, fadD	http://www.genome.jp/dbget-bin/www_bget?ko:K01897	path:ko00071;path:ko01100;path:ko03320;path:ko04146;path:ko04920
comp10161_c0_seq2	K01897	ACSL, fadD	http://www.genome.jp/dbget-bin/www_bget?ko:K01897	path:ko00071;path:ko01100;path:ko03320;path:ko04146;path:ko04920
comp10161_c0_seq3	K01897	ACSL, fadD	http://www.genome.jp/dbget-bin/www_bget?ko:K01897	path:ko00071;path:ko01100;path:ko03320;path:ko04146;path:ko04920
comp10161_c0_seq4	K01897	ACSL, fadD	http://www.genome.jp/dbget-bin/www_bget?ko:K01897	path:ko00071;path:ko01100;path:ko03320;path:ko04146;path:ko04920
comp10161_c0_seq5	K01897	ACSL, fadD	http://www.genome.jp/dbget-bin/www_bget?ko:K01897	path:ko00071;path:ko01100;path:ko03320;path:ko04146;path:ko04920
comp10163_c0_seq1	K15777	DOPA	http://www.genome.jp/dbget-bin/www_bget?ko:K15777	path:ko00965
comp10163_c0_seq2	K15777	DOPA	http://www.genome.jp/dbget-bin/www_bget?ko:K15777	path:ko00965
comp10165_c0_seq1	K05756	ARPC3	http://www.genome.jp/dbget-bin/www_bget?ko:K05756	path:ko04666;path:ko04810;path:ko05100;path:ko05130;path:ko05131;path:ko05132
comp10169_c0_seq1	K01595	ppc	http://www.genome.jp/dbget-bin/www_bget?ko:K01595	path:ko00620;path:ko00680;path:ko00710;path:ko00720;path:ko01100;path:ko01120
comp10169_c0_seq2	K01595	ppc	http://www.genome.jp/dbget-bin/www_bget?ko:K01595	path:ko00620;path:ko00680;path:ko00710;path:ko00720;path:ko01100;path:ko01120
comp10173_c0_seq1	K08150	SLC2A13, ITR	http://www.genome.jp/dbget-bin/www_bget?ko:K08150
comp10173_c0_seq2	K08150	SLC2A13, ITR	http://www.genome.jp/dbget-bin/www_bget?ko:K08150
comp10186_c0_seq1	K14424	SMO2	http://www.genome.jp/dbget-bin/www_bget?ko:K14424	path:ko00100;path:ko01100
comp10195_c0_seq1	K13953	adhP	http://www.genome.jp/dbget-bin/www_bget?ko:K13953	path:ko00010;path:ko00071;path:ko00350;path:ko00625;path:ko00626;path:ko00830;path:ko00980;path:ko00982;path:ko01100;path:ko01110;path:ko01120
comp10195_c0_seq3	K13953	adhP	http://www.genome.jp/dbget-bin/www_bget?ko:K13953	path:ko00010;path:ko00071;path:ko00350;path:ko00625;path:ko00626;path:ko00830;path:ko00980;path:ko00982;path:ko01100;path:ko01110;path:ko01120
comp10195_c0_seq4	K13953	adhP	http://www.genome.jp/dbget-bin/www_bget?ko:K13953	path:ko00010;path:ko00071;path:ko00350;path:ko00625;path:ko00626;path:ko00830;path:ko00980;path:ko00982;path:ko01100;path:ko01110;path:ko01120
comp10196_c0_seq1	K03013	RPB5, POLR2E	http://www.genome.jp/dbget-bin/www_bget?ko:K03013	path:ko00230;path:ko00240;path:ko01100;path:ko03020;path:ko04623;path:ko05016
comp10197_c0_seq1	K00939	E2.7.4.3, adk	http://www.genome.jp/dbget-bin/www_bget?ko:K00939	path:ko00230;path:ko01100;path:ko01110
comp1019_c0_seq1	K07304	msrA	http://www.genome.jp/dbget-bin/www_bget?ko:K07304
comp10201_c0_seq1	K00938	E2.7.4.2, mvaK2	http://www.genome.jp/dbget-bin/www_bget?ko:K00938	path:ko00900;path:ko01100;path:ko01110
comp10204_c0_seq1	K12620	LSM1	http://www.genome.jp/dbget-bin/www_bget?ko:K12620	path:ko03018
comp1020_c0_seq1	K11826	AP2M1	http://www.genome.jp/dbget-bin/www_bget?ko:K11826	path:ko04144;path:ko04721;path:ko04961;path:ko05016
comp10215_c0_seq1	K00774	PARP16	http://www.genome.jp/dbget-bin/www_bget?ko:K00774
comp10216_c0_seq2	K00924	E2.7.1.-	http://www.genome.jp/dbget-bin/www_bget?ko:K00924
comp10216_c1_seq1	K13420	FLS2	http://www.genome.jp/dbget-bin/www_bget?ko:K13420	path:ko04626
comp10219_c0_seq1	K06950	K06950	http://www.genome.jp/dbget-bin/www_bget?ko:K06950
comp10221_c0_seq1	K13789	GGPS	http://www.genome.jp/dbget-bin/www_bget?ko:K13789	path:ko00900;path:ko01100;path:ko01110
comp10224_c0_seq2	K01184	E3.2.1.15	http://www.genome.jp/dbget-bin/www_bget?ko:K01184	path:ko00040;path:ko00500;path:ko01100
comp10227_c0_seq1	K04082	hscB, HSCB, HSC20	http://www.genome.jp/dbget-bin/www_bget?ko:K04082
comp10228_c0_seq1	K07897	RAB7A	http://www.genome.jp/dbget-bin/www_bget?ko:K07897	path:ko04144;path:ko04145;path:ko05132;path:ko05146;path:ko05152
comp10230_c0_seq1	K13422	MYC2	http://www.genome.jp/dbget-bin/www_bget?ko:K13422	path:ko04075;path:ko04626
comp10232_c0_seq1	K11838	USP7, UBP15	http://www.genome.jp/dbget-bin/www_bget?ko:K11838	path:ko05168
comp10232_c0_seq2	K11838	USP7, UBP15	http://www.genome.jp/dbget-bin/www_bget?ko:K11838	path:ko05168
comp10232_c0_seq3	K11838	USP7, UBP15	http://www.genome.jp/dbget-bin/www_bget?ko:K11838	path:ko05168
comp10236_c0_seq1	K03111	ssb	http://www.genome.jp/dbget-bin/www_bget?ko:K03111	path:ko03030;path:ko03430;path:ko03440
comp1023_c0_seq1	K07977	ARF	http://www.genome.jp/dbget-bin/www_bget?ko:K07977
comp10240_c0_seq1	K15710	SHPRH	http://www.genome.jp/dbget-bin/www_bget?ko:K15710
comp10240_c0_seq2	K15710	SHPRH	http://www.genome.jp/dbget-bin/www_bget?ko:K15710
comp10253_c0_seq1	K01104	E3.1.3.48	http://www.genome.jp/dbget-bin/www_bget?ko:K01104
comp10254_c0_seq1	K03848	ALG6	http://www.genome.jp/dbget-bin/www_bget?ko:K03848	path:ko00510;path:ko01100
comp10254_c0_seq2	K03848	ALG6	http://www.genome.jp/dbget-bin/www_bget?ko:K03848	path:ko00510;path:ko01100
comp10255_c0_seq1	K13130	SIP1, GEMIN2	http://www.genome.jp/dbget-bin/www_bget?ko:K13130	path:ko03013
comp10258_c0_seq1	K15109	SLC25A20_29, CACT, CACL, CRC1	http://www.genome.jp/dbget-bin/www_bget?ko:K15109
comp10258_c0_seq2	K15109	SLC25A20_29, CACT, CACL, CRC1	http://www.genome.jp/dbget-bin/www_bget?ko:K15109
comp10260_c0_seq1	K11976	RNF216	http://www.genome.jp/dbget-bin/www_bget?ko:K11976
comp10260_c0_seq2	K11976	RNF216	http://www.genome.jp/dbget-bin/www_bget?ko:K11976
comp10260_c0_seq3	K11976	RNF216	http://www.genome.jp/dbget-bin/www_bget?ko:K11976
comp10260_c0_seq4	K11976	RNF216	http://www.genome.jp/dbget-bin/www_bget?ko:K11976
comp10261_c0_seq1	K12197	CHMP1, VPS46, DID2	http://www.genome.jp/dbget-bin/www_bget?ko:K12197	path:ko04144
comp10262_c0_seq2	K00924	E2.7.1.-	http://www.genome.jp/dbget-bin/www_bget?ko:K00924
comp10266_c0_seq1	K00036	G6PD, zwf	http://www.genome.jp/dbget-bin/www_bget?ko:K00036	path:ko00030;path:ko00480;path:ko01100;path:ko01110;path:ko01120
comp10274_c0_seq1	K01662	dxs	http://www.genome.jp/dbget-bin/www_bget?ko:K01662	path:ko00900;path:ko01100;path:ko01110
comp10274_c0_seq2	K01662	dxs	http://www.genome.jp/dbget-bin/www_bget?ko:K01662	path:ko00900;path:ko01100;path:ko01110
comp10276_c0_seq1	K09422	MYBP	http://www.genome.jp/dbget-bin/www_bget?ko:K09422
comp10279_c0_seq1	K13424	WRKY33	http://www.genome.jp/dbget-bin/www_bget?ko:K13424	path:ko04626
comp10279_c0_seq2	K13424	WRKY33	http://www.genome.jp/dbget-bin/www_bget?ko:K13424	path:ko04626
comp10280_c0_seq1	K15272	SLC35A1_2_3	http://www.genome.jp/dbget-bin/www_bget?ko:K15272
comp10280_c0_seq2	K15272	SLC35A1_2_3	http://www.genome.jp/dbget-bin/www_bget?ko:K15272
comp10280_c0_seq5	K15272	SLC35A1_2_3	http://www.genome.jp/dbget-bin/www_bget?ko:K15272
comp10281_c0_seq1	K05692	ACTB_G1	http://www.genome.jp/dbget-bin/www_bget?ko:K05692	path:ko04145;path:ko04510;path:ko04520;path:ko04530;path:ko04670;path:ko04745;path:ko04810;path:ko05100;path:ko05110;path:ko05130;path:ko05131;path:ko05132;path:ko05164;path:ko05410;path:ko05412;path:ko05414;path:ko05416
comp10283_c0_seq1	K07297	ADIPOR	http://www.genome.jp/dbget-bin/www_bget?ko:K07297	path:ko04920
comp10283_c0_seq2	K07297	ADIPOR	http://www.genome.jp/dbget-bin/www_bget?ko:K07297	path:ko04920
comp10284_c0_seq1	K13125	NOSIP	http://www.genome.jp/dbget-bin/www_bget?ko:K13125
comp10290_c0_seq1	K06892	K06892	http://www.genome.jp/dbget-bin/www_bget?ko:K06892
comp1029_c0_seq1	K09872	PIP	http://www.genome.jp/dbget-bin/www_bget?ko:K09872
comp102_c0_seq1	K07374	TUBA	http://www.genome.jp/dbget-bin/www_bget?ko:K07374	path:ko04145;path:ko04540;path:ko05130
comp102_c0_seq2	K07374	TUBA	http://www.genome.jp/dbget-bin/www_bget?ko:K07374	path:ko04145;path:ko04540;path:ko05130
comp102_c0_seq3	K07374	TUBA	http://www.genome.jp/dbget-bin/www_bget?ko:K07374	path:ko04145;path:ko04540;path:ko05130
comp10301_c0_seq1	K14852	RRS1	http://www.genome.jp/dbget-bin/www_bget?ko:K14852
comp10302_c0_seq1	K01530	E3.6.3.1	http://www.genome.jp/dbget-bin/www_bget?ko:K01530
comp10302_c0_seq2	K01530	E3.6.3.1	http://www.genome.jp/dbget-bin/www_bget?ko:K01530
comp10302_c0_seq3	K01530	E3.6.3.1	http://www.genome.jp/dbget-bin/www_bget?ko:K01530
comp10302_c0_seq4	K01530	E3.6.3.1	http://www.genome.jp/dbget-bin/www_bget?ko:K01530
comp10304_c0_seq1	K12185	VPS37	http://www.genome.jp/dbget-bin/www_bget?ko:K12185	path:ko04144
comp10308_c0_seq2	K06689	UBE2D_E, UBC4, UBC5	http://www.genome.jp/dbget-bin/www_bget?ko:K06689	path:ko04120;path:ko04141
comp10310_c0_seq1	K12462	ARHGDI, RHOGDI	http://www.genome.jp/dbget-bin/www_bget?ko:K12462	path:ko04722;path:ko04962
comp10310_c0_seq2	K12462	ARHGDI, RHOGDI	http://www.genome.jp/dbget-bin/www_bget?ko:K12462	path:ko04722;path:ko04962
comp10311_c0_seq1	K03327	TC.MATE, SLC47A, norM, mdtK, dinF	http://www.genome.jp/dbget-bin/www_bget?ko:K03327
comp10311_c0_seq2	K03327	TC.MATE, SLC47A, norM, mdtK, dinF	http://www.genome.jp/dbget-bin/www_bget?ko:K03327
comp10311_c0_seq3	K03327	TC.MATE, SLC47A, norM, mdtK, dinF	http://www.genome.jp/dbget-bin/www_bget?ko:K03327
comp10311_c0_seq4	K03327	TC.MATE, SLC47A, norM, mdtK, dinF	http://www.genome.jp/dbget-bin/www_bget?ko:K03327
comp10313_c0_seq1	K14313	NUP35, NUP53	http://www.genome.jp/dbget-bin/www_bget?ko:K14313	path:ko03013
comp10314_c0_seq1	K03024	RPC31, POLR3G	http://www.genome.jp/dbget-bin/www_bget?ko:K03024	path:ko00230;path:ko00240;path:ko01100;path:ko03020;path:ko04623
comp10314_c0_seq2	K03024	RPC31, POLR3G	http://www.genome.jp/dbget-bin/www_bget?ko:K03024	path:ko00230;path:ko00240;path:ko01100;path:ko03020;path:ko04623
comp10315_c0_seq1	K11416	SIRT6, SIR2L6	http://www.genome.jp/dbget-bin/www_bget?ko:K11416
comp10315_c0_seq2	K11416	SIRT6, SIR2L6	http://www.genome.jp/dbget-bin/www_bget?ko:K11416
comp10316_c0_seq1	K01792	E5.1.3.15	http://www.genome.jp/dbget-bin/www_bget?ko:K01792	path:ko00010;path:ko01100;path:ko01110;path:ko01120
comp10316_c0_seq2	K01792	E5.1.3.15	http://www.genome.jp/dbget-bin/www_bget?ko:K01792	path:ko00010;path:ko01100;path:ko01110;path:ko01120
comp1031_c0_seq1	K14709	SLC39A1_2_3, ZIP1_2_3	http://www.genome.jp/dbget-bin/www_bget?ko:K14709
comp1031_c0_seq2	K14709	SLC39A1_2_3, ZIP1_2_3	http://www.genome.jp/dbget-bin/www_bget?ko:K14709
comp10320_c0_seq1	K11293	HIRA, HIR1	http://www.genome.jp/dbget-bin/www_bget?ko:K11293
comp10323_c0_seq1	K15171	SUPT4H1, SPT4	http://www.genome.jp/dbget-bin/www_bget?ko:K15171
comp10337_c0_seq1	K03008	RPB11, POLR2J	http://www.genome.jp/dbget-bin/www_bget?ko:K03008	path:ko00230;path:ko00240;path:ko01100;path:ko03020;path:ko05016
comp1033_c0_seq1	K05863	SLC25A4S, ANT	http://www.genome.jp/dbget-bin/www_bget?ko:K05863	path:ko04020;path:ko05012;path:ko05016;path:ko05166
comp10342_c0_seq1	K09659	DPM3	http://www.genome.jp/dbget-bin/www_bget?ko:K09659	path:ko00510;path:ko01100
comp10343_c0_seq1	K15332	TRMT2A	http://www.genome.jp/dbget-bin/www_bget?ko:K15332
comp10343_c0_seq2	K15332	TRMT2A	http://www.genome.jp/dbget-bin/www_bget?ko:K15332
comp10345_c0_seq1	K00430	E1.11.1.7	http://www.genome.jp/dbget-bin/www_bget?ko:K00430	path:ko00360;path:ko00680;path:ko00940;path:ko01100;path:ko01110
comp10352_c0_seq1	K11592	DICER1, DCR1	http://www.genome.jp/dbget-bin/www_bget?ko:K11592
comp10352_c0_seq2	K11592	DICER1, DCR1	http://www.genome.jp/dbget-bin/www_bget?ko:K11592
comp1035_c0_seq1	K02138	ATPeFD, ATP5H	http://www.genome.jp/dbget-bin/www_bget?ko:K02138	path:ko00190;path:ko01100;path:ko05010;path:ko05012;path:ko05016
comp10371_c0_seq1	K04728	ATM, TEL1	http://www.genome.jp/dbget-bin/www_bget?ko:K04728	path:ko04110;path:ko04115;path:ko04210;path:ko05166;path:ko05202
comp10375_c0_seq1	K15501	PPP6R3, SAPS3	http://www.genome.jp/dbget-bin/www_bget?ko:K15501
comp10375_c0_seq2	K15501	PPP6R3, SAPS3	http://www.genome.jp/dbget-bin/www_bget?ko:K15501
comp10380_c0_seq1	K14837	NOP12	http://www.genome.jp/dbget-bin/www_bget?ko:K14837
comp10386_c0_seq1	K12236	NFX1	http://www.genome.jp/dbget-bin/www_bget?ko:K12236
comp10386_c0_seq2	K12236	NFX1	http://www.genome.jp/dbget-bin/www_bget?ko:K12236
comp10388_c0_seq1	K03283	HSPA1_8	http://www.genome.jp/dbget-bin/www_bget?ko:K03283	path:ko03040;path:ko04010;path:ko04141;path:ko04144;path:ko04612;path:ko05134;path:ko05145;path:ko05162;path:ko05164
comp10394_c0_seq1	K02438	glgX	http://www.genome.jp/dbget-bin/www_bget?ko:K02438
comp10394_c0_seq2	K02438	glgX	http://www.genome.jp/dbget-bin/www_bget?ko:K02438
comp10397_c0_seq1	K01228	GCS1	http://www.genome.jp/dbget-bin/www_bget?ko:K01228	path:ko00510;path:ko01100;path:ko04141
comp10397_c0_seq2	K01228	GCS1	http://www.genome.jp/dbget-bin/www_bget?ko:K01228	path:ko00510;path:ko01100;path:ko04141
comp10402_c0_seq1	K08269	ULK, ATG1	http://www.genome.jp/dbget-bin/www_bget?ko:K08269	path:ko04140;path:ko04150
comp10403_c0_seq1	K15200	GTF3C2	http://www.genome.jp/dbget-bin/www_bget?ko:K15200
comp10403_c0_seq2	K15200	GTF3C2	http://www.genome.jp/dbget-bin/www_bget?ko:K15200
comp10415_c0_seq1	K04392	RAC1	http://www.genome.jp/dbget-bin/www_bget?ko:K04392	path:ko04010;path:ko04062;path:ko04145;path:ko04310;path:ko04360;path:ko04370;path:ko04380;path:ko04510;path:ko04520;path:ko04620;path:ko04650;path:ko04662;path:ko04664;path:ko04666;path:ko04670;path:ko04722;path:ko04810;path:ko04972;path:ko05014;path:ko05100;path:ko05120;path:ko05131;path:ko05132;path:ko05200;path:ko05210;path:ko05211;path:ko05212;path:ko05416
comp10415_c0_seq2	K04392	RAC1	http://www.genome.jp/dbget-bin/www_bget?ko:K04392	path:ko04010;path:ko04062;path:ko04145;path:ko04310;path:ko04360;path:ko04370;path:ko04380;path:ko04510;path:ko04520;path:ko04620;path:ko04650;path:ko04662;path:ko04664;path:ko04666;path:ko04670;path:ko04722;path:ko04810;path:ko04972;path:ko05014;path:ko05100;path:ko05120;path:ko05131;path:ko05132;path:ko05200;path:ko05210;path:ko05211;path:ko05212;path:ko05416
comp1041_c0_seq1	K12471	EPN	http://www.genome.jp/dbget-bin/www_bget?ko:K12471	path:ko04144
comp1041_c0_seq2	K12471	EPN	http://www.genome.jp/dbget-bin/www_bget?ko:K12471	path:ko04144
comp10423_c0_seq3	K03549	kup	http://www.genome.jp/dbget-bin/www_bget?ko:K03549
comp10428_c0_seq1	K01756	E4.3.2.2, purB	http://www.genome.jp/dbget-bin/www_bget?ko:K01756	path:ko00230;path:ko00250;path:ko01100;path:ko01110
comp10428_c0_seq2	K01756	E4.3.2.2, purB	http://www.genome.jp/dbget-bin/www_bget?ko:K01756	path:ko00230;path:ko00250;path:ko01100;path:ko01110
comp10428_c0_seq3	K01756	E4.3.2.2, purB	http://www.genome.jp/dbget-bin/www_bget?ko:K01756	path:ko00230;path:ko00250;path:ko01100;path:ko01110
comp10437_c0_seq1	K07195	EXOC7, EXO70	http://www.genome.jp/dbget-bin/www_bget?ko:K07195	path:ko04910
comp10437_c0_seq2	K07195	EXOC7, EXO70	http://www.genome.jp/dbget-bin/www_bget?ko:K07195	path:ko04910
comp1043_c0_seq1	K02946	RP-S10, rpsJ	http://www.genome.jp/dbget-bin/www_bget?ko:K02946	path:ko03010
comp10443_c0_seq1	K15176	CTR9	http://www.genome.jp/dbget-bin/www_bget?ko:K15176
comp10444_c0_seq1	K14558	PWP2, UTP1	http://www.genome.jp/dbget-bin/www_bget?ko:K14558	path:ko03008
comp10451_c0_seq1	K14309	NUP93	http://www.genome.jp/dbget-bin/www_bget?ko:K14309	path:ko03013
comp10451_c0_seq2	K14309	NUP93	http://www.genome.jp/dbget-bin/www_bget?ko:K14309	path:ko03013
comp10452_c0_seq1	K15402	CYP86B1	http://www.genome.jp/dbget-bin/www_bget?ko:K15402	path:ko00073
comp10458_c1_seq1	K03575	mutY	http://www.genome.jp/dbget-bin/www_bget?ko:K03575	path:ko03410
comp1045_c0_seq1	K13199	SERBP1	http://www.genome.jp/dbget-bin/www_bget?ko:K13199
comp10464_c0_seq1	K03283	HSPA1_8	http://www.genome.jp/dbget-bin/www_bget?ko:K03283	path:ko03040;path:ko04010;path:ko04141;path:ko04144;path:ko04612;path:ko05134;path:ko05145;path:ko05162;path:ko05164
comp10464_c0_seq2	K03283	HSPA1_8	http://www.genome.jp/dbget-bin/www_bget?ko:K03283	path:ko03040;path:ko04010;path:ko04141;path:ko04144;path:ko04612;path:ko05134;path:ko05145;path:ko05162;path:ko05164
comp10464_c0_seq3	K03283	HSPA1_8	http://www.genome.jp/dbget-bin/www_bget?ko:K03283	path:ko03040;path:ko04010;path:ko04141;path:ko04144;path:ko04612;path:ko05134;path:ko05145;path:ko05162;path:ko05164
comp10469_c0_seq1	K03844	ALG11	http://www.genome.jp/dbget-bin/www_bget?ko:K03844	path:ko00510;path:ko00513;path:ko01100
comp10469_c0_seq2	K03844	ALG11	http://www.genome.jp/dbget-bin/www_bget?ko:K03844	path:ko00510;path:ko00513;path:ko01100
comp1046_c0_seq1	K02934	RP-L6e, RPL6	http://www.genome.jp/dbget-bin/www_bget?ko:K02934	path:ko03010
comp10473_c0_seq1	K06678	YCG1, CAPG	http://www.genome.jp/dbget-bin/www_bget?ko:K06678	path:ko04111
comp10473_c0_seq2	K06678	YCG1, CAPG	http://www.genome.jp/dbget-bin/www_bget?ko:K06678	path:ko04111
comp10485_c0_seq1	K14799	TSR1	http://www.genome.jp/dbget-bin/www_bget?ko:K14799
comp10485_c0_seq2	K14799	TSR1	http://www.genome.jp/dbget-bin/www_bget?ko:K14799
comp10486_c0_seq1	K01092	E3.1.3.25, IMPA, suhB	http://www.genome.jp/dbget-bin/www_bget?ko:K01092	path:ko00521;path:ko00562;path:ko01100;path:ko01110;path:ko04070
comp10487_c0_seq4	K11131	DKC1, NOLA4, CBF5	http://www.genome.jp/dbget-bin/www_bget?ko:K11131	path:ko03008
comp10493_c0_seq1	K03841	FBP, fbp	http://www.genome.jp/dbget-bin/www_bget?ko:K03841	path:ko00010;path:ko00030;path:ko00051;path:ko00680;path:ko00710;path:ko01100;path:ko01110;path:ko01120;path:ko04910
comp10493_c0_seq2	K03841	FBP, fbp	http://www.genome.jp/dbget-bin/www_bget?ko:K03841	path:ko00010;path:ko00030;path:ko00051;path:ko00680;path:ko00710;path:ko01100;path:ko01110;path:ko01120;path:ko04910
comp10498_c0_seq1	K09753	CCR	http://www.genome.jp/dbget-bin/www_bget?ko:K09753	path:ko00940;path:ko01100;path:ko01110
comp1049_c0_seq1	K12451	UER1	http://www.genome.jp/dbget-bin/www_bget?ko:K12451	path:ko00520;path:ko00523
comp104_c0_seq1	K02997	RP-S9e, RPS9	http://www.genome.jp/dbget-bin/www_bget?ko:K02997	path:ko03010
comp10501_c0_seq1	K03847	ALG12	http://www.genome.jp/dbget-bin/www_bget?ko:K03847	path:ko00510;path:ko00513;path:ko01100
comp10502_c0_seq1	K02830	HRAD1, RAD17	http://www.genome.jp/dbget-bin/www_bget?ko:K02830	path:ko04111;path:ko04113
comp10502_c0_seq2	K02830	HRAD1, RAD17	http://www.genome.jp/dbget-bin/www_bget?ko:K02830	path:ko04111;path:ko04113
comp10505_c0_seq1	K03679	RRP4, EXOSC2	http://www.genome.jp/dbget-bin/www_bget?ko:K03679	path:ko03018
comp10507_c0_seq1	K15718	LOX1_5	http://www.genome.jp/dbget-bin/www_bget?ko:K15718	path:ko00591
comp1050_c0_seq1	K00033	E1.1.1.44, PGD, gnd	http://www.genome.jp/dbget-bin/www_bget?ko:K00033	path:ko00030;path:ko00480;path:ko01100;path:ko01110;path:ko01120
comp10512_c0_seq1	K02945	RP-S1, rpsA	http://www.genome.jp/dbget-bin/www_bget?ko:K02945	path:ko03010
comp10512_c0_seq2	K02945	RP-S1, rpsA	http://www.genome.jp/dbget-bin/www_bget?ko:K02945	path:ko03010
comp10518_c0_seq1	K10570	ERCC8, CKN1, CSA	http://www.genome.jp/dbget-bin/www_bget?ko:K10570	path:ko03420;path:ko04120
comp10518_c0_seq2	K10570	ERCC8, CKN1, CSA	http://www.genome.jp/dbget-bin/www_bget?ko:K10570	path:ko03420;path:ko04120
comp10518_c0_seq3	K10570	ERCC8, CKN1, CSA	http://www.genome.jp/dbget-bin/www_bget?ko:K10570	path:ko03420;path:ko04120
comp1051_c0_seq1	K03246	EIF3I	http://www.genome.jp/dbget-bin/www_bget?ko:K03246	path:ko03013
comp1051_c0_seq2	K03246	EIF3I	http://www.genome.jp/dbget-bin/www_bget?ko:K03246	path:ko03013
comp1051_c0_seq3	K03246	EIF3I	http://www.genome.jp/dbget-bin/www_bget?ko:K03246	path:ko03013
comp10520_c0_seq1	K01307	GGH	http://www.genome.jp/dbget-bin/www_bget?ko:K01307	path:ko00790
comp10524_c0_seq1	K03665	hflX	http://www.genome.jp/dbget-bin/www_bget?ko:K03665
comp10524_c0_seq2	K03665	hflX	http://www.genome.jp/dbget-bin/www_bget?ko:K03665
comp10526_c0_seq1	K12737	SDCCAG10	http://www.genome.jp/dbget-bin/www_bget?ko:K12737
comp10527_c0_seq1	K07195	EXOC7, EXO70	http://www.genome.jp/dbget-bin/www_bget?ko:K07195	path:ko04910
comp1052_c0_seq1	K09843	E1.14.13.93	http://www.genome.jp/dbget-bin/www_bget?ko:K09843	path:ko00906
comp10531_c0_seq1	K03136	TFIIE1, GTF2E1, TFA1, tfe	http://www.genome.jp/dbget-bin/www_bget?ko:K03136	path:ko03022
comp10534_c0_seq1	K05692	ACTB_G1	http://www.genome.jp/dbget-bin/www_bget?ko:K05692	path:ko04145;path:ko04510;path:ko04520;path:ko04530;path:ko04670;path:ko04745;path:ko04810;path:ko05100;path:ko05110;path:ko05130;path:ko05131;path:ko05132;path:ko05164;path:ko05410;path:ko05412;path:ko05414;path:ko05416
comp10537_c0_seq1	K14677	ACY1	http://www.genome.jp/dbget-bin/www_bget?ko:K14677	path:ko00330;path:ko01100;path:ko01110
comp10537_c0_seq2	K14677	ACY1	http://www.genome.jp/dbget-bin/www_bget?ko:K14677	path:ko00330;path:ko01100;path:ko01110
comp10542_c0_seq1	K10990	RMI1, BRAP75	http://www.genome.jp/dbget-bin/www_bget?ko:K10990	path:ko03460
comp10544_c0_seq1	K06067	HDAC1_2	http://www.genome.jp/dbget-bin/www_bget?ko:K06067	path:ko04110;path:ko04330;path:ko05016;path:ko05200;path:ko05202;path:ko05220
comp10549_c0_seq3	K03469	E3.1.26.4A, RNASEH1, rnhA	http://www.genome.jp/dbget-bin/www_bget?ko:K03469	path:ko03030
comp10549_c0_seq5	K03469	E3.1.26.4A, RNASEH1, rnhA	http://www.genome.jp/dbget-bin/www_bget?ko:K03469	path:ko03030
comp10549_c0_seq6	K03469	E3.1.26.4A, RNASEH1, rnhA	http://www.genome.jp/dbget-bin/www_bget?ko:K03469	path:ko03030
comp10549_c0_seq7	K03469	E3.1.26.4A, RNASEH1, rnhA	http://www.genome.jp/dbget-bin/www_bget?ko:K03469	path:ko03030
comp10549_c0_seq8	K03469	E3.1.26.4A, RNASEH1, rnhA	http://www.genome.jp/dbget-bin/www_bget?ko:K03469	path:ko03030
comp10549_c0_seq9	K03469	E3.1.26.4A, RNASEH1, rnhA	http://www.genome.jp/dbget-bin/www_bget?ko:K03469	path:ko03030
comp10550_c0_seq1	K02178	BUB1	http://www.genome.jp/dbget-bin/www_bget?ko:K02178	path:ko04110;path:ko04111;path:ko04113;path:ko04114;path:ko04914
comp10552_c0_seq1	K08818	CDC2L	http://www.genome.jp/dbget-bin/www_bget?ko:K08818
comp10552_c0_seq2	K08818	CDC2L	http://www.genome.jp/dbget-bin/www_bget?ko:K08818
comp10552_c0_seq3	K08818	CDC2L	http://www.genome.jp/dbget-bin/www_bget?ko:K08818
comp10552_c0_seq4	K08818	CDC2L	http://www.genome.jp/dbget-bin/www_bget?ko:K08818
comp10552_c0_seq5	K08818	CDC2L	http://www.genome.jp/dbget-bin/www_bget?ko:K08818
comp10552_c0_seq6	K08818	CDC2L	http://www.genome.jp/dbget-bin/www_bget?ko:K08818
comp10552_c0_seq7	K08818	CDC2L	http://www.genome.jp/dbget-bin/www_bget?ko:K08818
comp10552_c0_seq8	K08818	CDC2L	http://www.genome.jp/dbget-bin/www_bget?ko:K08818
comp1055_c0_seq6	K15639	CYP734A1, BAS1	http://www.genome.jp/dbget-bin/www_bget?ko:K15639	path:ko00905
comp1055_c0_seq8	K15639	CYP734A1, BAS1	http://www.genome.jp/dbget-bin/www_bget?ko:K15639	path:ko00905
comp10563_c0_seq1	K15634	gpmB	http://www.genome.jp/dbget-bin/www_bget?ko:K15634	path:ko00010;path:ko00260;path:ko00680;path:ko01100;path:ko01110;path:ko01120
comp10564_c0_seq1	K14515	EBF1_2	http://www.genome.jp/dbget-bin/www_bget?ko:K14515	path:ko04075
comp10564_c0_seq2	K14515	EBF1_2	http://www.genome.jp/dbget-bin/www_bget?ko:K14515	path:ko04075
comp10566_c0_seq1	K08675	PRSS15, PIM1	http://www.genome.jp/dbget-bin/www_bget?ko:K08675
comp10567_c1_seq1	K01580	E4.1.1.15, gadB, gadA, GAD	http://www.genome.jp/dbget-bin/www_bget?ko:K01580	path:ko00250;path:ko00410;path:ko00430;path:ko00650;path:ko01100;path:ko01110;path:ko04727;path:ko04940
comp10567_c1_seq2	K01580	E4.1.1.15, gadB, gadA, GAD	http://www.genome.jp/dbget-bin/www_bget?ko:K01580	path:ko00250;path:ko00410;path:ko00430;path:ko00650;path:ko01100;path:ko01110;path:ko04727;path:ko04940
comp10568_c0_seq1	K09422	MYBP	http://www.genome.jp/dbget-bin/www_bget?ko:K09422
comp10568_c0_seq2	K09422	MYBP	http://www.genome.jp/dbget-bin/www_bget?ko:K09422
comp10568_c0_seq3	K09422	MYBP	http://www.genome.jp/dbget-bin/www_bget?ko:K09422
comp10571_c0_seq1	K11578	ZW10	http://www.genome.jp/dbget-bin/www_bget?ko:K11578
comp10575_c0_seq2	K11592	DICER1, DCR1	http://www.genome.jp/dbget-bin/www_bget?ko:K11592
comp10575_c0_seq3	K11592	DICER1, DCR1	http://www.genome.jp/dbget-bin/www_bget?ko:K11592
comp10577_c0_seq1	K08825	DYRK	http://www.genome.jp/dbget-bin/www_bget?ko:K08825
comp10588_c0_seq2	K01301	E3.4.17.21	http://www.genome.jp/dbget-bin/www_bget?ko:K01301
comp10588_c0_seq3	K01301	E3.4.17.21	http://www.genome.jp/dbget-bin/www_bget?ko:K01301
comp10596_c0_seq1	K00586	E2.1.1.98, dph5	http://www.genome.jp/dbget-bin/www_bget?ko:K00586
comp10596_c0_seq2	K00586	E2.1.1.98, dph5	http://www.genome.jp/dbget-bin/www_bget?ko:K00586
comp10598_c0_seq1	K10401	KIF18_19	http://www.genome.jp/dbget-bin/www_bget?ko:K10401
comp1059_c0_seq1	K12891	SFRS2	http://www.genome.jp/dbget-bin/www_bget?ko:K12891	path:ko03040;path:ko05168
comp1059_c0_seq2	K12891	SFRS2	http://www.genome.jp/dbget-bin/www_bget?ko:K12891	path:ko03040;path:ko05168
comp105_c0_seq1	K02900	RP-L27Ae, RPL27A	http://www.genome.jp/dbget-bin/www_bget?ko:K02900	path:ko03010
comp105_c0_seq2	K02900	RP-L27Ae, RPL27A	http://www.genome.jp/dbget-bin/www_bget?ko:K02900	path:ko03010
comp105_c0_seq3	K02900	RP-L27Ae, RPL27A	http://www.genome.jp/dbget-bin/www_bget?ko:K02900	path:ko03010
comp105_c0_seq4	K02900	RP-L27Ae, RPL27A	http://www.genome.jp/dbget-bin/www_bget?ko:K02900	path:ko03010
comp1060_c0_seq1	K09873	TIP	http://www.genome.jp/dbget-bin/www_bget?ko:K09873
comp10613_c0_seq1	K15264	NSUN5, WBSCR20	http://www.genome.jp/dbget-bin/www_bget?ko:K15264
comp10615_c0_seq1	K11584	PPP2R5	http://www.genome.jp/dbget-bin/www_bget?ko:K11584	path:ko03015;path:ko04113;path:ko04114;path:ko04310;path:ko04728
comp10624_c0_seq1	K08869	ADCK, ABC1	http://www.genome.jp/dbget-bin/www_bget?ko:K08869
comp10624_c0_seq2	K08869	ADCK, ABC1	http://www.genome.jp/dbget-bin/www_bget?ko:K08869
comp10632_c0_seq1	K00261	E1.4.1.3	http://www.genome.jp/dbget-bin/www_bget?ko:K00261	path:ko00250;path:ko00330;path:ko00471;path:ko00910;path:ko01100;path:ko04964
comp10637_c0_seq2	K11498	CENPE	http://www.genome.jp/dbget-bin/www_bget?ko:K11498
comp10641_c0_seq1	K00514	ZDS, crtQ	http://www.genome.jp/dbget-bin/www_bget?ko:K00514	path:ko00906;path:ko01100;path:ko01110
comp10644_c0_seq1	K10751	CHAF1B	http://www.genome.jp/dbget-bin/www_bget?ko:K10751
comp10654_c0_seq1	K05350	bglB	http://www.genome.jp/dbget-bin/www_bget?ko:K05350	path:ko00460;path:ko00500;path:ko00940;path:ko01100;path:ko01110
comp10655_c0_seq1	K09839	VDE, NPQ1	http://www.genome.jp/dbget-bin/www_bget?ko:K09839	path:ko00906;path:ko01100;path:ko01110
comp10656_c0_seq1	K06980	K06980	http://www.genome.jp/dbget-bin/www_bget?ko:K06980
comp10658_c0_seq1	K03351	APC4	http://www.genome.jp/dbget-bin/www_bget?ko:K03351	path:ko04110;path:ko04111;path:ko04113;path:ko04114;path:ko04120;path:ko04914;path:ko05166
comp10661_c0_seq1	K13946	AUX1, LAX	http://www.genome.jp/dbget-bin/www_bget?ko:K13946	path:ko04075
comp10661_c0_seq2	K13946	AUX1, LAX	http://www.genome.jp/dbget-bin/www_bget?ko:K13946	path:ko04075
comp10661_c0_seq3	K13946	AUX1, LAX	http://www.genome.jp/dbget-bin/www_bget?ko:K13946	path:ko04075
comp10661_c0_seq4	K13946	AUX1, LAX	http://www.genome.jp/dbget-bin/www_bget?ko:K13946	path:ko04075
comp10663_c0_seq1	K12815	DHX38, PRP16	http://www.genome.jp/dbget-bin/www_bget?ko:K12815	path:ko03040
comp10666_c0_seq1	K03070	secA	http://www.genome.jp/dbget-bin/www_bget?ko:K03070	path:ko03060;path:ko03070
comp10667_c0_seq1	K14777	DDX47, RRP3	http://www.genome.jp/dbget-bin/www_bget?ko:K14777
comp10667_c0_seq2	K14777	DDX47, RRP3	http://www.genome.jp/dbget-bin/www_bget?ko:K14777
comp10671_c0_seq1	K00031	IDH1, IDH2, icd	http://www.genome.jp/dbget-bin/www_bget?ko:K00031	path:ko00020;path:ko00480;path:ko00720;path:ko01100;path:ko01110;path:ko01120;path:ko04146
comp10676_c0_seq1	K12599	SKI2, SKIV2L	http://www.genome.jp/dbget-bin/www_bget?ko:K12599	path:ko03018
comp10677_c0_seq1	K01599	hemE, UROD	http://www.genome.jp/dbget-bin/www_bget?ko:K01599	path:ko00860;path:ko01100;path:ko01110
comp10678_c0_seq1	K03564	BCP, PRXQ, DOT5	http://www.genome.jp/dbget-bin/www_bget?ko:K03564
comp1067_c0_seq1	K11251	H2A	http://www.genome.jp/dbget-bin/www_bget?ko:K11251	path:ko05322
comp10684_c0_seq1	K03178	UBE1, UBA1	http://www.genome.jp/dbget-bin/www_bget?ko:K03178	path:ko04120;path:ko05012
comp10686_c0_seq1	K10999	CESA	http://www.genome.jp/dbget-bin/www_bget?ko:K10999
comp10693_c0_seq1	K13513	LCLAT1, AGPAT8	http://www.genome.jp/dbget-bin/www_bget?ko:K13513	path:ko00561;path:ko00564;path:ko01100
comp10693_c0_seq2	K13513	LCLAT1, AGPAT8	http://www.genome.jp/dbget-bin/www_bget?ko:K13513	path:ko00561;path:ko00564;path:ko01100
comp10693_c0_seq3	K13513	LCLAT1, AGPAT8	http://www.genome.jp/dbget-bin/www_bget?ko:K13513	path:ko00561;path:ko00564;path:ko01100
comp10697_c0_seq1	K05289	GAA1	http://www.genome.jp/dbget-bin/www_bget?ko:K05289	path:ko00563;path:ko01100
comp10698_c0_seq1	K07195	EXOC7, EXO70	http://www.genome.jp/dbget-bin/www_bget?ko:K07195	path:ko04910
comp10699_c0_seq1	K01456	E3.5.1.52, NGLY1, PNG1	http://www.genome.jp/dbget-bin/www_bget?ko:K01456	path:ko04141
comp106_c0_seq1	K08967	mtnD, mtnZ, ADI1	http://www.genome.jp/dbget-bin/www_bget?ko:K08967	path:ko00270;path:ko01100
comp10705_c0_seq1	K05391	CNGF	http://www.genome.jp/dbget-bin/www_bget?ko:K05391	path:ko04626
comp10710_c0_seq1	K11649	SMARCC	http://www.genome.jp/dbget-bin/www_bget?ko:K11649
comp10710_c0_seq2	K11649	SMARCC	http://www.genome.jp/dbget-bin/www_bget?ko:K11649
comp10714_c0_seq1	K03327	TC.MATE, SLC47A, norM, mdtK, dinF	http://www.genome.jp/dbget-bin/www_bget?ko:K03327
comp10714_c0_seq2	K03327	TC.MATE, SLC47A, norM, mdtK, dinF	http://www.genome.jp/dbget-bin/www_bget?ko:K03327
comp10714_c0_seq3	K03327	TC.MATE, SLC47A, norM, mdtK, dinF	http://www.genome.jp/dbget-bin/www_bget?ko:K03327
comp10718_c0_seq1	K04713	SUR2	http://www.genome.jp/dbget-bin/www_bget?ko:K04713	path:ko00600;path:ko01100
comp1072_c0_seq1	K00131	E1.2.1.9, gapN	http://www.genome.jp/dbget-bin/www_bget?ko:K00131	path:ko00010;path:ko01100;path:ko01120
comp10730_c0_seq1	K13175	THOC6	http://www.genome.jp/dbget-bin/www_bget?ko:K13175	path:ko03013
comp10732_c0_seq1	K13103	TFIP11	http://www.genome.jp/dbget-bin/www_bget?ko:K13103
comp10732_c0_seq2	K13103	TFIP11	http://www.genome.jp/dbget-bin/www_bget?ko:K13103
comp10734_c0_seq1	K01772	hemH, FECH	http://www.genome.jp/dbget-bin/www_bget?ko:K01772	path:ko00860;path:ko01100;path:ko01110
comp10734_c0_seq2	K01772	hemH, FECH	http://www.genome.jp/dbget-bin/www_bget?ko:K01772	path:ko00860;path:ko01100;path:ko01110
comp10740_c0_seq1	K08735	MSH2	http://www.genome.jp/dbget-bin/www_bget?ko:K08735	path:ko03430;path:ko05200;path:ko05210
comp10747_c0_seq1	K05868	CCNB	http://www.genome.jp/dbget-bin/www_bget?ko:K05868	path:ko04110;path:ko04115;path:ko04914
comp1074_c0_seq1	K07513	ACAA1	http://www.genome.jp/dbget-bin/www_bget?ko:K07513	path:ko00071;path:ko00280;path:ko00362;path:ko00592;path:ko01040;path:ko01100;path:ko01110;path:ko01120;path:ko03320;path:ko04146
comp10750_c0_seq1	K07019	K07019	http://www.genome.jp/dbget-bin/www_bget?ko:K07019
comp10757_c0_seq1	K13151	SNUPN, RNUT1	http://www.genome.jp/dbget-bin/www_bget?ko:K13151	path:ko03013
comp10762_c0_seq1	K10643	CNOT4, NOT4, MOT2	http://www.genome.jp/dbget-bin/www_bget?ko:K10643	path:ko03018
comp10764_c0_seq1	K06100	SYMPK	http://www.genome.jp/dbget-bin/www_bget?ko:K06100	path:ko03015;path:ko04530
comp10769_c0_seq1	K13947	PIN	http://www.genome.jp/dbget-bin/www_bget?ko:K13947
comp10774_c0_seq1	K02519	infB, MTIF2	http://www.genome.jp/dbget-bin/www_bget?ko:K02519
comp10774_c0_seq2	K02519	infB, MTIF2	http://www.genome.jp/dbget-bin/www_bget?ko:K02519
comp10774_c0_seq3	K02519	infB, MTIF2	http://www.genome.jp/dbget-bin/www_bget?ko:K02519
comp10774_c0_seq4	K02519	infB, MTIF2	http://www.genome.jp/dbget-bin/www_bget?ko:K02519
comp10781_c0_seq3	K15031	MTERF	http://www.genome.jp/dbget-bin/www_bget?ko:K15031
comp10787_c0_seq1	K06111	EXOC4, SEC8L1	http://www.genome.jp/dbget-bin/www_bget?ko:K06111	path:ko04530
comp1078_c0_seq1	K05770	BZRP	http://www.genome.jp/dbget-bin/www_bget?ko:K05770	path:ko04080;path:ko05166
comp10794_c0_seq1	K05292	PIGT	http://www.genome.jp/dbget-bin/www_bget?ko:K05292	path:ko00563;path:ko01100
comp10794_c0_seq2	K05292	PIGT	http://www.genome.jp/dbget-bin/www_bget?ko:K05292	path:ko00563;path:ko01100
comp10796_c0_seq1	K02350	POLZ1, rev3	http://www.genome.jp/dbget-bin/www_bget?ko:K02350	path:ko01100;path:ko03460
comp10802_c0_seq1	K12735	PPIL4	http://www.genome.jp/dbget-bin/www_bget?ko:K12735
comp10805_c0_seq1	K15397	KCS	http://www.genome.jp/dbget-bin/www_bget?ko:K15397	path:ko00062
comp10806_c0_seq1	K14169	CTU2, NCS2	http://www.genome.jp/dbget-bin/www_bget?ko:K14169	path:ko04122
comp10808_c0_seq1	K11159	K11159	http://www.genome.jp/dbget-bin/www_bget?ko:K11159
comp10809_c0_seq1	K15382	SLC50A, SWEET	http://www.genome.jp/dbget-bin/www_bget?ko:K15382
comp10809_c0_seq2	K15382	SLC50A, SWEET	http://www.genome.jp/dbget-bin/www_bget?ko:K15382
comp10813_c0_seq1	K03177	truB, PUS4, TRUB1	http://www.genome.jp/dbget-bin/www_bget?ko:K03177
comp1081_c0_seq1	K03238	EIF2S2	http://www.genome.jp/dbget-bin/www_bget?ko:K03238	path:ko03013
comp1081_c0_seq2	K03238	EIF2S2	http://www.genome.jp/dbget-bin/www_bget?ko:K03238	path:ko03013
comp10829_c0_seq1	K04123	KAO	http://www.genome.jp/dbget-bin/www_bget?ko:K04123	path:ko00904;path:ko01100;path:ko01110
comp1082_c0_seq1	K00545	COMT	http://www.genome.jp/dbget-bin/www_bget?ko:K00545	path:ko00140;path:ko00350;path:ko00965;path:ko01100;path:ko04728
comp1082_c0_seq3	K00545	COMT	http://www.genome.jp/dbget-bin/www_bget?ko:K00545	path:ko00140;path:ko00350;path:ko00965;path:ko01100;path:ko04728
comp1082_c0_seq4	K00545	COMT	http://www.genome.jp/dbget-bin/www_bget?ko:K00545	path:ko00140;path:ko00350;path:ko00965;path:ko01100;path:ko04728
comp1082_c0_seq5	K00545	COMT	http://www.genome.jp/dbget-bin/www_bget?ko:K00545	path:ko00140;path:ko00350;path:ko00965;path:ko01100;path:ko04728
comp10832_c0_seq1	K01653	E2.2.1.6S, ilvH, ilvN	http://www.genome.jp/dbget-bin/www_bget?ko:K01653	path:ko00290;path:ko00650;path:ko00660;path:ko00770;path:ko01100;path:ko01110
comp10832_c0_seq2	K01653	E2.2.1.6S, ilvH, ilvN	http://www.genome.jp/dbget-bin/www_bget?ko:K01653	path:ko00290;path:ko00650;path:ko00660;path:ko00770;path:ko01100;path:ko01110
comp10839_c0_seq1	K15272	SLC35A1_2_3	http://www.genome.jp/dbget-bin/www_bget?ko:K15272
comp10839_c0_seq2	K15272	SLC35A1_2_3	http://www.genome.jp/dbget-bin/www_bget?ko:K15272
comp1083_c0_seq1	K15283	SLC35E1	http://www.genome.jp/dbget-bin/www_bget?ko:K15283
comp10866_c0_seq1	K10755	RFC2_4	http://www.genome.jp/dbget-bin/www_bget?ko:K10755	path:ko03030;path:ko03420;path:ko03430
comp10869_c0_seq1	K01431	E3.5.1.6	http://www.genome.jp/dbget-bin/www_bget?ko:K01431	path:ko00240;path:ko00410;path:ko00770;path:ko00983;path:ko01100
comp10886_c0_seq1	K14780	DHX37, DHR1	http://www.genome.jp/dbget-bin/www_bget?ko:K14780
comp10886_c0_seq2	K14780	DHX37, DHR1	http://www.genome.jp/dbget-bin/www_bget?ko:K14780
comp10887_c0_seq1	K03144	TFIIH4, GTF2H4, TFB2	http://www.genome.jp/dbget-bin/www_bget?ko:K03144	path:ko03022;path:ko03420
comp10887_c0_seq2	K03144	TFIIH4, GTF2H4, TFB2	http://www.genome.jp/dbget-bin/www_bget?ko:K03144	path:ko03022;path:ko03420
comp10888_c0_seq1	K06287	maf	http://www.genome.jp/dbget-bin/www_bget?ko:K06287
comp10892_c0_seq1	K13192	RBM26	http://www.genome.jp/dbget-bin/www_bget?ko:K13192
comp10892_c0_seq2	K13192	RBM26	http://www.genome.jp/dbget-bin/www_bget?ko:K13192
comp10895_c0_seq1	K06443	lcyB, crtL1, crtY	http://www.genome.jp/dbget-bin/www_bget?ko:K06443	path:ko00906;path:ko01100;path:ko01110
comp10895_c0_seq2	K06443	lcyB, crtL1, crtY	http://www.genome.jp/dbget-bin/www_bget?ko:K06443	path:ko00906;path:ko01100;path:ko01110
comp10895_c0_seq3	K06443	lcyB, crtL1, crtY	http://www.genome.jp/dbget-bin/www_bget?ko:K06443	path:ko00906;path:ko01100;path:ko01110
comp10898_c0_seq1	K06966	K06966	http://www.genome.jp/dbget-bin/www_bget?ko:K06966
comp108_c0_seq1	K07977	ARF	http://www.genome.jp/dbget-bin/www_bget?ko:K07977
comp108_c0_seq2	K07977	ARF	http://www.genome.jp/dbget-bin/www_bget?ko:K07977
comp10904_c0_seq1	K07739	ELP3, KAT9	http://www.genome.jp/dbget-bin/www_bget?ko:K07739
comp10905_c0_seq1	K03110	ftsY	http://www.genome.jp/dbget-bin/www_bget?ko:K03110	path:ko03060;path:ko03070
comp10905_c0_seq2	K03110	ftsY	http://www.genome.jp/dbget-bin/www_bget?ko:K03110	path:ko03060;path:ko03070
comp1091_c0_seq1	K00759	E2.4.2.7, apt	http://www.genome.jp/dbget-bin/www_bget?ko:K00759	path:ko00230;path:ko01100
comp10921_c0_seq1	K13832	aroDE, DHQ-SDH	http://www.genome.jp/dbget-bin/www_bget?ko:K13832	path:ko00400;path:ko01100;path:ko01110
comp10925_c0_seq1	K14555	UTP13, TBL3	http://www.genome.jp/dbget-bin/www_bget?ko:K14555	path:ko03008
comp10928_c0_seq1	K02350	POLZ1, rev3	http://www.genome.jp/dbget-bin/www_bget?ko:K02350	path:ko01100;path:ko03460
comp10928_c0_seq2	K02350	POLZ1, rev3	http://www.genome.jp/dbget-bin/www_bget?ko:K02350	path:ko01100;path:ko03460
comp10930_c0_seq1	K06892	K06892	http://www.genome.jp/dbget-bin/www_bget?ko:K06892
comp10937_c0_seq1	K14724	SLC9A8, NHE8	http://www.genome.jp/dbget-bin/www_bget?ko:K14724
comp10939_c0_seq1	K03715	E2.4.1.46	http://www.genome.jp/dbget-bin/www_bget?ko:K03715	path:ko00561;path:ko01100
comp1093_c0_seq1	K13237	DECR2	http://www.genome.jp/dbget-bin/www_bget?ko:K13237	path:ko04146
comp1093_c1_seq1	K11279	NAP1L1, NRP	http://www.genome.jp/dbget-bin/www_bget?ko:K11279
comp1093_c1_seq2	K11279	NAP1L1, NRP	http://www.genome.jp/dbget-bin/www_bget?ko:K11279
comp1093_c1_seq5	K11279	NAP1L1, NRP	http://www.genome.jp/dbget-bin/www_bget?ko:K11279
comp1093_c1_seq6	K11279	NAP1L1, NRP	http://www.genome.jp/dbget-bin/www_bget?ko:K11279
comp10941_c0_seq1	K03919	alkB	http://www.genome.jp/dbget-bin/www_bget?ko:K03919
comp10942_c0_seq1	K03348	APC1	http://www.genome.jp/dbget-bin/www_bget?ko:K03348	path:ko04110;path:ko04111;path:ko04113;path:ko04114;path:ko04120;path:ko04914;path:ko05166
comp10944_c0_seq1	K08736	MSH3	http://www.genome.jp/dbget-bin/www_bget?ko:K08736	path:ko03430;path:ko05200;path:ko05210
comp10944_c0_seq2	K08736	MSH3	http://www.genome.jp/dbget-bin/www_bget?ko:K08736	path:ko03430;path:ko05200;path:ko05210
comp10945_c0_seq1	K09834	VTE1, SXD1	http://www.genome.jp/dbget-bin/www_bget?ko:K09834	path:ko00130;path:ko01100;path:ko01110
comp10949_c0_seq1	K03327	TC.MATE, SLC47A, norM, mdtK, dinF	http://www.genome.jp/dbget-bin/www_bget?ko:K03327
comp10950_c0_seq1	K00600	glyA, SHMT	http://www.genome.jp/dbget-bin/www_bget?ko:K00600	path:ko00260;path:ko00460;path:ko00630;path:ko00670;path:ko00680;path:ko01100;path:ko01110;path:ko01120
comp10952_c0_seq2	K01090	E3.1.3.16	http://www.genome.jp/dbget-bin/www_bget?ko:K01090
comp10953_c0_seq1	K00703	E2.4.1.21, glgA	http://www.genome.jp/dbget-bin/www_bget?ko:K00703	path:ko00500;path:ko01100
comp10959_c0_seq1	K06119	SQD2	http://www.genome.jp/dbget-bin/www_bget?ko:K06119	path:ko00561;path:ko01100
comp10964_c0_seq1	K01551	E3.6.3.16, arsA	http://www.genome.jp/dbget-bin/www_bget?ko:K01551
comp10964_c0_seq2	K01551	E3.6.3.16, arsA	http://www.genome.jp/dbget-bin/www_bget?ko:K01551
comp10977_c0_seq1	K15141	MED28	http://www.genome.jp/dbget-bin/www_bget?ko:K15141
comp10977_c0_seq3	K15141	MED28	http://www.genome.jp/dbget-bin/www_bget?ko:K15141
comp10994_c0_seq1	K13993	HSP20	http://www.genome.jp/dbget-bin/www_bget?ko:K13993	path:ko04141
comp10997_c0_seq1	K15296	NAPA, SNAPA, SEC17	http://www.genome.jp/dbget-bin/www_bget?ko:K15296	path:ko04721
comp1099_c0_seq1	K00968	E2.7.7.15, PCYT1	http://www.genome.jp/dbget-bin/www_bget?ko:K00968	path:ko00440;path:ko00564;path:ko01100
comp109_c0_seq1	K02694	psaF	http://www.genome.jp/dbget-bin/www_bget?ko:K02694	path:ko00195;path:ko01100
comp109_c1_seq1	K08509	SNAP29	http://www.genome.jp/dbget-bin/www_bget?ko:K08509	path:ko04130
comp11008_c0_seq1	K00660	E2.3.1.74, bcsA	http://www.genome.jp/dbget-bin/www_bget?ko:K00660	path:ko00941;path:ko01100;path:ko01110;path:ko04712
comp11009_c0_seq1	K13154	ZCRB1	http://www.genome.jp/dbget-bin/www_bget?ko:K13154
comp11009_c0_seq2	K13154	ZCRB1	http://www.genome.jp/dbget-bin/www_bget?ko:K13154
comp1100_c0_seq1	K03283	HSPA1_8	http://www.genome.jp/dbget-bin/www_bget?ko:K03283	path:ko03040;path:ko04010;path:ko04141;path:ko04144;path:ko04612;path:ko05134;path:ko05145;path:ko05162;path:ko05164
comp11016_c0_seq1	K02897	RP-L25, rplY	http://www.genome.jp/dbget-bin/www_bget?ko:K02897	path:ko03010
comp11016_c0_seq2	K02897	RP-L25, rplY	http://www.genome.jp/dbget-bin/www_bget?ko:K02897	path:ko03010
comp1101_c0_seq1	K14190	VTC2_5	http://www.genome.jp/dbget-bin/www_bget?ko:K14190	path:ko00053;path:ko01100;path:ko01110
comp11022_c0_seq1	K05849	SLC8A, NCX	http://www.genome.jp/dbget-bin/www_bget?ko:K05849	path:ko04020;path:ko04974
comp11023_c0_seq3	K11426	SMYD	http://www.genome.jp/dbget-bin/www_bget?ko:K11426
comp11032_c0_seq1	K15053	CHMP7	http://www.genome.jp/dbget-bin/www_bget?ko:K15053	path:ko04144
comp11034_c0_seq1	K14648	ENDOU, PP11	http://www.genome.jp/dbget-bin/www_bget?ko:K14648
comp1103_c0_seq1	K09422	MYBP	http://www.genome.jp/dbget-bin/www_bget?ko:K09422
comp11042_c0_seq2	K12118	CRY1	http://www.genome.jp/dbget-bin/www_bget?ko:K12118	path:ko04712
comp11053_c0_seq1	K13448	CML	http://www.genome.jp/dbget-bin/www_bget?ko:K13448	path:ko04626
comp11053_c0_seq2	K13448	CML	http://www.genome.jp/dbget-bin/www_bget?ko:K13448	path:ko04626
comp11054_c0_seq1	K01802	E5.2.1.8	http://www.genome.jp/dbget-bin/www_bget?ko:K01802
comp11054_c0_seq2	K01802	E5.2.1.8	http://www.genome.jp/dbget-bin/www_bget?ko:K01802
comp11056_c0_seq1	K10842	MNAT1	http://www.genome.jp/dbget-bin/www_bget?ko:K10842	path:ko03022;path:ko03420
comp11057_c0_seq1	K02202	CDK7	http://www.genome.jp/dbget-bin/www_bget?ko:K02202	path:ko03022;path:ko03420;path:ko04110
comp11057_c0_seq2	K02202	CDK7	http://www.genome.jp/dbget-bin/www_bget?ko:K02202	path:ko03022;path:ko03420;path:ko04110
comp11058_c0_seq1	K15175	CDC73	http://www.genome.jp/dbget-bin/www_bget?ko:K15175
comp11063_c0_seq1	K11000	CALS	http://www.genome.jp/dbget-bin/www_bget?ko:K11000
comp11066_c0_seq1	K13034	ATCYSC1	http://www.genome.jp/dbget-bin/www_bget?ko:K13034	path:ko00270;path:ko00460;path:ko00920;path:ko01100
comp11066_c0_seq2	K13034	ATCYSC1	http://www.genome.jp/dbget-bin/www_bget?ko:K13034	path:ko00270;path:ko00460;path:ko00920;path:ko01100
comp11066_c0_seq3	K13034	ATCYSC1	http://www.genome.jp/dbget-bin/www_bget?ko:K13034	path:ko00270;path:ko00460;path:ko00920;path:ko01100
comp11066_c0_seq4	K13034	ATCYSC1	http://www.genome.jp/dbget-bin/www_bget?ko:K13034	path:ko00270;path:ko00460;path:ko00920;path:ko01100
comp11074_c0_seq1	K12812	UAP56, BAT1, SUB2	http://www.genome.jp/dbget-bin/www_bget?ko:K12812	path:ko03013;path:ko03015;path:ko03040;path:ko05164
comp11077_c0_seq1	K12118	CRY1	http://www.genome.jp/dbget-bin/www_bget?ko:K12118	path:ko04712
comp11079_c0_seq1	K03798	ftsH, hflB	http://www.genome.jp/dbget-bin/www_bget?ko:K03798
comp11079_c0_seq2	K03798	ftsH, hflB	http://www.genome.jp/dbget-bin/www_bget?ko:K03798
comp11081_c0_seq1	K00873	PK, pyk	http://www.genome.jp/dbget-bin/www_bget?ko:K00873	path:ko00010;path:ko00230;path:ko00620;path:ko00710;path:ko01100;path:ko01110;path:ko01120;path:ko04930
comp11082_c0_seq1	K14491	ARR-B	http://www.genome.jp/dbget-bin/www_bget?ko:K14491	path:ko04075
comp11086_c0_seq1	K15601	KDM3	http://www.genome.jp/dbget-bin/www_bget?ko:K15601
comp11090_c0_seq1	K00592	E2.1.1.127	http://www.genome.jp/dbget-bin/www_bget?ko:K00592
comp11094_c0_seq1	K14767	UTP3, SAS10	http://www.genome.jp/dbget-bin/www_bget?ko:K14767
comp11097_c0_seq1	K12668	OST2, DAD1	http://www.genome.jp/dbget-bin/www_bget?ko:K12668	path:ko00510;path:ko00513;path:ko01100;path:ko04141
comp11099_c0_seq1	K13648	GAUT	http://www.genome.jp/dbget-bin/www_bget?ko:K13648	path:ko00500;path:ko00520
comp11105_c0_seq1	K14823	EBP2, EBNA1BP2	http://www.genome.jp/dbget-bin/www_bget?ko:K14823
comp11115_c0_seq1	K00606	panB	http://www.genome.jp/dbget-bin/www_bget?ko:K00606	path:ko00770;path:ko01100;path:ko01110
comp1112_c0_seq1	K15398	CYP86A4S	http://www.genome.jp/dbget-bin/www_bget?ko:K15398	path:ko00073
comp11139_c0_seq1	K00942	E2.7.4.8, gmk	http://www.genome.jp/dbget-bin/www_bget?ko:K00942	path:ko00230;path:ko01100
comp1113_c0_seq1	K15102	SLC25A3, PHC, PIC	http://www.genome.jp/dbget-bin/www_bget?ko:K15102
comp1114_c0_seq1	K03263	EIF5A	http://www.genome.jp/dbget-bin/www_bget?ko:K03263
comp11158_c0_seq1	K01265	E3.4.11.18, map	http://www.genome.jp/dbget-bin/www_bget?ko:K01265
comp11158_c0_seq2	K01265	E3.4.11.18, map	http://www.genome.jp/dbget-bin/www_bget?ko:K01265
comp11158_c0_seq3	K01265	E3.4.11.18, map	http://www.genome.jp/dbget-bin/www_bget?ko:K01265
comp11158_c0_seq4	K01265	E3.4.11.18, map	http://www.genome.jp/dbget-bin/www_bget?ko:K01265
comp1115_c0_seq1	K02437	gcvH	http://www.genome.jp/dbget-bin/www_bget?ko:K02437	path:ko00630
comp1115_c0_seq2	K02437	gcvH	http://www.genome.jp/dbget-bin/www_bget?ko:K02437	path:ko00630
comp1115_c0_seq3	K02437	gcvH	http://www.genome.jp/dbget-bin/www_bget?ko:K02437	path:ko00630
comp11161_c0_seq1	K06874	K06874	http://www.genome.jp/dbget-bin/www_bget?ko:K06874
comp11161_c0_seq2	K06874	K06874	http://www.genome.jp/dbget-bin/www_bget?ko:K06874
comp11162_c0_seq1	K11717	sufS	http://www.genome.jp/dbget-bin/www_bget?ko:K11717	path:ko00450;path:ko00730;path:ko01100
comp11164_c0_seq1	K13510	LPCAT1_2	http://www.genome.jp/dbget-bin/www_bget?ko:K13510	path:ko00564;path:ko00565;path:ko01100
comp11166_c0_seq1	K00001	E1.1.1.1, adh	http://www.genome.jp/dbget-bin/www_bget?ko:K00001	path:ko00010;path:ko00071;path:ko00350;path:ko00625;path:ko00626;path:ko00830;path:ko00980;path:ko00982;path:ko01100;path:ko01110;path:ko01120
comp1116_c0_seq1	K11805	WDR68, HAN11	http://www.genome.jp/dbget-bin/www_bget?ko:K11805
comp1116_c0_seq2	K11805	WDR68, HAN11	http://www.genome.jp/dbget-bin/www_bget?ko:K11805
comp1118_c0_seq1	K03809	wrbA	http://www.genome.jp/dbget-bin/www_bget?ko:K03809
comp1118_c0_seq2	K03809	wrbA	http://www.genome.jp/dbget-bin/www_bget?ko:K03809
comp11192_c0_seq1	K06442	tlyA	http://www.genome.jp/dbget-bin/www_bget?ko:K06442
comp11192_c0_seq2	K06442	tlyA	http://www.genome.jp/dbget-bin/www_bget?ko:K06442
comp11192_c0_seq3	K06442	tlyA	http://www.genome.jp/dbget-bin/www_bget?ko:K06442
comp11193_c0_seq1	K01551	E3.6.3.16, arsA	http://www.genome.jp/dbget-bin/www_bget?ko:K01551
comp11195_c0_seq1	K09588	CYP90A1, CPD	http://www.genome.jp/dbget-bin/www_bget?ko:K09588	path:ko00905;path:ko01110
comp11209_c0_seq1	K01662	dxs	http://www.genome.jp/dbget-bin/www_bget?ko:K01662	path:ko00900;path:ko01100;path:ko01110
comp11211_c0_seq1	K11322	EPC	http://www.genome.jp/dbget-bin/www_bget?ko:K11322
comp11212_c0_seq1	K14569	BMS1	http://www.genome.jp/dbget-bin/www_bget?ko:K14569	path:ko03008
comp11212_c0_seq2	K14569	BMS1	http://www.genome.jp/dbget-bin/www_bget?ko:K14569	path:ko03008
comp11212_c0_seq3	K14569	BMS1	http://www.genome.jp/dbget-bin/www_bget?ko:K14569	path:ko03008
comp11212_c0_seq4	K14569	BMS1	http://www.genome.jp/dbget-bin/www_bget?ko:K14569	path:ko03008
comp11212_c0_seq5	K14569	BMS1	http://www.genome.jp/dbget-bin/www_bget?ko:K14569	path:ko03008
comp11215_c0_seq1	K14554	UTP21, WDR36	http://www.genome.jp/dbget-bin/www_bget?ko:K14554	path:ko03008
comp11215_c0_seq2	K14554	UTP21, WDR36	http://www.genome.jp/dbget-bin/www_bget?ko:K14554	path:ko03008
comp11217_c0_seq1	K15402	CYP86B1	http://www.genome.jp/dbget-bin/www_bget?ko:K15402	path:ko00073
comp11218_c0_seq1	K14801	TSR4	http://www.genome.jp/dbget-bin/www_bget?ko:K14801
comp11218_c0_seq2	K14801	TSR4	http://www.genome.jp/dbget-bin/www_bget?ko:K14801
comp11222_c0_seq1	K08869	ADCK, ABC1	http://www.genome.jp/dbget-bin/www_bget?ko:K08869
comp11222_c0_seq2	K08869	ADCK, ABC1	http://www.genome.jp/dbget-bin/www_bget?ko:K08869
comp11222_c0_seq3	K08869	ADCK, ABC1	http://www.genome.jp/dbget-bin/www_bget?ko:K08869
comp11224_c0_seq1	K06066	CIR	http://www.genome.jp/dbget-bin/www_bget?ko:K06066	path:ko04330
comp11224_c0_seq2	K06066	CIR	http://www.genome.jp/dbget-bin/www_bget?ko:K06066	path:ko04330
comp11224_c0_seq3	K06066	CIR	http://www.genome.jp/dbget-bin/www_bget?ko:K06066	path:ko04330
comp11224_c0_seq4	K06066	CIR	http://www.genome.jp/dbget-bin/www_bget?ko:K06066	path:ko04330
comp11226_c0_seq1	K05391	CNGF	http://www.genome.jp/dbget-bin/www_bget?ko:K05391	path:ko04626
comp1122_c0_seq1	K11099	SNRPG, SMG	http://www.genome.jp/dbget-bin/www_bget?ko:K11099	path:ko03040
comp11242_c0_seq1	K03531	ftsZ	http://www.genome.jp/dbget-bin/www_bget?ko:K03531	path:ko04112
comp11243_c0_seq1	K05765	CFL	http://www.genome.jp/dbget-bin/www_bget?ko:K05765	path:ko04360;path:ko04666;path:ko04810;path:ko05133
comp11261_c0_seq1	K10571	DET1	http://www.genome.jp/dbget-bin/www_bget?ko:K10571	path:ko04120
comp11262_c0_seq1	K00630	ATS1	http://www.genome.jp/dbget-bin/www_bget?ko:K00630	path:ko00561;path:ko00564;path:ko01100
comp11262_c0_seq2	K00630	ATS1	http://www.genome.jp/dbget-bin/www_bget?ko:K00630	path:ko00561;path:ko00564;path:ko01100
comp11265_c0_seq1	K15443	TRM82, WDR4	http://www.genome.jp/dbget-bin/www_bget?ko:K15443
comp11265_c0_seq2	K15443	TRM82, WDR4	http://www.genome.jp/dbget-bin/www_bget?ko:K15443
comp11265_c0_seq3	K15443	TRM82, WDR4	http://www.genome.jp/dbget-bin/www_bget?ko:K15443
comp11265_c0_seq4	K15443	TRM82, WDR4	http://www.genome.jp/dbget-bin/www_bget?ko:K15443
comp11268_c0_seq1	K15406	WSD1	http://www.genome.jp/dbget-bin/www_bget?ko:K15406	path:ko00073
comp11268_c0_seq3	K15406	WSD1	http://www.genome.jp/dbget-bin/www_bget?ko:K15406	path:ko00073
comp11279_c0_seq1	K05544	DUS3	http://www.genome.jp/dbget-bin/www_bget?ko:K05544
comp11280_c0_seq1	K14413	GALT1	http://www.genome.jp/dbget-bin/www_bget?ko:K14413	path:ko00513
comp11283_c0_seq1	K10870	RAD51L2, RAD51C	http://www.genome.jp/dbget-bin/www_bget?ko:K10870	path:ko03440;path:ko03460
comp11285_c0_seq3	K07964	HPSE	http://www.genome.jp/dbget-bin/www_bget?ko:K07964	path:ko00531;path:ko01100
comp11288_c0_seq1	K01724	E4.2.1.96, PCBD, phhB	http://www.genome.jp/dbget-bin/www_bget?ko:K01724
comp1128_c0_seq1	K02135	ATPeF1E, ATP5E	http://www.genome.jp/dbget-bin/www_bget?ko:K02135	path:ko00190;path:ko01100;path:ko05010;path:ko05012;path:ko05016
comp11290_c0_seq1	K02703	psbA	http://www.genome.jp/dbget-bin/www_bget?ko:K02703	path:ko00195;path:ko01100
comp11292_c0_seq1	K03032	PSMD1, RPN2	http://www.genome.jp/dbget-bin/www_bget?ko:K03032	path:ko03050
comp11294_c0_seq1	K12188	SNF8, EAP30	http://www.genome.jp/dbget-bin/www_bget?ko:K12188	path:ko04144
comp11294_c0_seq2	K12188	SNF8, EAP30	http://www.genome.jp/dbget-bin/www_bget?ko:K12188	path:ko04144
comp11298_c0_seq1	K15255	PIF1	http://www.genome.jp/dbget-bin/www_bget?ko:K15255
comp11299_c0_seq1	K03680	EIF2B4	http://www.genome.jp/dbget-bin/www_bget?ko:K03680	path:ko03013
comp11303_c0_seq2	K00430	E1.11.1.7	http://www.genome.jp/dbget-bin/www_bget?ko:K00430	path:ko00360;path:ko00680;path:ko00940;path:ko01100;path:ko01110
comp11308_c0_seq1	K05868	CCNB	http://www.genome.jp/dbget-bin/www_bget?ko:K05868	path:ko04110;path:ko04115;path:ko04914
comp11308_c0_seq2	K05868	CCNB	http://www.genome.jp/dbget-bin/www_bget?ko:K05868	path:ko04110;path:ko04115;path:ko04914
comp11308_c0_seq3	K05868	CCNB	http://www.genome.jp/dbget-bin/www_bget?ko:K05868	path:ko04110;path:ko04115;path:ko04914
comp11318_c0_seq1	K03404	chlD, bchD	http://www.genome.jp/dbget-bin/www_bget?ko:K03404	path:ko00860;path:ko01100;path:ko01110
comp11318_c0_seq2	K03404	chlD, bchD	http://www.genome.jp/dbget-bin/www_bget?ko:K03404	path:ko00860;path:ko01100;path:ko01110
comp11318_c0_seq3	K03404	chlD, bchD	http://www.genome.jp/dbget-bin/www_bget?ko:K03404	path:ko00860;path:ko01100;path:ko01110
comp11323_c0_seq1	K08869	ADCK, ABC1	http://www.genome.jp/dbget-bin/www_bget?ko:K08869
comp11341_c0_seq1	K15728	LPIN	http://www.genome.jp/dbget-bin/www_bget?ko:K15728	path:ko00561;path:ko00564;path:ko01100
comp11346_c0_seq1	K14640	SLC20A, PIT	http://www.genome.jp/dbget-bin/www_bget?ko:K14640
comp11349_c0_seq1	K11584	PPP2R5	http://www.genome.jp/dbget-bin/www_bget?ko:K11584	path:ko03015;path:ko04113;path:ko04114;path:ko04310;path:ko04728
comp11349_c0_seq2	K11584	PPP2R5	http://www.genome.jp/dbget-bin/www_bget?ko:K11584	path:ko03015;path:ko04113;path:ko04114;path:ko04310;path:ko04728
comp11350_c1_seq1	K12183	TSG101, STP22, VPS23	http://www.genome.jp/dbget-bin/www_bget?ko:K12183	path:ko04144
comp11350_c1_seq2	K12183	TSG101, STP22, VPS23	http://www.genome.jp/dbget-bin/www_bget?ko:K12183	path:ko04144
comp11350_c1_seq3	K12183	TSG101, STP22, VPS23	http://www.genome.jp/dbget-bin/www_bget?ko:K12183	path:ko04144
comp11350_c1_seq4	K12183	TSG101, STP22, VPS23	http://www.genome.jp/dbget-bin/www_bget?ko:K12183	path:ko04144
comp11360_c0_seq1	K01626	E2.5.1.54, aroF, aroG, aroH	http://www.genome.jp/dbget-bin/www_bget?ko:K01626	path:ko00400;path:ko01100;path:ko01110
comp11365_c0_seq1	K12823	DDX5, DBP2	http://www.genome.jp/dbget-bin/www_bget?ko:K12823	path:ko03040;path:ko05202
comp11367_c0_seq1	K13430	PBS1	http://www.genome.jp/dbget-bin/www_bget?ko:K13430	path:ko04626
comp11368_c0_seq1	K01433	purU	http://www.genome.jp/dbget-bin/www_bget?ko:K01433	path:ko00630;path:ko00670
comp1136_c0_seq1	K11599	POMP, UMP1	http://www.genome.jp/dbget-bin/www_bget?ko:K11599	path:ko03050
comp1136_c0_seq2	K11599	POMP, UMP1	http://www.genome.jp/dbget-bin/www_bget?ko:K11599	path:ko03050
comp1136_c0_seq3	K11599	POMP, UMP1	http://www.genome.jp/dbget-bin/www_bget?ko:K11599	path:ko03050
comp1136_c0_seq4	K11599	POMP, UMP1	http://www.genome.jp/dbget-bin/www_bget?ko:K11599	path:ko03050
comp11384_c0_seq1	K08054	CANX	http://www.genome.jp/dbget-bin/www_bget?ko:K08054	path:ko04141;path:ko04145;path:ko04612;path:ko05166
comp11397_c0_seq1	K00677	lpxA	http://www.genome.jp/dbget-bin/www_bget?ko:K00677	path:ko00540;path:ko01100
comp11399_c0_seq1	K00767	E2.4.2.19, nadC	http://www.genome.jp/dbget-bin/www_bget?ko:K00767	path:ko00760;path:ko01100
comp11399_c0_seq2	K00767	E2.4.2.19, nadC	http://www.genome.jp/dbget-bin/www_bget?ko:K00767	path:ko00760;path:ko01100
comp1140_c0_seq1	K14314	NUP210, GP210	http://www.genome.jp/dbget-bin/www_bget?ko:K14314	path:ko03013
comp11426_c0_seq1	K13119	FAM50, XAP5	http://www.genome.jp/dbget-bin/www_bget?ko:K13119
comp1142_c0_seq1	K03065	PSMC3, RPT5	http://www.genome.jp/dbget-bin/www_bget?ko:K03065	path:ko03050
comp11434_c0_seq1	K14709	SLC39A1_2_3, ZIP1_2_3	http://www.genome.jp/dbget-bin/www_bget?ko:K14709
comp1143_c0_seq1	K00855	E2.7.1.19, prkB	http://www.genome.jp/dbget-bin/www_bget?ko:K00855	path:ko00710;path:ko01100;path:ko01120
comp11443_c0_seq1	K01455	E3.5.1.49	http://www.genome.jp/dbget-bin/www_bget?ko:K01455	path:ko00630;path:ko00910
comp11448_c0_seq1	K03132	TAF7	http://www.genome.jp/dbget-bin/www_bget?ko:K03132	path:ko03022
comp11448_c0_seq2	K03132	TAF7	http://www.genome.jp/dbget-bin/www_bget?ko:K03132	path:ko03022
comp11454_c0_seq1	K15402	CYP86B1	http://www.genome.jp/dbget-bin/www_bget?ko:K15402	path:ko00073
comp11456_c0_seq1	K14432	ABF	http://www.genome.jp/dbget-bin/www_bget?ko:K14432	path:ko04075
comp11457_c0_seq1	K00981	E2.7.7.41, CDS1, cdsA	http://www.genome.jp/dbget-bin/www_bget?ko:K00981	path:ko00564;path:ko01100;path:ko04070
comp11457_c0_seq2	K00981	E2.7.7.41, CDS1, cdsA	http://www.genome.jp/dbget-bin/www_bget?ko:K00981	path:ko00564;path:ko01100;path:ko04070
comp11463_c0_seq1	K14788	NOL10, ENP2	http://www.genome.jp/dbget-bin/www_bget?ko:K14788
comp11467_c0_seq1	K13946	AUX1, LAX	http://www.genome.jp/dbget-bin/www_bget?ko:K13946	path:ko04075
comp11467_c0_seq2	K13946	AUX1, LAX	http://www.genome.jp/dbget-bin/www_bget?ko:K13946	path:ko04075
comp11469_c0_seq1	K13993	HSP20	http://www.genome.jp/dbget-bin/www_bget?ko:K13993	path:ko04141
comp11476_c0_seq1	K10084	EDEM1	http://www.genome.jp/dbget-bin/www_bget?ko:K10084	path:ko04141
comp11477_c0_seq1	K14509	ETR, ERS	http://www.genome.jp/dbget-bin/www_bget?ko:K14509	path:ko04075
comp11477_c0_seq2	K14509	ETR, ERS	http://www.genome.jp/dbget-bin/www_bget?ko:K14509	path:ko04075
comp11477_c0_seq3	K14509	ETR, ERS	http://www.genome.jp/dbget-bin/www_bget?ko:K14509	path:ko04075
comp1147_c0_seq1	K08341	GABARAP, ATG8, LC3	http://www.genome.jp/dbget-bin/www_bget?ko:K08341	path:ko04140;path:ko04727
comp1147_c0_seq2	K08341	GABARAP, ATG8, LC3	http://www.genome.jp/dbget-bin/www_bget?ko:K08341	path:ko04140;path:ko04727
comp11486_c0_seq1	K09422	MYBP	http://www.genome.jp/dbget-bin/www_bget?ko:K09422
comp11496_c0_seq1	K15235	JOSD	http://www.genome.jp/dbget-bin/www_bget?ko:K15235
comp11501_c0_seq1	K14809	DDX55, SPB4	http://www.genome.jp/dbget-bin/www_bget?ko:K14809
comp11501_c0_seq2	K14809	DDX55, SPB4	http://www.genome.jp/dbget-bin/www_bget?ko:K14809
comp11504_c0_seq1	K05658	ABCB1	http://www.genome.jp/dbget-bin/www_bget?ko:K05658	path:ko02010;path:ko04976
comp11512_c0_seq1	K05758	ARPC2	http://www.genome.jp/dbget-bin/www_bget?ko:K05758	path:ko04666;path:ko04810;path:ko05100;path:ko05130;path:ko05131;path:ko05132
comp11512_c0_seq2	K05758	ARPC2	http://www.genome.jp/dbget-bin/www_bget?ko:K05758	path:ko04666;path:ko04810;path:ko05100;path:ko05130;path:ko05131;path:ko05132
comp11517_c0_seq1	K14793	RRP9	http://www.genome.jp/dbget-bin/www_bget?ko:K14793
comp11519_c0_seq1	K11593	ELF2C	http://www.genome.jp/dbget-bin/www_bget?ko:K11593
comp11519_c0_seq2	K11593	ELF2C	http://www.genome.jp/dbget-bin/www_bget?ko:K11593
comp1151_c0_seq1	K12197	CHMP1, VPS46, DID2	http://www.genome.jp/dbget-bin/www_bget?ko:K12197	path:ko04144
comp11523_c0_seq1	K15015	SLC32A, VGAT	http://www.genome.jp/dbget-bin/www_bget?ko:K15015	path:ko04721;path:ko04723;path:ko04727;path:ko05032;path:ko05033
comp11530_c0_seq1	K12501	HST	http://www.genome.jp/dbget-bin/www_bget?ko:K12501	path:ko00130
comp11534_c0_seq1	K11593	ELF2C	http://www.genome.jp/dbget-bin/www_bget?ko:K11593
comp11536_c0_seq1	K13066	E2.1.1.68, COMT	http://www.genome.jp/dbget-bin/www_bget?ko:K13066	path:ko00940;path:ko01100;path:ko01110
comp11536_c0_seq3	K13066	E2.1.1.68, COMT	http://www.genome.jp/dbget-bin/www_bget?ko:K13066	path:ko00940;path:ko01100;path:ko01110
comp11538_c0_seq1	K00558	E2.1.1.37, DNMT, dcm	http://www.genome.jp/dbget-bin/www_bget?ko:K00558	path:ko00270;path:ko01100
comp11538_c0_seq2	K00558	E2.1.1.37, DNMT, dcm	http://www.genome.jp/dbget-bin/www_bget?ko:K00558	path:ko00270;path:ko01100
comp11569_c0_seq1	K08657	TASP1	http://www.genome.jp/dbget-bin/www_bget?ko:K08657
comp11569_c0_seq2	K08657	TASP1	http://www.genome.jp/dbget-bin/www_bget?ko:K08657
comp11578_c0_seq1	K15691	RFWD3	http://www.genome.jp/dbget-bin/www_bget?ko:K15691
comp11578_c0_seq2	K15691	RFWD3	http://www.genome.jp/dbget-bin/www_bget?ko:K15691
comp11578_c0_seq3	K15691	RFWD3	http://www.genome.jp/dbget-bin/www_bget?ko:K15691
comp11579_c0_seq1	K15199	GTF3C1	http://www.genome.jp/dbget-bin/www_bget?ko:K15199
comp11579_c0_seq2	K15199	GTF3C1	http://www.genome.jp/dbget-bin/www_bget?ko:K15199
comp11581_c0_seq3	K14638	SLC15A3_4, PHT	http://www.genome.jp/dbget-bin/www_bget?ko:K14638
comp11581_c0_seq4	K14638	SLC15A3_4, PHT	http://www.genome.jp/dbget-bin/www_bget?ko:K14638
comp11585_c0_seq1	K03137	TFIIE2, GTF2E2, TFA2	http://www.genome.jp/dbget-bin/www_bget?ko:K03137	path:ko03022
comp11586_c0_seq1	K13157	RNPC3	http://www.genome.jp/dbget-bin/www_bget?ko:K13157
comp11588_c0_seq1	K01551	E3.6.3.16, arsA	http://www.genome.jp/dbget-bin/www_bget?ko:K01551
comp11590_c0_seq1	K11267	PDS5	http://www.genome.jp/dbget-bin/www_bget?ko:K11267
comp11590_c0_seq2	K11267	PDS5	http://www.genome.jp/dbget-bin/www_bget?ko:K11267
comp11590_c0_seq3	K11267	PDS5	http://www.genome.jp/dbget-bin/www_bget?ko:K11267
comp11592_c0_seq1	K00948	PRPS, prsA	http://www.genome.jp/dbget-bin/www_bget?ko:K00948	path:ko00030;path:ko00230;path:ko01100;path:ko01110;path:ko01120
comp11598_c0_seq1	K10255	FAD6, desA	http://www.genome.jp/dbget-bin/www_bget?ko:K10255	path:ko01040;path:ko02020
comp1159_c0_seq1	K02183	CALM	http://www.genome.jp/dbget-bin/www_bget?ko:K02183	path:ko04020;path:ko04070;path:ko04114;path:ko04270;path:ko04626;path:ko04720;path:ko04722;path:ko04728;path:ko04740;path:ko04744;path:ko04745;path:ko04910;path:ko04912;path:ko04916;path:ko04970;path:ko04971;path:ko05010;path:ko05031;path:ko05133;path:ko05152;path:ko05214
comp115_c0_seq1	K04079	htpG, HSP90A	http://www.genome.jp/dbget-bin/www_bget?ko:K04079	path:ko04141;path:ko04612;path:ko04621;path:ko04626;path:ko04914;path:ko05200;path:ko05215
comp11602_c0_seq1	K01051	E3.1.1.11	http://www.genome.jp/dbget-bin/www_bget?ko:K01051	path:ko00040;path:ko00500;path:ko01100
comp11612_c0_seq1	K07195	EXOC7, EXO70	http://www.genome.jp/dbget-bin/www_bget?ko:K07195	path:ko04910
comp11617_c0_seq1	K01586	lysA	http://www.genome.jp/dbget-bin/www_bget?ko:K01586	path:ko00300;path:ko01100;path:ko01110;path:ko01120
comp11617_c0_seq2	K01586	lysA	http://www.genome.jp/dbget-bin/www_bget?ko:K01586	path:ko00300;path:ko01100;path:ko01110;path:ko01120
comp11625_c0_seq1	K12816	CDC40, PRP17	http://www.genome.jp/dbget-bin/www_bget?ko:K12816	path:ko03040
comp11625_c0_seq2	K12816	CDC40, PRP17	http://www.genome.jp/dbget-bin/www_bget?ko:K12816	path:ko03040
comp11625_c0_seq3	K12816	CDC40, PRP17	http://www.genome.jp/dbget-bin/www_bget?ko:K12816	path:ko03040
comp11625_c0_seq4	K12816	CDC40, PRP17	http://www.genome.jp/dbget-bin/www_bget?ko:K12816	path:ko03040
comp11625_c0_seq5	K12816	CDC40, PRP17	http://www.genome.jp/dbget-bin/www_bget?ko:K12816	path:ko03040
comp11625_c0_seq6	K12816	CDC40, PRP17	http://www.genome.jp/dbget-bin/www_bget?ko:K12816	path:ko03040
comp11625_c0_seq8	K12816	CDC40, PRP17	http://www.genome.jp/dbget-bin/www_bget?ko:K12816	path:ko03040
comp1162_c0_seq1	K00670	E2.3.1.88	http://www.genome.jp/dbget-bin/www_bget?ko:K00670
comp11641_c0_seq2	K14575	AFG2, DRG1, SPATA5	http://www.genome.jp/dbget-bin/www_bget?ko:K14575	path:ko03008
comp11641_c0_seq4	K15032	MTERFD	http://www.genome.jp/dbget-bin/www_bget?ko:K15032
comp11643_c0_seq1	K10669	TRPT1, TPT1	http://www.genome.jp/dbget-bin/www_bget?ko:K10669
comp11646_c0_seq1	K03676	grxC, GLRX, GLRX2	http://www.genome.jp/dbget-bin/www_bget?ko:K03676
comp1164_c0_seq1	K03301	TC.AAA	http://www.genome.jp/dbget-bin/www_bget?ko:K03301
comp11652_c0_seq2	K10587	UBE3A, E6AP	http://www.genome.jp/dbget-bin/www_bget?ko:K10587	path:ko04120
comp11654_c0_seq1	K05925	METTL3	http://www.genome.jp/dbget-bin/www_bget?ko:K05925
comp11658_c0_seq1	K14314	NUP210, GP210	http://www.genome.jp/dbget-bin/www_bget?ko:K14314	path:ko03013
comp1166_c0_seq1	K02729	PSMA5	http://www.genome.jp/dbget-bin/www_bget?ko:K02729	path:ko03050
comp1166_c0_seq2	K02729	PSMA5	http://www.genome.jp/dbget-bin/www_bget?ko:K02729	path:ko03050
comp1166_c0_seq3	K02729	PSMA5	http://www.genome.jp/dbget-bin/www_bget?ko:K02729	path:ko03050
comp11671_c0_seq1	K14318	NUP88	http://www.genome.jp/dbget-bin/www_bget?ko:K14318	path:ko03013
comp11676_c0_seq1	K00921	PIKFYVE, FAB1	http://www.genome.jp/dbget-bin/www_bget?ko:K00921	path:ko00562;path:ko04070;path:ko04145;path:ko04810
comp1167_c0_seq1	K07874	RAB1A	http://www.genome.jp/dbget-bin/www_bget?ko:K07874	path:ko05134
comp11682_c0_seq1	K12373	HEXA_B	http://www.genome.jp/dbget-bin/www_bget?ko:K12373	path:ko00511;path:ko00520;path:ko00531;path:ko00603;path:ko00604;path:ko01100;path:ko04142
comp11686_c0_seq1	K14404	CPSF4, YTH1	http://www.genome.jp/dbget-bin/www_bget?ko:K14404	path:ko03015;path:ko05164
comp1169_c0_seq1	K09584	PDIA6, TXNDC7	http://www.genome.jp/dbget-bin/www_bget?ko:K09584	path:ko04141
comp11703_c0_seq2	K13083	CYP75A	http://www.genome.jp/dbget-bin/www_bget?ko:K13083	path:ko00941;path:ko00944;path:ko01110
comp11704_c0_seq1	K15718	LOX1_5	http://www.genome.jp/dbget-bin/www_bget?ko:K15718	path:ko00591
comp1170_c0_seq1	K03253	EIF3B	http://www.genome.jp/dbget-bin/www_bget?ko:K03253	path:ko03013
comp1170_c0_seq2	K03253	EIF3B	http://www.genome.jp/dbget-bin/www_bget?ko:K03253	path:ko03013
comp1170_c0_seq3	K03253	EIF3B	http://www.genome.jp/dbget-bin/www_bget?ko:K03253	path:ko03013
comp1170_c0_seq4	K03253	EIF3B	http://www.genome.jp/dbget-bin/www_bget?ko:K03253	path:ko03013
comp11712_c0_seq1	K06889	K06889	http://www.genome.jp/dbget-bin/www_bget?ko:K06889
comp11712_c0_seq2	K06889	K06889	http://www.genome.jp/dbget-bin/www_bget?ko:K06889
comp11712_c0_seq3	K06889	K06889	http://www.genome.jp/dbget-bin/www_bget?ko:K06889
comp11728_c0_seq1	K01626	E2.5.1.54, aroF, aroG, aroH	http://www.genome.jp/dbget-bin/www_bget?ko:K01626	path:ko00400;path:ko01100;path:ko01110
comp11732_c0_seq1	K09422	MYBP	http://www.genome.jp/dbget-bin/www_bget?ko:K09422
comp11732_c0_seq2	K09422	MYBP	http://www.genome.jp/dbget-bin/www_bget?ko:K09422
comp11732_c0_seq3	K09422	MYBP	http://www.genome.jp/dbget-bin/www_bget?ko:K09422
comp11732_c0_seq4	K09422	MYBP	http://www.genome.jp/dbget-bin/www_bget?ko:K09422
comp11737_c0_seq1	K15728	LPIN	http://www.genome.jp/dbget-bin/www_bget?ko:K15728	path:ko00561;path:ko00564;path:ko01100
comp11739_c0_seq1	K07466	RFA1, RPA1, rpa	http://www.genome.jp/dbget-bin/www_bget?ko:K07466	path:ko03030;path:ko03420;path:ko03430;path:ko03440;path:ko03460
comp11747_c0_seq1	K00262	E1.4.1.4, gdhA	http://www.genome.jp/dbget-bin/www_bget?ko:K00262	path:ko00250;path:ko00330;path:ko00910;path:ko01100
comp11747_c0_seq2	K00262	E1.4.1.4, gdhA	http://www.genome.jp/dbget-bin/www_bget?ko:K00262	path:ko00250;path:ko00330;path:ko00910;path:ko01100
comp11747_c0_seq3	K00262	E1.4.1.4, gdhA	http://www.genome.jp/dbget-bin/www_bget?ko:K00262	path:ko00250;path:ko00330;path:ko00910;path:ko01100
comp11747_c0_seq4	K00262	E1.4.1.4, gdhA	http://www.genome.jp/dbget-bin/www_bget?ko:K00262	path:ko00250;path:ko00330;path:ko00910;path:ko01100
comp1174_c0_seq1	K09422	MYBP	http://www.genome.jp/dbget-bin/www_bget?ko:K09422
comp1174_c0_seq2	K09422	MYBP	http://www.genome.jp/dbget-bin/www_bget?ko:K09422
comp11759_c1_seq1	K11145	K11145	http://www.genome.jp/dbget-bin/www_bget?ko:K11145
comp11763_c0_seq2	K14486	K14486, ARF	http://www.genome.jp/dbget-bin/www_bget?ko:K14486	path:ko04075
comp11763_c0_seq4	K14486	K14486, ARF	http://www.genome.jp/dbget-bin/www_bget?ko:K14486	path:ko04075
comp11763_c0_seq7	K14486	K14486, ARF	http://www.genome.jp/dbget-bin/www_bget?ko:K14486	path:ko04075
comp11763_c0_seq8	K14486	K14486, ARF	http://www.genome.jp/dbget-bin/www_bget?ko:K14486	path:ko04075
comp11764_c0_seq1	K11806	WDSOF1	http://www.genome.jp/dbget-bin/www_bget?ko:K11806
comp11764_c0_seq2	K11806	WDSOF1	http://www.genome.jp/dbget-bin/www_bget?ko:K11806
comp11768_c0_seq1	K13153	SNRNP25	http://www.genome.jp/dbget-bin/www_bget?ko:K13153
comp11768_c0_seq2	K13153	SNRNP25	http://www.genome.jp/dbget-bin/www_bget?ko:K13153
comp11768_c0_seq3	K13153	SNRNP25	http://www.genome.jp/dbget-bin/www_bget?ko:K13153
comp11768_c0_seq4	K13153	SNRNP25	http://www.genome.jp/dbget-bin/www_bget?ko:K13153
comp1176_c0_seq1	K00615	E2.2.1.1, tktA, tktB	http://www.genome.jp/dbget-bin/www_bget?ko:K00615	path:ko00030;path:ko00710;path:ko01051;path:ko01100;path:ko01110;path:ko01120
comp11770_c0_seq1	K09140	TSR3	http://www.genome.jp/dbget-bin/www_bget?ko:K09140
comp11770_c0_seq2	K09140	TSR3	http://www.genome.jp/dbget-bin/www_bget?ko:K09140
comp11770_c0_seq4	K09140	TSR3	http://www.genome.jp/dbget-bin/www_bget?ko:K09140
comp11777_c0_seq1	K03553	recA	http://www.genome.jp/dbget-bin/www_bget?ko:K03553	path:ko03440
comp11777_c0_seq2	K03553	recA	http://www.genome.jp/dbget-bin/www_bget?ko:K03553	path:ko03440
comp11777_c0_seq3	K03553	recA	http://www.genome.jp/dbget-bin/www_bget?ko:K03553	path:ko03440
comp11781_c0_seq1	K00469	MIOX	http://www.genome.jp/dbget-bin/www_bget?ko:K00469	path:ko00053;path:ko00562
comp11781_c0_seq2	K00469	MIOX	http://www.genome.jp/dbget-bin/www_bget?ko:K00469	path:ko00053;path:ko00562
comp11786_c0_seq1	K02996	RP-S9, rpsI	http://www.genome.jp/dbget-bin/www_bget?ko:K02996	path:ko03010
comp11795_c0_seq1	K15152	MED21, SRB7	http://www.genome.jp/dbget-bin/www_bget?ko:K15152
comp11799_c0_seq1	K10526	OPCL1	http://www.genome.jp/dbget-bin/www_bget?ko:K10526	path:ko00592;path:ko01100
comp117_c0_seq1	K01183	E3.2.1.14	http://www.genome.jp/dbget-bin/www_bget?ko:K01183	path:ko00520
comp117_c0_seq2	K01183	E3.2.1.14	http://www.genome.jp/dbget-bin/www_bget?ko:K01183	path:ko00520
comp11812_c0_seq1	K03327	TC.MATE, SLC47A, norM, mdtK, dinF	http://www.genome.jp/dbget-bin/www_bget?ko:K03327
comp11840_c0_seq1	K11778	DHDDS, RER2, SRT1	http://www.genome.jp/dbget-bin/www_bget?ko:K11778	path:ko00900;path:ko01110
comp11840_c0_seq2	K11778	DHDDS, RER2, SRT1	http://www.genome.jp/dbget-bin/www_bget?ko:K11778	path:ko00900;path:ko01110
comp11840_c0_seq3	K11778	DHDDS, RER2, SRT1	http://www.genome.jp/dbget-bin/www_bget?ko:K11778	path:ko00900;path:ko01110
comp11840_c0_seq4	K11778	DHDDS, RER2, SRT1	http://www.genome.jp/dbget-bin/www_bget?ko:K11778	path:ko00900;path:ko01110
comp11840_c0_seq5	K11778	DHDDS, RER2, SRT1	http://www.genome.jp/dbget-bin/www_bget?ko:K11778	path:ko00900;path:ko01110
comp11840_c0_seq6	K11778	DHDDS, RER2, SRT1	http://www.genome.jp/dbget-bin/www_bget?ko:K11778	path:ko00900;path:ko01110
comp11842_c0_seq1	K11434	PRMT1	http://www.genome.jp/dbget-bin/www_bget?ko:K11434
comp11852_c0_seq1	K15148	MED7	http://www.genome.jp/dbget-bin/www_bget?ko:K15148
comp11852_c0_seq2	K15148	MED7	http://www.genome.jp/dbget-bin/www_bget?ko:K15148
comp11856_c0_seq1	K00697	E2.4.1.15, otsA	http://www.genome.jp/dbget-bin/www_bget?ko:K00697	path:ko00500
comp11857_c0_seq1	K03327	TC.MATE, SLC47A, norM, mdtK, dinF	http://www.genome.jp/dbget-bin/www_bget?ko:K03327
comp11863_c0_seq1	K14776	DDX10, DBP4	http://www.genome.jp/dbget-bin/www_bget?ko:K14776
comp11865_c0_seq1	K15190	MEPCE, BCDIN3	http://www.genome.jp/dbget-bin/www_bget?ko:K15190
comp11866_c0_seq1	K08869	ADCK, ABC1	http://www.genome.jp/dbget-bin/www_bget?ko:K08869
comp11866_c0_seq2	K08869	ADCK, ABC1	http://www.genome.jp/dbget-bin/www_bget?ko:K08869
comp11868_c0_seq1	K03240	EIF2B5	http://www.genome.jp/dbget-bin/www_bget?ko:K03240	path:ko03013
comp11868_c0_seq2	K03240	EIF2B5	http://www.genome.jp/dbget-bin/www_bget?ko:K03240	path:ko03013
comp11877_c0_seq1	K11844	USP16_45	http://www.genome.jp/dbget-bin/www_bget?ko:K11844
comp11878_c0_seq1	K07748	E1.1.1.170, NSDHL, ERG26	http://www.genome.jp/dbget-bin/www_bget?ko:K07748	path:ko00100;path:ko01100
comp11878_c0_seq2	K07748	E1.1.1.170, NSDHL, ERG26	http://www.genome.jp/dbget-bin/www_bget?ko:K07748	path:ko00100;path:ko01100
comp11878_c0_seq3	K07748	E1.1.1.170, NSDHL, ERG26	http://www.genome.jp/dbget-bin/www_bget?ko:K07748	path:ko00100;path:ko01100
comp11881_c0_seq2	K03978	engB	http://www.genome.jp/dbget-bin/www_bget?ko:K03978
comp11884_c0_seq1	K13123	GPATCH1	http://www.genome.jp/dbget-bin/www_bget?ko:K13123
comp11884_c0_seq2	K13123	GPATCH1	http://www.genome.jp/dbget-bin/www_bget?ko:K13123
comp11891_c0_seq1	K10756	RFC3_5	http://www.genome.jp/dbget-bin/www_bget?ko:K10756	path:ko03030;path:ko03420;path:ko03430
comp11891_c0_seq2	K10756	RFC3_5	http://www.genome.jp/dbget-bin/www_bget?ko:K10756	path:ko03030;path:ko03420;path:ko03430
comp11891_c0_seq3	K10756	RFC3_5	http://www.genome.jp/dbget-bin/www_bget?ko:K10756	path:ko03030;path:ko03420;path:ko03430
comp11894_c0_seq1	K01897	ACSL, fadD	http://www.genome.jp/dbget-bin/www_bget?ko:K01897	path:ko00071;path:ko01100;path:ko03320;path:ko04146;path:ko04920
comp11899_c0_seq1	K14829	IPI3	http://www.genome.jp/dbget-bin/www_bget?ko:K14829
comp11899_c0_seq3	K01164	POP1	http://www.genome.jp/dbget-bin/www_bget?ko:K01164	path:ko03008;path:ko03013
comp1189_c0_seq1	K02971	RP-S21e, RPS21	http://www.genome.jp/dbget-bin/www_bget?ko:K02971	path:ko03010
comp11901_c0_seq1	K07977	ARF	http://www.genome.jp/dbget-bin/www_bget?ko:K07977
comp11910_c0_seq1	K05356	SPS, sds	http://www.genome.jp/dbget-bin/www_bget?ko:K05356	path:ko00900;path:ko01110
comp11912_c0_seq1	K01724	E4.2.1.96, PCBD, phhB	http://www.genome.jp/dbget-bin/www_bget?ko:K01724
comp11918_c0_seq3	K15084	SLC25A16, GDA, LEU5	http://www.genome.jp/dbget-bin/www_bget?ko:K15084
comp11918_c0_seq5	K15084	SLC25A16, GDA, LEU5	http://www.genome.jp/dbget-bin/www_bget?ko:K15084
comp11923_c0_seq1	K11000	CALS	http://www.genome.jp/dbget-bin/www_bget?ko:K11000
comp11923_c0_seq2	K11000	CALS	http://www.genome.jp/dbget-bin/www_bget?ko:K11000
comp11924_c0_seq1	K00142	AASDH	http://www.genome.jp/dbget-bin/www_bget?ko:K00142
comp11924_c0_seq2	K00142	AASDH	http://www.genome.jp/dbget-bin/www_bget?ko:K00142
comp11930_c0_seq1	K15133	MED17	http://www.genome.jp/dbget-bin/www_bget?ko:K15133
comp11930_c0_seq2	K15133	MED17	http://www.genome.jp/dbget-bin/www_bget?ko:K15133
comp11932_c0_seq1	K11596	AGO1	http://www.genome.jp/dbget-bin/www_bget?ko:K11596
comp11935_c0_seq1	K13545	ACD2	http://www.genome.jp/dbget-bin/www_bget?ko:K13545	path:ko00860;path:ko01110
comp11935_c0_seq2	K13545	ACD2	http://www.genome.jp/dbget-bin/www_bget?ko:K13545	path:ko00860;path:ko01110
comp11935_c0_seq3	K13545	ACD2	http://www.genome.jp/dbget-bin/www_bget?ko:K13545	path:ko00860;path:ko01110
comp11935_c0_seq4	K13545	ACD2	http://www.genome.jp/dbget-bin/www_bget?ko:K13545	path:ko00860;path:ko01110
comp11935_c0_seq5	K13545	ACD2	http://www.genome.jp/dbget-bin/www_bget?ko:K13545	path:ko00860;path:ko01110
comp11935_c0_seq7	K13545	ACD2	http://www.genome.jp/dbget-bin/www_bget?ko:K13545	path:ko00860;path:ko01110
comp11942_c0_seq1	K14782	AATF, BFR2	http://www.genome.jp/dbget-bin/www_bget?ko:K14782
comp11959_c0_seq1	K05391	CNGF	http://www.genome.jp/dbget-bin/www_bget?ko:K05391	path:ko04626
comp11959_c0_seq2	K05391	CNGF	http://www.genome.jp/dbget-bin/www_bget?ko:K05391	path:ko04626
comp11962_c0_seq1	K01530	E3.6.3.1	http://www.genome.jp/dbget-bin/www_bget?ko:K01530
comp11964_c0_seq1	K10685	UBLE1B, SAE2, UBA2	http://www.genome.jp/dbget-bin/www_bget?ko:K10685	path:ko04120
comp11978_c0_seq1	K14771	NOC4, UTP19	http://www.genome.jp/dbget-bin/www_bget?ko:K14771
comp1197_c0_seq1	K00430	E1.11.1.7	http://www.genome.jp/dbget-bin/www_bget?ko:K00430	path:ko00360;path:ko00680;path:ko00940;path:ko01100;path:ko01110
comp11984_c0_seq1	K11864	BRCC3	http://www.genome.jp/dbget-bin/www_bget?ko:K11864
comp11985_c0_seq1	K15175	CDC73	http://www.genome.jp/dbget-bin/www_bget?ko:K15175
comp11985_c0_seq2	K15175	CDC73	http://www.genome.jp/dbget-bin/www_bget?ko:K15175
comp11986_c0_seq1	K14001	SIL1, SLS1	http://www.genome.jp/dbget-bin/www_bget?ko:K14001	path:ko04141
comp11989_c0_seq1	K08245	E3.4.23.40	http://www.genome.jp/dbget-bin/www_bget?ko:K08245
comp119_c0_seq1	K02921	RP-L37Ae, RPL37A	http://www.genome.jp/dbget-bin/www_bget?ko:K02921	path:ko03010
comp119_c0_seq2	K02921	RP-L37Ae, RPL37A	http://www.genome.jp/dbget-bin/www_bget?ko:K02921	path:ko03010
comp12007_c0_seq1	K08467	GPR157	http://www.genome.jp/dbget-bin/www_bget?ko:K08467
comp12007_c0_seq4	K08467	GPR157	http://www.genome.jp/dbget-bin/www_bget?ko:K08467
comp12013_c0_seq1	K13523	AGPAT3_4	http://www.genome.jp/dbget-bin/www_bget?ko:K13523	path:ko00561;path:ko00564;path:ko01100
comp12024_c0_seq2	K03256	TRM6, GCD10	http://www.genome.jp/dbget-bin/www_bget?ko:K03256
comp12025_c0_seq1	K14570	REX1, REXO1, RNH70	http://www.genome.jp/dbget-bin/www_bget?ko:K14570	path:ko03008
comp12025_c0_seq2	K14570	REX1, REXO1, RNH70	http://www.genome.jp/dbget-bin/www_bget?ko:K14570	path:ko03008
comp12025_c0_seq4	K14570	REX1, REXO1, RNH70	http://www.genome.jp/dbget-bin/www_bget?ko:K14570	path:ko03008
comp12028_c0_seq1	K01462	PDF, def	http://www.genome.jp/dbget-bin/www_bget?ko:K01462
comp12029_c0_seq1	K04718	E2.7.1.91	http://www.genome.jp/dbget-bin/www_bget?ko:K04718	path:ko00600;path:ko01100;path:ko04020;path:ko04370;path:ko04666;path:ko05152
comp12030_c0_seq1	K05286	PIGB	http://www.genome.jp/dbget-bin/www_bget?ko:K05286	path:ko00563;path:ko01100
comp12030_c0_seq2	K05286	PIGB	http://www.genome.jp/dbget-bin/www_bget?ko:K05286	path:ko00563;path:ko01100
comp12030_c0_seq3	K05286	PIGB	http://www.genome.jp/dbget-bin/www_bget?ko:K05286	path:ko00563;path:ko01100
comp12039_c0_seq1	K13495	CISZOG	http://www.genome.jp/dbget-bin/www_bget?ko:K13495	path:ko00908
comp12039_c0_seq3	K13495	CISZOG	http://www.genome.jp/dbget-bin/www_bget?ko:K13495	path:ko00908
comp1203_c0_seq1	K13199	SERBP1	http://www.genome.jp/dbget-bin/www_bget?ko:K13199
comp12049_c0_seq1	K06126	COQ6	http://www.genome.jp/dbget-bin/www_bget?ko:K06126	path:ko00130;path:ko01100;path:ko01110
comp12050_c0_seq1	K08869	ADCK, ABC1	http://www.genome.jp/dbget-bin/www_bget?ko:K08869
comp12050_c0_seq2	K08869	ADCK, ABC1	http://www.genome.jp/dbget-bin/www_bget?ko:K08869
comp12050_c0_seq3	K08869	ADCK, ABC1	http://www.genome.jp/dbget-bin/www_bget?ko:K08869
comp12051_c0_seq1	K00486	E1.14.13.9	http://www.genome.jp/dbget-bin/www_bget?ko:K00486	path:ko00380;path:ko01100
comp12054_c0_seq1	K14773	UTP23	http://www.genome.jp/dbget-bin/www_bget?ko:K14773
comp12059_c0_seq1	K14493	GID1	http://www.genome.jp/dbget-bin/www_bget?ko:K14493	path:ko04075
comp12061_c0_seq1	K07052	K07052	http://www.genome.jp/dbget-bin/www_bget?ko:K07052
comp12063_c0_seq1	K11584	PPP2R5	http://www.genome.jp/dbget-bin/www_bget?ko:K11584	path:ko03015;path:ko04113;path:ko04114;path:ko04310;path:ko04728
comp12063_c0_seq2	K11584	PPP2R5	http://www.genome.jp/dbget-bin/www_bget?ko:K11584	path:ko03015;path:ko04113;path:ko04114;path:ko04310;path:ko04728
comp12063_c0_seq3	K11584	PPP2R5	http://www.genome.jp/dbget-bin/www_bget?ko:K11584	path:ko03015;path:ko04113;path:ko04114;path:ko04310;path:ko04728
comp12079_c0_seq1	K03022	RPC25, POLR3H	http://www.genome.jp/dbget-bin/www_bget?ko:K03022	path:ko00230;path:ko00240;path:ko01100;path:ko03020;path:ko04623
comp1207_c0_seq1	K10881	SHFM1, DSS1	http://www.genome.jp/dbget-bin/www_bget?ko:K10881	path:ko03050;path:ko03440
comp1207_c0_seq2	K10881	SHFM1, DSS1	http://www.genome.jp/dbget-bin/www_bget?ko:K10881	path:ko03050;path:ko03440
comp1207_c0_seq3	K10881	SHFM1, DSS1	http://www.genome.jp/dbget-bin/www_bget?ko:K10881	path:ko03050;path:ko03440
comp1207_c0_seq4	K10881	SHFM1, DSS1	http://www.genome.jp/dbget-bin/www_bget?ko:K10881	path:ko03050;path:ko03440
comp1207_c0_seq5	K10881	SHFM1, DSS1	http://www.genome.jp/dbget-bin/www_bget?ko:K10881	path:ko03050;path:ko03440
comp12081_c0_seq1	K09775	K09775	http://www.genome.jp/dbget-bin/www_bget?ko:K09775
comp12087_c0_seq1	K15382	SLC50A, SWEET	http://www.genome.jp/dbget-bin/www_bget?ko:K15382
comp12089_c0_seq1	K10257	FAD8, desB	http://www.genome.jp/dbget-bin/www_bget?ko:K10257	path:ko01040
comp1209_c0_seq1	K14411	MSI	http://www.genome.jp/dbget-bin/www_bget?ko:K14411	path:ko03015
comp120_c0_seq1	K01689	ENO, eno	http://www.genome.jp/dbget-bin/www_bget?ko:K01689	path:ko00010;path:ko00680;path:ko01100;path:ko01110;path:ko01120;path:ko03018
comp120_c1_seq1	K02875	RP-L14e, RPL14	http://www.genome.jp/dbget-bin/www_bget?ko:K02875	path:ko03010
comp120_c1_seq2	K02875	RP-L14e, RPL14	http://www.genome.jp/dbget-bin/www_bget?ko:K02875	path:ko03010
comp12100_c0_seq1	K15436	TRPO3, MTR10	http://www.genome.jp/dbget-bin/www_bget?ko:K15436
comp12104_c0_seq1	K03347	CUL1, CDC53	http://www.genome.jp/dbget-bin/www_bget?ko:K03347	path:ko04110;path:ko04111;path:ko04114;path:ko04120;path:ko04141;path:ko04310;path:ko04350;path:ko04710;path:ko05168
comp1210_c0_seq1	K11251	H2A	http://www.genome.jp/dbget-bin/www_bget?ko:K11251	path:ko05322
comp1210_c0_seq2	K11251	H2A	http://www.genome.jp/dbget-bin/www_bget?ko:K11251	path:ko05322
comp12111_c0_seq2	K04708	E1.1.1.102	http://www.genome.jp/dbget-bin/www_bget?ko:K04708	path:ko00600;path:ko01100
comp12112_c0_seq1	K09422	MYBP	http://www.genome.jp/dbget-bin/www_bget?ko:K09422
comp12120_c0_seq1	K14442	DHX36, RHAU	http://www.genome.jp/dbget-bin/www_bget?ko:K14442	path:ko03018
comp12120_c0_seq2	K14442	DHX36, RHAU	http://www.genome.jp/dbget-bin/www_bget?ko:K14442	path:ko03018
comp1212_c0_seq1	K04646	CLTC	http://www.genome.jp/dbget-bin/www_bget?ko:K04646	path:ko04142;path:ko04144;path:ko04721;path:ko04961;path:ko05016;path:ko05100
comp12130_c0_seq1	K13448	CML	http://www.genome.jp/dbget-bin/www_bget?ko:K13448	path:ko04626
comp12130_c0_seq2	K13448	CML	http://www.genome.jp/dbget-bin/www_bget?ko:K13448	path:ko04626
comp12139_c0_seq1	K08232	E1.6.5.4	http://www.genome.jp/dbget-bin/www_bget?ko:K08232	path:ko00053;path:ko01100
comp1213_c0_seq1	K13096	SF4	http://www.genome.jp/dbget-bin/www_bget?ko:K13096
comp1213_c0_seq2	K13096	SF4	http://www.genome.jp/dbget-bin/www_bget?ko:K13096
comp1213_c0_seq3	K13096	SF4	http://www.genome.jp/dbget-bin/www_bget?ko:K13096
comp12145_c0_seq1	K03512	POLL	http://www.genome.jp/dbget-bin/www_bget?ko:K03512	path:ko03410;path:ko03450
comp12145_c0_seq2	K03512	POLL	http://www.genome.jp/dbget-bin/www_bget?ko:K03512	path:ko03410;path:ko03450
comp12150_c0_seq1	K10695	RNF1_2	http://www.genome.jp/dbget-bin/www_bget?ko:K10695
comp12151_c0_seq1	K00891	E2.7.1.71, aroK, aroL	http://www.genome.jp/dbget-bin/www_bget?ko:K00891	path:ko00400;path:ko01100;path:ko01110
comp12151_c0_seq2	K00891	E2.7.1.71, aroK, aroL	http://www.genome.jp/dbget-bin/www_bget?ko:K00891	path:ko00400;path:ko01100;path:ko01110
comp12155_c0_seq2	K01955	carB, CPA2	http://www.genome.jp/dbget-bin/www_bget?ko:K01955	path:ko00240;path:ko00250;path:ko01100
comp12156_c0_seq1	K03696	clpC	http://www.genome.jp/dbget-bin/www_bget?ko:K03696
comp12156_c0_seq2	K03696	clpC	http://www.genome.jp/dbget-bin/www_bget?ko:K03696
comp12168_c0_seq1	K01626	E2.5.1.54, aroF, aroG, aroH	http://www.genome.jp/dbget-bin/www_bget?ko:K01626	path:ko00400;path:ko01100;path:ko01110
comp12169_c0_seq1	K03138	TFIIF1, GTF2F1, TFG1	http://www.genome.jp/dbget-bin/www_bget?ko:K03138	path:ko03022
comp12169_c0_seq2	K03138	TFIIF1, GTF2F1, TFG1	http://www.genome.jp/dbget-bin/www_bget?ko:K03138	path:ko03022
comp12173_c0_seq1	K14570	REX1, REXO1, RNH70	http://www.genome.jp/dbget-bin/www_bget?ko:K14570	path:ko03008
comp12177_c0_seq1	K08073	PNKP	http://www.genome.jp/dbget-bin/www_bget?ko:K08073
comp12183_c0_seq1	K08248	E4.1.2.10	http://www.genome.jp/dbget-bin/www_bget?ko:K08248	path:ko00460;path:ko01100
comp12185_c0_seq1	K06133	LYS5, acpT	http://www.genome.jp/dbget-bin/www_bget?ko:K06133	path:ko00770
comp1218_c0_seq1	K14445	SLC13A2_3_5	http://www.genome.jp/dbget-bin/www_bget?ko:K14445
comp1218_c0_seq2	K14445	SLC13A2_3_5	http://www.genome.jp/dbget-bin/www_bget?ko:K14445
comp12191_c0_seq1	K01866	YARS, tyrS	http://www.genome.jp/dbget-bin/www_bget?ko:K01866	path:ko00970
comp1219_c0_seq1	K06170	PEN2	http://www.genome.jp/dbget-bin/www_bget?ko:K06170	path:ko04330;path:ko05010
comp12200_c0_seq1	K05692	ACTB_G1	http://www.genome.jp/dbget-bin/www_bget?ko:K05692	path:ko04145;path:ko04510;path:ko04520;path:ko04530;path:ko04670;path:ko04745;path:ko04810;path:ko05100;path:ko05110;path:ko05130;path:ko05131;path:ko05132;path:ko05164;path:ko05410;path:ko05412;path:ko05414;path:ko05416
comp1220_c0_seq1	K03259	EIF4E	http://www.genome.jp/dbget-bin/www_bget?ko:K03259	path:ko03013;path:ko04150;path:ko04910
comp12213_c0_seq1	K08597	SENP8, NEDP1, DEN1	http://www.genome.jp/dbget-bin/www_bget?ko:K08597
comp12222_c0_seq1	K03010	RPB2, POLR2B	http://www.genome.jp/dbget-bin/www_bget?ko:K03010	path:ko00230;path:ko00240;path:ko01100;path:ko03020;path:ko05016
comp12224_c0_seq1	K11662	ACTR6, ARP6	http://www.genome.jp/dbget-bin/www_bget?ko:K11662
comp12237_c0_seq1	K01658	trpG	http://www.genome.jp/dbget-bin/www_bget?ko:K01658	path:ko00400;path:ko01100;path:ko01110
comp1224_c0_seq1	K10418	DYNLL	http://www.genome.jp/dbget-bin/www_bget?ko:K10418	path:ko04962
comp12253_c0_seq1	K11373	ELP1, IKI3, IKBKAP	http://www.genome.jp/dbget-bin/www_bget?ko:K11373
comp12253_c0_seq2	K11373	ELP1, IKI3, IKBKAP	http://www.genome.jp/dbget-bin/www_bget?ko:K11373
comp12255_c0_seq1	K14303	NUP160	http://www.genome.jp/dbget-bin/www_bget?ko:K14303	path:ko03013
comp12261_c0_seq1	K14153	thiDE	http://www.genome.jp/dbget-bin/www_bget?ko:K14153	path:ko00730;path:ko01100
comp12261_c0_seq2	K14153	thiDE	http://www.genome.jp/dbget-bin/www_bget?ko:K14153	path:ko00730;path:ko01100
comp1226_c0_seq1	K15131	MED11	http://www.genome.jp/dbget-bin/www_bget?ko:K15131
comp12274_c0_seq1	K01537	E3.6.3.8	http://www.genome.jp/dbget-bin/www_bget?ko:K01537
comp12274_c0_seq2	K01537	E3.6.3.8	http://www.genome.jp/dbget-bin/www_bget?ko:K01537
comp12275_c0_seq1	K15747	LUT5, CYP97A3	http://www.genome.jp/dbget-bin/www_bget?ko:K15747	path:ko00906
comp12275_c0_seq2	K15747	LUT5, CYP97A3	http://www.genome.jp/dbget-bin/www_bget?ko:K15747	path:ko00906
comp1227_c0_seq1	K05933	E1.14.17.4	http://www.genome.jp/dbget-bin/www_bget?ko:K05933	path:ko00270;path:ko01100;path:ko01110
comp1227_c0_seq2	K05933	E1.14.17.4	http://www.genome.jp/dbget-bin/www_bget?ko:K05933	path:ko00270;path:ko01100;path:ko01110
comp1227_c0_seq3	K05933	E1.14.17.4	http://www.genome.jp/dbget-bin/www_bget?ko:K05933	path:ko00270;path:ko01100;path:ko01110
comp1227_c0_seq4	K05933	E1.14.17.4	http://www.genome.jp/dbget-bin/www_bget?ko:K05933	path:ko00270;path:ko01100;path:ko01110
comp1227_c0_seq5	K05933	E1.14.17.4	http://www.genome.jp/dbget-bin/www_bget?ko:K05933	path:ko00270;path:ko01100;path:ko01110
comp1227_c0_seq6	K05933	E1.14.17.4	http://www.genome.jp/dbget-bin/www_bget?ko:K05933	path:ko00270;path:ko01100;path:ko01110
comp12280_c0_seq1	K14310	NUP205	http://www.genome.jp/dbget-bin/www_bget?ko:K14310	path:ko03013
comp12281_c0_seq1	K00430	E1.11.1.7	http://www.genome.jp/dbget-bin/www_bget?ko:K00430	path:ko00360;path:ko00680;path:ko00940;path:ko01100;path:ko01110
comp12281_c0_seq2	K00430	E1.11.1.7	http://www.genome.jp/dbget-bin/www_bget?ko:K00430	path:ko00360;path:ko00680;path:ko00940;path:ko01100;path:ko01110
comp12285_c0_seq5	K03686	dnaJ	http://www.genome.jp/dbget-bin/www_bget?ko:K03686
comp12288_c0_seq4	K05387	GRIF	http://www.genome.jp/dbget-bin/www_bget?ko:K05387
comp12297_c0_seq1	K01728	E4.2.2.2, pel	http://www.genome.jp/dbget-bin/www_bget?ko:K01728	path:ko00040
comp1229_c0_seq1	K14411	MSI	http://www.genome.jp/dbget-bin/www_bget?ko:K14411	path:ko03015
comp1229_c0_seq2	K14411	MSI	http://www.genome.jp/dbget-bin/www_bget?ko:K14411	path:ko03015
comp12300_c0_seq4	K15074	BACURD	http://www.genome.jp/dbget-bin/www_bget?ko:K15074
comp12304_c0_seq2	K03695	clpB	http://www.genome.jp/dbget-bin/www_bget?ko:K03695
comp12304_c0_seq4	K03695	clpB	http://www.genome.jp/dbget-bin/www_bget?ko:K03695
comp12307_c0_seq1	K01188	E3.2.1.21	http://www.genome.jp/dbget-bin/www_bget?ko:K01188	path:ko00460;path:ko00500;path:ko00940;path:ko01100;path:ko01110
comp12307_c0_seq2	K01188	E3.2.1.21	http://www.genome.jp/dbget-bin/www_bget?ko:K01188	path:ko00460;path:ko00500;path:ko00940;path:ko01100;path:ko01110
comp1230_c0_seq1	K13525	VCP, CDC48	http://www.genome.jp/dbget-bin/www_bget?ko:K13525	path:ko04141;path:ko05134
comp12310_c0_seq1	K09919	K09919	http://www.genome.jp/dbget-bin/www_bget?ko:K09919
comp12310_c0_seq2	K09919	K09919	http://www.genome.jp/dbget-bin/www_bget?ko:K09919
comp12312_c0_seq1	K09264	K09264	http://www.genome.jp/dbget-bin/www_bget?ko:K09264
comp12318_c0_seq1	K03977	engA	http://www.genome.jp/dbget-bin/www_bget?ko:K03977
comp12319_c0_seq1	K07976	RAB	http://www.genome.jp/dbget-bin/www_bget?ko:K07976
comp12322_c0_seq1	K03841	FBP, fbp	http://www.genome.jp/dbget-bin/www_bget?ko:K03841	path:ko00010;path:ko00030;path:ko00051;path:ko00680;path:ko00710;path:ko01100;path:ko01110;path:ko01120;path:ko04910
comp12329_c0_seq1	K10884	XRCC6, KU70, G22P1	http://www.genome.jp/dbget-bin/www_bget?ko:K10884	path:ko03450
comp12329_c0_seq2	K10884	XRCC6, KU70, G22P1	http://www.genome.jp/dbget-bin/www_bget?ko:K10884	path:ko03450
comp1232_c0_seq1	K02885	RP-L19e, RPL19	http://www.genome.jp/dbget-bin/www_bget?ko:K02885	path:ko03010
comp12331_c0_seq1	K09587	CYP90B1, DWF4	http://www.genome.jp/dbget-bin/www_bget?ko:K09587	path:ko00905;path:ko01100;path:ko01110
comp12331_c0_seq2	K09588	CYP90A1, CPD	http://www.genome.jp/dbget-bin/www_bget?ko:K09588	path:ko00905;path:ko01110
comp12331_c0_seq3	K09587	CYP90B1, DWF4	http://www.genome.jp/dbget-bin/www_bget?ko:K09587	path:ko00905;path:ko01100;path:ko01110
comp12331_c0_seq4	K09587	CYP90B1, DWF4	http://www.genome.jp/dbget-bin/www_bget?ko:K09587	path:ko00905;path:ko01100;path:ko01110
comp12331_c0_seq6	K09588	CYP90A1, CPD	http://www.genome.jp/dbget-bin/www_bget?ko:K09588	path:ko00905;path:ko01110
comp12332_c0_seq1	K09285	OVM, ANT	http://www.genome.jp/dbget-bin/www_bget?ko:K09285
comp12332_c0_seq2	K09285	OVM, ANT	http://www.genome.jp/dbget-bin/www_bget?ko:K09285
comp12333_c0_seq1	K00430	E1.11.1.7	http://www.genome.jp/dbget-bin/www_bget?ko:K00430	path:ko00360;path:ko00680;path:ko00940;path:ko01100;path:ko01110
comp12334_c0_seq2	K10588	UBE3B	http://www.genome.jp/dbget-bin/www_bget?ko:K10588	path:ko04120
comp12334_c0_seq3	K10588	UBE3B	http://www.genome.jp/dbget-bin/www_bget?ko:K10588	path:ko04120
comp12336_c0_seq1	K00773	tgt, QTRT1	http://www.genome.jp/dbget-bin/www_bget?ko:K00773
comp12336_c0_seq2	K00773	tgt, QTRT1	http://www.genome.jp/dbget-bin/www_bget?ko:K00773
comp12338_c0_seq1	K06617	E2.4.1.82	http://www.genome.jp/dbget-bin/www_bget?ko:K06617	path:ko00052
comp12352_c0_seq1	K09422	MYBP	http://www.genome.jp/dbget-bin/www_bget?ko:K09422
comp12353_c0_seq1	K00601	E2.1.2.2	http://www.genome.jp/dbget-bin/www_bget?ko:K00601	path:ko00230;path:ko00670;path:ko01100;path:ko01110
comp12353_c0_seq2	K00601	E2.1.2.2	http://www.genome.jp/dbget-bin/www_bget?ko:K00601	path:ko00230;path:ko00670;path:ko01100;path:ko01110
comp12354_c0_seq1	K14018	PLAA, DOA1, UFD3	http://www.genome.jp/dbget-bin/www_bget?ko:K14018	path:ko04141
comp1235_c0_seq1	K00454	LOX2S	http://www.genome.jp/dbget-bin/www_bget?ko:K00454	path:ko00591;path:ko00592;path:ko01100
comp1235_c0_seq2	K00454	LOX2S	http://www.genome.jp/dbget-bin/www_bget?ko:K00454	path:ko00591;path:ko00592;path:ko01100
comp1235_c0_seq3	K00454	LOX2S	http://www.genome.jp/dbget-bin/www_bget?ko:K00454	path:ko00591;path:ko00592;path:ko01100
comp1235_c0_seq4	K00454	LOX2S	http://www.genome.jp/dbget-bin/www_bget?ko:K00454	path:ko00591;path:ko00592;path:ko01100
comp1235_c0_seq5	K00454	LOX2S	http://www.genome.jp/dbget-bin/www_bget?ko:K00454	path:ko00591;path:ko00592;path:ko01100
comp1235_c0_seq6	K00454	LOX2S	http://www.genome.jp/dbget-bin/www_bget?ko:K00454	path:ko00591;path:ko00592;path:ko01100
comp12366_c0_seq1	K10085	EDEM2	http://www.genome.jp/dbget-bin/www_bget?ko:K10085	path:ko04141
comp12366_c0_seq2	K10085	EDEM2	http://www.genome.jp/dbget-bin/www_bget?ko:K10085	path:ko04141
comp12366_c0_seq3	K10085	EDEM2	http://www.genome.jp/dbget-bin/www_bget?ko:K10085	path:ko04141
comp12368_c0_seq1	K00106	XDH	http://www.genome.jp/dbget-bin/www_bget?ko:K00106	path:ko00230;path:ko00232;path:ko00983;path:ko01100;path:ko01110;path:ko01120;path:ko04146
comp12369_c0_seq1	K15326	TSEN54	http://www.genome.jp/dbget-bin/www_bget?ko:K15326
comp12369_c0_seq2	K15326	TSEN54	http://www.genome.jp/dbget-bin/www_bget?ko:K15326
comp12376_c0_seq1	K15691	RFWD3	http://www.genome.jp/dbget-bin/www_bget?ko:K15691
comp12378_c0_seq1	K15634	gpmB	http://www.genome.jp/dbget-bin/www_bget?ko:K15634	path:ko00010;path:ko00260;path:ko00680;path:ko01100;path:ko01110;path:ko01120
comp12378_c0_seq2	K15634	gpmB	http://www.genome.jp/dbget-bin/www_bget?ko:K15634	path:ko00010;path:ko00260;path:ko00680;path:ko01100;path:ko01110;path:ko01120
comp12378_c0_seq3	K15634	gpmB	http://www.genome.jp/dbget-bin/www_bget?ko:K15634	path:ko00010;path:ko00260;path:ko00680;path:ko01100;path:ko01110;path:ko01120
comp12378_c0_seq4	K15634	gpmB	http://www.genome.jp/dbget-bin/www_bget?ko:K15634	path:ko00010;path:ko00260;path:ko00680;path:ko01100;path:ko01110;path:ko01120
comp1237_c0_seq1	K15296	NAPA, SNAPA, SEC17	http://www.genome.jp/dbget-bin/www_bget?ko:K15296	path:ko04721
comp12381_c0_seq1	K15014	SLC29A1_2_3, ENT1_2_3	http://www.genome.jp/dbget-bin/www_bget?ko:K15014
comp12381_c0_seq2	K15014	SLC29A1_2_3, ENT1_2_3	http://www.genome.jp/dbget-bin/www_bget?ko:K15014
comp12381_c0_seq3	K15014	SLC29A1_2_3, ENT1_2_3	http://www.genome.jp/dbget-bin/www_bget?ko:K15014
comp12384_c0_seq1	K09422	MYBP	http://www.genome.jp/dbget-bin/www_bget?ko:K09422
comp12384_c0_seq2	K09422	MYBP	http://www.genome.jp/dbget-bin/www_bget?ko:K09422
comp1238_c0_seq1	K02134	ATPeF1D, ATP5D	http://www.genome.jp/dbget-bin/www_bget?ko:K02134	path:ko00190;path:ko01100;path:ko05010;path:ko05012;path:ko05016
comp12390_c0_seq1	K15563	BUR2	http://www.genome.jp/dbget-bin/www_bget?ko:K15563
comp12393_c0_seq1	K12235	SRR	http://www.genome.jp/dbget-bin/www_bget?ko:K12235	path:ko00260
comp12393_c0_seq2	K12235	SRR	http://www.genome.jp/dbget-bin/www_bget?ko:K12235	path:ko00260
comp12393_c0_seq3	K12235	SRR	http://www.genome.jp/dbget-bin/www_bget?ko:K12235	path:ko00260
comp12393_c0_seq4	K12235	SRR	http://www.genome.jp/dbget-bin/www_bget?ko:K12235	path:ko00260
comp1239_c0_seq1	K01696	E4.2.1.20B, trpB	http://www.genome.jp/dbget-bin/www_bget?ko:K01696	path:ko00260;path:ko00400;path:ko01100;path:ko01110
comp1239_c0_seq2	K01696	E4.2.1.20B, trpB	http://www.genome.jp/dbget-bin/www_bget?ko:K01696	path:ko00260;path:ko00400;path:ko01100;path:ko01110
comp1239_c0_seq3	K01696	E4.2.1.20B, trpB	http://www.genome.jp/dbget-bin/www_bget?ko:K01696	path:ko00260;path:ko00400;path:ko01100;path:ko01110
comp1240_c0_seq1	K14411	MSI	http://www.genome.jp/dbget-bin/www_bget?ko:K14411	path:ko03015
comp12417_c0_seq1	K01188	E3.2.1.21	http://www.genome.jp/dbget-bin/www_bget?ko:K01188	path:ko00460;path:ko00500;path:ko00940;path:ko01100;path:ko01110
comp12417_c0_seq2	K01188	E3.2.1.21	http://www.genome.jp/dbget-bin/www_bget?ko:K01188	path:ko00460;path:ko00500;path:ko00940;path:ko01100;path:ko01110
comp12417_c0_seq3	K01188	E3.2.1.21	http://www.genome.jp/dbget-bin/www_bget?ko:K01188	path:ko00460;path:ko00500;path:ko00940;path:ko01100;path:ko01110
comp12417_c0_seq6	K01188	E3.2.1.21	http://www.genome.jp/dbget-bin/www_bget?ko:K01188	path:ko00460;path:ko00500;path:ko00940;path:ko01100;path:ko01110
comp12417_c0_seq7	K01188	E3.2.1.21	http://www.genome.jp/dbget-bin/www_bget?ko:K01188	path:ko00460;path:ko00500;path:ko00940;path:ko01100;path:ko01110
comp12418_c0_seq1	K14514	EIN3	http://www.genome.jp/dbget-bin/www_bget?ko:K14514	path:ko04075
comp12418_c0_seq2	K14514	EIN3	http://www.genome.jp/dbget-bin/www_bget?ko:K14514	path:ko04075
comp1241_c0_seq1	K00128	E1.2.1.3	http://www.genome.jp/dbget-bin/www_bget?ko:K00128	path:ko00010;path:ko00040;path:ko00053;path:ko00071;path:ko00280;path:ko00310;path:ko00330;path:ko00340;path:ko00380;path:ko00410;path:ko00561;path:ko00620;path:ko00625;path:ko00640;path:ko00903;path:ko01100;path:ko01110;path:ko01120
comp12435_c0_seq1	K01772	hemH, FECH	http://www.genome.jp/dbget-bin/www_bget?ko:K01772	path:ko00860;path:ko01100;path:ko01110
comp1243_c0_seq1	K10839	RAD23, HR23	http://www.genome.jp/dbget-bin/www_bget?ko:K10839	path:ko03420;path:ko04141
comp1243_c0_seq2	K10839	RAD23, HR23	http://www.genome.jp/dbget-bin/www_bget?ko:K10839	path:ko03420;path:ko04141
comp12445_c0_seq1	K13024	HISPPD, VIP	http://www.genome.jp/dbget-bin/www_bget?ko:K13024
comp12445_c0_seq2	K13024	HISPPD, VIP	http://www.genome.jp/dbget-bin/www_bget?ko:K13024
comp12448_c0_seq2	K09286	EREBP	http://www.genome.jp/dbget-bin/www_bget?ko:K09286
comp12449_c0_seq1	K08739	MLH3	http://www.genome.jp/dbget-bin/www_bget?ko:K08739	path:ko03430
comp12452_c0_seq1	K15263	LYER	http://www.genome.jp/dbget-bin/www_bget?ko:K15263
comp12462_c0_seq1	K01892	HARS, hisS	http://www.genome.jp/dbget-bin/www_bget?ko:K01892	path:ko00970
comp12462_c0_seq2	K01892	HARS, hisS	http://www.genome.jp/dbget-bin/www_bget?ko:K01892	path:ko00970
comp12462_c0_seq3	K01892	HARS, hisS	http://www.genome.jp/dbget-bin/www_bget?ko:K01892	path:ko00970
comp12462_c0_seq4	K01892	HARS, hisS	http://www.genome.jp/dbget-bin/www_bget?ko:K01892	path:ko00970
comp12463_c0_seq1	K13993	HSP20	http://www.genome.jp/dbget-bin/www_bget?ko:K13993	path:ko04141
comp1246_c0_seq1	K11290	SET, TAF1, I2PP2A	http://www.genome.jp/dbget-bin/www_bget?ko:K11290
comp12474_c0_seq1	K03424	tatD	http://www.genome.jp/dbget-bin/www_bget?ko:K03424
comp12474_c0_seq2	K03424	tatD	http://www.genome.jp/dbget-bin/www_bget?ko:K03424
comp12478_c0_seq1	K14945	QKI	http://www.genome.jp/dbget-bin/www_bget?ko:K14945
comp1247_c0_seq1	K15083	RAD16	http://www.genome.jp/dbget-bin/www_bget?ko:K15083
comp1247_c0_seq2	K15083	RAD16	http://www.genome.jp/dbget-bin/www_bget?ko:K15083
comp12481_c0_seq1	K08737	MSH6	http://www.genome.jp/dbget-bin/www_bget?ko:K08737	path:ko03430;path:ko05200;path:ko05210
comp12483_c0_seq1	K10290	FBXO3	http://www.genome.jp/dbget-bin/www_bget?ko:K10290
comp12483_c0_seq2	K10290	FBXO3	http://www.genome.jp/dbget-bin/www_bget?ko:K10290
comp12487_c0_seq1	K05016	CLCN7	http://www.genome.jp/dbget-bin/www_bget?ko:K05016
comp12489_c0_seq1	K12860	CDC5L, CDC5, CEF1	http://www.genome.jp/dbget-bin/www_bget?ko:K12860	path:ko03040
comp12491_c0_seq1	K00924	E2.7.1.-	http://www.genome.jp/dbget-bin/www_bget?ko:K00924
comp12491_c0_seq2	K00924	E2.7.1.-	http://www.genome.jp/dbget-bin/www_bget?ko:K00924
comp12492_c0_seq2	K11842	USP12_46	http://www.genome.jp/dbget-bin/www_bget?ko:K11842
comp12494_c0_seq1	K05350	bglB	http://www.genome.jp/dbget-bin/www_bget?ko:K05350	path:ko00460;path:ko00500;path:ko00940;path:ko01100;path:ko01110
comp12494_c0_seq2	K01188	E3.2.1.21	http://www.genome.jp/dbget-bin/www_bget?ko:K01188	path:ko00460;path:ko00500;path:ko00940;path:ko01100;path:ko01110
comp12498_c0_seq1	K13600	CAO	http://www.genome.jp/dbget-bin/www_bget?ko:K13600	path:ko00860;path:ko01100;path:ko01110
comp12498_c0_seq2	K13600	CAO	http://www.genome.jp/dbget-bin/www_bget?ko:K13600	path:ko00860;path:ko01100;path:ko01110
comp1249_c0_seq1	K12823	DDX5, DBP2	http://www.genome.jp/dbget-bin/www_bget?ko:K12823	path:ko03040;path:ko05202
comp12511_c0_seq1	K15451	PPM2, LCMT2, TYW4	http://www.genome.jp/dbget-bin/www_bget?ko:K15451
comp12511_c0_seq2	K15451	PPM2, LCMT2, TYW4	http://www.genome.jp/dbget-bin/www_bget?ko:K15451
comp12511_c0_seq3	K15451	PPM2, LCMT2, TYW4	http://www.genome.jp/dbget-bin/www_bget?ko:K15451
comp12511_c0_seq4	K15451	PPM2, LCMT2, TYW4	http://www.genome.jp/dbget-bin/www_bget?ko:K15451
comp12521_c0_seq1	K03678	RRP45, EXOSC9	http://www.genome.jp/dbget-bin/www_bget?ko:K03678	path:ko03018
comp12521_c0_seq2	K03678	RRP45, EXOSC9	http://www.genome.jp/dbget-bin/www_bget?ko:K03678	path:ko03018
comp12527_c0_seq1	K10735	GINS4, SLD5	http://www.genome.jp/dbget-bin/www_bget?ko:K10735
comp12528_c0_seq1	K10143	RFWD2, COP1	http://www.genome.jp/dbget-bin/www_bget?ko:K10143	path:ko04115;path:ko04120
comp12530_c0_seq2	K08286	E2.7.11.-	http://www.genome.jp/dbget-bin/www_bget?ko:K08286
comp12535_c0_seq1	K11863	ATXN3, MJD	http://www.genome.jp/dbget-bin/www_bget?ko:K11863	path:ko04141
comp12535_c0_seq2	K11863	ATXN3, MJD	http://www.genome.jp/dbget-bin/www_bget?ko:K11863	path:ko04141
comp12536_c0_seq1	K06627	CCNA	http://www.genome.jp/dbget-bin/www_bget?ko:K06627	path:ko04110;path:ko04914
comp12537_c0_seq1	K08272	CAB39, MO25	http://www.genome.jp/dbget-bin/www_bget?ko:K08272	path:ko04150
comp12538_c0_seq1	K06966	K06966	http://www.genome.jp/dbget-bin/www_bget?ko:K06966
comp12547_c0_seq1	K08734	MLH1	http://www.genome.jp/dbget-bin/www_bget?ko:K08734	path:ko03430;path:ko03460;path:ko05200;path:ko05210;path:ko05213
comp12549_c0_seq1	K00700	E2.4.1.18, glgB	http://www.genome.jp/dbget-bin/www_bget?ko:K00700	path:ko00500;path:ko01100
comp12549_c0_seq2	K00700	E2.4.1.18, glgB	http://www.genome.jp/dbget-bin/www_bget?ko:K00700	path:ko00500;path:ko01100
comp12551_c0_seq1	K15744	Z-ISO	http://www.genome.jp/dbget-bin/www_bget?ko:K15744	path:ko00906
comp12552_c0_seq1	K10703	PHS1	http://www.genome.jp/dbget-bin/www_bget?ko:K10703	path:ko00062;path:ko01040
comp12552_c0_seq2	K10703	PHS1	http://www.genome.jp/dbget-bin/www_bget?ko:K10703	path:ko00062;path:ko01040
comp12552_c0_seq3	K10703	PHS1	http://www.genome.jp/dbget-bin/www_bget?ko:K10703	path:ko00062;path:ko01040
comp12554_c0_seq1	K00924	E2.7.1.-	http://www.genome.jp/dbget-bin/www_bget?ko:K00924
comp12554_c0_seq2	K00924	E2.7.1.-	http://www.genome.jp/dbget-bin/www_bget?ko:K00924
comp12554_c0_seq3	K00924	E2.7.1.-	http://www.genome.jp/dbget-bin/www_bget?ko:K00924
comp12556_c0_seq1	K13463	COI-1	http://www.genome.jp/dbget-bin/www_bget?ko:K13463	path:ko04075;path:ko04626
comp12559_c0_seq1	K10436	MAPRE	http://www.genome.jp/dbget-bin/www_bget?ko:K10436
comp1255_c0_seq1	K12863	CWC15	http://www.genome.jp/dbget-bin/www_bget?ko:K12863	path:ko03040
comp12568_c0_seq1	K00995	E2.7.8.5, pgsA	http://www.genome.jp/dbget-bin/www_bget?ko:K00995	path:ko00564;path:ko01100
comp12568_c0_seq2	K00995	E2.7.8.5, pgsA	http://www.genome.jp/dbget-bin/www_bget?ko:K00995	path:ko00564;path:ko01100
comp1256_c0_seq1	K00058	serA, PHGDH	http://www.genome.jp/dbget-bin/www_bget?ko:K00058	path:ko00260;path:ko00680;path:ko01100;path:ko01120
comp12571_c0_seq1	K02208	CDK8_11	http://www.genome.jp/dbget-bin/www_bget?ko:K02208
comp12571_c0_seq2	K02208	CDK8_11	http://www.genome.jp/dbget-bin/www_bget?ko:K02208
comp12571_c0_seq3	K02208	CDK8_11	http://www.genome.jp/dbget-bin/www_bget?ko:K02208
comp12571_c0_seq4	K02208	CDK8_11	http://www.genome.jp/dbget-bin/www_bget?ko:K02208
comp12577_c0_seq1	K13127	RNF113A, CWC24	http://www.genome.jp/dbget-bin/www_bget?ko:K13127
comp1257_c0_seq1	K12948	SPCS3, SPC3	http://www.genome.jp/dbget-bin/www_bget?ko:K12948	path:ko03060
comp12580_c0_seq1	K09422	MYBP	http://www.genome.jp/dbget-bin/www_bget?ko:K09422
comp12580_c0_seq2	K09422	MYBP	http://www.genome.jp/dbget-bin/www_bget?ko:K09422
comp12580_c0_seq3	K09422	MYBP	http://www.genome.jp/dbget-bin/www_bget?ko:K09422
comp12584_c0_seq1	K12820	DHX15, PRP43	http://www.genome.jp/dbget-bin/www_bget?ko:K12820	path:ko03040
comp12586_c0_seq1	K07359	CAMKK	http://www.genome.jp/dbget-bin/www_bget?ko:K07359	path:ko04920
comp12594_c0_seq1	K01409	E3.4.24.57, gcp	http://www.genome.jp/dbget-bin/www_bget?ko:K01409
comp12594_c0_seq2	K01409	E3.4.24.57, gcp	http://www.genome.jp/dbget-bin/www_bget?ko:K01409
comp12594_c0_seq3	K01409	E3.4.24.57, gcp	http://www.genome.jp/dbget-bin/www_bget?ko:K01409
comp12594_c0_seq4	K01409	E3.4.24.57, gcp	http://www.genome.jp/dbget-bin/www_bget?ko:K01409
comp12594_c0_seq5	K01409	E3.4.24.57, gcp	http://www.genome.jp/dbget-bin/www_bget?ko:K01409
comp12594_c0_seq6	K01409	E3.4.24.57, gcp	http://www.genome.jp/dbget-bin/www_bget?ko:K01409
comp125_c0_seq1	K00588	E2.1.1.104	http://www.genome.jp/dbget-bin/www_bget?ko:K00588	path:ko00360;path:ko00940;path:ko00941;path:ko00945;path:ko01100;path:ko01110
comp12610_c0_seq1	K15203	GTF3C6	http://www.genome.jp/dbget-bin/www_bget?ko:K15203
comp12610_c0_seq2	K15203	GTF3C6	http://www.genome.jp/dbget-bin/www_bget?ko:K15203
comp12612_c0_seq5	K14308	NUP54	http://www.genome.jp/dbget-bin/www_bget?ko:K14308	path:ko03013
comp12612_c0_seq6	K14308	NUP54	http://www.genome.jp/dbget-bin/www_bget?ko:K14308	path:ko03013
comp12622_c0_seq1	K04505	PSEN1, PS1	http://www.genome.jp/dbget-bin/www_bget?ko:K04505	path:ko04310;path:ko04330;path:ko04722;path:ko05010
comp12632_c0_seq1	K00602	purH	http://www.genome.jp/dbget-bin/www_bget?ko:K00602	path:ko00230;path:ko00670;path:ko01100;path:ko01110
comp12632_c0_seq2	K00602	purH	http://www.genome.jp/dbget-bin/www_bget?ko:K00602	path:ko00230;path:ko00670;path:ko01100;path:ko01110
comp12635_c0_seq1	K15718	LOX1_5	http://www.genome.jp/dbget-bin/www_bget?ko:K15718	path:ko00591
comp12641_c0_seq1	K13947	PIN	http://www.genome.jp/dbget-bin/www_bget?ko:K13947
comp12644_c0_seq1	K10773	NTH	http://www.genome.jp/dbget-bin/www_bget?ko:K10773	path:ko03410
comp12648_c0_seq1	K01770	ispF	http://www.genome.jp/dbget-bin/www_bget?ko:K01770	path:ko00900;path:ko01100;path:ko01110
comp12651_c0_seq1	K05605	HIBCH	http://www.genome.jp/dbget-bin/www_bget?ko:K05605	path:ko00280;path:ko00410;path:ko00640;path:ko01100
comp12651_c0_seq2	K05605	HIBCH	http://www.genome.jp/dbget-bin/www_bget?ko:K05605	path:ko00280;path:ko00410;path:ko00640;path:ko01100
comp12651_c0_seq3	K05605	HIBCH	http://www.genome.jp/dbget-bin/www_bget?ko:K05605	path:ko00280;path:ko00410;path:ko00640;path:ko01100
comp12651_c0_seq4	K05605	HIBCH	http://www.genome.jp/dbget-bin/www_bget?ko:K05605	path:ko00280;path:ko00410;path:ko00640;path:ko01100
comp12651_c0_seq5	K05605	HIBCH	http://www.genome.jp/dbget-bin/www_bget?ko:K05605	path:ko00280;path:ko00410;path:ko00640;path:ko01100
comp12651_c0_seq6	K05605	HIBCH	http://www.genome.jp/dbget-bin/www_bget?ko:K05605	path:ko00280;path:ko00410;path:ko00640;path:ko01100
comp12658_c0_seq1	K12398	AP3M	http://www.genome.jp/dbget-bin/www_bget?ko:K12398	path:ko04142
comp12659_c0_seq1	K12619	XRN2, RAT1	http://www.genome.jp/dbget-bin/www_bget?ko:K12619	path:ko03008;path:ko03018
comp1265_c0_seq1	K13993	HSP20	http://www.genome.jp/dbget-bin/www_bget?ko:K13993	path:ko04141
comp12675_c0_seq1	K15402	CYP86B1	http://www.genome.jp/dbget-bin/www_bget?ko:K15402	path:ko00073
comp12689_c0_seq1	K05236	COPA	http://www.genome.jp/dbget-bin/www_bget?ko:K05236
comp1268_c0_seq1	K03283	HSPA1_8	http://www.genome.jp/dbget-bin/www_bget?ko:K03283	path:ko03040;path:ko04010;path:ko04141;path:ko04144;path:ko04612;path:ko05134;path:ko05145;path:ko05162;path:ko05164
comp1268_c0_seq2	K03283	HSPA1_8	http://www.genome.jp/dbget-bin/www_bget?ko:K03283	path:ko03040;path:ko04010;path:ko04141;path:ko04144;path:ko04612;path:ko05134;path:ko05145;path:ko05162;path:ko05164
comp1268_c0_seq3	K03283	HSPA1_8	http://www.genome.jp/dbget-bin/www_bget?ko:K03283	path:ko03040;path:ko04010;path:ko04141;path:ko04144;path:ko04612;path:ko05134;path:ko05145;path:ko05162;path:ko05164
comp1268_c0_seq4	K03283	HSPA1_8	http://www.genome.jp/dbget-bin/www_bget?ko:K03283	path:ko03040;path:ko04010;path:ko04141;path:ko04144;path:ko04612;path:ko05134;path:ko05145;path:ko05162;path:ko05164
comp12695_c0_seq1	K14407	CSTF2, RNA15	http://www.genome.jp/dbget-bin/www_bget?ko:K14407	path:ko03015
comp12699_c0_seq1	K13348	MPV17	http://www.genome.jp/dbget-bin/www_bget?ko:K13348	path:ko04146
comp12699_c0_seq2	K13348	MPV17	http://www.genome.jp/dbget-bin/www_bget?ko:K13348	path:ko04146
comp126_c0_seq1	K02908	RP-L30e, RPL30	http://www.genome.jp/dbget-bin/www_bget?ko:K02908	path:ko03010
comp12702_c0_seq1	K10841	ERCC6, CSB, RAD26	http://www.genome.jp/dbget-bin/www_bget?ko:K10841	path:ko03420
comp12702_c0_seq2	K10841	ERCC6, CSB, RAD26	http://www.genome.jp/dbget-bin/www_bget?ko:K10841	path:ko03420
comp12703_c0_seq1	K03860	PIGQ, GPI1	http://www.genome.jp/dbget-bin/www_bget?ko:K03860	path:ko00563;path:ko01100
comp12703_c0_seq2	K03860	PIGQ, GPI1	http://www.genome.jp/dbget-bin/www_bget?ko:K03860	path:ko00563;path:ko01100
comp12704_c0_seq1	K01392	THOP1	http://www.genome.jp/dbget-bin/www_bget?ko:K01392	path:ko04614;path:ko05143
comp12704_c0_seq2	K01392	THOP1	http://www.genome.jp/dbget-bin/www_bget?ko:K01392	path:ko04614;path:ko05143
comp12708_c0_seq1	K11490	NCAPH2	http://www.genome.jp/dbget-bin/www_bget?ko:K11490
comp1270_c0_seq1	K02728	PSMA4	http://www.genome.jp/dbget-bin/www_bget?ko:K02728	path:ko03050
comp12710_c0_seq1	K09286	EREBP	http://www.genome.jp/dbget-bin/www_bget?ko:K09286
comp12719_c0_seq1	K15078	SLX1	http://www.genome.jp/dbget-bin/www_bget?ko:K15078	path:ko03460
comp1271_c0_seq1	K03061	PSMC2, RPT1	http://www.genome.jp/dbget-bin/www_bget?ko:K03061	path:ko03050
comp12726_c0_seq3	K09422	MYBP	http://www.genome.jp/dbget-bin/www_bget?ko:K09422
comp12731_c0_seq1	K03354	APC7	http://www.genome.jp/dbget-bin/www_bget?ko:K03354	path:ko04110;path:ko04111;path:ko04113;path:ko04114;path:ko04120;path:ko04914;path:ko05166
comp12732_c0_seq1	K05359	ADT, PDT	http://www.genome.jp/dbget-bin/www_bget?ko:K05359	path:ko00400;path:ko01100;path:ko01110
comp12732_c0_seq2	K05359	ADT, PDT	http://www.genome.jp/dbget-bin/www_bget?ko:K05359	path:ko00400;path:ko01100;path:ko01110
comp12732_c0_seq3	K05359	ADT, PDT	http://www.genome.jp/dbget-bin/www_bget?ko:K05359	path:ko00400;path:ko01100;path:ko01110
comp12736_c0_seq1	K00901	E2.7.1.107, DGK, dgkA	http://www.genome.jp/dbget-bin/www_bget?ko:K00901	path:ko00561;path:ko00564;path:ko01100;path:ko04070
comp12738_c0_seq1	K03538	POP4, RPP29	http://www.genome.jp/dbget-bin/www_bget?ko:K03538	path:ko03008;path:ko03013
comp12738_c0_seq2	K03538	POP4, RPP29	http://www.genome.jp/dbget-bin/www_bget?ko:K03538	path:ko03008;path:ko03013
comp12738_c0_seq3	K03538	POP4, RPP29	http://www.genome.jp/dbget-bin/www_bget?ko:K03538	path:ko03008;path:ko03013
comp1273_c0_seq1	K15306	RANBP1	http://www.genome.jp/dbget-bin/www_bget?ko:K15306	path:ko05166
comp12741_c0_seq1	K13789	GGPS	http://www.genome.jp/dbget-bin/www_bget?ko:K13789	path:ko00900;path:ko01100;path:ko01110
comp12743_c0_seq1	K11267	PDS5	http://www.genome.jp/dbget-bin/www_bget?ko:K11267
comp12743_c0_seq2	K11267	PDS5	http://www.genome.jp/dbget-bin/www_bget?ko:K11267
comp12749_c0_seq1	K01051	E3.1.1.11	http://www.genome.jp/dbget-bin/www_bget?ko:K01051	path:ko00040;path:ko00500;path:ko01100
comp12750_c0_seq1	K11647	SMARCA2_4	http://www.genome.jp/dbget-bin/www_bget?ko:K11647
comp12750_c0_seq2	K11647	SMARCA2_4	http://www.genome.jp/dbget-bin/www_bget?ko:K11647
comp12752_c0_seq3	K10770	ALKBH8	http://www.genome.jp/dbget-bin/www_bget?ko:K10770
comp1275_c0_seq1	K02725	PSMA1	http://www.genome.jp/dbget-bin/www_bget?ko:K02725	path:ko03050
comp1276_c0_seq1	K02641	petH	http://www.genome.jp/dbget-bin/www_bget?ko:K02641	path:ko00195;path:ko01100
comp12772_c0_seq1	K03845	ALG3	http://www.genome.jp/dbget-bin/www_bget?ko:K03845	path:ko00510;path:ko00513;path:ko01100
comp12772_c0_seq2	K03845	ALG3	http://www.genome.jp/dbget-bin/www_bget?ko:K03845	path:ko00510;path:ko00513;path:ko01100
comp12780_c0_seq1	K07052	K07052	http://www.genome.jp/dbget-bin/www_bget?ko:K07052
comp12780_c0_seq2	K07052	K07052	http://www.genome.jp/dbget-bin/www_bget?ko:K07052
comp12785_c0_seq1	K10572	IPPK	http://www.genome.jp/dbget-bin/www_bget?ko:K10572	path:ko00562;path:ko01100;path:ko04070
comp12785_c0_seq2	K10572	IPPK	http://www.genome.jp/dbget-bin/www_bget?ko:K10572	path:ko00562;path:ko01100;path:ko04070
comp12789_c0_seq1	K14674	TGL4	http://www.genome.jp/dbget-bin/www_bget?ko:K14674	path:ko00100;path:ko00561;path:ko00564;path:ko00565;path:ko00590;path:ko00591;path:ko00592;path:ko01100
comp12792_c0_seq1	K15033	ICT1	http://www.genome.jp/dbget-bin/www_bget?ko:K15033
comp12796_c0_seq1	K05982	E3.1.21.7, nfi	http://www.genome.jp/dbget-bin/www_bget?ko:K05982
comp12796_c0_seq2	K05982	E3.1.21.7, nfi	http://www.genome.jp/dbget-bin/www_bget?ko:K05982
comp12796_c0_seq3	K05982	E3.1.21.7, nfi	http://www.genome.jp/dbget-bin/www_bget?ko:K05982
comp12796_c0_seq4	K05982	E3.1.21.7, nfi	http://www.genome.jp/dbget-bin/www_bget?ko:K05982
comp12801_c0_seq1	K05658	ABCB1	http://www.genome.jp/dbget-bin/www_bget?ko:K05658	path:ko02010;path:ko04976
comp12801_c0_seq2	K05658	ABCB1	http://www.genome.jp/dbget-bin/www_bget?ko:K05658	path:ko02010;path:ko04976
comp12802_c0_seq1	K10841	ERCC6, CSB, RAD26	http://www.genome.jp/dbget-bin/www_bget?ko:K10841	path:ko03420
comp12804_c0_seq1	K15082	RAD7	http://www.genome.jp/dbget-bin/www_bget?ko:K15082
comp12804_c0_seq2	K15082	RAD7	http://www.genome.jp/dbget-bin/www_bget?ko:K15082
comp12808_c0_seq1	K03143	TFIIH3, GTF2H3, TFB4	http://www.genome.jp/dbget-bin/www_bget?ko:K03143	path:ko03022;path:ko03420
comp12808_c0_seq2	K03143	TFIIH3, GTF2H3, TFB4	http://www.genome.jp/dbget-bin/www_bget?ko:K03143	path:ko03022;path:ko03420
comp12808_c0_seq3	K03143	TFIIH3, GTF2H3, TFB4	http://www.genome.jp/dbget-bin/www_bget?ko:K03143	path:ko03022;path:ko03420
comp12809_c0_seq1	K07119	K07119	http://www.genome.jp/dbget-bin/www_bget?ko:K07119
comp12817_c0_seq1	K01056	PTH1, pth, spoVC	http://www.genome.jp/dbget-bin/www_bget?ko:K01056
comp12817_c0_seq2	K01056	PTH1, pth, spoVC	http://www.genome.jp/dbget-bin/www_bget?ko:K01056
comp12817_c0_seq3	K01056	PTH1, pth, spoVC	http://www.genome.jp/dbget-bin/www_bget?ko:K01056
comp12829_c0_seq1	K14849	RRP1	http://www.genome.jp/dbget-bin/www_bget?ko:K14849
comp1283_c0_seq1	K07936	RAN	http://www.genome.jp/dbget-bin/www_bget?ko:K07936	path:ko03008;path:ko03013;path:ko05166
comp12846_c0_seq1	K13415	BRI1	http://www.genome.jp/dbget-bin/www_bget?ko:K13415	path:ko04075
comp12848_c0_seq1	K09832	CYP710A	http://www.genome.jp/dbget-bin/www_bget?ko:K09832	path:ko00100;path:ko01110
comp12849_c0_seq1	K15683	NFXL1, OZFP	http://www.genome.jp/dbget-bin/www_bget?ko:K15683
comp12849_c0_seq2	K15683	NFXL1, OZFP	http://www.genome.jp/dbget-bin/www_bget?ko:K15683
comp12849_c0_seq3	K15683	NFXL1, OZFP	http://www.genome.jp/dbget-bin/www_bget?ko:K15683
comp12849_c0_seq4	K15683	NFXL1, OZFP	http://www.genome.jp/dbget-bin/www_bget?ko:K15683
comp12856_c0_seq1	K05292	PIGT	http://www.genome.jp/dbget-bin/www_bget?ko:K05292	path:ko00563;path:ko01100
comp12870_c0_seq1	K11663	ZNHIT1, VPS71	http://www.genome.jp/dbget-bin/www_bget?ko:K11663
comp12870_c0_seq2	K11663	ZNHIT1, VPS71	http://www.genome.jp/dbget-bin/www_bget?ko:K11663
comp12883_c0_seq1	K13420	FLS2	http://www.genome.jp/dbget-bin/www_bget?ko:K13420	path:ko04626
comp12884_c0_seq1	K03190	ureD, ureH	http://www.genome.jp/dbget-bin/www_bget?ko:K03190
comp12891_c0_seq2	K09286	EREBP	http://www.genome.jp/dbget-bin/www_bget?ko:K09286
comp12894_c0_seq1	K12129	APRR7	http://www.genome.jp/dbget-bin/www_bget?ko:K12129	path:ko04712
comp12897_c0_seq1	K02542	MCM6	http://www.genome.jp/dbget-bin/www_bget?ko:K02542	path:ko03030;path:ko04110;path:ko04111;path:ko04113
comp1289_c0_seq1	K02998	RP-SAe, RPS0	http://www.genome.jp/dbget-bin/www_bget?ko:K02998	path:ko03010
comp1289_c0_seq2	K02998	RP-SAe, RPS0	http://www.genome.jp/dbget-bin/www_bget?ko:K02998	path:ko03010
comp1289_c0_seq3	K02998	RP-SAe, RPS0	http://www.genome.jp/dbget-bin/www_bget?ko:K02998	path:ko03010
comp128_c0_seq1	K05759	PFN	http://www.genome.jp/dbget-bin/www_bget?ko:K05759	path:ko04810;path:ko05131;path:ko05132
comp12911_c0_seq1	K13211	GCFC	http://www.genome.jp/dbget-bin/www_bget?ko:K13211
comp12937_c0_seq1	K15121	SLC25A44	http://www.genome.jp/dbget-bin/www_bget?ko:K15121
comp12937_c0_seq2	K15121	SLC25A44	http://www.genome.jp/dbget-bin/www_bget?ko:K15121
comp12944_c0_seq1	K12869	CRN, CRNKL1, CLF1, SYF3	http://www.genome.jp/dbget-bin/www_bget?ko:K12869	path:ko03040
comp12949_c0_seq1	K04506	SIAH1	http://www.genome.jp/dbget-bin/www_bget?ko:K04506	path:ko04115;path:ko04120;path:ko04310
comp1295_c0_seq1	K09569	FKBP2	http://www.genome.jp/dbget-bin/www_bget?ko:K09569
comp12965_c0_seq1	K00166	E1.2.4.4A, bkdA1	http://www.genome.jp/dbget-bin/www_bget?ko:K00166	path:ko00280;path:ko01100;path:ko01110
comp12975_c0_seq1	K02258	COX11	http://www.genome.jp/dbget-bin/www_bget?ko:K02258	path:ko00190;path:ko01100
comp12976_c0_seq1	K11000	CALS	http://www.genome.jp/dbget-bin/www_bget?ko:K11000
comp12983_c0_seq1	K02639	petF	http://www.genome.jp/dbget-bin/www_bget?ko:K02639	path:ko00195
comp12989_c0_seq1	K15691	RFWD3	http://www.genome.jp/dbget-bin/www_bget?ko:K15691
comp12990_c0_seq1	K14684	SLC25A23S	http://www.genome.jp/dbget-bin/www_bget?ko:K14684
comp12990_c0_seq2	K14684	SLC25A23S	http://www.genome.jp/dbget-bin/www_bget?ko:K14684
comp12990_c0_seq3	K14684	SLC25A23S	http://www.genome.jp/dbget-bin/www_bget?ko:K14684
comp12993_c0_seq1	K03921	DESA1	http://www.genome.jp/dbget-bin/www_bget?ko:K03921	path:ko00061;path:ko01040
comp12996_c0_seq1	K08287	E2.7.12.1	http://www.genome.jp/dbget-bin/www_bget?ko:K08287
comp12999_c0_seq1	K13648	GAUT	http://www.genome.jp/dbget-bin/www_bget?ko:K13648	path:ko00500;path:ko00520
comp12999_c0_seq2	K13648	GAUT	http://www.genome.jp/dbget-bin/www_bget?ko:K13648	path:ko00500;path:ko00520
comp12999_c0_seq3	K13648	GAUT	http://www.genome.jp/dbget-bin/www_bget?ko:K13648	path:ko00500;path:ko00520
comp12999_c0_seq4	K13648	GAUT	http://www.genome.jp/dbget-bin/www_bget?ko:K13648	path:ko00500;path:ko00520
comp13002_c0_seq1	K01853	E5.4.99.8	http://www.genome.jp/dbget-bin/www_bget?ko:K01853	path:ko00100;path:ko01100;path:ko01110
comp13016_c0_seq1	K12842	SR140	http://www.genome.jp/dbget-bin/www_bget?ko:K12842	path:ko03040
comp13018_c0_seq1	K00059	fabG	http://www.genome.jp/dbget-bin/www_bget?ko:K00059	path:ko00061;path:ko01040;path:ko01100
comp13018_c0_seq2	K00059	fabG	http://www.genome.jp/dbget-bin/www_bget?ko:K00059	path:ko00061;path:ko01040;path:ko01100
comp13028_c0_seq1	K03023	RPC82, POLR3C	http://www.genome.jp/dbget-bin/www_bget?ko:K03023	path:ko00230;path:ko00240;path:ko01100;path:ko03020;path:ko04623
comp13028_c0_seq2	K03023	RPC82, POLR3C	http://www.genome.jp/dbget-bin/www_bget?ko:K03023	path:ko00230;path:ko00240;path:ko01100;path:ko03020;path:ko04623
comp1302_c0_seq1	K14559	MPP10	http://www.genome.jp/dbget-bin/www_bget?ko:K14559	path:ko03008
comp1302_c0_seq2	K14559	MPP10	http://www.genome.jp/dbget-bin/www_bget?ko:K14559	path:ko03008
comp1302_c0_seq4	K14559	MPP10	http://www.genome.jp/dbget-bin/www_bget?ko:K14559	path:ko03008
comp13030_c0_seq1	K03010	RPB2, POLR2B	http://www.genome.jp/dbget-bin/www_bget?ko:K03010	path:ko00230;path:ko00240;path:ko01100;path:ko03020;path:ko05016
comp13045_c0_seq1	K14844	PUF6	http://www.genome.jp/dbget-bin/www_bget?ko:K14844
comp13045_c0_seq2	K14844	PUF6	http://www.genome.jp/dbget-bin/www_bget?ko:K14844
comp13045_c0_seq3	K14844	PUF6	http://www.genome.jp/dbget-bin/www_bget?ko:K14844
comp13045_c0_seq4	K14844	PUF6	http://www.genome.jp/dbget-bin/www_bget?ko:K14844
comp13046_c0_seq1	K05868	CCNB	http://www.genome.jp/dbget-bin/www_bget?ko:K05868	path:ko04110;path:ko04115;path:ko04914
comp13046_c0_seq2	K05868	CCNB	http://www.genome.jp/dbget-bin/www_bget?ko:K05868	path:ko04110;path:ko04115;path:ko04914
comp13046_c0_seq3	K05868	CCNB	http://www.genome.jp/dbget-bin/www_bget?ko:K05868	path:ko04110;path:ko04115;path:ko04914
comp13046_c0_seq4	K05868	CCNB	http://www.genome.jp/dbget-bin/www_bget?ko:K05868	path:ko04110;path:ko04115;path:ko04914
comp13053_c0_seq1	K10999	CESA	http://www.genome.jp/dbget-bin/www_bget?ko:K10999
comp13057_c0_seq1	K08492	STX18	http://www.genome.jp/dbget-bin/www_bget?ko:K08492	path:ko04130;path:ko04145
comp13067_c0_seq1	K14509	ETR, ERS	http://www.genome.jp/dbget-bin/www_bget?ko:K14509	path:ko04075
comp13068_c0_seq1	K07195	EXOC7, EXO70	http://www.genome.jp/dbget-bin/www_bget?ko:K07195	path:ko04910
comp13069_c0_seq1	K14557	UTP6	http://www.genome.jp/dbget-bin/www_bget?ko:K14557	path:ko03008
comp13074_c0_seq1	K02469	gyrA	http://www.genome.jp/dbget-bin/www_bget?ko:K02469
comp13076_c0_seq1	K09286	EREBP	http://www.genome.jp/dbget-bin/www_bget?ko:K09286
comp13079_c0_seq2	K07735	algH	http://www.genome.jp/dbget-bin/www_bget?ko:K07735
comp1307_c0_seq1	K03014	RPB6, POLR2F	http://www.genome.jp/dbget-bin/www_bget?ko:K03014	path:ko00230;path:ko00240;path:ko01100;path:ko03020;path:ko04623;path:ko05016
comp13087_c0_seq1	K14684	SLC25A23S	http://www.genome.jp/dbget-bin/www_bget?ko:K14684
comp130_c0_seq1	K09250	CNBP	http://www.genome.jp/dbget-bin/www_bget?ko:K09250
comp13106_c0_seq1	K00434	E1.11.1.11	http://www.genome.jp/dbget-bin/www_bget?ko:K00434	path:ko00053;path:ko00480
comp13107_c0_seq1	K14402	CPSF2, CFT2	http://www.genome.jp/dbget-bin/www_bget?ko:K14402	path:ko03015
comp1310_c0_seq1	K03781	katE, CAT	http://www.genome.jp/dbget-bin/www_bget?ko:K03781	path:ko00380;path:ko00630;path:ko00680;path:ko01100;path:ko01120;path:ko04146;path:ko05014
comp13111_c0_seq1	K01427	URE	http://www.genome.jp/dbget-bin/www_bget?ko:K01427	path:ko00230;path:ko00330;path:ko01100;path:ko01120
comp13111_c0_seq2	K01427	URE	http://www.genome.jp/dbget-bin/www_bget?ko:K01427	path:ko00230;path:ko00330;path:ko01100;path:ko01120
comp13112_c0_seq1	K00565	RNMT	http://www.genome.jp/dbget-bin/www_bget?ko:K00565	path:ko03015
comp13121_c0_seq1	K06692	PSMD5	http://www.genome.jp/dbget-bin/www_bget?ko:K06692
comp13121_c0_seq2	K06692	PSMD5	http://www.genome.jp/dbget-bin/www_bget?ko:K06692
comp13123_c0_seq1	K14807	DDX51, DBP6	http://www.genome.jp/dbget-bin/www_bget?ko:K14807
comp13123_c0_seq2	K14807	DDX51, DBP6	http://www.genome.jp/dbget-bin/www_bget?ko:K14807
comp1312_c0_seq1	K10775	E4.3.1.24	http://www.genome.jp/dbget-bin/www_bget?ko:K10775	path:ko00360;path:ko00940;path:ko01100;path:ko01110
comp13136_c0_seq1	K11266	MAU2	http://www.genome.jp/dbget-bin/www_bget?ko:K11266
comp13138_c0_seq1	K00591	COQ3	http://www.genome.jp/dbget-bin/www_bget?ko:K00591	path:ko00130;path:ko01100;path:ko01110
comp13147_c0_seq1	K00120	E1.1.-.-	http://www.genome.jp/dbget-bin/www_bget?ko:K00120	path:ko00363;path:ko00624;path:ko00625;path:ko00626;path:ko00627;path:ko00903;path:ko01110;path:ko01120
comp13149_c0_seq1	K12309	GLB1, ELNR1	http://www.genome.jp/dbget-bin/www_bget?ko:K12309	path:ko00052;path:ko00511;path:ko00531;path:ko00600;path:ko00604;path:ko01100;path:ko04142
comp1314_c0_seq1	K00942	E2.7.4.8, gmk	http://www.genome.jp/dbget-bin/www_bget?ko:K00942	path:ko00230;path:ko01100
comp1314_c0_seq2	K00942	E2.7.4.8, gmk	http://www.genome.jp/dbget-bin/www_bget?ko:K00942	path:ko00230;path:ko01100
comp13153_c0_seq1	K12355	REF1	http://www.genome.jp/dbget-bin/www_bget?ko:K12355	path:ko00940
comp13157_c0_seq1	K00697	E2.4.1.15, otsA	http://www.genome.jp/dbget-bin/www_bget?ko:K00697	path:ko00500
comp13160_c0_seq1	K13448	CML	http://www.genome.jp/dbget-bin/www_bget?ko:K13448	path:ko04626
comp13170_c0_seq1	K14157	AASS	http://www.genome.jp/dbget-bin/www_bget?ko:K14157	path:ko00310;path:ko01100;path:ko01110
comp13170_c0_seq2	K14157	AASS	http://www.genome.jp/dbget-bin/www_bget?ko:K14157	path:ko00310;path:ko01100;path:ko01110
comp13170_c0_seq3	K14157	AASS	http://www.genome.jp/dbget-bin/www_bget?ko:K14157	path:ko00310;path:ko01100;path:ko01110
comp13170_c0_seq4	K14157	AASS	http://www.genome.jp/dbget-bin/www_bget?ko:K14157	path:ko00310;path:ko01100;path:ko01110
comp13170_c0_seq5	K14157	AASS	http://www.genome.jp/dbget-bin/www_bget?ko:K14157	path:ko00310;path:ko01100;path:ko01110
comp13170_c0_seq6	K14157	AASS	http://www.genome.jp/dbget-bin/www_bget?ko:K14157	path:ko00310;path:ko01100;path:ko01110
comp13175_c0_seq1	K02836	prfB	http://www.genome.jp/dbget-bin/www_bget?ko:K02836
comp13177_c0_seq1	K11000	CALS	http://www.genome.jp/dbget-bin/www_bget?ko:K11000
comp13181_c0_seq1	K15078	SLX1	http://www.genome.jp/dbget-bin/www_bget?ko:K15078	path:ko03460
comp13181_c0_seq3	K15078	SLX1	http://www.genome.jp/dbget-bin/www_bget?ko:K15078	path:ko03460
comp13181_c0_seq4	K15078	SLX1	http://www.genome.jp/dbget-bin/www_bget?ko:K15078	path:ko03460
comp13196_c0_seq1	K06180	rluD	http://www.genome.jp/dbget-bin/www_bget?ko:K06180
comp131_c0_seq1	K01363	CTSB	http://www.genome.jp/dbget-bin/www_bget?ko:K01363	path:ko04142;path:ko04612
comp13204_c1_seq1	K11155	DGAT1	http://www.genome.jp/dbget-bin/www_bget?ko:K11155	path:ko00561;path:ko00830;path:ko01100;path:ko04975
comp1320_c0_seq1	K03283	HSPA1_8	http://www.genome.jp/dbget-bin/www_bget?ko:K03283	path:ko03040;path:ko04010;path:ko04141;path:ko04144;path:ko04612;path:ko05134;path:ko05145;path:ko05162;path:ko05164
comp13213_c0_seq1	K04498	EP300, CREBBP, KAT3	http://www.genome.jp/dbget-bin/www_bget?ko:K04498	path:ko04110;path:ko04310;path:ko04330;path:ko04350;path:ko04520;path:ko04630;path:ko04720;path:ko04916;path:ko05016;path:ko05152;path:ko05164;path:ko05166;path:ko05168;path:ko05200;path:ko05211;path:ko05215
comp13217_c0_seq1	K15164	MED13	http://www.genome.jp/dbget-bin/www_bget?ko:K15164
comp13224_c0_seq1	K05387	GRIF	http://www.genome.jp/dbget-bin/www_bget?ko:K05387
comp13231_c0_seq1	K14509	ETR, ERS	http://www.genome.jp/dbget-bin/www_bget?ko:K14509	path:ko04075
comp13233_c0_seq1	K08869	ADCK, ABC1	http://www.genome.jp/dbget-bin/www_bget?ko:K08869
comp13235_c0_seq1	K00681	ggt	http://www.genome.jp/dbget-bin/www_bget?ko:K00681	path:ko00430;path:ko00460;path:ko00480;path:ko00590;path:ko01100
comp13236_c0_seq1	K08869	ADCK, ABC1	http://www.genome.jp/dbget-bin/www_bget?ko:K08869
comp13236_c0_seq2	K08869	ADCK, ABC1	http://www.genome.jp/dbget-bin/www_bget?ko:K08869
comp1323_c0_seq1	K08235	E2.4.1.207	http://www.genome.jp/dbget-bin/www_bget?ko:K08235
comp1323_c0_seq2	K08235	E2.4.1.207	http://www.genome.jp/dbget-bin/www_bget?ko:K08235
comp1324_c0_seq1	K00616	E2.2.1.2, talA, talB	http://www.genome.jp/dbget-bin/www_bget?ko:K00616	path:ko00030;path:ko01100;path:ko01110;path:ko01120
comp13255_c0_seq1	K10706	SETX, ALS4	http://www.genome.jp/dbget-bin/www_bget?ko:K10706
comp13255_c0_seq2	K10706	SETX, ALS4	http://www.genome.jp/dbget-bin/www_bget?ko:K10706
comp13262_c0_seq1	K03018	RPC1, POLR3A	http://www.genome.jp/dbget-bin/www_bget?ko:K03018	path:ko00230;path:ko00240;path:ko01100;path:ko03020;path:ko04623
comp13262_c0_seq2	K03018	RPC1, POLR3A	http://www.genome.jp/dbget-bin/www_bget?ko:K03018	path:ko00230;path:ko00240;path:ko01100;path:ko03020;path:ko04623
comp13262_c0_seq3	K03018	RPC1, POLR3A	http://www.genome.jp/dbget-bin/www_bget?ko:K03018	path:ko00230;path:ko00240;path:ko01100;path:ko03020;path:ko04623
comp13262_c0_seq4	K03018	RPC1, POLR3A	http://www.genome.jp/dbget-bin/www_bget?ko:K03018	path:ko00230;path:ko00240;path:ko01100;path:ko03020;path:ko04623
comp13264_c0_seq1	K03857	PIGA, GPI3	http://www.genome.jp/dbget-bin/www_bget?ko:K03857	path:ko00563;path:ko01100
comp13264_c0_seq2	K03857	PIGA, GPI3	http://www.genome.jp/dbget-bin/www_bget?ko:K03857	path:ko00563;path:ko01100
comp1326_c0_seq1	K02738	PSMB6	http://www.genome.jp/dbget-bin/www_bget?ko:K02738	path:ko03050
comp13271_c0_seq1	K15450	TYW3	http://www.genome.jp/dbget-bin/www_bget?ko:K15450
comp1327_c0_seq1	K10775	E4.3.1.24	http://www.genome.jp/dbget-bin/www_bget?ko:K10775	path:ko00360;path:ko00940;path:ko01100;path:ko01110
comp13284_c0_seq1	K11430	EZH	http://www.genome.jp/dbget-bin/www_bget?ko:K11430
comp13287_c0_seq1	K13347	PXMP2, PMP22	http://www.genome.jp/dbget-bin/www_bget?ko:K13347	path:ko04146
comp13287_c0_seq3	K13347	PXMP2, PMP22	http://www.genome.jp/dbget-bin/www_bget?ko:K13347	path:ko04146
comp13288_c0_seq1	K00799	E2.5.1.18, gst	http://www.genome.jp/dbget-bin/www_bget?ko:K00799	path:ko00480;path:ko00980;path:ko00982
comp13289_c0_seq9	K15078	SLX1	http://www.genome.jp/dbget-bin/www_bget?ko:K15078	path:ko03460
comp13309_c0_seq1	K03357	APC10, DOC1	http://www.genome.jp/dbget-bin/www_bget?ko:K03357	path:ko04110;path:ko04111;path:ko04113;path:ko04114;path:ko04120;path:ko04914;path:ko05166
comp1330_c0_seq1	K00411	UQCRFS1, RIP1, petA	http://www.genome.jp/dbget-bin/www_bget?ko:K00411	path:ko00190;path:ko00910;path:ko01100;path:ko02020;path:ko04260;path:ko05010;path:ko05012;path:ko05016
comp1330_c0_seq2	K00411	UQCRFS1, RIP1, petA	http://www.genome.jp/dbget-bin/www_bget?ko:K00411	path:ko00190;path:ko00910;path:ko01100;path:ko02020;path:ko04260;path:ko05010;path:ko05012;path:ko05016
comp1330_c0_seq3	K00411	UQCRFS1, RIP1, petA	http://www.genome.jp/dbget-bin/www_bget?ko:K00411	path:ko00190;path:ko00910;path:ko01100;path:ko02020;path:ko04260;path:ko05010;path:ko05012;path:ko05016
comp13314_c0_seq1	K02540	MCM2	http://www.genome.jp/dbget-bin/www_bget?ko:K02540	path:ko03030;path:ko04110;path:ko04111;path:ko04113
comp13316_c0_seq1	K10405	KIFC1	http://www.genome.jp/dbget-bin/www_bget?ko:K10405
comp13316_c0_seq2	K10405	KIFC1	http://www.genome.jp/dbget-bin/www_bget?ko:K10405
comp13316_c0_seq3	K10405	KIFC1	http://www.genome.jp/dbget-bin/www_bget?ko:K10405
comp13316_c0_seq5	K10405	KIFC1	http://www.genome.jp/dbget-bin/www_bget?ko:K10405
comp13319_c0_seq1	K14611	SLC23A1_2, SVCT1_2	http://www.genome.jp/dbget-bin/www_bget?ko:K14611
comp13319_c0_seq2	K14611	SLC23A1_2, SVCT1_2	http://www.genome.jp/dbget-bin/www_bget?ko:K14611
comp13326_c0_seq1	K07195	EXOC7, EXO70	http://www.genome.jp/dbget-bin/www_bget?ko:K07195	path:ko04910
comp1332_c0_seq1	K09494	CCT2	http://www.genome.jp/dbget-bin/www_bget?ko:K09494
comp1332_c0_seq2	K09494	CCT2	http://www.genome.jp/dbget-bin/www_bget?ko:K09494
comp13335_c0_seq1	K13173	ARGLU1	http://www.genome.jp/dbget-bin/www_bget?ko:K13173
comp13346_c0_seq1	K03353	APC6, CDC16	http://www.genome.jp/dbget-bin/www_bget?ko:K03353	path:ko04110;path:ko04111;path:ko04113;path:ko04114;path:ko04120;path:ko04914;path:ko05166
comp13360_c0_seq1	K13754	SLC24A6, NCKX6	http://www.genome.jp/dbget-bin/www_bget?ko:K13754
comp13363_c0_seq1	K15192	BTAF1, MOT1	http://www.genome.jp/dbget-bin/www_bget?ko:K15192
comp13363_c0_seq2	K15192	BTAF1, MOT1	http://www.genome.jp/dbget-bin/www_bget?ko:K15192
comp13364_c0_seq1	K13338	PEX1	http://www.genome.jp/dbget-bin/www_bget?ko:K13338	path:ko04146
comp13364_c0_seq2	K13338	PEX1	http://www.genome.jp/dbget-bin/www_bget?ko:K13338	path:ko04146
comp13366_c0_seq1	K13832	aroDE, DHQ-SDH	http://www.genome.jp/dbget-bin/www_bget?ko:K13832	path:ko00400;path:ko01100;path:ko01110
comp13366_c0_seq2	K13832	aroDE, DHQ-SDH	http://www.genome.jp/dbget-bin/www_bget?ko:K13832	path:ko00400;path:ko01100;path:ko01110
comp13369_c0_seq1	K06877	K06877	http://www.genome.jp/dbget-bin/www_bget?ko:K06877
comp13369_c0_seq2	K06877	K06877	http://www.genome.jp/dbget-bin/www_bget?ko:K06877
comp13379_c0_seq1	K07441	ALG14	http://www.genome.jp/dbget-bin/www_bget?ko:K07441	path:ko00510;path:ko00513;path:ko01100
comp13379_c0_seq3	K07441	ALG14	http://www.genome.jp/dbget-bin/www_bget?ko:K07441	path:ko00510;path:ko00513;path:ko01100
comp13379_c0_seq4	K07441	ALG14	http://www.genome.jp/dbget-bin/www_bget?ko:K07441	path:ko00510;path:ko00513;path:ko01100
comp13380_c0_seq1	K07023	K07023	http://www.genome.jp/dbget-bin/www_bget?ko:K07023
comp13387_c0_seq1	K09422	MYBP	http://www.genome.jp/dbget-bin/www_bget?ko:K09422
comp13387_c0_seq2	K09422	MYBP	http://www.genome.jp/dbget-bin/www_bget?ko:K09422
comp1338_c0_seq1	K00783	rlmH	http://www.genome.jp/dbget-bin/www_bget?ko:K00783
comp13395_c0_seq1	K10405	KIFC1	http://www.genome.jp/dbget-bin/www_bget?ko:K10405
comp13396_c0_seq1	K03351	APC4	http://www.genome.jp/dbget-bin/www_bget?ko:K03351	path:ko04110;path:ko04111;path:ko04113;path:ko04114;path:ko04120;path:ko04914;path:ko05166
comp1339_c0_seq1	K00588	E2.1.1.104	http://www.genome.jp/dbget-bin/www_bget?ko:K00588	path:ko00360;path:ko00940;path:ko00941;path:ko00945;path:ko01100;path:ko01110
comp1339_c0_seq2	K00588	E2.1.1.104	http://www.genome.jp/dbget-bin/www_bget?ko:K00588	path:ko00360;path:ko00940;path:ko00941;path:ko00945;path:ko01100;path:ko01110
comp133_c0_seq1	K03094	SKP1, CBF3D	http://www.genome.jp/dbget-bin/www_bget?ko:K03094	path:ko04110;path:ko04111;path:ko04114;path:ko04120;path:ko04141;path:ko04310;path:ko04350;path:ko04710;path:ko05168
comp13401_c0_seq1	K02838	frr, MRRF, RRF	http://www.genome.jp/dbget-bin/www_bget?ko:K02838
comp13407_c0_seq1	K10882	EME1, MMS4	http://www.genome.jp/dbget-bin/www_bget?ko:K10882	path:ko03440;path:ko03460
comp13407_c0_seq2	K10882	EME1, MMS4	http://www.genome.jp/dbget-bin/www_bget?ko:K10882	path:ko03440;path:ko03460
comp13433_c0_seq1	K04498	EP300, CREBBP, KAT3	http://www.genome.jp/dbget-bin/www_bget?ko:K04498	path:ko04110;path:ko04310;path:ko04330;path:ko04350;path:ko04520;path:ko04630;path:ko04720;path:ko04916;path:ko05016;path:ko05152;path:ko05164;path:ko05166;path:ko05168;path:ko05200;path:ko05211;path:ko05215
comp13435_c0_seq1	K12129	APRR7	http://www.genome.jp/dbget-bin/www_bget?ko:K12129	path:ko04712
comp13437_c0_seq1	K01533	E3.6.3.4, ATP7, copA	http://www.genome.jp/dbget-bin/www_bget?ko:K01533
comp13438_c0_seq1	K08658	RCE1	http://www.genome.jp/dbget-bin/www_bget?ko:K08658	path:ko00900
comp13438_c0_seq2	K08658	RCE1	http://www.genome.jp/dbget-bin/www_bget?ko:K08658	path:ko00900
comp1343_c1_seq1	K00286	E1.5.1.2, proC	http://www.genome.jp/dbget-bin/www_bget?ko:K00286	path:ko00330;path:ko01100;path:ko01110
comp13444_c0_seq1	K13783	SLC37A1_2	http://www.genome.jp/dbget-bin/www_bget?ko:K13783
comp1344_c0_seq1	K04565	E1.15.1.1C, sodC, SOD1	http://www.genome.jp/dbget-bin/www_bget?ko:K04565	path:ko04146;path:ko05014;path:ko05016;path:ko05020
comp13450_c0_seq1	K13081	LAR	http://www.genome.jp/dbget-bin/www_bget?ko:K13081	path:ko00941;path:ko01110
comp13453_c0_seq1	K14488	SAUR	http://www.genome.jp/dbget-bin/www_bget?ko:K14488	path:ko04075
comp13454_c0_seq1	K03283	HSPA1_8	http://www.genome.jp/dbget-bin/www_bget?ko:K03283	path:ko03040;path:ko04010;path:ko04141;path:ko04144;path:ko04612;path:ko05134;path:ko05145;path:ko05162;path:ko05164
comp13458_c0_seq1	K06672	SCC2, NIPBL	http://www.genome.jp/dbget-bin/www_bget?ko:K06672	path:ko04111
comp13461_c0_seq1	K02021	ABC.MR	http://www.genome.jp/dbget-bin/www_bget?ko:K02021
comp13464_c0_seq1	K14492	ARR-A	http://www.genome.jp/dbget-bin/www_bget?ko:K14492	path:ko04075
comp13468_c0_seq1	K09264	K09264	http://www.genome.jp/dbget-bin/www_bget?ko:K09264
comp13469_c0_seq1	K01930	E6.3.2.17	http://www.genome.jp/dbget-bin/www_bget?ko:K01930	path:ko00790;path:ko01100
comp13469_c0_seq2	K01930	E6.3.2.17	http://www.genome.jp/dbget-bin/www_bget?ko:K01930	path:ko00790;path:ko01100
comp13469_c0_seq3	K01930	E6.3.2.17	http://www.genome.jp/dbget-bin/www_bget?ko:K01930	path:ko00790;path:ko01100
comp13469_c0_seq4	K01930	E6.3.2.17	http://www.genome.jp/dbget-bin/www_bget?ko:K01930	path:ko00790;path:ko01100
comp13469_c0_seq5	K01930	E6.3.2.17	http://www.genome.jp/dbget-bin/www_bget?ko:K01930	path:ko00790;path:ko01100
comp13469_c0_seq6	K01930	E6.3.2.17	http://www.genome.jp/dbget-bin/www_bget?ko:K01930	path:ko00790;path:ko01100
comp1346_c0_seq1	K01761	E4.4.1.11	http://www.genome.jp/dbget-bin/www_bget?ko:K01761	path:ko00270;path:ko00450
comp13477_c0_seq1	K13800	CMPK1, UMPK	http://www.genome.jp/dbget-bin/www_bget?ko:K13800	path:ko00240;path:ko01100
comp1347_c0_seq1	K13448	CML	http://www.genome.jp/dbget-bin/www_bget?ko:K13448	path:ko04626
comp1347_c0_seq2	K13448	CML	http://www.genome.jp/dbget-bin/www_bget?ko:K13448	path:ko04626
comp13480_c0_seq1	K09422	MYBP	http://www.genome.jp/dbget-bin/www_bget?ko:K09422
comp13481_c0_seq1	K14798	LTV1	http://www.genome.jp/dbget-bin/www_bget?ko:K14798
comp1348_c0_seq1	K03671	trxA	http://www.genome.jp/dbget-bin/www_bget?ko:K03671
comp13499_c0_seq1	K03861	PIGP, GPI19, DSCR5	http://www.genome.jp/dbget-bin/www_bget?ko:K03861	path:ko00563;path:ko01100
comp13499_c0_seq2	K03861	PIGP, GPI19, DSCR5	http://www.genome.jp/dbget-bin/www_bget?ko:K03861	path:ko00563;path:ko01100
comp13500_c0_seq1	K14572	MDN1, REA1	http://www.genome.jp/dbget-bin/www_bget?ko:K14572	path:ko03008
comp13500_c0_seq2	K14572	MDN1, REA1	http://www.genome.jp/dbget-bin/www_bget?ko:K14572	path:ko03008
comp13510_c0_seq1	K15507	MRM1, PET56	http://www.genome.jp/dbget-bin/www_bget?ko:K15507
comp13514_c0_seq1	K00940	E2.7.4.6, ndk	http://www.genome.jp/dbget-bin/www_bget?ko:K00940	path:ko00230;path:ko00240;path:ko01100;path:ko01110
comp13515_c0_seq1	K14794	RRP12	http://www.genome.jp/dbget-bin/www_bget?ko:K14794
comp1351_c0_seq1	K04708	E1.1.1.102	http://www.genome.jp/dbget-bin/www_bget?ko:K04708	path:ko00600;path:ko01100
comp13520_c0_seq1	K03676	grxC, GLRX, GLRX2	http://www.genome.jp/dbget-bin/www_bget?ko:K03676
comp13531_c0_seq1	K10808	RRM2	http://www.genome.jp/dbget-bin/www_bget?ko:K10808	path:ko00230;path:ko00240;path:ko00480;path:ko01100;path:ko04115
comp13531_c0_seq2	K10808	RRM2	http://www.genome.jp/dbget-bin/www_bget?ko:K10808	path:ko00230;path:ko00240;path:ko00480;path:ko01100;path:ko04115
comp13531_c0_seq3	K10808	RRM2	http://www.genome.jp/dbget-bin/www_bget?ko:K10808	path:ko00230;path:ko00240;path:ko00480;path:ko01100;path:ko04115
comp13532_c0_seq1	K14015	NPLOC4, NPL4	http://www.genome.jp/dbget-bin/www_bget?ko:K14015	path:ko04141
comp13534_c0_seq1	K01890	FARSB, pheT	http://www.genome.jp/dbget-bin/www_bget?ko:K01890	path:ko00970
comp13536_c0_seq1	K14686	SLC31A1, CTR1	http://www.genome.jp/dbget-bin/www_bget?ko:K14686	path:ko04978
comp13536_c0_seq2	K14686	SLC31A1, CTR1	http://www.genome.jp/dbget-bin/www_bget?ko:K14686	path:ko04978
comp13538_c0_seq1	K15397	KCS	http://www.genome.jp/dbget-bin/www_bget?ko:K15397	path:ko00062
comp1353_c0_seq1	K01803	TPI, tpiA	http://www.genome.jp/dbget-bin/www_bget?ko:K01803	path:ko00010;path:ko00051;path:ko00562;path:ko00710;path:ko01100;path:ko01110;path:ko01120
comp13544_c0_seq1	K05391	CNGF	http://www.genome.jp/dbget-bin/www_bget?ko:K05391	path:ko04626
comp13547_c0_seq1	K05658	ABCB1	http://www.genome.jp/dbget-bin/www_bget?ko:K05658	path:ko02010;path:ko04976
comp13547_c0_seq2	K05658	ABCB1	http://www.genome.jp/dbget-bin/www_bget?ko:K05658	path:ko02010;path:ko04976
comp13551_c0_seq1	K00873	PK, pyk	http://www.genome.jp/dbget-bin/www_bget?ko:K00873	path:ko00010;path:ko00230;path:ko00620;path:ko00710;path:ko01100;path:ko01110;path:ko01120;path:ko04930
comp13551_c0_seq2	K00873	PK, pyk	http://www.genome.jp/dbget-bin/www_bget?ko:K00873	path:ko00010;path:ko00230;path:ko00620;path:ko00710;path:ko01100;path:ko01110;path:ko01120;path:ko04930
comp13551_c0_seq3	K00873	PK, pyk	http://www.genome.jp/dbget-bin/www_bget?ko:K00873	path:ko00010;path:ko00230;path:ko00620;path:ko00710;path:ko01100;path:ko01110;path:ko01120;path:ko04930
comp13551_c0_seq4	K00873	PK, pyk	http://www.genome.jp/dbget-bin/www_bget?ko:K00873	path:ko00010;path:ko00230;path:ko00620;path:ko00710;path:ko01100;path:ko01110;path:ko01120;path:ko04930
comp13554_c0_seq1	K06638	MAD1L	http://www.genome.jp/dbget-bin/www_bget?ko:K06638	path:ko04110;path:ko04914
comp13554_c0_seq2	K06638	MAD1L	http://www.genome.jp/dbget-bin/www_bget?ko:K06638	path:ko04110;path:ko04914
comp13562_c0_seq1	K06569	MFI2	http://www.genome.jp/dbget-bin/www_bget?ko:K06569
comp13568_c0_seq1	K04392	RAC1	http://www.genome.jp/dbget-bin/www_bget?ko:K04392	path:ko04010;path:ko04062;path:ko04145;path:ko04310;path:ko04360;path:ko04370;path:ko04380;path:ko04510;path:ko04520;path:ko04620;path:ko04650;path:ko04662;path:ko04664;path:ko04666;path:ko04670;path:ko04722;path:ko04810;path:ko04972;path:ko05014;path:ko05100;path:ko05120;path:ko05131;path:ko05132;path:ko05200;path:ko05210;path:ko05211;path:ko05212;path:ko05416
comp13572_c0_seq1	K14066	GPS	http://www.genome.jp/dbget-bin/www_bget?ko:K14066	path:ko00900;path:ko01100;path:ko01110
comp13576_c0_seq1	K00430	E1.11.1.7	http://www.genome.jp/dbget-bin/www_bget?ko:K00430	path:ko00360;path:ko00680;path:ko00940;path:ko01100;path:ko01110
comp13576_c0_seq2	K00430	E1.11.1.7	http://www.genome.jp/dbget-bin/www_bget?ko:K00430	path:ko00360;path:ko00680;path:ko00940;path:ko01100;path:ko01110
comp13576_c0_seq3	K00430	E1.11.1.7	http://www.genome.jp/dbget-bin/www_bget?ko:K00430	path:ko00360;path:ko00680;path:ko00940;path:ko01100;path:ko01110
comp13588_c0_seq1	K09422	MYBP	http://www.genome.jp/dbget-bin/www_bget?ko:K09422
comp13589_c0_seq1	K15728	LPIN	http://www.genome.jp/dbget-bin/www_bget?ko:K15728	path:ko00561;path:ko00564;path:ko01100
comp13592_c0_seq1	K08967	mtnD, mtnZ, ADI1	http://www.genome.jp/dbget-bin/www_bget?ko:K08967	path:ko00270;path:ko01100
comp13594_c0_seq1	K01754	E4.3.1.19, ilvA, tdcB	http://www.genome.jp/dbget-bin/www_bget?ko:K01754	path:ko00260;path:ko00290;path:ko01100;path:ko01110
comp13598_c0_seq1	K15430	TRM11, TRMT11	http://www.genome.jp/dbget-bin/www_bget?ko:K15430
comp1359_c0_seq1	K14497	PP2C	http://www.genome.jp/dbget-bin/www_bget?ko:K14497	path:ko04075
comp135_c0_seq2	K00799	E2.5.1.18, gst	http://www.genome.jp/dbget-bin/www_bget?ko:K00799	path:ko00480;path:ko00980;path:ko00982
comp135_c0_seq3	K00799	E2.5.1.18, gst	http://www.genome.jp/dbget-bin/www_bget?ko:K00799	path:ko00480;path:ko00980;path:ko00982
comp135_c0_seq4	K00799	E2.5.1.18, gst	http://www.genome.jp/dbget-bin/www_bget?ko:K00799	path:ko00480;path:ko00980;path:ko00982
comp13603_c0_seq1	K10801	MBD4	http://www.genome.jp/dbget-bin/www_bget?ko:K10801	path:ko03410
comp13606_c0_seq1	K14721	RPC37, POLR3E	http://www.genome.jp/dbget-bin/www_bget?ko:K14721	path:ko00230;path:ko00240;path:ko03020;path:ko04623
comp13611_c0_seq1	K02434	gatB	http://www.genome.jp/dbget-bin/www_bget?ko:K02434	path:ko00970;path:ko01100
comp13615_c0_seq1	K13427	NOA1	http://www.genome.jp/dbget-bin/www_bget?ko:K13427	path:ko00330;path:ko01100;path:ko01110;path:ko04626
comp13615_c0_seq2	K13427	NOA1	http://www.genome.jp/dbget-bin/www_bget?ko:K13427	path:ko00330;path:ko01100;path:ko01110;path:ko04626
comp13615_c0_seq3	K13427	NOA1	http://www.genome.jp/dbget-bin/www_bget?ko:K13427	path:ko00330;path:ko01100;path:ko01110;path:ko04626
comp13615_c0_seq4	K13427	NOA1	http://www.genome.jp/dbget-bin/www_bget?ko:K13427	path:ko00330;path:ko01100;path:ko01110;path:ko04626
comp13615_c0_seq5	K13427	NOA1	http://www.genome.jp/dbget-bin/www_bget?ko:K13427	path:ko00330;path:ko01100;path:ko01110;path:ko04626
comp13616_c0_seq1	K02493	hemK	http://www.genome.jp/dbget-bin/www_bget?ko:K02493
comp13616_c0_seq2	K02493	hemK	http://www.genome.jp/dbget-bin/www_bget?ko:K02493
comp13618_c0_seq2	K14694	SLC30A7, ZNT7	http://www.genome.jp/dbget-bin/www_bget?ko:K14694
comp1361_c0_seq1	K00029	E1.1.1.40, maeB	http://www.genome.jp/dbget-bin/www_bget?ko:K00029	path:ko00620;path:ko00710;path:ko01100;path:ko01120
comp13620_c0_seq1	K07910	RAB18	http://www.genome.jp/dbget-bin/www_bget?ko:K07910
comp13620_c0_seq2	K07910	RAB18	http://www.genome.jp/dbget-bin/www_bget?ko:K07910
comp13624_c0_seq1	K00799	E2.5.1.18, gst	http://www.genome.jp/dbget-bin/www_bget?ko:K00799	path:ko00480;path:ko00980;path:ko00982
comp13625_c0_seq1	K01530	E3.6.3.1	http://www.genome.jp/dbget-bin/www_bget?ko:K01530
comp13625_c0_seq2	K01530	E3.6.3.1	http://www.genome.jp/dbget-bin/www_bget?ko:K01530
comp13625_c0_seq3	K01530	E3.6.3.1	http://www.genome.jp/dbget-bin/www_bget?ko:K01530
comp1362_c0_seq1	K03249	EIF3F	http://www.genome.jp/dbget-bin/www_bget?ko:K03249	path:ko03013
comp13633_c0_seq2	K00430	E1.11.1.7	http://www.genome.jp/dbget-bin/www_bget?ko:K00430	path:ko00360;path:ko00680;path:ko00940;path:ko01100;path:ko01110
comp1363_c0_seq1	K11252	H2B	http://www.genome.jp/dbget-bin/www_bget?ko:K11252	path:ko05322
comp1363_c0_seq2	K11252	H2B	http://www.genome.jp/dbget-bin/www_bget?ko:K11252	path:ko05322
comp13658_c0_seq1	K09422	MYBP	http://www.genome.jp/dbget-bin/www_bget?ko:K09422
comp13659_c0_seq1	K01873	VARS, valS	http://www.genome.jp/dbget-bin/www_bget?ko:K01873	path:ko00970
comp13659_c0_seq2	K01873	VARS, valS	http://www.genome.jp/dbget-bin/www_bget?ko:K01873	path:ko00970
comp13659_c0_seq3	K01873	VARS, valS	http://www.genome.jp/dbget-bin/www_bget?ko:K01873	path:ko00970
comp13659_c0_seq4	K01873	VARS, valS	http://www.genome.jp/dbget-bin/www_bget?ko:K01873	path:ko00970
comp13659_c0_seq5	K01873	VARS, valS	http://www.genome.jp/dbget-bin/www_bget?ko:K01873	path:ko00970
comp13659_c0_seq6	K01873	VARS, valS	http://www.genome.jp/dbget-bin/www_bget?ko:K01873	path:ko00970
comp13659_c0_seq7	K01873	VARS, valS	http://www.genome.jp/dbget-bin/www_bget?ko:K01873	path:ko00970
comp13659_c0_seq8	K01873	VARS, valS	http://www.genome.jp/dbget-bin/www_bget?ko:K01873	path:ko00970
comp1365_c0_seq1	K01735	aroB	http://www.genome.jp/dbget-bin/www_bget?ko:K01735	path:ko00400;path:ko01100;path:ko01110
comp13669_c0_seq1	K13420	FLS2	http://www.genome.jp/dbget-bin/www_bget?ko:K13420	path:ko04626
comp13672_c0_seq1	K06634	CCNH	http://www.genome.jp/dbget-bin/www_bget?ko:K06634	path:ko03022;path:ko03420;path:ko04110
comp13674_c0_seq1	K11592	DICER1, DCR1	http://www.genome.jp/dbget-bin/www_bget?ko:K11592
comp13674_c0_seq2	K11592	DICER1, DCR1	http://www.genome.jp/dbget-bin/www_bget?ko:K11592
comp13677_c0_seq1	K01641	E2.3.3.10	http://www.genome.jp/dbget-bin/www_bget?ko:K01641	path:ko00072;path:ko00280;path:ko00650;path:ko00900;path:ko01100;path:ko01110
comp13683_c0_seq1	K14300	NUP133	http://www.genome.jp/dbget-bin/www_bget?ko:K14300	path:ko03013
comp13687_c0_seq1	K06130	LYPLA2	http://www.genome.jp/dbget-bin/www_bget?ko:K06130	path:ko00564
comp13687_c0_seq2	K06130	LYPLA2	http://www.genome.jp/dbget-bin/www_bget?ko:K06130	path:ko00564
comp13687_c0_seq3	K06130	LYPLA2	http://www.genome.jp/dbget-bin/www_bget?ko:K06130	path:ko00564
comp13687_c0_seq4	K06130	LYPLA2	http://www.genome.jp/dbget-bin/www_bget?ko:K06130	path:ko00564
comp13687_c0_seq5	K06130	LYPLA2	http://www.genome.jp/dbget-bin/www_bget?ko:K06130	path:ko00564
comp13687_c0_seq7	K06130	LYPLA2	http://www.genome.jp/dbget-bin/www_bget?ko:K06130	path:ko00564
comp13687_c0_seq8	K06130	LYPLA2	http://www.genome.jp/dbget-bin/www_bget?ko:K06130	path:ko00564
comp13689_c0_seq1	K07198	PRKAA, AMPK	http://www.genome.jp/dbget-bin/www_bget?ko:K07198	path:ko04140;path:ko04150;path:ko04910;path:ko04920;path:ko05410
comp13689_c0_seq2	K07198	PRKAA, AMPK	http://www.genome.jp/dbget-bin/www_bget?ko:K07198	path:ko04140;path:ko04150;path:ko04910;path:ko04920;path:ko05410
comp13695_c0_seq1	K07904	RAB11A	http://www.genome.jp/dbget-bin/www_bget?ko:K07904	path:ko04144;path:ko04961;path:ko04962;path:ko04972
comp13695_c0_seq2	K07904	RAB11A	http://www.genome.jp/dbget-bin/www_bget?ko:K07904	path:ko04144;path:ko04961;path:ko04962;path:ko04972
comp13697_c0_seq1	K10308	FBXO31	http://www.genome.jp/dbget-bin/www_bget?ko:K10308
comp13707_c0_seq1	K09422	MYBP	http://www.genome.jp/dbget-bin/www_bget?ko:K09422
comp13708_c0_seq1	K10867	NBN, NBS1	http://www.genome.jp/dbget-bin/www_bget?ko:K10867	path:ko03440
comp13708_c0_seq2	K10867	NBN, NBS1	http://www.genome.jp/dbget-bin/www_bget?ko:K10867	path:ko03440
comp13711_c0_seq1	K08334	BECN1, VPS30, ATG6	http://www.genome.jp/dbget-bin/www_bget?ko:K08334	path:ko04140
comp13711_c0_seq2	K08334	BECN1, VPS30, ATG6	http://www.genome.jp/dbget-bin/www_bget?ko:K08334	path:ko04140
comp13714_c0_seq1	K12857	SNRNP40, PRP8BP	http://www.genome.jp/dbget-bin/www_bget?ko:K12857	path:ko03040
comp1371_c0_seq1	K12877	MAGOH	http://www.genome.jp/dbget-bin/www_bget?ko:K12877	path:ko03013;path:ko03015;path:ko03040
comp13732_c0_seq1	K10863	APTX	http://www.genome.jp/dbget-bin/www_bget?ko:K10863
comp13732_c0_seq2	K10863	APTX	http://www.genome.jp/dbget-bin/www_bget?ko:K10863
comp13732_c0_seq3	K10863	APTX	http://www.genome.jp/dbget-bin/www_bget?ko:K10863
comp13732_c0_seq4	K10863	APTX	http://www.genome.jp/dbget-bin/www_bget?ko:K10863
comp1373_c0_seq1	K09553	STIP1	http://www.genome.jp/dbget-bin/www_bget?ko:K09553	path:ko05020
comp13744_c0_seq1	K07007	K07007	http://www.genome.jp/dbget-bin/www_bget?ko:K07007
comp13744_c0_seq2	K07007	K07007	http://www.genome.jp/dbget-bin/www_bget?ko:K07007
comp13744_c0_seq3	K07007	K07007	http://www.genome.jp/dbget-bin/www_bget?ko:K07007
comp13744_c0_seq4	K07007	K07007	http://www.genome.jp/dbget-bin/www_bget?ko:K07007
comp13744_c0_seq5	K07007	K07007	http://www.genome.jp/dbget-bin/www_bget?ko:K07007
comp13747_c0_seq1	K01115	E3.1.4.4, PLD	http://www.genome.jp/dbget-bin/www_bget?ko:K01115	path:ko00564;path:ko00565;path:ko01100;path:ko04144;path:ko04666;path:ko04724;path:ko04912
comp13751_c0_seq1	K14397	NUDT21, CPSF5, CFIM25	http://www.genome.jp/dbget-bin/www_bget?ko:K14397	path:ko03015
comp13752_c0_seq1	K11430	EZH	http://www.genome.jp/dbget-bin/www_bget?ko:K11430
comp13752_c0_seq2	K11430	EZH	http://www.genome.jp/dbget-bin/www_bget?ko:K11430
comp13754_c0_seq1	K11253	H3	http://www.genome.jp/dbget-bin/www_bget?ko:K11253	path:ko05202;path:ko05322
comp13755_c0_seq1	K12345	SRD5A3	http://www.genome.jp/dbget-bin/www_bget?ko:K12345	path:ko00140
comp13756_c0_seq1	K10393	KIF2_24, MCAK	http://www.genome.jp/dbget-bin/www_bget?ko:K10393
comp13756_c0_seq2	K10393	KIF2_24, MCAK	http://www.genome.jp/dbget-bin/www_bget?ko:K10393
comp13757_c0_seq1	K02563	murG	http://www.genome.jp/dbget-bin/www_bget?ko:K02563	path:ko00550;path:ko01100;path:ko04112
comp13758_c0_seq1	K15033	ICT1	http://www.genome.jp/dbget-bin/www_bget?ko:K15033
comp13758_c0_seq2	K15033	ICT1	http://www.genome.jp/dbget-bin/www_bget?ko:K15033
comp13764_c0_seq1	K07015	K07015	http://www.genome.jp/dbget-bin/www_bget?ko:K07015
comp13770_c0_seq3	K06675	SMC4	http://www.genome.jp/dbget-bin/www_bget?ko:K06675	path:ko04111
comp13776_c0_seq1	K12874	AQR	http://www.genome.jp/dbget-bin/www_bget?ko:K12874	path:ko03040
comp13777_c0_seq1	K06632	WEE1	http://www.genome.jp/dbget-bin/www_bget?ko:K06632	path:ko04110
comp13777_c0_seq2	K06632	WEE1	http://www.genome.jp/dbget-bin/www_bget?ko:K06632	path:ko04110
comp13778_c0_seq1	K14516	ERF1	http://www.genome.jp/dbget-bin/www_bget?ko:K14516	path:ko04075
comp13795_c0_seq1	K15027	EIF2D	http://www.genome.jp/dbget-bin/www_bget?ko:K15027
comp13795_c0_seq2	K15027	EIF2D	http://www.genome.jp/dbget-bin/www_bget?ko:K15027
comp13799_c0_seq1	K15156	MED14, RGR1	http://www.genome.jp/dbget-bin/www_bget?ko:K15156
comp137_c0_seq1	K08235	E2.4.1.207	http://www.genome.jp/dbget-bin/www_bget?ko:K08235
comp13800_c0_seq1	K03504	POLD3	http://www.genome.jp/dbget-bin/www_bget?ko:K03504	path:ko00230;path:ko00240;path:ko01100;path:ko03030;path:ko03410;path:ko03420;path:ko03430;path:ko03440;path:ko05166
comp1380_c0_seq1	K02998	RP-SAe, RPS0	http://www.genome.jp/dbget-bin/www_bget?ko:K02998	path:ko03010
comp1380_c0_seq2	K02998	RP-SAe, RPS0	http://www.genome.jp/dbget-bin/www_bget?ko:K02998	path:ko03010
comp13814_c0_seq1	K13800	CMPK1, UMPK	http://www.genome.jp/dbget-bin/www_bget?ko:K13800	path:ko00240;path:ko01100
comp13819_c0_seq1	K09285	OVM, ANT	http://www.genome.jp/dbget-bin/www_bget?ko:K09285
comp1381_c0_seq1	K01893	NARS, asnS	http://www.genome.jp/dbget-bin/www_bget?ko:K01893	path:ko00970
comp13820_c0_seq1	K10401	KIF18_19	http://www.genome.jp/dbget-bin/www_bget?ko:K10401
comp13820_c0_seq2	K10401	KIF18_19	http://www.genome.jp/dbget-bin/www_bget?ko:K10401
comp13826_c0_seq1	K13116	DDX41, ABS	http://www.genome.jp/dbget-bin/www_bget?ko:K13116
comp13828_c0_seq1	K10576	UBE2H, UBC8	http://www.genome.jp/dbget-bin/www_bget?ko:K10576	path:ko04120
comp1383_c0_seq1	K03254	EIF3A	http://www.genome.jp/dbget-bin/www_bget?ko:K03254	path:ko03013
comp13842_c0_seq1	K01530	E3.6.3.1	http://www.genome.jp/dbget-bin/www_bget?ko:K01530
comp13842_c0_seq2	K01530	E3.6.3.1	http://www.genome.jp/dbget-bin/www_bget?ko:K01530
comp13842_c0_seq3	K01530	E3.6.3.1	http://www.genome.jp/dbget-bin/www_bget?ko:K01530
comp13842_c0_seq4	K01530	E3.6.3.1	http://www.genome.jp/dbget-bin/www_bget?ko:K01530
comp13849_c0_seq3	K14494	DELLA	http://www.genome.jp/dbget-bin/www_bget?ko:K14494	path:ko04075
comp13849_c0_seq4	K14494	DELLA	http://www.genome.jp/dbget-bin/www_bget?ko:K14494	path:ko04075
comp1384_c0_seq1	K15030	EIF3M	http://www.genome.jp/dbget-bin/www_bget?ko:K15030
comp13867_c0_seq1	K05350	bglB	http://www.genome.jp/dbget-bin/www_bget?ko:K05350	path:ko00460;path:ko00500;path:ko00940;path:ko01100;path:ko01110
comp13871_c0_seq1	K00914	PIK3C3, VPS34	http://www.genome.jp/dbget-bin/www_bget?ko:K00914	path:ko00562;path:ko01100;path:ko04070;path:ko04140;path:ko04145;path:ko05152
comp13874_c0_seq1	K01578	E4.1.1.9, MLYCD	http://www.genome.jp/dbget-bin/www_bget?ko:K01578	path:ko00410;path:ko00640;path:ko01100;path:ko04146
comp13879_c0_seq1	K11436	PRMT3	http://www.genome.jp/dbget-bin/www_bget?ko:K11436
comp13881_c0_seq1	K13783	SLC37A1_2	http://www.genome.jp/dbget-bin/www_bget?ko:K13783
comp13892_c0_seq1	K00921	PIKFYVE, FAB1	http://www.genome.jp/dbget-bin/www_bget?ko:K00921	path:ko00562;path:ko04070;path:ko04145;path:ko04810
comp13899_c0_seq1	K11547	NDC80, HEC1, TID3	http://www.genome.jp/dbget-bin/www_bget?ko:K11547
comp13915_c0_seq1	K13691	SGT1	http://www.genome.jp/dbget-bin/www_bget?ko:K13691
comp1391_c0_seq1	K11275	H1_5	http://www.genome.jp/dbget-bin/www_bget?ko:K11275
comp13921_c0_seq1	K05543	DUS2	http://www.genome.jp/dbget-bin/www_bget?ko:K05543
comp13921_c0_seq2	K05543	DUS2	http://www.genome.jp/dbget-bin/www_bget?ko:K05543
comp13921_c0_seq3	K05543	DUS2	http://www.genome.jp/dbget-bin/www_bget?ko:K05543
comp13921_c0_seq4	K05543	DUS2	http://www.genome.jp/dbget-bin/www_bget?ko:K05543
comp13924_c0_seq1	K09422	MYBP	http://www.genome.jp/dbget-bin/www_bget?ko:K09422
comp13924_c0_seq2	K09422	MYBP	http://www.genome.jp/dbget-bin/www_bget?ko:K09422
comp1392_c0_seq1	K01698	hemB, ALAD	http://www.genome.jp/dbget-bin/www_bget?ko:K01698	path:ko00860;path:ko01100;path:ko01110
comp13932_c0_seq1	K02519	infB, MTIF2	http://www.genome.jp/dbget-bin/www_bget?ko:K02519
comp13932_c0_seq2	K02519	infB, MTIF2	http://www.genome.jp/dbget-bin/www_bget?ko:K02519
comp13944_c0_seq1	K13511	TAZ	http://www.genome.jp/dbget-bin/www_bget?ko:K13511	path:ko00564
comp1394_c0_seq1	K13113	UBL5, HUB1	http://www.genome.jp/dbget-bin/www_bget?ko:K13113
comp13950_c0_seq1	K01254	E3.3.2.6, LTA4H	http://www.genome.jp/dbget-bin/www_bget?ko:K01254	path:ko00590;path:ko01100
comp13963_c0_seq1	K01968	E6.4.1.4A	http://www.genome.jp/dbget-bin/www_bget?ko:K01968	path:ko00280;path:ko01100
comp13963_c0_seq2	K01968	E6.4.1.4A	http://www.genome.jp/dbget-bin/www_bget?ko:K01968	path:ko00280;path:ko01100
comp13963_c0_seq3	K01968	E6.4.1.4A	http://www.genome.jp/dbget-bin/www_bget?ko:K01968	path:ko00280;path:ko01100
comp13966_c0_seq1	K14137	PTAR1	http://www.genome.jp/dbget-bin/www_bget?ko:K14137
comp13966_c0_seq2	K14137	PTAR1	http://www.genome.jp/dbget-bin/www_bget?ko:K14137
comp13968_c0_seq1	K14306	NUP62	http://www.genome.jp/dbget-bin/www_bget?ko:K14306	path:ko03013
comp13971_c0_seq1	K09422	MYBP	http://www.genome.jp/dbget-bin/www_bget?ko:K09422
comp13974_c0_seq1	K00921	PIKFYVE, FAB1	http://www.genome.jp/dbget-bin/www_bget?ko:K00921	path:ko00562;path:ko04070;path:ko04145;path:ko04810
comp13977_c0_seq1	K10590	TRIP12	http://www.genome.jp/dbget-bin/www_bget?ko:K10590	path:ko04120
comp13983_c0_seq1	K12600	SKI3, TTC37	http://www.genome.jp/dbget-bin/www_bget?ko:K12600	path:ko03018
comp13983_c0_seq2	K12600	SKI3, TTC37	http://www.genome.jp/dbget-bin/www_bget?ko:K12600	path:ko03018
comp13988_c0_seq2	K01188	E3.2.1.21	http://www.genome.jp/dbget-bin/www_bget?ko:K01188	path:ko00460;path:ko00500;path:ko00940;path:ko01100;path:ko01110
comp1398_c0_seq1	K00297	E1.5.1.20, metF	http://www.genome.jp/dbget-bin/www_bget?ko:K00297	path:ko00670;path:ko00680;path:ko00720;path:ko01100;path:ko01120
comp1398_c0_seq2	K00297	E1.5.1.20, metF	http://www.genome.jp/dbget-bin/www_bget?ko:K00297	path:ko00670;path:ko00680;path:ko00720;path:ko01100;path:ko01120
comp1398_c0_seq3	K00297	E1.5.1.20, metF	http://www.genome.jp/dbget-bin/www_bget?ko:K00297	path:ko00670;path:ko00680;path:ko00720;path:ko01100;path:ko01120
comp13995_c0_seq1	K01728	E4.2.2.2, pel	http://www.genome.jp/dbget-bin/www_bget?ko:K01728	path:ko00040
comp14002_c0_seq1	K03549	kup	http://www.genome.jp/dbget-bin/www_bget?ko:K03549
comp14002_c0_seq2	K03549	kup	http://www.genome.jp/dbget-bin/www_bget?ko:K03549
comp14004_c0_seq1	K14493	GID1	http://www.genome.jp/dbget-bin/www_bget?ko:K14493	path:ko04075
comp14004_c0_seq2	K14493	GID1	http://www.genome.jp/dbget-bin/www_bget?ko:K14493	path:ko04075
comp14005_c0_seq1	K12450	RHM	http://www.genome.jp/dbget-bin/www_bget?ko:K12450	path:ko00520
comp1400_c0_seq1	K13464	JAZ	http://www.genome.jp/dbget-bin/www_bget?ko:K13464	path:ko04075;path:ko04626
comp1400_c0_seq2	K13464	JAZ	http://www.genome.jp/dbget-bin/www_bget?ko:K13464	path:ko04075;path:ko04626
comp14023_c0_seq2	K01056	PTH1, pth, spoVC	http://www.genome.jp/dbget-bin/www_bget?ko:K01056
comp1402_c0_seq1	K00847	E2.7.1.4, scrK	http://www.genome.jp/dbget-bin/www_bget?ko:K00847	path:ko00051;path:ko00500;path:ko00520;path:ko01100
comp14039_c0_seq1	K01785	E5.1.3.3, galM	http://www.genome.jp/dbget-bin/www_bget?ko:K01785	path:ko00010;path:ko01110;path:ko01120
comp14047_c0_seq1	K03352	APC5	http://www.genome.jp/dbget-bin/www_bget?ko:K03352	path:ko04110;path:ko04111;path:ko04113;path:ko04114;path:ko04120;path:ko04914;path:ko05166
comp1404_c0_seq1	K00083	E1.1.1.195	http://www.genome.jp/dbget-bin/www_bget?ko:K00083	path:ko00940;path:ko01100;path:ko01110
comp14055_c0_seq1	K01897	ACSL, fadD	http://www.genome.jp/dbget-bin/www_bget?ko:K01897	path:ko00071;path:ko01100;path:ko03320;path:ko04146;path:ko04920
comp14068_c0_seq1	K13094	RBM5_10	http://www.genome.jp/dbget-bin/www_bget?ko:K13094
comp14074_c0_seq1	K03521	fixA, etfB	http://www.genome.jp/dbget-bin/www_bget?ko:K03521	path:ko00910
comp1407_c0_seq1	K03257	EIF4A	http://www.genome.jp/dbget-bin/www_bget?ko:K03257	path:ko03013
comp1407_c0_seq2	K03257	EIF4A	http://www.genome.jp/dbget-bin/www_bget?ko:K03257	path:ko03013
comp14081_c0_seq1	K13418	SERK1	http://www.genome.jp/dbget-bin/www_bget?ko:K13418
comp14084_c0_seq1	K05658	ABCB1	http://www.genome.jp/dbget-bin/www_bget?ko:K05658	path:ko02010;path:ko04976
comp14085_c0_seq1	K05868	CCNB	http://www.genome.jp/dbget-bin/www_bget?ko:K05868	path:ko04110;path:ko04115;path:ko04914
comp14085_c0_seq2	K05868	CCNB	http://www.genome.jp/dbget-bin/www_bget?ko:K05868	path:ko04110;path:ko04115;path:ko04914
comp14085_c0_seq3	K05868	CCNB	http://www.genome.jp/dbget-bin/www_bget?ko:K05868	path:ko04110;path:ko04115;path:ko04914
comp14086_c0_seq1	K15463	K15463, RIT1	http://www.genome.jp/dbget-bin/www_bget?ko:K15463
comp14088_c0_seq1	K03458	TC.NCS2	http://www.genome.jp/dbget-bin/www_bget?ko:K03458
comp14094_c0_seq1	K13648	GAUT	http://www.genome.jp/dbget-bin/www_bget?ko:K13648	path:ko00500;path:ko00520
comp14094_c0_seq2	K13648	GAUT	http://www.genome.jp/dbget-bin/www_bget?ko:K13648	path:ko00500;path:ko00520
comp14098_c0_seq1	K13941	folKP	http://www.genome.jp/dbget-bin/www_bget?ko:K13941	path:ko00790;path:ko01100
comp14098_c0_seq2	K13941	folKP	http://www.genome.jp/dbget-bin/www_bget?ko:K13941	path:ko00790;path:ko01100
comp140_c0_seq1	K02894	RP-L23e, RPL23	http://www.genome.jp/dbget-bin/www_bget?ko:K02894	path:ko03010
comp140_c0_seq2	K02894	RP-L23e, RPL23	http://www.genome.jp/dbget-bin/www_bget?ko:K02894	path:ko03010
comp140_c0_seq3	K02894	RP-L23e, RPL23	http://www.genome.jp/dbget-bin/www_bget?ko:K02894	path:ko03010
comp14101_c0_seq1	K15728	LPIN	http://www.genome.jp/dbget-bin/www_bget?ko:K15728	path:ko00561;path:ko00564;path:ko01100
comp14101_c0_seq2	K15728	LPIN	http://www.genome.jp/dbget-bin/www_bget?ko:K15728	path:ko00561;path:ko00564;path:ko01100
comp14101_c0_seq3	K15728	LPIN	http://www.genome.jp/dbget-bin/www_bget?ko:K15728	path:ko00561;path:ko00564;path:ko01100
comp14101_c0_seq4	K15728	LPIN	http://www.genome.jp/dbget-bin/www_bget?ko:K15728	path:ko00561;path:ko00564;path:ko01100
comp14101_c0_seq5	K15728	LPIN	http://www.genome.jp/dbget-bin/www_bget?ko:K15728	path:ko00561;path:ko00564;path:ko01100
comp14113_c0_seq1	K07442	TRM61, GCD14	http://www.genome.jp/dbget-bin/www_bget?ko:K07442
comp14118_c0_seq1	K14050	RABGGTA	http://www.genome.jp/dbget-bin/www_bget?ko:K14050
comp14142_c0_seq1	K14440	SMARCAL1, HARP	http://www.genome.jp/dbget-bin/www_bget?ko:K14440
comp14142_c0_seq2	K14440	SMARCAL1, HARP	http://www.genome.jp/dbget-bin/www_bget?ko:K14440
comp14147_c0_seq1	K07152	K07152	http://www.genome.jp/dbget-bin/www_bget?ko:K07152
comp14147_c0_seq2	K07152	K07152	http://www.genome.jp/dbget-bin/www_bget?ko:K07152
comp14148_c0_seq1	K11968	ARIH1	http://www.genome.jp/dbget-bin/www_bget?ko:K11968
comp14153_c0_seq1	K13108	SNIP1	http://www.genome.jp/dbget-bin/www_bget?ko:K13108
comp14160_c0_seq1	K01834	gpmA, PGAM	http://www.genome.jp/dbget-bin/www_bget?ko:K01834	path:ko00010;path:ko00260;path:ko00680;path:ko01100;path:ko01110;path:ko01120
comp14170_c0_seq1	K10395	KIF4S	http://www.genome.jp/dbget-bin/www_bget?ko:K10395
comp14177_c0_seq1	K12132	WNK1	http://www.genome.jp/dbget-bin/www_bget?ko:K12132	path:ko04712
comp14178_c0_seq1	K03655	recG	http://www.genome.jp/dbget-bin/www_bget?ko:K03655	path:ko03440
comp14178_c0_seq2	K03655	recG	http://www.genome.jp/dbget-bin/www_bget?ko:K03655	path:ko03440
comp14178_c0_seq3	K03655	recG	http://www.genome.jp/dbget-bin/www_bget?ko:K03655	path:ko03440
comp14178_c0_seq4	K03655	recG	http://www.genome.jp/dbget-bin/www_bget?ko:K03655	path:ko03440
comp14178_c0_seq5	K03655	recG	http://www.genome.jp/dbget-bin/www_bget?ko:K03655	path:ko03440
comp14180_c0_seq1	K05933	E1.14.17.4	http://www.genome.jp/dbget-bin/www_bget?ko:K05933	path:ko00270;path:ko01100;path:ko01110
comp14184_c0_seq1	K02350	POLZ1, rev3	http://www.genome.jp/dbget-bin/www_bget?ko:K02350	path:ko01100;path:ko03460
comp14184_c0_seq2	K02350	POLZ1, rev3	http://www.genome.jp/dbget-bin/www_bget?ko:K02350	path:ko01100;path:ko03460
comp14185_c0_seq1	K13513	LCLAT1, AGPAT8	http://www.genome.jp/dbget-bin/www_bget?ko:K13513	path:ko00561;path:ko00564;path:ko01100
comp14191_c0_seq1	K00609	pyrB, PYR2	http://www.genome.jp/dbget-bin/www_bget?ko:K00609	path:ko00240;path:ko00250;path:ko01100
comp14193_c0_seq1	K01633	folB	http://www.genome.jp/dbget-bin/www_bget?ko:K01633	path:ko00790;path:ko01100
comp14193_c0_seq2	K01633	folB	http://www.genome.jp/dbget-bin/www_bget?ko:K01633	path:ko00790;path:ko01100
comp14193_c0_seq3	K01633	folB	http://www.genome.jp/dbget-bin/www_bget?ko:K01633	path:ko00790;path:ko01100
comp14195_c0_seq1	K01534	zntA	http://www.genome.jp/dbget-bin/www_bget?ko:K01534
comp14195_c0_seq2	K01534	zntA	http://www.genome.jp/dbget-bin/www_bget?ko:K01534
comp14203_c0_seq1	K00924	E2.7.1.-	http://www.genome.jp/dbget-bin/www_bget?ko:K00924
comp14204_c0_seq1	K00215	dapB	http://www.genome.jp/dbget-bin/www_bget?ko:K00215	path:ko00300;path:ko01100;path:ko01110;path:ko01120
comp14204_c0_seq2	K00215	dapB	http://www.genome.jp/dbget-bin/www_bget?ko:K00215	path:ko00300;path:ko01100;path:ko01110;path:ko01120
comp1420_c0_seq1	K01590	E4.1.1.22, HDC	http://www.genome.jp/dbget-bin/www_bget?ko:K01590	path:ko00340;path:ko01100;path:ko01110
comp1421_c0_seq1	K00434	E1.11.1.11	http://www.genome.jp/dbget-bin/www_bget?ko:K00434	path:ko00053;path:ko00480
comp1422_c0_seq1	K04523	UBQLN, DSK2	http://www.genome.jp/dbget-bin/www_bget?ko:K04523	path:ko04141
comp14244_c0_seq1	K14505	CYCD3	http://www.genome.jp/dbget-bin/www_bget?ko:K14505	path:ko04075
comp14247_c0_seq1	K15382	SLC50A, SWEET	http://www.genome.jp/dbget-bin/www_bget?ko:K15382
comp14248_c0_seq1	K01362	E3.4.21.-	http://www.genome.jp/dbget-bin/www_bget?ko:K01362
comp14248_c0_seq2	K01362	E3.4.21.-	http://www.genome.jp/dbget-bin/www_bget?ko:K01362
comp14254_c0_seq1	K13139	INTS2	http://www.genome.jp/dbget-bin/www_bget?ko:K13139
comp14266_c0_seq1	K01051	E3.1.1.11	http://www.genome.jp/dbget-bin/www_bget?ko:K01051	path:ko00040;path:ko00500;path:ko01100
comp14273_c0_seq1	K15269	pecM	http://www.genome.jp/dbget-bin/www_bget?ko:K15269
comp14284_c0_seq1	K11592	DICER1, DCR1	http://www.genome.jp/dbget-bin/www_bget?ko:K11592
comp14284_c0_seq4	K11592	DICER1, DCR1	http://www.genome.jp/dbget-bin/www_bget?ko:K11592
comp14284_c0_seq5	K11592	DICER1, DCR1	http://www.genome.jp/dbget-bin/www_bget?ko:K11592
comp14284_c0_seq6	K11592	DICER1, DCR1	http://www.genome.jp/dbget-bin/www_bget?ko:K11592
comp14286_c0_seq2	K14495	GID2, SLY1	http://www.genome.jp/dbget-bin/www_bget?ko:K14495	path:ko04075
comp14286_c0_seq3	K14495	GID2, SLY1	http://www.genome.jp/dbget-bin/www_bget?ko:K14495	path:ko04075
comp14299_c0_seq1	K03032	PSMD1, RPN2	http://www.genome.jp/dbget-bin/www_bget?ko:K03032	path:ko03050
comp1429_c0_seq1	K12896	SFRS7	http://www.genome.jp/dbget-bin/www_bget?ko:K12896	path:ko03040;path:ko05168
comp1429_c0_seq2	K12896	SFRS7	http://www.genome.jp/dbget-bin/www_bget?ko:K12896	path:ko03040;path:ko05168
comp14302_c0_seq1	K07478	ycaJ	http://www.genome.jp/dbget-bin/www_bget?ko:K07478
comp14309_c0_seq1	K08869	ADCK, ABC1	http://www.genome.jp/dbget-bin/www_bget?ko:K08869
comp1430_c0_seq1	K07119	K07119	http://www.genome.jp/dbget-bin/www_bget?ko:K07119
comp1430_c0_seq2	K07119	K07119	http://www.genome.jp/dbget-bin/www_bget?ko:K07119
comp1430_c0_seq3	K07119	K07119	http://www.genome.jp/dbget-bin/www_bget?ko:K07119
comp1430_c0_seq4	K07119	K07119	http://www.genome.jp/dbget-bin/www_bget?ko:K07119
comp14318_c0_seq1	K09422	MYBP	http://www.genome.jp/dbget-bin/www_bget?ko:K09422
comp14325_c0_seq1	K00284	gltS	http://www.genome.jp/dbget-bin/www_bget?ko:K00284	path:ko00910
comp14328_c0_seq1	K01528	DNM	http://www.genome.jp/dbget-bin/www_bget?ko:K01528	path:ko04144;path:ko04666;path:ko04721;path:ko04961;path:ko05100
comp1432_c0_seq1	K07232	chaC	http://www.genome.jp/dbget-bin/www_bget?ko:K07232
comp1432_c0_seq2	K07232	chaC	http://www.genome.jp/dbget-bin/www_bget?ko:K07232
comp14335_c0_seq1	K02183	CALM	http://www.genome.jp/dbget-bin/www_bget?ko:K02183	path:ko04020;path:ko04070;path:ko04114;path:ko04270;path:ko04626;path:ko04720;path:ko04722;path:ko04728;path:ko04740;path:ko04744;path:ko04745;path:ko04910;path:ko04912;path:ko04916;path:ko04970;path:ko04971;path:ko05010;path:ko05031;path:ko05133;path:ko05152;path:ko05214
comp14335_c0_seq2	K02183	CALM	http://www.genome.jp/dbget-bin/www_bget?ko:K02183	path:ko04020;path:ko04070;path:ko04114;path:ko04270;path:ko04626;path:ko04720;path:ko04722;path:ko04728;path:ko04740;path:ko04744;path:ko04745;path:ko04910;path:ko04912;path:ko04916;path:ko04970;path:ko04971;path:ko05010;path:ko05031;path:ko05133;path:ko05152;path:ko05214
comp14339_c0_seq1	K09422	MYBP	http://www.genome.jp/dbget-bin/www_bget?ko:K09422
comp14339_c0_seq2	K09422	MYBP	http://www.genome.jp/dbget-bin/www_bget?ko:K09422
comp1433_c0_seq1	K08515	VAMP7	http://www.genome.jp/dbget-bin/www_bget?ko:K08515	path:ko04130
comp14344_c0_seq1	K09422	MYBP	http://www.genome.jp/dbget-bin/www_bget?ko:K09422
comp1434_c0_seq1	K09338	HD-ZIP	http://www.genome.jp/dbget-bin/www_bget?ko:K09338
comp14352_c0_seq1	K03453	TC.BASS	http://www.genome.jp/dbget-bin/www_bget?ko:K03453
comp1435_c0_seq1	K01784	galE, GALE	http://www.genome.jp/dbget-bin/www_bget?ko:K01784	path:ko00052;path:ko00520;path:ko01100
comp1435_c0_seq2	K01784	galE, GALE	http://www.genome.jp/dbget-bin/www_bget?ko:K01784	path:ko00052;path:ko00520;path:ko01100
comp1435_c0_seq3	K01784	galE, GALE	http://www.genome.jp/dbget-bin/www_bget?ko:K01784	path:ko00052;path:ko00520;path:ko01100
comp1435_c0_seq4	K01784	galE, GALE	http://www.genome.jp/dbget-bin/www_bget?ko:K01784	path:ko00052;path:ko00520;path:ko01100
comp14365_c0_seq1	K11596	AGO1	http://www.genome.jp/dbget-bin/www_bget?ko:K11596
comp14378_c0_seq1	K13947	PIN	http://www.genome.jp/dbget-bin/www_bget?ko:K13947
comp14379_c0_seq1	K11137	TELO2, TEL2	http://www.genome.jp/dbget-bin/www_bget?ko:K11137	path:ko03460
comp1437_c0_seq1	K03798	ftsH, hflB	http://www.genome.jp/dbget-bin/www_bget?ko:K03798
comp14380_c0_seq1	K15105	SLC25A12_13, AGC	http://www.genome.jp/dbget-bin/www_bget?ko:K15105
comp14380_c0_seq2	K15105	SLC25A12_13, AGC	http://www.genome.jp/dbget-bin/www_bget?ko:K15105
comp14385_c0_seq1	K01875	SARS, serS	http://www.genome.jp/dbget-bin/www_bget?ko:K01875	path:ko00970
comp14387_c0_seq1	K10903	HUS1	http://www.genome.jp/dbget-bin/www_bget?ko:K10903
comp14389_c0_seq2	K09553	STIP1	http://www.genome.jp/dbget-bin/www_bget?ko:K09553	path:ko05020
comp1438_c0_seq1	K02739	PSMB7	http://www.genome.jp/dbget-bin/www_bget?ko:K02739	path:ko03050
comp14401_c0_seq1	K10999	CESA	http://www.genome.jp/dbget-bin/www_bget?ko:K10999
comp14402_c0_seq1	K01893	NARS, asnS	http://www.genome.jp/dbget-bin/www_bget?ko:K01893	path:ko00970
comp14402_c0_seq2	K01893	NARS, asnS	http://www.genome.jp/dbget-bin/www_bget?ko:K01893	path:ko00970
comp14403_c0_seq1	K08288	PRKCSH	http://www.genome.jp/dbget-bin/www_bget?ko:K08288	path:ko04141
comp14403_c0_seq2	K08288	PRKCSH	http://www.genome.jp/dbget-bin/www_bget?ko:K08288	path:ko04141
comp14403_c0_seq3	K08288	PRKCSH	http://www.genome.jp/dbget-bin/www_bget?ko:K08288	path:ko04141
comp14424_c0_seq1	K08906	petJ	http://www.genome.jp/dbget-bin/www_bget?ko:K08906	path:ko00195
comp14425_c0_seq1	K14001	SIL1, SLS1	http://www.genome.jp/dbget-bin/www_bget?ko:K14001	path:ko04141
comp14430_c0_seq1	K01411	NRD1	http://www.genome.jp/dbget-bin/www_bget?ko:K01411
comp14444_c0_seq1	K08864	TLK	http://www.genome.jp/dbget-bin/www_bget?ko:K08864
comp1444_c0_seq1	K02964	RP-S18e, RPS18	http://www.genome.jp/dbget-bin/www_bget?ko:K02964	path:ko03010
comp14453_c1_seq1	K03979	obg	http://www.genome.jp/dbget-bin/www_bget?ko:K03979
comp14458_c0_seq1	K09338	HD-ZIP	http://www.genome.jp/dbget-bin/www_bget?ko:K09338
comp1445_c0_seq3	K07417	CYP2G	http://www.genome.jp/dbget-bin/www_bget?ko:K07417
comp14464_c0_seq1	K06670	SCC1, MCD1, RAD21	http://www.genome.jp/dbget-bin/www_bget?ko:K06670	path:ko04110;path:ko04111
comp14466_c0_seq1	K12586	RRP43, EXOSC8, OIP2	http://www.genome.jp/dbget-bin/www_bget?ko:K12586	path:ko03018
comp14476_c0_seq1	K14640	SLC20A, PIT	http://www.genome.jp/dbget-bin/www_bget?ko:K14640
comp14480_c0_seq1	K07977	ARF	http://www.genome.jp/dbget-bin/www_bget?ko:K07977
comp14482_c0_seq1	K14288	XPOT	http://www.genome.jp/dbget-bin/www_bget?ko:K14288	path:ko03013
comp14483_c0_seq1	K03124	TFIIB, GTF2B, SUA7, tfb	http://www.genome.jp/dbget-bin/www_bget?ko:K03124	path:ko03022
comp14485_c0_seq1	K14488	SAUR	http://www.genome.jp/dbget-bin/www_bget?ko:K14488	path:ko04075
comp14486_c0_seq1	K07556	ATPeAF2, ATPAF2	http://www.genome.jp/dbget-bin/www_bget?ko:K07556
comp14486_c0_seq2	K07556	ATPeAF2, ATPAF2	http://www.genome.jp/dbget-bin/www_bget?ko:K07556
comp14486_c0_seq3	K07556	ATPeAF2, ATPAF2	http://www.genome.jp/dbget-bin/www_bget?ko:K07556
comp14490_c0_seq1	K15031	MTERF	http://www.genome.jp/dbget-bin/www_bget?ko:K15031
comp14490_c0_seq2	K15031	MTERF	http://www.genome.jp/dbget-bin/www_bget?ko:K15031
comp14490_c0_seq3	K15031	MTERF	http://www.genome.jp/dbget-bin/www_bget?ko:K15031
comp14497_c0_seq1	K00809	E2.5.1.46, dys1	http://www.genome.jp/dbget-bin/www_bget?ko:K00809
comp14497_c0_seq2	K00809	E2.5.1.46, dys1	http://www.genome.jp/dbget-bin/www_bget?ko:K00809
comp144_c0_seq1	K13379	RGP, UTM	http://www.genome.jp/dbget-bin/www_bget?ko:K13379
comp14514_c0_seq2	K08145	SLC2A8, GLUT8	http://www.genome.jp/dbget-bin/www_bget?ko:K08145
comp14516_c0_seq1	K14191	DIM1	http://www.genome.jp/dbget-bin/www_bget?ko:K14191
comp14516_c0_seq2	K14191	DIM1	http://www.genome.jp/dbget-bin/www_bget?ko:K14191
comp14522_c0_seq1	K14311	NUP188	http://www.genome.jp/dbget-bin/www_bget?ko:K14311	path:ko03013
comp14522_c0_seq2	K14311	NUP188	http://www.genome.jp/dbget-bin/www_bget?ko:K14311	path:ko03013
comp14533_c0_seq1	K13100	CWC22	http://www.genome.jp/dbget-bin/www_bget?ko:K13100
comp14533_c0_seq2	K13100	CWC22	http://www.genome.jp/dbget-bin/www_bget?ko:K13100
comp14537_c0_seq1	K06100	SYMPK	http://www.genome.jp/dbget-bin/www_bget?ko:K06100	path:ko03015;path:ko04530
comp14539_c0_seq1	K10773	NTH	http://www.genome.jp/dbget-bin/www_bget?ko:K10773	path:ko03410
comp1453_c0_seq1	K15437	AIMP1, ARC1	http://www.genome.jp/dbget-bin/www_bget?ko:K15437
comp14540_c0_seq1	K05605	HIBCH	http://www.genome.jp/dbget-bin/www_bget?ko:K05605	path:ko00280;path:ko00410;path:ko00640;path:ko01100
comp14549_c0_seq1	K01662	dxs	http://www.genome.jp/dbget-bin/www_bget?ko:K01662	path:ko00900;path:ko01100;path:ko01110
comp14549_c0_seq2	K01662	dxs	http://www.genome.jp/dbget-bin/www_bget?ko:K01662	path:ko00900;path:ko01100;path:ko01110
comp1455_c0_seq1	K14488	SAUR	http://www.genome.jp/dbget-bin/www_bget?ko:K14488	path:ko04075
comp14563_c0_seq1	K01410	E3.4.24.59, MIPEP	http://www.genome.jp/dbget-bin/www_bget?ko:K01410
comp14567_c0_seq1	K07297	ADIPOR	http://www.genome.jp/dbget-bin/www_bget?ko:K07297	path:ko04920
comp14567_c0_seq2	K07297	ADIPOR	http://www.genome.jp/dbget-bin/www_bget?ko:K07297	path:ko04920
comp14567_c0_seq3	K07297	ADIPOR	http://www.genome.jp/dbget-bin/www_bget?ko:K07297	path:ko04920
comp1456_c0_seq1	K15397	KCS	http://www.genome.jp/dbget-bin/www_bget?ko:K15397	path:ko00062
comp1456_c0_seq2	K15397	KCS	http://www.genome.jp/dbget-bin/www_bget?ko:K15397	path:ko00062
comp14575_c0_seq1	K01205	NAGLU	http://www.genome.jp/dbget-bin/www_bget?ko:K01205	path:ko00531;path:ko01100;path:ko04142
comp14576_c0_seq1	K11366	USP22_27_51, UBP8	http://www.genome.jp/dbget-bin/www_bget?ko:K11366
comp14578_c0_seq1	K12865	PQBP1, NPW38	http://www.genome.jp/dbget-bin/www_bget?ko:K12865	path:ko03040
comp14578_c0_seq2	K12865	PQBP1, NPW38	http://www.genome.jp/dbget-bin/www_bget?ko:K12865	path:ko03040
comp1457_c0_seq1	K00430	E1.11.1.7	http://www.genome.jp/dbget-bin/www_bget?ko:K00430	path:ko00360;path:ko00680;path:ko00940;path:ko01100;path:ko01110
comp14584_c0_seq1	K09338	HD-ZIP	http://www.genome.jp/dbget-bin/www_bget?ko:K09338
comp14586_c0_seq1	K06676	BRRN1, BRN1, CAPH	http://www.genome.jp/dbget-bin/www_bget?ko:K06676	path:ko04111
comp14586_c0_seq2	K06676	BRRN1, BRN1, CAPH	http://www.genome.jp/dbget-bin/www_bget?ko:K06676	path:ko04111
comp14586_c0_seq3	K06676	BRRN1, BRN1, CAPH	http://www.genome.jp/dbget-bin/www_bget?ko:K06676	path:ko04111
comp14590_c0_seq1	K03094	SKP1, CBF3D	http://www.genome.jp/dbget-bin/www_bget?ko:K03094	path:ko04110;path:ko04111;path:ko04114;path:ko04120;path:ko04141;path:ko04310;path:ko04350;path:ko04710;path:ko05168
comp14596_c0_seq1	K06173	truA, PUS1	http://www.genome.jp/dbget-bin/www_bget?ko:K06173
comp14597_c0_seq1	K12397	AP3B	http://www.genome.jp/dbget-bin/www_bget?ko:K12397	path:ko04142
comp14611_c0_seq1	K13415	BRI1	http://www.genome.jp/dbget-bin/www_bget?ko:K13415	path:ko04075
comp14618_c0_seq1	K01115	E3.1.4.4, PLD	http://www.genome.jp/dbget-bin/www_bget?ko:K01115	path:ko00564;path:ko00565;path:ko01100;path:ko04144;path:ko04666;path:ko04724;path:ko04912
comp14619_c0_seq1	K03355	APC8, CDC23	http://www.genome.jp/dbget-bin/www_bget?ko:K03355	path:ko04110;path:ko04111;path:ko04113;path:ko04114;path:ko04120;path:ko04914;path:ko05166
comp14620_c0_seq1	K13691	SGT1	http://www.genome.jp/dbget-bin/www_bget?ko:K13691
comp14626_c0_seq1	K00261	E1.4.1.3	http://www.genome.jp/dbget-bin/www_bget?ko:K00261	path:ko00250;path:ko00330;path:ko00471;path:ko00910;path:ko01100;path:ko04964
comp14633_c0_seq1	K00849	galK	http://www.genome.jp/dbget-bin/www_bget?ko:K00849	path:ko00052;path:ko00520;path:ko01100
comp14634_c0_seq1	K06125	COQ2	http://www.genome.jp/dbget-bin/www_bget?ko:K06125	path:ko00130;path:ko01100;path:ko01110
comp14634_c0_seq2	K06125	COQ2	http://www.genome.jp/dbget-bin/www_bget?ko:K06125	path:ko00130;path:ko01100;path:ko01110
comp14635_c0_seq1	K00697	E2.4.1.15, otsA	http://www.genome.jp/dbget-bin/www_bget?ko:K00697	path:ko00500
comp14636_c0_seq1	K05349	bglX	http://www.genome.jp/dbget-bin/www_bget?ko:K05349	path:ko00460;path:ko00500;path:ko00940;path:ko01100;path:ko01110
comp14637_c0_seq1	K00430	E1.11.1.7	http://www.genome.jp/dbget-bin/www_bget?ko:K00430	path:ko00360;path:ko00680;path:ko00940;path:ko01100;path:ko01110
comp14637_c0_seq2	K00430	E1.11.1.7	http://www.genome.jp/dbget-bin/www_bget?ko:K00430	path:ko00360;path:ko00680;path:ko00940;path:ko01100;path:ko01110
comp14637_c0_seq3	K00430	E1.11.1.7	http://www.genome.jp/dbget-bin/www_bget?ko:K00430	path:ko00360;path:ko00680;path:ko00940;path:ko01100;path:ko01110
comp14637_c0_seq4	K00430	E1.11.1.7	http://www.genome.jp/dbget-bin/www_bget?ko:K00430	path:ko00360;path:ko00680;path:ko00940;path:ko01100;path:ko01110
comp1463_c0_seq1	K01188	E3.2.1.21	http://www.genome.jp/dbget-bin/www_bget?ko:K01188	path:ko00460;path:ko00500;path:ko00940;path:ko01100;path:ko01110
comp14643_c0_seq1	K06942	K06942	http://www.genome.jp/dbget-bin/www_bget?ko:K06942
comp14650_c0_seq1	K10772	APEX2	http://www.genome.jp/dbget-bin/www_bget?ko:K10772	path:ko03410
comp14650_c0_seq2	K10772	APEX2	http://www.genome.jp/dbget-bin/www_bget?ko:K10772	path:ko03410
comp14656_c0_seq1	K13153	SNRNP25	http://www.genome.jp/dbget-bin/www_bget?ko:K13153
comp14656_c0_seq2	K13153	SNRNP25	http://www.genome.jp/dbget-bin/www_bget?ko:K13153
comp1465_c0_seq1	K12161	URM1	http://www.genome.jp/dbget-bin/www_bget?ko:K12161	path:ko04122
comp14669_c0_seq1	K12736	PPWD1	http://www.genome.jp/dbget-bin/www_bget?ko:K12736
comp14669_c0_seq2	K12736	PPWD1	http://www.genome.jp/dbget-bin/www_bget?ko:K12736
comp14676_c0_seq1	K06129	LYPLA3	http://www.genome.jp/dbget-bin/www_bget?ko:K06129	path:ko00564;path:ko04142
comp14677_c0_seq1	K03327	TC.MATE, SLC47A, norM, mdtK, dinF	http://www.genome.jp/dbget-bin/www_bget?ko:K03327
comp14688_c0_seq1	K14550	UTP10, HEATR1	http://www.genome.jp/dbget-bin/www_bget?ko:K14550	path:ko03008
comp14689_c0_seq1	K10768	ALKBH6	http://www.genome.jp/dbget-bin/www_bget?ko:K10768
comp1468_c0_seq1	K13076	SLD	http://www.genome.jp/dbget-bin/www_bget?ko:K13076
comp14697_c0_seq1	K00921	PIKFYVE, FAB1	http://www.genome.jp/dbget-bin/www_bget?ko:K00921	path:ko00562;path:ko04070;path:ko04145;path:ko04810
comp14699_c0_seq1	K13415	BRI1	http://www.genome.jp/dbget-bin/www_bget?ko:K13415	path:ko04075
comp14700_c0_seq2	K06627	CCNA	http://www.genome.jp/dbget-bin/www_bget?ko:K06627	path:ko04110;path:ko04914
comp14705_c0_seq1	K00279	E1.5.99.12	http://www.genome.jp/dbget-bin/www_bget?ko:K00279	path:ko00908
comp14706_c0_seq1	K13456	RIN4	http://www.genome.jp/dbget-bin/www_bget?ko:K13456	path:ko04626
comp14708_c0_seq1	K14207	SLC38A2, SNAT2	http://www.genome.jp/dbget-bin/www_bget?ko:K14207	path:ko04724;path:ko04727;path:ko04974
comp14729_c0_seq1	K12486	SMAP	http://www.genome.jp/dbget-bin/www_bget?ko:K12486	path:ko04144
comp14729_c0_seq2	K12486	SMAP	http://www.genome.jp/dbget-bin/www_bget?ko:K12486	path:ko04144
comp14730_c0_seq1	K11548	NUF2, CDCA1	http://www.genome.jp/dbget-bin/www_bget?ko:K11548
comp14730_c0_seq2	K11548	NUF2, CDCA1	http://www.genome.jp/dbget-bin/www_bget?ko:K11548
comp14735_c0_seq1	K02210	MCM7, CDC47	http://www.genome.jp/dbget-bin/www_bget?ko:K02210	path:ko03030;path:ko04110;path:ko04111;path:ko04113
comp14735_c0_seq2	K02210	MCM7, CDC47	http://www.genome.jp/dbget-bin/www_bget?ko:K02210	path:ko03030;path:ko04110;path:ko04111;path:ko04113
comp14735_c0_seq3	K02210	MCM7, CDC47	http://www.genome.jp/dbget-bin/www_bget?ko:K02210	path:ko03030;path:ko04110;path:ko04111;path:ko04113
comp14735_c0_seq4	K02210	MCM7, CDC47	http://www.genome.jp/dbget-bin/www_bget?ko:K02210	path:ko03030;path:ko04110;path:ko04111;path:ko04113
comp14735_c0_seq5	K02210	MCM7, CDC47	http://www.genome.jp/dbget-bin/www_bget?ko:K02210	path:ko03030;path:ko04110;path:ko04111;path:ko04113
comp14735_c0_seq6	K02210	MCM7, CDC47	http://www.genome.jp/dbget-bin/www_bget?ko:K02210	path:ko03030;path:ko04110;path:ko04111;path:ko04113
comp14736_c0_seq1	K03327	TC.MATE, SLC47A, norM, mdtK, dinF	http://www.genome.jp/dbget-bin/www_bget?ko:K03327
comp1474_c0_seq1	K02901	RP-L27e, RPL27	http://www.genome.jp/dbget-bin/www_bget?ko:K02901	path:ko03010
comp14759_c0_seq1	K07765	MBTPS2	http://www.genome.jp/dbget-bin/www_bget?ko:K07765	path:ko04141
comp1475_c0_seq1	K00327	E1.6.2.4	http://www.genome.jp/dbget-bin/www_bget?ko:K00327
comp1475_c0_seq2	K00327	E1.6.2.4	http://www.genome.jp/dbget-bin/www_bget?ko:K00327
comp14762_c0_seq1	K08490	STX5	http://www.genome.jp/dbget-bin/www_bget?ko:K08490	path:ko04130
comp14762_c0_seq2	K08490	STX5	http://www.genome.jp/dbget-bin/www_bget?ko:K08490	path:ko04130
comp14768_c0_seq1	K03635	MOCS2, moaE	http://www.genome.jp/dbget-bin/www_bget?ko:K03635	path:ko00790;path:ko01100;path:ko04122
comp14768_c0_seq2	K03635	MOCS2, moaE	http://www.genome.jp/dbget-bin/www_bget?ko:K03635	path:ko00790;path:ko01100;path:ko04122
comp14768_c0_seq3	K03635	MOCS2, moaE	http://www.genome.jp/dbget-bin/www_bget?ko:K03635	path:ko00790;path:ko01100;path:ko04122
comp1477_c0_seq1	K03066	PSMC5, RPT6	http://www.genome.jp/dbget-bin/www_bget?ko:K03066	path:ko03050
comp1477_c0_seq2	K03066	PSMC5, RPT6	http://www.genome.jp/dbget-bin/www_bget?ko:K03066	path:ko03050
comp1477_c0_seq3	K03066	PSMC5, RPT6	http://www.genome.jp/dbget-bin/www_bget?ko:K03066	path:ko03050
comp14785_c0_seq1	K06943	NOG1	http://www.genome.jp/dbget-bin/www_bget?ko:K06943	path:ko03008
comp14785_c0_seq2	K06943	NOG1	http://www.genome.jp/dbget-bin/www_bget?ko:K06943	path:ko03008
comp14785_c0_seq3	K06943	NOG1	http://www.genome.jp/dbget-bin/www_bget?ko:K06943	path:ko03008
comp14791_c0_seq1	K11671	NFRKB, INO80G	http://www.genome.jp/dbget-bin/www_bget?ko:K11671
comp14791_c0_seq2	K11671	NFRKB, INO80G	http://www.genome.jp/dbget-bin/www_bget?ko:K11671
comp14796_c0_seq1	K15718	LOX1_5	http://www.genome.jp/dbget-bin/www_bget?ko:K15718	path:ko00591
comp14798_c0_seq1	K10753	ASF1	http://www.genome.jp/dbget-bin/www_bget?ko:K10753
comp14798_c0_seq2	K10753	ASF1	http://www.genome.jp/dbget-bin/www_bget?ko:K10753
comp1480_c0_seq1	K06685	MOB1	http://www.genome.jp/dbget-bin/www_bget?ko:K06685	path:ko04111
comp14824_c0_seq1	K03858	PIGH, GPI15	http://www.genome.jp/dbget-bin/www_bget?ko:K03858	path:ko00563;path:ko01100
comp14826_c0_seq1	K15356	VRG4, GONST1	http://www.genome.jp/dbget-bin/www_bget?ko:K15356
comp14826_c0_seq2	K15356	VRG4, GONST1	http://www.genome.jp/dbget-bin/www_bget?ko:K15356
comp1482_c0_seq1	K07953	SAR1	http://www.genome.jp/dbget-bin/www_bget?ko:K07953	path:ko04141;path:ko05134
comp1482_c0_seq2	K07953	SAR1	http://www.genome.jp/dbget-bin/www_bget?ko:K07953	path:ko04141;path:ko05134
comp14836_c0_seq1	K11673	ACTR8, ARP8, INO80N	http://www.genome.jp/dbget-bin/www_bget?ko:K11673
comp14836_c0_seq2	K11673	ACTR8, ARP8, INO80N	http://www.genome.jp/dbget-bin/www_bget?ko:K11673
comp14842_c0_seq1	K03869	CUL3	http://www.genome.jp/dbget-bin/www_bget?ko:K03869	path:ko04120
comp14844_c0_seq1	K11000	CALS	http://www.genome.jp/dbget-bin/www_bget?ko:K11000
comp14844_c0_seq2	K11000	CALS	http://www.genome.jp/dbget-bin/www_bget?ko:K11000
comp14844_c0_seq3	K11000	CALS	http://www.genome.jp/dbget-bin/www_bget?ko:K11000
comp14851_c0_seq1	K09338	HD-ZIP	http://www.genome.jp/dbget-bin/www_bget?ko:K09338
comp1485_c0_seq1	K01810	GPI, pgi	http://www.genome.jp/dbget-bin/www_bget?ko:K01810	path:ko00010;path:ko00030;path:ko00500;path:ko00520;path:ko01100;path:ko01110;path:ko01120
comp1486_c0_seq1	K03263	EIF5A	http://www.genome.jp/dbget-bin/www_bget?ko:K03263
comp14878_c0_seq1	K06176	truD, PUS7	http://www.genome.jp/dbget-bin/www_bget?ko:K06176
comp14879_c0_seq1	K00705	malQ	http://www.genome.jp/dbget-bin/www_bget?ko:K00705	path:ko00500;path:ko01100
comp14883_c0_seq1	K10393	KIF2_24, MCAK	http://www.genome.jp/dbget-bin/www_bget?ko:K10393
comp14889_c0_seq1	K14570	REX1, REXO1, RNH70	http://www.genome.jp/dbget-bin/www_bget?ko:K14570	path:ko03008
comp14891_c0_seq1	K06617	E2.4.1.82	http://www.genome.jp/dbget-bin/www_bget?ko:K06617	path:ko00052
comp14891_c0_seq2	K06617	E2.4.1.82	http://www.genome.jp/dbget-bin/www_bget?ko:K06617	path:ko00052
comp14893_c0_seq1	K03327	TC.MATE, SLC47A, norM, mdtK, dinF	http://www.genome.jp/dbget-bin/www_bget?ko:K03327
comp14894_c0_seq1	K01529	E3.6.1.-	http://www.genome.jp/dbget-bin/www_bget?ko:K01529
comp14894_c0_seq2	K01529	E3.6.1.-	http://www.genome.jp/dbget-bin/www_bget?ko:K01529
comp14894_c0_seq3	K01529	E3.6.1.-	http://www.genome.jp/dbget-bin/www_bget?ko:K01529
comp14895_c0_seq1	K12823	DDX5, DBP2	http://www.genome.jp/dbget-bin/www_bget?ko:K12823	path:ko03040;path:ko05202
comp14895_c0_seq2	K12823	DDX5, DBP2	http://www.genome.jp/dbget-bin/www_bget?ko:K12823	path:ko03040;path:ko05202
comp1489_c0_seq1	K01754	E4.3.1.19, ilvA, tdcB	http://www.genome.jp/dbget-bin/www_bget?ko:K01754	path:ko00260;path:ko00290;path:ko01100;path:ko01110
comp1489_c0_seq3	K01754	E4.3.1.19, ilvA, tdcB	http://www.genome.jp/dbget-bin/www_bget?ko:K01754	path:ko00260;path:ko00290;path:ko01100;path:ko01110
comp14902_c0_seq1	K10770	ALKBH8	http://www.genome.jp/dbget-bin/www_bget?ko:K10770
comp14902_c0_seq2	K10770	ALKBH8	http://www.genome.jp/dbget-bin/www_bget?ko:K10770
comp14903_c0_seq1	K13336	PEX3	http://www.genome.jp/dbget-bin/www_bget?ko:K13336	path:ko04146
comp14909_c0_seq1	K00924	E2.7.1.-	http://www.genome.jp/dbget-bin/www_bget?ko:K00924
comp14917_c0_seq2	K00924	E2.7.1.-	http://www.genome.jp/dbget-bin/www_bget?ko:K00924
comp14919_c0_seq1	K09837	LUT1, CYP97C1	http://www.genome.jp/dbget-bin/www_bget?ko:K09837	path:ko00906;path:ko01100;path:ko01110
comp14919_c0_seq2	K09837	LUT1, CYP97C1	http://www.genome.jp/dbget-bin/www_bget?ko:K09837	path:ko00906;path:ko01100;path:ko01110
comp14919_c0_seq3	K09837	LUT1, CYP97C1	http://www.genome.jp/dbget-bin/www_bget?ko:K09837	path:ko00906;path:ko01100;path:ko01110
comp1491_c0_seq1	K00021	E1.1.1.34	http://www.genome.jp/dbget-bin/www_bget?ko:K00021	path:ko00900;path:ko01100;path:ko01110;path:ko04976
comp1491_c0_seq2	K00021	E1.1.1.34	http://www.genome.jp/dbget-bin/www_bget?ko:K00021	path:ko00900;path:ko01100;path:ko01110;path:ko04976
comp1491_c0_seq3	K00021	E1.1.1.34	http://www.genome.jp/dbget-bin/www_bget?ko:K00021	path:ko00900;path:ko01100;path:ko01110;path:ko04976
comp1491_c0_seq4	K00021	E1.1.1.34	http://www.genome.jp/dbget-bin/www_bget?ko:K00021	path:ko00900;path:ko01100;path:ko01110;path:ko04976
comp14936_c0_seq1	K15283	SLC35E1	http://www.genome.jp/dbget-bin/www_bget?ko:K15283
comp14937_c0_seq2	K04123	KAO	http://www.genome.jp/dbget-bin/www_bget?ko:K04123	path:ko00904;path:ko01100;path:ko01110
comp1493_c0_seq1	K10256	FAD2	http://www.genome.jp/dbget-bin/www_bget?ko:K10256	path:ko01040
comp14945_c0_seq1	K14572	MDN1, REA1	http://www.genome.jp/dbget-bin/www_bget?ko:K14572	path:ko03008
comp14951_c0_seq1	K05658	ABCB1	http://www.genome.jp/dbget-bin/www_bget?ko:K05658	path:ko02010;path:ko04976
comp1495_c0_seq1	K01414	prlC	http://www.genome.jp/dbget-bin/www_bget?ko:K01414
comp14961_c0_seq1	K15718	LOX1_5	http://www.genome.jp/dbget-bin/www_bget?ko:K15718	path:ko00591
comp14964_c0_seq1	K06100	SYMPK	http://www.genome.jp/dbget-bin/www_bget?ko:K06100	path:ko03015;path:ko04530
comp14968_c0_seq1	K03595	era	http://www.genome.jp/dbget-bin/www_bget?ko:K03595
comp14968_c0_seq2	K03595	era	http://www.genome.jp/dbget-bin/www_bget?ko:K03595
comp14970_c0_seq1	K09286	EREBP	http://www.genome.jp/dbget-bin/www_bget?ko:K09286
comp14974_c0_seq1	K06627	CCNA	http://www.genome.jp/dbget-bin/www_bget?ko:K06627	path:ko04110;path:ko04914
comp14975_c0_seq1	K10631	TOPORS	http://www.genome.jp/dbget-bin/www_bget?ko:K10631
comp14977_c0_seq1	K05290	PIGK	http://www.genome.jp/dbget-bin/www_bget?ko:K05290	path:ko00563;path:ko01100
comp14977_c0_seq2	K05290	PIGK	http://www.genome.jp/dbget-bin/www_bget?ko:K05290	path:ko00563;path:ko01100
comp14977_c0_seq3	K05290	PIGK	http://www.genome.jp/dbget-bin/www_bget?ko:K05290	path:ko00563;path:ko01100
comp14977_c0_seq4	K05290	PIGK	http://www.genome.jp/dbget-bin/www_bget?ko:K05290	path:ko00563;path:ko01100
comp14982_c0_seq1	K03426	E3.6.1.22, NUDT12, nudC	http://www.genome.jp/dbget-bin/www_bget?ko:K03426	path:ko00760;path:ko04146
comp14982_c0_seq2	K03426	E3.6.1.22, NUDT12, nudC	http://www.genome.jp/dbget-bin/www_bget?ko:K03426	path:ko00760;path:ko04146
comp14983_c0_seq1	K11723	BRD7_9	http://www.genome.jp/dbget-bin/www_bget?ko:K11723
comp14987_c0_seq1	K14790	NOP9	http://www.genome.jp/dbget-bin/www_bget?ko:K14790
comp14992_c0_seq1	K08518	STXBP5	http://www.genome.jp/dbget-bin/www_bget?ko:K08518
comp14993_c0_seq1	K05605	HIBCH	http://www.genome.jp/dbget-bin/www_bget?ko:K05605	path:ko00280;path:ko00410;path:ko00640;path:ko01100
comp14993_c0_seq2	K05605	HIBCH	http://www.genome.jp/dbget-bin/www_bget?ko:K05605	path:ko00280;path:ko00410;path:ko00640;path:ko01100
comp14996_c0_seq1	K07126	K07126	http://www.genome.jp/dbget-bin/www_bget?ko:K07126
comp1499_c0_seq1	K01805	xylA	http://www.genome.jp/dbget-bin/www_bget?ko:K01805	path:ko00040;path:ko00051;path:ko01100
comp149_c0_seq1	K03113	EIF1, SUI1	http://www.genome.jp/dbget-bin/www_bget?ko:K03113	path:ko03013
comp15006_c0_seq1	K00566	mnmA, trmU, TRMU	http://www.genome.jp/dbget-bin/www_bget?ko:K00566	path:ko04122
comp15006_c0_seq2	K00566	mnmA, trmU, TRMU	http://www.genome.jp/dbget-bin/www_bget?ko:K00566	path:ko04122
comp15006_c0_seq3	K00566	mnmA, trmU, TRMU	http://www.genome.jp/dbget-bin/www_bget?ko:K00566	path:ko04122
comp15031_c0_seq1	K14833	NOC2	http://www.genome.jp/dbget-bin/www_bget?ko:K14833
comp15031_c0_seq2	K14833	NOC2	http://www.genome.jp/dbget-bin/www_bget?ko:K14833
comp15037_c0_seq1	K07297	ADIPOR	http://www.genome.jp/dbget-bin/www_bget?ko:K07297	path:ko04920
comp15037_c0_seq2	K07297	ADIPOR	http://www.genome.jp/dbget-bin/www_bget?ko:K07297	path:ko04920
comp15039_c0_seq1	K01669	E4.1.99.3, phrB	http://www.genome.jp/dbget-bin/www_bget?ko:K01669
comp15041_c0_seq1	K02999	RPA1, POLR1A	http://www.genome.jp/dbget-bin/www_bget?ko:K02999	path:ko00230;path:ko00240;path:ko01100;path:ko03020
comp15041_c0_seq2	K02999	RPA1, POLR1A	http://www.genome.jp/dbget-bin/www_bget?ko:K02999	path:ko00230;path:ko00240;path:ko01100;path:ko03020
comp15043_c0_seq1	K12489	ACAP	http://www.genome.jp/dbget-bin/www_bget?ko:K12489	path:ko04144
comp1504_c0_seq1	K01255	CARP, pepA	http://www.genome.jp/dbget-bin/www_bget?ko:K01255	path:ko00480;path:ko01100
comp15055_c0_seq1	K00318	E1.5.99.8	http://www.genome.jp/dbget-bin/www_bget?ko:K00318	path:ko00330;path:ko01100;path:ko01110
comp15057_c0_seq1	K01528	DNM	http://www.genome.jp/dbget-bin/www_bget?ko:K01528	path:ko04144;path:ko04666;path:ko04721;path:ko04961;path:ko05100
comp15057_c0_seq2	K01528	DNM	http://www.genome.jp/dbget-bin/www_bget?ko:K01528	path:ko04144;path:ko04666;path:ko04721;path:ko04961;path:ko05100
comp15058_c0_seq1	K05853	ATP2A	http://www.genome.jp/dbget-bin/www_bget?ko:K05853	path:ko04020;path:ko04972;path:ko05010
comp15059_c0_seq1	K05863	SLC25A4S, ANT	http://www.genome.jp/dbget-bin/www_bget?ko:K05863	path:ko04020;path:ko05012;path:ko05016;path:ko05166
comp15059_c0_seq2	K05863	SLC25A4S, ANT	http://www.genome.jp/dbget-bin/www_bget?ko:K05863	path:ko04020;path:ko05012;path:ko05016;path:ko05166
comp15059_c0_seq3	K05863	SLC25A4S, ANT	http://www.genome.jp/dbget-bin/www_bget?ko:K05863	path:ko04020;path:ko05012;path:ko05016;path:ko05166
comp1505_c0_seq1	K10144	RCHY1, PIRH2	http://www.genome.jp/dbget-bin/www_bget?ko:K10144	path:ko04115;path:ko04120;path:ko05162
comp1505_c0_seq2	K10144	RCHY1, PIRH2	http://www.genome.jp/dbget-bin/www_bget?ko:K10144	path:ko04115;path:ko04120;path:ko05162
comp15063_c0_seq1	K01870	IARS, ileS	http://www.genome.jp/dbget-bin/www_bget?ko:K01870	path:ko00970
comp15067_c0_seq1	K00121	frmA, ADH5, adhC	http://www.genome.jp/dbget-bin/www_bget?ko:K00121	path:ko00010;path:ko00071;path:ko00350;path:ko00625;path:ko00626;path:ko00680;path:ko00830;path:ko00980;path:ko00982;path:ko01100;path:ko01110;path:ko01120
comp1506_c0_seq1	K13412	CPK	http://www.genome.jp/dbget-bin/www_bget?ko:K13412	path:ko04626;path:ko05145
comp15079_c0_seq1	K05648	ABCA5	http://www.genome.jp/dbget-bin/www_bget?ko:K05648	path:ko02010
comp15080_c0_seq1	K00430	E1.11.1.7	http://www.genome.jp/dbget-bin/www_bget?ko:K00430	path:ko00360;path:ko00680;path:ko00940;path:ko01100;path:ko01110
comp15083_c0_seq1	K15452	PUS2	http://www.genome.jp/dbget-bin/www_bget?ko:K15452
comp15083_c0_seq2	K15452	PUS2	http://www.genome.jp/dbget-bin/www_bget?ko:K15452
comp15083_c0_seq3	K15452	PUS2	http://www.genome.jp/dbget-bin/www_bget?ko:K15452
comp15094_c0_seq1	K14207	SLC38A2, SNAT2	http://www.genome.jp/dbget-bin/www_bget?ko:K14207	path:ko04724;path:ko04727;path:ko04974
comp15095_c0_seq1	K15188	CCNT	http://www.genome.jp/dbget-bin/www_bget?ko:K15188	path:ko05202
comp15095_c0_seq2	K15563	BUR2	http://www.genome.jp/dbget-bin/www_bget?ko:K15563
comp15095_c0_seq5	K15188	CCNT	http://www.genome.jp/dbget-bin/www_bget?ko:K15188	path:ko05202
comp15095_c0_seq6	K15188	CCNT	http://www.genome.jp/dbget-bin/www_bget?ko:K15188	path:ko05202
comp1509_c0_seq1	K03327	TC.MATE, SLC47A, norM, mdtK, dinF	http://www.genome.jp/dbget-bin/www_bget?ko:K03327
comp150_c0_seq1	K06689	UBE2D_E, UBC4, UBC5	http://www.genome.jp/dbget-bin/www_bget?ko:K06689	path:ko04120;path:ko04141
comp15100_c0_seq1	K03130	TAF5	http://www.genome.jp/dbget-bin/www_bget?ko:K03130	path:ko03022;path:ko05168
comp15100_c0_seq2	K03130	TAF5	http://www.genome.jp/dbget-bin/www_bget?ko:K03130	path:ko03022;path:ko05168
comp15104_c0_seq1	K01176	E3.2.1.1, amyA, malS	http://www.genome.jp/dbget-bin/www_bget?ko:K01176	path:ko00500;path:ko01100;path:ko04973
comp15104_c0_seq2	K01176	E3.2.1.1, amyA, malS	http://www.genome.jp/dbget-bin/www_bget?ko:K01176	path:ko00500;path:ko01100;path:ko04973
comp15108_c0_seq1	K13354	SLC25A17, PMP34	http://www.genome.jp/dbget-bin/www_bget?ko:K13354	path:ko04146
comp15118_c0_seq1	K01164	POP1	http://www.genome.jp/dbget-bin/www_bget?ko:K01164	path:ko03008;path:ko03013
comp15128_c0_seq1	K15429	TRM5, TRMT5	http://www.genome.jp/dbget-bin/www_bget?ko:K15429
comp15128_c0_seq2	K15429	TRM5, TRMT5	http://www.genome.jp/dbget-bin/www_bget?ko:K15429
comp15131_c0_seq1	K12396	AP3D1	http://www.genome.jp/dbget-bin/www_bget?ko:K12396	path:ko04142
comp15152_c0_seq1	K13993	HSP20	http://www.genome.jp/dbget-bin/www_bget?ko:K13993	path:ko04141
comp15160_c0_seq1	K07399	resB, ccs1	http://www.genome.jp/dbget-bin/www_bget?ko:K07399
comp15167_c0_seq1	K00975	glgC	http://www.genome.jp/dbget-bin/www_bget?ko:K00975	path:ko00500;path:ko00520;path:ko01100
comp15171_c0_seq1	K02328	POLD2	http://www.genome.jp/dbget-bin/www_bget?ko:K02328	path:ko00230;path:ko00240;path:ko01100;path:ko03030;path:ko03410;path:ko03420;path:ko03430;path:ko03440;path:ko05166
comp15181_c0_seq2	K11093	SNRP70	http://www.genome.jp/dbget-bin/www_bget?ko:K11093	path:ko03040
comp15192_c0_seq1	K01462	PDF, def	http://www.genome.jp/dbget-bin/www_bget?ko:K01462
comp15192_c0_seq2	K01462	PDF, def	http://www.genome.jp/dbget-bin/www_bget?ko:K01462
comp15192_c0_seq3	K01462	PDF, def	http://www.genome.jp/dbget-bin/www_bget?ko:K01462
comp15204_c0_seq1	K14845	RAI1, DOM3Z	http://www.genome.jp/dbget-bin/www_bget?ko:K14845
comp15207_c0_seq1	K14293	KPNB1	http://www.genome.jp/dbget-bin/www_bget?ko:K14293	path:ko03013
comp15207_c0_seq2	K14293	KPNB1	http://www.genome.jp/dbget-bin/www_bget?ko:K14293	path:ko03013
comp15227_c0_seq1	K01280	TPP2	http://www.genome.jp/dbget-bin/www_bget?ko:K01280
comp15231_c0_seq1	K13420	FLS2	http://www.genome.jp/dbget-bin/www_bget?ko:K13420	path:ko04626
comp15231_c0_seq2	K13420	FLS2	http://www.genome.jp/dbget-bin/www_bget?ko:K13420	path:ko04626
comp15233_c0_seq1	K06675	SMC4	http://www.genome.jp/dbget-bin/www_bget?ko:K06675	path:ko04111
comp15235_c0_seq1	K11649	SMARCC	http://www.genome.jp/dbget-bin/www_bget?ko:K11649
comp1523_c0_seq1	K04382	PPP2C	http://www.genome.jp/dbget-bin/www_bget?ko:K04382	path:ko03015;path:ko04111;path:ko04113;path:ko04114;path:ko04310;path:ko04350;path:ko04530;path:ko04728;path:ko04730;path:ko05142;path:ko05160
comp1523_c0_seq2	K04382	PPP2C	http://www.genome.jp/dbget-bin/www_bget?ko:K04382	path:ko03015;path:ko04111;path:ko04113;path:ko04114;path:ko04310;path:ko04350;path:ko04530;path:ko04728;path:ko04730;path:ko05142;path:ko05160
comp1523_c0_seq3	K04382	PPP2C	http://www.genome.jp/dbget-bin/www_bget?ko:K04382	path:ko03015;path:ko04111;path:ko04113;path:ko04114;path:ko04310;path:ko04350;path:ko04530;path:ko04728;path:ko04730;path:ko05142;path:ko05160
comp1523_c0_seq4	K04382	PPP2C	http://www.genome.jp/dbget-bin/www_bget?ko:K04382	path:ko03015;path:ko04111;path:ko04113;path:ko04114;path:ko04310;path:ko04350;path:ko04530;path:ko04728;path:ko04730;path:ko05142;path:ko05160
comp1523_c0_seq5	K04382	PPP2C	http://www.genome.jp/dbget-bin/www_bget?ko:K04382	path:ko03015;path:ko04111;path:ko04113;path:ko04114;path:ko04310;path:ko04350;path:ko04530;path:ko04728;path:ko04730;path:ko05142;path:ko05160
comp1523_c0_seq6	K04382	PPP2C	http://www.genome.jp/dbget-bin/www_bget?ko:K04382	path:ko03015;path:ko04111;path:ko04113;path:ko04114;path:ko04310;path:ko04350;path:ko04530;path:ko04728;path:ko04730;path:ko05142;path:ko05160
comp1523_c0_seq7	K04382	PPP2C	http://www.genome.jp/dbget-bin/www_bget?ko:K04382	path:ko03015;path:ko04111;path:ko04113;path:ko04114;path:ko04310;path:ko04350;path:ko04530;path:ko04728;path:ko04730;path:ko05142;path:ko05160
comp15258_c0_seq1	K01465	URA4, pyrC	http://www.genome.jp/dbget-bin/www_bget?ko:K01465	path:ko00240;path:ko01100
comp15259_c0_seq1	K15382	SLC50A, SWEET	http://www.genome.jp/dbget-bin/www_bget?ko:K15382
comp15264_c0_seq1	K14962	WDR82, SWD2, CPS35	http://www.genome.jp/dbget-bin/www_bget?ko:K14962	path:ko03015
comp15264_c0_seq2	K14962	WDR82, SWD2, CPS35	http://www.genome.jp/dbget-bin/www_bget?ko:K14962	path:ko03015
comp15266_c0_seq1	K10393	KIF2_24, MCAK	http://www.genome.jp/dbget-bin/www_bget?ko:K10393
comp15266_c0_seq2	K10393	KIF2_24, MCAK	http://www.genome.jp/dbget-bin/www_bget?ko:K10393
comp1526_c0_seq3	K13280	SEC11, sipW	http://www.genome.jp/dbget-bin/www_bget?ko:K13280	path:ko03060
comp1526_c0_seq4	K13280	SEC11, sipW	http://www.genome.jp/dbget-bin/www_bget?ko:K13280	path:ko03060
comp1526_c0_seq5	K13280	SEC11, sipW	http://www.genome.jp/dbget-bin/www_bget?ko:K13280	path:ko03060
comp15271_c0_seq1	K07238	TC.ZIP	http://www.genome.jp/dbget-bin/www_bget?ko:K07238
comp15272_c0_seq1	K01265	E3.4.11.18, map	http://www.genome.jp/dbget-bin/www_bget?ko:K01265
comp15272_c0_seq2	K01265	E3.4.11.18, map	http://www.genome.jp/dbget-bin/www_bget?ko:K01265
comp15274_c0_seq1	K11755	hisIE	http://www.genome.jp/dbget-bin/www_bget?ko:K11755	path:ko00340;path:ko01100;path:ko01110
comp15276_c0_seq1	K00366	E1.7.7.1, nirA	http://www.genome.jp/dbget-bin/www_bget?ko:K00366	path:ko00910;path:ko01120
comp15276_c0_seq2	K00366	E1.7.7.1, nirA	http://www.genome.jp/dbget-bin/www_bget?ko:K00366	path:ko00910;path:ko01120
comp1528_c0_seq1	K00487	CYP73A	http://www.genome.jp/dbget-bin/www_bget?ko:K00487	path:ko00360;path:ko00940;path:ko00941;path:ko00945;path:ko01100;path:ko01110
comp15292_c0_seq1	K14961	RBBP5, SWD1, CPS50	http://www.genome.jp/dbget-bin/www_bget?ko:K14961
comp15298_c0_seq1	K12811	DDX46, PRP5	http://www.genome.jp/dbget-bin/www_bget?ko:K12811	path:ko03040
comp152_c0_seq1	K10573	UBE2A, UBC2, RAD6A	http://www.genome.jp/dbget-bin/www_bget?ko:K10573	path:ko04120
comp15308_c0_seq1	K01934	E6.3.3.2	http://www.genome.jp/dbget-bin/www_bget?ko:K01934	path:ko00670;path:ko01100
comp15309_c0_seq1	K06674	SMC2	http://www.genome.jp/dbget-bin/www_bget?ko:K06674	path:ko04111
comp1530_c0_seq1	K03006	RPB1, POLR2A	http://www.genome.jp/dbget-bin/www_bget?ko:K03006	path:ko00230;path:ko00240;path:ko01100;path:ko03020;path:ko05016;path:ko05168
comp15310_c0_seq1	K13116	DDX41, ABS	http://www.genome.jp/dbget-bin/www_bget?ko:K13116
comp15312_c0_seq1	K10734	GINS3	http://www.genome.jp/dbget-bin/www_bget?ko:K10734
comp1531_c0_seq1	K13648	GAUT	http://www.genome.jp/dbget-bin/www_bget?ko:K13648	path:ko00500;path:ko00520
comp1531_c0_seq2	K13648	GAUT	http://www.genome.jp/dbget-bin/www_bget?ko:K13648	path:ko00500;path:ko00520
comp1531_c0_seq3	K13648	GAUT	http://www.genome.jp/dbget-bin/www_bget?ko:K13648	path:ko00500;path:ko00520
comp1531_c0_seq4	K13648	GAUT	http://www.genome.jp/dbget-bin/www_bget?ko:K13648	path:ko00500;path:ko00520
comp1531_c0_seq5	K13648	GAUT	http://www.genome.jp/dbget-bin/www_bget?ko:K13648	path:ko00500;path:ko00520
comp1531_c0_seq6	K13648	GAUT	http://www.genome.jp/dbget-bin/www_bget?ko:K13648	path:ko00500;path:ko00520
comp15321_c0_seq1	K09286	EREBP	http://www.genome.jp/dbget-bin/www_bget?ko:K09286
comp15328_c0_seq1	K13094	RBM5_10	http://www.genome.jp/dbget-bin/www_bget?ko:K13094
comp15328_c0_seq2	K13094	RBM5_10	http://www.genome.jp/dbget-bin/www_bget?ko:K13094
comp15346_c0_seq1	K03327	TC.MATE, SLC47A, norM, mdtK, dinF	http://www.genome.jp/dbget-bin/www_bget?ko:K03327
comp15347_c0_seq1	K00901	E2.7.1.107, DGK, dgkA	http://www.genome.jp/dbget-bin/www_bget?ko:K00901	path:ko00561;path:ko00564;path:ko01100;path:ko04070
comp15351_c0_seq1	K07976	RAB	http://www.genome.jp/dbget-bin/www_bget?ko:K07976
comp15351_c0_seq2	K07976	RAB	http://www.genome.jp/dbget-bin/www_bget?ko:K07976
comp15353_c0_seq1	K11664	VPS72, TCFL1, YL1	http://www.genome.jp/dbget-bin/www_bget?ko:K11664
comp15353_c0_seq2	K11664	VPS72, TCFL1, YL1	http://www.genome.jp/dbget-bin/www_bget?ko:K11664
comp15355_c0_seq1	K14805	DDX24, MAK5	http://www.genome.jp/dbget-bin/www_bget?ko:K14805
comp15355_c0_seq2	K14805	DDX24, MAK5	http://www.genome.jp/dbget-bin/www_bget?ko:K14805
comp15356_c0_seq1	K13648	GAUT	http://www.genome.jp/dbget-bin/www_bget?ko:K13648	path:ko00500;path:ko00520
comp15356_c0_seq2	K13648	GAUT	http://www.genome.jp/dbget-bin/www_bget?ko:K13648	path:ko00500;path:ko00520
comp15358_c0_seq1	K10398	KIF11	http://www.genome.jp/dbget-bin/www_bget?ko:K10398
comp15376_c0_seq1	K01535	E3.6.3.6	http://www.genome.jp/dbget-bin/www_bget?ko:K01535	path:ko00190
comp15384_c0_seq1	K13648	GAUT	http://www.genome.jp/dbget-bin/www_bget?ko:K13648	path:ko00500;path:ko00520
comp15387_c0_seq1	K02021	ABC.MR	http://www.genome.jp/dbget-bin/www_bget?ko:K02021
comp15391_c0_seq1	K00799	E2.5.1.18, gst	http://www.genome.jp/dbget-bin/www_bget?ko:K00799	path:ko00480;path:ko00980;path:ko00982
comp15395_c0_seq1	K14833	NOC2	http://www.genome.jp/dbget-bin/www_bget?ko:K14833
comp15396_c0_seq3	K14636	SLC18A3, VACHT	http://www.genome.jp/dbget-bin/www_bget?ko:K14636	path:ko04721;path:ko04725
comp15398_c0_seq1	K10884	XRCC6, KU70, G22P1	http://www.genome.jp/dbget-bin/www_bget?ko:K10884	path:ko03450
comp153_c0_seq1	K02995	RP-S8e, RPS8	http://www.genome.jp/dbget-bin/www_bget?ko:K02995	path:ko03010
comp15410_c0_seq1	K10403	KIF22	http://www.genome.jp/dbget-bin/www_bget?ko:K10403
comp15410_c0_seq2	K10403	KIF22	http://www.genome.jp/dbget-bin/www_bget?ko:K10403
comp15418_c0_seq1	K01267	E3.4.11.21, DNPEP	http://www.genome.jp/dbget-bin/www_bget?ko:K01267
comp15422_c0_seq1	K15283	SLC35E1	http://www.genome.jp/dbget-bin/www_bget?ko:K15283
comp15422_c0_seq2	K15283	SLC35E1	http://www.genome.jp/dbget-bin/www_bget?ko:K15283
comp15433_c0_seq1	K14545	RRP7	http://www.genome.jp/dbget-bin/www_bget?ko:K14545	path:ko03008
comp15433_c0_seq2	K14545	RRP7	http://www.genome.jp/dbget-bin/www_bget?ko:K14545	path:ko03008
comp15435_c0_seq1	K14850	RRP8	http://www.genome.jp/dbget-bin/www_bget?ko:K14850
comp15437_c0_seq1	K04715	E2.7.1.138, CERK	http://www.genome.jp/dbget-bin/www_bget?ko:K04715	path:ko00600
comp1543_c0_seq2	K00968	E2.7.7.15, PCYT1	http://www.genome.jp/dbget-bin/www_bget?ko:K00968	path:ko00440;path:ko00564;path:ko01100
comp15445_c0_seq1	K08101	E1.3.7.4	http://www.genome.jp/dbget-bin/www_bget?ko:K08101	path:ko00860
comp1544_c0_seq1	K09286	EREBP	http://www.genome.jp/dbget-bin/www_bget?ko:K09286
comp15451_c0_seq1	K06662	HRAD17, RAD24	http://www.genome.jp/dbget-bin/www_bget?ko:K06662	path:ko04111;path:ko04113
comp15453_c0_seq1	K15113	SLC25A28_37, MFRN	http://www.genome.jp/dbget-bin/www_bget?ko:K15113
comp15454_c0_seq1	K09422	MYBP	http://www.genome.jp/dbget-bin/www_bget?ko:K09422
comp15454_c0_seq2	K09422	MYBP	http://www.genome.jp/dbget-bin/www_bget?ko:K09422
comp15454_c0_seq3	K09422	MYBP	http://www.genome.jp/dbget-bin/www_bget?ko:K09422
comp15454_c0_seq4	K09422	MYBP	http://www.genome.jp/dbget-bin/www_bget?ko:K09422
comp15454_c0_seq5	K09422	MYBP	http://www.genome.jp/dbget-bin/www_bget?ko:K09422
comp15458_c0_seq1	K10279	FBXL13	http://www.genome.jp/dbget-bin/www_bget?ko:K10279
comp15458_c0_seq2	K10279	FBXL13	http://www.genome.jp/dbget-bin/www_bget?ko:K10279
comp15458_c0_seq3	K10279	FBXL13	http://www.genome.jp/dbget-bin/www_bget?ko:K10279
comp15458_c0_seq4	K10279	FBXL13	http://www.genome.jp/dbget-bin/www_bget?ko:K10279
comp1545_c0_seq1	K02136	ATPeF1G, ATP5C1	http://www.genome.jp/dbget-bin/www_bget?ko:K02136	path:ko00190;path:ko01100;path:ko05010;path:ko05012;path:ko05016
comp15472_c0_seq1	K01179	E3.2.1.4	http://www.genome.jp/dbget-bin/www_bget?ko:K01179	path:ko00500;path:ko01100
comp1547_c0_seq1	K02109	ATPF0B, atpF	http://www.genome.jp/dbget-bin/www_bget?ko:K02109	path:ko00190;path:ko00195;path:ko01100
comp15496_c0_seq1	K01881	PARS, proS	http://www.genome.jp/dbget-bin/www_bget?ko:K01881	path:ko00970
comp15496_c0_seq2	K01881	PARS, proS	http://www.genome.jp/dbget-bin/www_bget?ko:K01881	path:ko00970
comp15507_c0_seq1	K09422	MYBP	http://www.genome.jp/dbget-bin/www_bget?ko:K09422
comp15511_c0_seq1	K12882	NCBP1, CBP80	http://www.genome.jp/dbget-bin/www_bget?ko:K12882	path:ko03013;path:ko03015;path:ko03040
comp15511_c0_seq2	K12882	NCBP1, CBP80	http://www.genome.jp/dbget-bin/www_bget?ko:K12882	path:ko03013;path:ko03015;path:ko03040
comp15524_c0_seq1	K08235	E2.4.1.207	http://www.genome.jp/dbget-bin/www_bget?ko:K08235
comp15524_c0_seq2	K08235	E2.4.1.207	http://www.genome.jp/dbget-bin/www_bget?ko:K08235
comp15525_c0_seq1	K10999	CESA	http://www.genome.jp/dbget-bin/www_bget?ko:K10999
comp15525_c0_seq2	K10999	CESA	http://www.genome.jp/dbget-bin/www_bget?ko:K10999
comp15530_c0_seq1	K10777	LIG4, DNL4	http://www.genome.jp/dbget-bin/www_bget?ko:K10777	path:ko03450
comp15530_c0_seq2	K10777	LIG4, DNL4	http://www.genome.jp/dbget-bin/www_bget?ko:K10777	path:ko03450
comp15530_c0_seq3	K10777	LIG4, DNL4	http://www.genome.jp/dbget-bin/www_bget?ko:K10777	path:ko03450
comp15530_c0_seq4	K10777	LIG4, DNL4	http://www.genome.jp/dbget-bin/www_bget?ko:K10777	path:ko03450
comp15530_c0_seq5	K10777	LIG4, DNL4	http://www.genome.jp/dbget-bin/www_bget?ko:K10777	path:ko03450
comp15530_c0_seq6	K10777	LIG4, DNL4	http://www.genome.jp/dbget-bin/www_bget?ko:K10777	path:ko03450
comp15532_c0_seq1	K10571	DET1	http://www.genome.jp/dbget-bin/www_bget?ko:K10571	path:ko04120
comp15532_c0_seq2	K10571	DET1	http://www.genome.jp/dbget-bin/www_bget?ko:K10571	path:ko04120
comp15532_c0_seq3	K10571	DET1	http://www.genome.jp/dbget-bin/www_bget?ko:K10571	path:ko04120
comp15534_c0_seq1	K10282	FBXL16	http://www.genome.jp/dbget-bin/www_bget?ko:K10282
comp15534_c0_seq3	K10282	FBXL16	http://www.genome.jp/dbget-bin/www_bget?ko:K10282
comp15535_c0_seq1	K00851	E2.7.1.12, gntK, idnK	http://www.genome.jp/dbget-bin/www_bget?ko:K00851	path:ko00030;path:ko01100;path:ko01110;path:ko01120
comp15543_c0_seq1	K12616	EDC4	http://www.genome.jp/dbget-bin/www_bget?ko:K12616	path:ko03018
comp15548_c0_seq1	K13691	SGT1	http://www.genome.jp/dbget-bin/www_bget?ko:K13691
comp15555_c0_seq1	K10398	KIF11	http://www.genome.jp/dbget-bin/www_bget?ko:K10398
comp15555_c0_seq2	K10398	KIF11	http://www.genome.jp/dbget-bin/www_bget?ko:K10398
comp15562_c0_seq1	K00167	E1.2.4.4B, bkdA2	http://www.genome.jp/dbget-bin/www_bget?ko:K00167	path:ko00280;path:ko01100;path:ko01110
comp15563_c0_seq1	K13528	MED20	http://www.genome.jp/dbget-bin/www_bget?ko:K13528
comp1557_c0_seq1	K02183	CALM	http://www.genome.jp/dbget-bin/www_bget?ko:K02183	path:ko04020;path:ko04070;path:ko04114;path:ko04270;path:ko04626;path:ko04720;path:ko04722;path:ko04728;path:ko04740;path:ko04744;path:ko04745;path:ko04910;path:ko04912;path:ko04916;path:ko04970;path:ko04971;path:ko05010;path:ko05031;path:ko05133;path:ko05152;path:ko05214
comp15593_c0_seq1	K12176	COPS2, CSN2, TRIP15	http://www.genome.jp/dbget-bin/www_bget?ko:K12176
comp15595_c0_seq1	K00962	pnp, PNPT1	http://www.genome.jp/dbget-bin/www_bget?ko:K00962	path:ko00230;path:ko00240;path:ko03018
comp15596_c0_seq1	K08873	SMG1	http://www.genome.jp/dbget-bin/www_bget?ko:K08873	path:ko03015
comp1559_c0_seq1	K02356	efp	http://www.genome.jp/dbget-bin/www_bget?ko:K02356
comp15601_c0_seq2	K02213	CDC6	http://www.genome.jp/dbget-bin/www_bget?ko:K02213	path:ko04110;path:ko04111;path:ko04113
comp15602_c0_seq1	K14664	ILR1	http://www.genome.jp/dbget-bin/www_bget?ko:K14664
comp15613_c0_seq1	K14849	RRP1	http://www.genome.jp/dbget-bin/www_bget?ko:K14849
comp1561_c0_seq1	K13249	SSR1	http://www.genome.jp/dbget-bin/www_bget?ko:K13249	path:ko04141
comp15620_c0_seq1	K03654	recQ	http://www.genome.jp/dbget-bin/www_bget?ko:K03654	path:ko03018
comp15621_c0_seq1	K03504	POLD3	http://www.genome.jp/dbget-bin/www_bget?ko:K03504	path:ko00230;path:ko00240;path:ko01100;path:ko03030;path:ko03410;path:ko03420;path:ko03430;path:ko03440;path:ko05166
comp15631_c0_seq1	K07407	E3.2.1.22B, galA, rafA	http://www.genome.jp/dbget-bin/www_bget?ko:K07407	path:ko00052;path:ko00561;path:ko00600;path:ko00603
comp15651_c0_seq1	K03124	TFIIB, GTF2B, SUA7, tfb	http://www.genome.jp/dbget-bin/www_bget?ko:K03124	path:ko03022
comp1565_c0_seq1	K02881	RP-L18, rplR	http://www.genome.jp/dbget-bin/www_bget?ko:K02881	path:ko03010
comp15663_c0_seq1	K08282	E2.7.11.1	http://www.genome.jp/dbget-bin/www_bget?ko:K08282
comp15691_c0_seq1	K05658	ABCB1	http://www.genome.jp/dbget-bin/www_bget?ko:K05658	path:ko02010;path:ko04976
comp1569_c0_seq1	K12450	RHM	http://www.genome.jp/dbget-bin/www_bget?ko:K12450	path:ko00520
comp15701_c0_seq1	K03715	E2.4.1.46	http://www.genome.jp/dbget-bin/www_bget?ko:K03715	path:ko00561;path:ko01100
comp15701_c0_seq2	K03715	E2.4.1.46	http://www.genome.jp/dbget-bin/www_bget?ko:K03715	path:ko00561;path:ko01100
comp1570_c0_seq1	K04120	E5.5.1.13	http://www.genome.jp/dbget-bin/www_bget?ko:K04120	path:ko00904;path:ko01100;path:ko01110
comp15729_c0_seq1	K00763	pncB, NAPRT1	http://www.genome.jp/dbget-bin/www_bget?ko:K00763	path:ko00760;path:ko01100
comp15738_c0_seq1	K14328	UPF3, RENT3	http://www.genome.jp/dbget-bin/www_bget?ko:K14328	path:ko03013;path:ko03015
comp15742_c0_seq1	K10886	XRCC4	http://www.genome.jp/dbget-bin/www_bget?ko:K10886	path:ko03450
comp15744_c0_seq1	K00967	E2.7.7.14, PCYT2	http://www.genome.jp/dbget-bin/www_bget?ko:K00967	path:ko00440;path:ko00564;path:ko01100
comp15744_c0_seq2	K00967	E2.7.7.14, PCYT2	http://www.genome.jp/dbget-bin/www_bget?ko:K00967	path:ko00440;path:ko00564;path:ko01100
comp15748_c0_seq1	K14573	NOP4, RBM28	http://www.genome.jp/dbget-bin/www_bget?ko:K14573	path:ko03008
comp15748_c0_seq2	K14573	NOP4, RBM28	http://www.genome.jp/dbget-bin/www_bget?ko:K14573	path:ko03008
comp1574_c0_seq1	K14411	MSI	http://www.genome.jp/dbget-bin/www_bget?ko:K14411	path:ko03015
comp15753_c0_seq1	K11858	USP48	http://www.genome.jp/dbget-bin/www_bget?ko:K11858
comp15754_c0_seq2	K03327	TC.MATE, SLC47A, norM, mdtK, dinF	http://www.genome.jp/dbget-bin/www_bget?ko:K03327
comp1575_c0_seq1	K03542	psbS	http://www.genome.jp/dbget-bin/www_bget?ko:K03542	path:ko00195;path:ko01100
comp15765_c0_seq1	K06176	truD, PUS7	http://www.genome.jp/dbget-bin/www_bget?ko:K06176
comp15775_c0_seq1	K01530	E3.6.3.1	http://www.genome.jp/dbget-bin/www_bget?ko:K01530
comp1577_c0_seq1	K11251	H2A	http://www.genome.jp/dbget-bin/www_bget?ko:K11251	path:ko05322
comp15781_c0_seq1	K07976	RAB	http://www.genome.jp/dbget-bin/www_bget?ko:K07976
comp15781_c0_seq2	K07976	RAB	http://www.genome.jp/dbget-bin/www_bget?ko:K07976
comp15783_c0_seq1	K11649	SMARCC	http://www.genome.jp/dbget-bin/www_bget?ko:K11649
comp15787_c0_seq1	K09518	DNAJB12	http://www.genome.jp/dbget-bin/www_bget?ko:K09518	path:ko04141
comp15787_c0_seq2	K09518	DNAJB12	http://www.genome.jp/dbget-bin/www_bget?ko:K09518	path:ko04141
comp15787_c0_seq3	K09518	DNAJB12	http://www.genome.jp/dbget-bin/www_bget?ko:K09518	path:ko04141
comp15795_c0_seq1	K15446	TRM13, CCDC76	http://www.genome.jp/dbget-bin/www_bget?ko:K15446
[truncated: 7,357 more rows]
