# Supplementary material for: De Novo Characterization of a Cephalotaxus hainanensis Transcriptome and Genes Related to Paclitaxel Biosynthesis
Source: PLoS One. 2014 Sep 9;9(9):e106900. doi: 10.1371/journal.pone.0106900 (PMC4159234; doi:10.1371/journal.pone.0106900)
Supplement: Table S5 — Prediction and analysis of EST-SSRs in C. hainanensis . (XLS) [file pone.0106900.s005.xls]

## Sheet: Sheet1
Table S5. Prediction and analysis of EST-SSRs in C. hainanensis
Clone	Start BP	Repeat	End BP	Type	Comments
comp1001_c0_seq1	203	(AT)^6	215	Dinucleotide	Forward
comp1001_c0_seq1	82	(CCT)^4	94	Trinucleotide	Reverse: complement of AGG
comp1001_c0_seq2	82	(CCT)^4	94	Trinucleotide	Reverse: complement of AGG
comp1003_c0_seq1	153	(A)^10	163	Mononucleotide	Forward
comp1003_c0_seq1	1437	(CCT)^4	1449	Trinucleotide	Reverse: complement of AGG
comp1004_c0_seq1	113	(AT)^6	125	Dinucleotide	Forward
comp1004_c0_seq1	10	(ATT)^5	25	Trinucleotide	Reverse: complement of AAT
comp1004_c0_seq2	113	(AT)^6	125	Dinucleotide	Forward
comp1004_c0_seq2	10	(ATT)^5	25	Trinucleotide	Reverse: complement of AAT
comp1006_c0_seq1	349	(CCT)^5	364	Trinucleotide	Reverse: complement of AGG
comp1009_c0_seq1	308	(AAT)^4	320	Trinucleotide	Forward
comp1015_c0_seq1	598	(CCT)^4	610	Trinucleotide	Reverse: complement of AGG
comp1023_c0_seq1	512	(GAT)^4	524	Trinucleotide	Reverse: complement of ATC
comp1024_c0_seq1	19	(A)^10	29	Mononucleotide	Forward
comp1025_c0_seq1	958	(GCT)^5	973	Trinucleotide	Reverse: complement of AGC
comp1025_c0_seq2	823	(GCT)^5	838	Trinucleotide	Reverse: complement of AGC
comp102_c0_seq2	1	(A)^22	23	Mononucleotide	Forward
comp102_c0_seq5	454	(A)^11	465	Mononucleotide	Forward
comp1035_c0_seq1	1145	(ATT)^4	1157	Trinucleotide	Reverse: complement of AAT
comp1046_c0_seq1	700	(AAG)^4	712	Trinucleotide	Forward
comp1048_c0_seq1	2	(CCT)^7	23	Trinucleotide	Reverse: complement of AGG
comp1048_c1_seq1	1966	(GTT)^4	1978	Trinucleotide	Reverse: complement of AAC
comp1048_c1_seq1	1742	(CTT)^4	1754	Trinucleotide	Reverse: complement of AAG
comp1048_c1_seq2	1966	(GTT)^4	1978	Trinucleotide	Reverse: complement of AAC
comp1048_c1_seq2	1742	(CTT)^4	1754	Trinucleotide	Reverse: complement of AAG
comp1048_c1_seq3	1966	(GTT)^4	1978	Trinucleotide	Reverse: complement of AAC
comp1048_c1_seq3	1742	(CTT)^4	1754	Trinucleotide	Reverse: complement of AAG
comp1049_c0_seq1	1361	(A)^11	1372	Mononucleotide	Forward
comp1061_c0_seq1	2256	(ATT)^5	2271	Trinucleotide	Reverse: complement of AAT
comp1061_c0_seq1	481	(CCT)^5	496	Trinucleotide	Reverse: complement of AGG
comp1061_c0_seq1	2523	(A)^11	2534	Mononucleotide	Forward
comp1065_c0_seq1	1000	(AGC)^4	1012	Trinucleotide	Forward
comp1068_c0_seq1	2197	(T)^10	2207	Mononucleotide	Reverse: complement of A
comp1068_c0_seq1	2181	(AT)^7	2195	Dinucleotide	Forward
comp1070_c0_seq1	1045	(GT)^11	1067	Dinucleotide	Reverse: complement of AC
comp1070_c0_seq1	1068	(AG)^6	1080	Dinucleotide	Forward
comp1070_c0_seq2	1025	(GT)^11	1047	Dinucleotide	Reverse: complement of AC
comp1070_c0_seq2	1048	(AG)^6	1060	Dinucleotide	Forward
comp1070_c0_seq3	796	(GT)^11	818	Dinucleotide	Reverse: complement of AC
comp1070_c0_seq3	819	(AG)^6	831	Dinucleotide	Forward
comp1070_c0_seq4	438	(GT)^11	460	Dinucleotide	Reverse: complement of AC
comp1070_c0_seq4	461	(AG)^6	473	Dinucleotide	Forward
comp1070_c0_seq5	422	(GT)^11	444	Dinucleotide	Reverse: complement of AC
comp1070_c0_seq5	445	(AG)^6	457	Dinucleotide	Forward
comp1072_c0_seq1	2118	(A)^10	2128	Mononucleotide	Forward
comp1077_c0_seq1	1389	(AAG)^4	1401	Trinucleotide	Forward
comp1081_c0_seq1	1116	(CTT)^4	1128	Trinucleotide	Reverse: complement of AAG
comp1081_c0_seq1	1008	(CTT)^4	1020	Trinucleotide	Reverse: complement of AAG
comp1081_c0_seq2	1116	(CTT)^4	1128	Trinucleotide	Reverse: complement of AAG
comp1081_c0_seq2	1008	(CTT)^4	1020	Trinucleotide	Reverse: complement of AAG
comp1082_c0_seq1	173	(T)^10	183	Mononucleotide	Reverse: complement of A
comp1082_c0_seq2	173	(T)^10	183	Mononucleotide	Reverse: complement of A
comp1089_c0_seq1	1006	(CCT)^4	1018	Trinucleotide	Reverse: complement of AGG
comp1089_c0_seq1	901	(CCT)^4	913	Trinucleotide	Reverse: complement of AGG
comp1091_c0_seq1	1085	(AGGGG)^5	1110	Pentanucleotide	Forward
comp1091_c0_seq1	1286	(AT)^6	1298	Dinucleotide	Forward
comp1094_c0_seq1	3553	(A)^12	3565	Mononucleotide	Forward
comp1097_c0_seq1	706	(GCT)^4	718	Trinucleotide	Reverse: complement of AGC
comp1097_c0_seq2	669	(GCT)^4	681	Trinucleotide	Reverse: complement of AGC
comp109_c0_seq1	749	(ACC)^5	764	Trinucleotide	Forward
comp10_c0_seq1	992	(T)^10	1002	Mononucleotide	Reverse: complement of A
comp1101_c0_seq1	2	(AT)^11	24	Dinucleotide	Forward
comp1103_c0_seq1	1406	(T)^10	1416	Mononucleotide	Reverse: complement of A
comp1106_c0_seq1	817	(ATTT)^5	837	Tetranucleotide	Reverse: complement of AAAT
comp1106_c0_seq2	283	(GT)^6	295	Dinucleotide	Reverse: complement of AC
comp1112_c0_seq1	1131	(GTT)^4	1143	Trinucleotide	Reverse: complement of AAC
comp1113_c1_seq1	925	(AAC)^4	937	Trinucleotide	Forward
comp113_c0_seq1	2020	(T)^17	2037	Mononucleotide	Reverse: complement of A
comp1143_c0_seq1	71	(C)^10	81	Mononucleotide	Forward
comp1151_c0_seq1	893	(T)^14	907	Mononucleotide	Reverse: complement of A
comp1153_c0_seq1	478	(CCG)^7	499	Trinucleotide	Forward
comp1153_c0_seq1	1	(T)^23	24	Mononucleotide	Reverse: complement of A
comp115_c0_seq1	957	(AAG)^4	969	Trinucleotide	Forward
comp1161_c1_seq1	494	(A)^10	504	Mononucleotide	Forward
comp1163_c0_seq1	1116	(T)^10	1126	Mononucleotide	Reverse: complement of A
comp1163_c0_seq2	1100	(T)^10	1110	Mononucleotide	Reverse: complement of A
comp1164_c0_seq1	2676	(GAT)^4	2688	Trinucleotide	Reverse: complement of ATC
comp1165_c0_seq1	927	(AGC)^4	939	Trinucleotide	Forward
comp1170_c0_seq1	2118	(CTT)^4	2130	Trinucleotide	Reverse: complement of AAG
comp1170_c0_seq2	1707	(CTT)^4	1719	Trinucleotide	Reverse: complement of AAG
comp1170_c0_seq3	1580	(CTT)^4	1592	Trinucleotide	Reverse: complement of AAG
comp1171_c0_seq1	337	(A)^10	347	Mononucleotide	Forward
comp1171_c0_seq1	2593	(A)^10	2603	Mononucleotide	Forward
comp1171_c0_seq1	440	(T)^13	453	Mononucleotide	Reverse: complement of A
comp1171_c0_seq2	337	(A)^10	347	Mononucleotide	Forward
comp1171_c0_seq2	440	(T)^13	453	Mononucleotide	Reverse: complement of A
comp1171_c0_seq3	337	(A)^10	347	Mononucleotide	Forward
comp1171_c0_seq3	440	(T)^13	453	Mononucleotide	Reverse: complement of A
comp1173_c0_seq1	2562	(A)^13	2575	Mononucleotide	Forward
comp1174_c0_seq1	1	(A)^14	15	Mononucleotide	Forward
comp1174_c0_seq1	1463	(GTT)^4	1475	Trinucleotide	Reverse: complement of AAC
comp1174_c0_seq1	1409	(ATT)^4	1421	Trinucleotide	Reverse: complement of AAT
comp1174_c0_seq2	1334	(GTT)^4	1346	Trinucleotide	Reverse: complement of AAC
comp1174_c0_seq2	1280	(ATT)^4	1292	Trinucleotide	Reverse: complement of AAT
comp1174_c0_seq3	1	(A)^14	15	Mononucleotide	Forward
comp1175_c0_seq1	1155	(T)^10	1165	Mononucleotide	Reverse: complement of A
comp1177_c0_seq1	539	(GCT)^4	551	Trinucleotide	Reverse: complement of AGC
comp1177_c1_seq1	893	(T)^10	903	Mononucleotide	Reverse: complement of A
comp1177_c1_seq1	530	(T)^10	540	Mononucleotide	Reverse: complement of A
comp1177_c1_seq2	502	(T)^10	512	Mononucleotide	Reverse: complement of A
comp1178_c1_seq3	2	(AGG)^7	23	Trinucleotide	Forward
comp1185_c0_seq1	802	(ATC)^4	814	Trinucleotide	Forward
comp1187_c0_seq1	659	(GGT)^4	671	Trinucleotide	Reverse: complement of ACC
comp1187_c0_seq1	515	(GGT)^6	533	Trinucleotide	Reverse: complement of ACC
comp1187_c0_seq2	626	(GGT)^4	638	Trinucleotide	Reverse: complement of ACC
comp1187_c0_seq2	482	(GGT)^6	500	Trinucleotide	Reverse: complement of ACC
comp1187_c0_seq3	136	(GGT)^4	148	Trinucleotide	Reverse: complement of ACC
comp1187_c0_seq4	568	(GGT)^4	580	Trinucleotide	Reverse: complement of ACC
comp1187_c0_seq4	436	(GGT)^6	454	Trinucleotide	Reverse: complement of ACC
comp1190_c0_seq1	1204	(CCT)^5	1219	Trinucleotide	Reverse: complement of AGG
comp1196_c0_seq1	1051	(AAC)^6	1069	Trinucleotide	Forward
comp1196_c0_seq2	1040	(AAC)^4	1052	Trinucleotide	Forward
comp1196_c0_seq3	1054	(AAC)^4	1066	Trinucleotide	Forward
comp1196_c0_seq3	1078	(AGCATC)^5	1108	Hexanucleotide	Forward
comp1196_c1_seq1	11	(AAC)^4	23	Trinucleotide	Forward
comp1196_c1_seq1	1559	(CTT)^4	1571	Trinucleotide	Reverse: complement of AAG
comp1196_c1_seq1	836	(CTT)^4	848	Trinucleotide	Reverse: complement of AAG
comp11_c0_seq1	236	(T)^10	246	Mononucleotide	Reverse: complement of A
comp1205_c0_seq1	1102	(AT)^11	1124	Dinucleotide	Forward
comp1207_c0_seq1	396	(GAT)^4	408	Trinucleotide	Reverse: complement of ATC
comp1207_c0_seq2	379	(GAT)^4	391	Trinucleotide	Reverse: complement of ATC
comp1207_c0_seq3	280	(GAT)^4	292	Trinucleotide	Reverse: complement of ATC
comp1207_c0_seq4	396	(GAT)^4	408	Trinucleotide	Reverse: complement of ATC
comp1207_c0_seq5	379	(GAT)^4	391	Trinucleotide	Reverse: complement of ATC
comp1215_c0_seq1	1657	(A)^17	1674	Mononucleotide	Forward
comp1216_c0_seq1	340	(T)^13	353	Mononucleotide	Reverse: complement of A
comp1217_c0_seq1	400	(CCT)^5	415	Trinucleotide	Reverse: complement of AGG
comp1217_c0_seq2	400	(CCT)^5	415	Trinucleotide	Reverse: complement of AGG
comp1218_c0_seq1	1531	(AGG)^4	1543	Trinucleotide	Forward
comp1218_c0_seq2	1531	(AGG)^4	1543	Trinucleotide	Forward
comp1218_c0_seq2	1545	(AAG)^5	1560	Trinucleotide	Forward
comp1218_c0_seq2	1564	(AGG)^6	1582	Trinucleotide	Forward
comp1218_c0_seq3	283	(AGG)^5	298	Trinucleotide	Forward
comp1218_c0_seq3	306	(AAGGAG)^6	342	Hexanucleotide	Forward
comp1218_c0_seq4	283	(AGG)^5	298	Trinucleotide	Forward
comp1218_c0_seq4	306	(AAGGAG)^4	330	Hexanucleotide	Forward
comp1229_c0_seq1	1013	(AGC)^4	1025	Trinucleotide	Forward
comp1229_c0_seq1	1829	(A)^10	1839	Mononucleotide	Forward
comp1229_c0_seq2	1	(A)^22	23	Mononucleotide	Forward
comp1229_c0_seq2	644	(AGC)^4	656	Trinucleotide	Forward
comp1229_c0_seq2	1460	(A)^10	1470	Mononucleotide	Forward
comp1230_c0_seq1	2718	(AG)^8	2734	Dinucleotide	Forward
comp1234_c0_seq1	708	(AAG)^4	720	Trinucleotide	Forward
comp1235_c0_seq1	3130	(GCT)^4	3142	Trinucleotide	Reverse: complement of AGC
comp1235_c0_seq2	3130	(GCT)^4	3142	Trinucleotide	Reverse: complement of AGC
comp1235_c0_seq3	3028	(GCT)^4	3040	Trinucleotide	Reverse: complement of AGC
comp1235_c0_seq4	3028	(GCT)^4	3040	Trinucleotide	Reverse: complement of AGC
comp1240_c0_seq1	559	(AGC)^4	571	Trinucleotide	Forward
comp1240_c0_seq1	1456	(A)^10	1466	Mononucleotide	Forward
comp1244_c0_seq1	1	(A)^19	20	Mononucleotide	Forward
comp1249_c0_seq1	2491	(AGCCGC)^4	2515	Hexanucleotide	Forward
comp1257_c0_seq1	864	(CCT)^4	876	Trinucleotide	Reverse: complement of AGG
comp1258_c0_seq1	1163	(T)^10	1173	Mononucleotide	Reverse: complement of A
comp1258_c0_seq1	1	(T)^19	20	Mononucleotide	Reverse: complement of A
comp1269_c0_seq7	46	(T)^11	57	Mononucleotide	Reverse: complement of A
comp1269_c0_seq8	46	(T)^11	57	Mononucleotide	Reverse: complement of A
comp1280_c0_seq1	428	(AAG)^4	440	Trinucleotide	Forward
comp1280_c0_seq2	428	(AAG)^4	440	Trinucleotide	Forward
comp1282_c0_seq1	211	(A)^11	222	Mononucleotide	Forward
comp1285_c0_seq1	12	(A)^10	22	Mononucleotide	Forward
comp128_c0_seq1	329	(T)^13	342	Mononucleotide	Reverse: complement of A
comp1291_c0_seq1	157	(A)^12	169	Mononucleotide	Forward
comp1291_c0_seq2	157	(A)^12	169	Mononucleotide	Forward
comp1291_c0_seq2	2730	(AAT)^5	2745	Trinucleotide	Forward
comp1292_c0_seq1	1126	(A)^10	1136	Mononucleotide	Forward
comp1299_c0_seq1	296	(A)^11	307	Mononucleotide	Forward
comp129_c0_seq1	623	(T)^18	641	Mononucleotide	Reverse: complement of A
comp1302_c0_seq1	1224	(GAT)^4	1236	Trinucleotide	Reverse: complement of ATC
comp1302_c0_seq2	737	(GAT)^4	749	Trinucleotide	Reverse: complement of ATC
comp1302_c0_seq3	1030	(AAGAGG)^4	1054	Hexanucleotide	Forward
comp1302_c0_seq4	343	(GAT)^4	355	Trinucleotide	Reverse: complement of ATC
comp1302_c0_seq6	149	(AAGAGG)^4	173	Hexanucleotide	Forward
comp1302_c0_seq7	1030	(AAGAGG)^9	1084	Hexanucleotide	Forward
comp1302_c0_seq9	543	(AAGAGG)^5	573	Hexanucleotide	Forward
comp1309_c0_seq1	268	(A)^11	279	Mononucleotide	Forward
comp130_c1_seq1	388	(CGG)^6	406	Trinucleotide	Reverse: complement of CCG
comp130_c1_seq2	105	(CGG)^6	123	Trinucleotide	Reverse: complement of CCG
comp130_c1_seq2	31	(GGT)^4	43	Trinucleotide	Reverse: complement of ACC
comp1310_c1_seq1	177	(ACG)^4	189	Trinucleotide	Forward
comp1316_c0_seq1	259	(CGG)^4	271	Trinucleotide	Reverse: complement of CCG
comp1317_c0_seq1	1250	(T)^10	1260	Mononucleotide	Reverse: complement of A
comp1317_c0_seq2	1155	(T)^10	1165	Mononucleotide	Reverse: complement of A
comp1318_c0_seq2	73	(T)^10	83	Mononucleotide	Reverse: complement of A
comp1325_c1_seq1	994	(AAT)^5	1009	Trinucleotide	Forward
comp1326_c0_seq1	1179	(A)^10	1189	Mononucleotide	Forward
comp1327_c0_seq1	2437	(GCT)^4	2449	Trinucleotide	Reverse: complement of AGC
comp1329_c0_seq1	2836	(ATC)^4	2848	Trinucleotide	Forward
comp1330_c0_seq1	121	(T)^10	131	Mononucleotide	Reverse: complement of A
comp1330_c0_seq1	5	(T)^10	15	Mononucleotide	Reverse: complement of A
comp1330_c0_seq2	5	(T)^10	15	Mononucleotide	Reverse: complement of A
comp1330_c0_seq3	6	(T)^10	16	Mononucleotide	Reverse: complement of A
comp1333_c0_seq1	1	(T)^22	23	Mononucleotide	Reverse: complement of A
comp1336_c0_seq6	200	(T)^11	211	Mononucleotide	Reverse: complement of A
comp1336_c0_seq7	177	(T)^11	188	Mononucleotide	Reverse: complement of A
comp1350_c0_seq1	1835	(CCT)^4	1847	Trinucleotide	Reverse: complement of AGG
comp1350_c0_seq2	1835	(CCT)^4	1847	Trinucleotide	Reverse: complement of AGG
comp1355_c0_seq1	872	(GCT)^6	890	Trinucleotide	Reverse: complement of AGC
comp1356_c0_seq1	176	(A)^11	187	Mononucleotide	Forward
comp1356_c0_seq1	222	(A)^11	233	Mononucleotide	Forward
comp1357_c0_seq1	1352	(T)^10	1362	Mononucleotide	Reverse: complement of A
comp1357_c0_seq1	353	(AGGATG)^5	383	Hexanucleotide	Forward
comp1357_c0_seq2	1293	(T)^10	1303	Mononucleotide	Reverse: complement of A
comp1357_c0_seq2	353	(AGGATG)^5	383	Hexanucleotide	Forward
comp1357_c0_seq3	3	(AGGATG)^4	27	Hexanucleotide	Forward
comp1357_c0_seq3	1002	(T)^10	1012	Mononucleotide	Reverse: complement of A
comp1357_c0_seq4	990	(T)^10	1000	Mononucleotide	Reverse: complement of A
comp1357_c0_seq5	3	(AGGATG)^4	27	Hexanucleotide	Forward
comp1357_c0_seq5	943	(T)^10	953	Mononucleotide	Reverse: complement of A
comp1357_c0_seq6	931	(T)^10	941	Mononucleotide	Reverse: complement of A
comp1357_c0_seq7	353	(AGGATG)^5	383	Hexanucleotide	Forward
comp1359_c0_seq2	105	(T)^16	121	Mononucleotide	Reverse: complement of A
comp1360_c0_seq1	2506	(A)^12	2518	Mononucleotide	Forward
comp1360_c0_seq1	35	(ATT)^6	53	Trinucleotide	Reverse: complement of AAT
comp1360_c0_seq1	7	(ATT)^7	28	Trinucleotide	Reverse: complement of AAT
comp1364_c0_seq1	286	(T)^11	297	Mononucleotide	Reverse: complement of A
comp1364_c0_seq2	286	(T)^11	297	Mononucleotide	Reverse: complement of A
comp1366_c0_seq1	416	(ATC)^4	428	Trinucleotide	Forward
comp1366_c0_seq1	439	(CTT)^4	451	Trinucleotide	Reverse: complement of AAG
comp136_c0_seq1	1339	(AAT)^5	1354	Trinucleotide	Forward
comp1371_c0_seq1	218	(A)^15	233	Mononucleotide	Forward
comp1375_c0_seq1	12	(A)^13	25	Mononucleotide	Forward
comp137_c0_seq1	1309	(GCTGT)^4	1329	Pentanucleotide	Reverse: complement of ACAGC
comp1382_c0_seq1	358	(CTT)^4	370	Trinucleotide	Reverse: complement of AAG
comp1385_c0_seq1	102	(CCT)^4	114	Trinucleotide	Reverse: complement of AGG
comp1386_c0_seq1	1	(A)^23	24	Mononucleotide	Forward
comp1386_c0_seq1	515	(CCG)^4	527	Trinucleotide	Forward
comp1386_c0_seq1	1439	(ACC)^4	1451	Trinucleotide	Forward
comp138_c1_seq1	29	(A)^10	39	Mononucleotide	Forward
comp1399_c0_seq1	434	(GGT)^4	446	Trinucleotide	Reverse: complement of ACC
comp1402_c0_seq1	16	(AAT)^4	28	Trinucleotide	Forward
comp1402_c0_seq1	1469	(AT)^7	1483	Dinucleotide	Forward
comp1404_c0_seq1	235	(A)^10	245	Mononucleotide	Forward
comp1405_c0_seq1	444	(AGC)^4	456	Trinucleotide	Forward
comp1405_c0_seq1	3	(CGG)^7	24	Trinucleotide	Reverse: complement of CCG
comp1411_c0_seq1	376	(AGG)^5	391	Trinucleotide	Forward
comp1412_c0_seq1	704	(CTT)^5	719	Trinucleotide	Reverse: complement of AAG
comp1413_c0_seq1	476	(T)^10	486	Mononucleotide	Reverse: complement of A
comp1417_c0_seq1	1315	(GCT)^4	1327	Trinucleotide	Reverse: complement of AGC
comp1429_c0_seq1	112	(AGC)^4	124	Trinucleotide	Forward
comp1429_c0_seq2	112	(AGC)^4	124	Trinucleotide	Forward
comp1429_c0_seq3	112	(AGC)^4	124	Trinucleotide	Forward
comp142_c0_seq1	4	(T)^11	15	Mononucleotide	Reverse: complement of A
comp1431_c0_seq1	109	(AAT)^6	127	Trinucleotide	Forward
comp1446_c0_seq1	610	(CTT)^7	631	Trinucleotide	Reverse: complement of AAG
comp1449_c0_seq1	1340	(ATC)^5	1355	Trinucleotide	Forward
comp1449_c0_seq1	2992	(AAT)^4	3004	Trinucleotide	Forward
comp1449_c0_seq2	1340	(ATC)^5	1355	Trinucleotide	Forward
comp144_c0_seq1	1854	(A)^14	1868	Mononucleotide	Forward
comp1458_c0_seq1	10	(A)^15	25	Mononucleotide	Forward
comp1458_c0_seq1	51	(A)^10	61	Mononucleotide	Forward
comp1464_c0_seq1	1023	(CGT)^7	1044	Trinucleotide	Reverse: complement of ACG
comp1468_c0_seq1	2066	(T)^11	2077	Mononucleotide	Reverse: complement of A
comp1468_c0_seq1	569	(AAG)^4	581	Trinucleotide	Forward
comp1469_c0_seq1	1653	(CTT)^5	1668	Trinucleotide	Reverse: complement of AAG
comp1469_c1_seq1	1	(CTT)^5	16	Trinucleotide	Reverse: complement of AAG
comp1471_c0_seq2	197	(T)^10	207	Mononucleotide	Reverse: complement of A
comp1471_c0_seq3	143	(T)^10	153	Mononucleotide	Reverse: complement of A
comp1487_c0_seq1	2383	(T)^23	2406	Mononucleotide	Reverse: complement of A
comp1489_c0_seq1	1273	(ACC)^4	1285	Trinucleotide	Forward
comp1489_c0_seq2	950	(ACC)^4	962	Trinucleotide	Forward
comp1493_c0_seq1	19	(A)^10	29	Mononucleotide	Forward
comp1496_c0_seq1	125	(ATT)^4	137	Trinucleotide	Reverse: complement of AAT
comp1496_c0_seq1	1577	(A)^12	1589	Mononucleotide	Forward
comp1500_c0_seq1	1877	(AAG)^4	1889	Trinucleotide	Forward
comp1500_c0_seq1	129	(T)^14	143	Mononucleotide	Reverse: complement of A
comp1501_c0_seq1	1421	(T)^10	1431	Mononucleotide	Reverse: complement of A
comp1501_c0_seq2	67	(T)^10	77	Mononucleotide	Reverse: complement of A
comp1502_c0_seq1	233	(A)^10	243	Mononucleotide	Forward
comp1504_c0_seq1	9	(AT)^6	21	Dinucleotide	Forward
comp1504_c0_seq1	1514	(AGC)^4	1526	Trinucleotide	Forward
comp1507_c0_seq1	803	(CCT)^4	815	Trinucleotide	Reverse: complement of AGG
comp1507_c0_seq2	803	(CCT)^4	815	Trinucleotide	Reverse: complement of AGG
comp1510_c0_seq8	301	(AT)^6	313	Dinucleotide	Forward
comp1513_c0_seq1	411	(CGG)^4	423	Trinucleotide	Reverse: complement of CCG
comp1517_c0_seq1	1277	(CCT)^6	1295	Trinucleotide	Reverse: complement of AGG
comp1517_c0_seq1	1315	(ACC)^4	1327	Trinucleotide	Forward
comp1518_c0_seq1	40	(ATT)^4	52	Trinucleotide	Reverse: complement of AAT
comp1527_c0_seq3	76	(CTT)^4	88	Trinucleotide	Reverse: complement of AAG
comp1527_c0_seq5	332	(T)^10	342	Mononucleotide	Reverse: complement of A
comp1535_c1_seq2	7	(A)^11	18	Mononucleotide	Forward
comp1537_c0_seq1	17	(A)^13	30	Mononucleotide	Forward
comp1544_c0_seq1	358	(AGG)^6	376	Trinucleotide	Forward
comp1544_c0_seq1	417	(AAG)^5	432	Trinucleotide	Forward
comp1545_c0_seq1	1280	(GGCTCT)^4	1304	Hexanucleotide	Reverse: complement of AGAGCC
comp1550_c0_seq1	1122	(AAG)^4	1134	Trinucleotide	Forward
comp1553_c0_seq1	1529	(ATT)^4	1541	Trinucleotide	Reverse: complement of AAT
comp1553_c0_seq2	1525	(ATT)^4	1537	Trinucleotide	Reverse: complement of AAT
comp1553_c0_seq3	699	(CTT)^4	711	Trinucleotide	Reverse: complement of AAG
comp1553_c0_seq4	695	(CTT)^4	707	Trinucleotide	Reverse: complement of AAG
comp1556_c0_seq1	1128	(GTTTTT)^4	1152	Hexanucleotide	Reverse: complement of AAAAAC
comp1556_c0_seq1	195	(T)^11	206	Mononucleotide	Reverse: complement of A
comp1558_c0_seq1	423	(T)^11	434	Mononucleotide	Reverse: complement of A
comp1559_c0_seq1	1076	(CTCTTT)^4	1100	Hexanucleotide	Reverse: complement of AAAGAG
comp1560_c0_seq1	112	(A)^11	123	Mononucleotide	Forward
comp1564_c0_seq1	1	(A)^22	23	Mononucleotide	Forward
comp1567_c0_seq1	882	(AGG)^5	897	Trinucleotide	Forward
comp1567_c0_seq1	1909	(AAG)^4	1921	Trinucleotide	Forward
comp156_c0_seq1	659	(CCG)^4	671	Trinucleotide	Forward
comp156_c0_seq2	659	(CCG)^4	671	Trinucleotide	Forward
comp1572_c0_seq1	1737	(AAC)^4	1749	Trinucleotide	Forward
comp1579_c0_seq1	1149	(A)^12	1161	Mononucleotide	Forward
comp1584_c0_seq1	377	(T)^11	388	Mononucleotide	Reverse: complement of A
comp1592_c0_seq1	2244	(T)^12	2256	Mononucleotide	Reverse: complement of A
comp1599_c0_seq1	1	(A)^23	24	Mononucleotide	Forward
comp15_c0_seq1	612	(CTT)^4	624	Trinucleotide	Reverse: complement of AAG
comp1605_c0_seq1	128	(A)^12	140	Mononucleotide	Forward
comp1608_c0_seq1	2955	(A)^13	2968	Mononucleotide	Forward
comp1609_c0_seq1	126	(ATT)^4	138	Trinucleotide	Reverse: complement of AAT
comp1614_c0_seq1	2359	(GTT)^4	2371	Trinucleotide	Reverse: complement of AAC
comp1614_c0_seq1	2335	(GGT)^4	2347	Trinucleotide	Reverse: complement of ACC
comp1614_c0_seq1	2086	(GCT)^4	2098	Trinucleotide	Reverse: complement of AGC
comp1614_c0_seq1	1568	(GTT)^6	1586	Trinucleotide	Reverse: complement of AAC
comp1614_c0_seq1	2632	(A)^10	2642	Mononucleotide	Forward
comp1614_c0_seq2	1920	(GTT)^4	1932	Trinucleotide	Reverse: complement of AAC
comp1614_c0_seq2	1896	(GGT)^4	1908	Trinucleotide	Reverse: complement of ACC
comp1614_c0_seq2	1647	(GCT)^4	1659	Trinucleotide	Reverse: complement of AGC
comp1614_c0_seq2	1129	(GTT)^6	1147	Trinucleotide	Reverse: complement of AAC
comp1614_c0_seq2	2193	(A)^10	2203	Mononucleotide	Forward
comp1614_c0_seq3	1568	(GTT)^6	1586	Trinucleotide	Reverse: complement of AAC
comp1614_c0_seq4	1371	(GTT)^4	1383	Trinucleotide	Reverse: complement of AAC
comp1614_c0_seq4	1347	(GGT)^4	1359	Trinucleotide	Reverse: complement of ACC
comp1614_c0_seq4	1098	(GCT)^4	1110	Trinucleotide	Reverse: complement of AGC
comp1614_c0_seq4	580	(GTT)^6	598	Trinucleotide	Reverse: complement of AAC
comp1614_c0_seq4	1644	(A)^10	1654	Mononucleotide	Forward
comp1614_c0_seq5	1129	(GTT)^6	1147	Trinucleotide	Reverse: complement of AAC
comp1614_c0_seq6	580	(GTT)^6	598	Trinucleotide	Reverse: complement of AAC
comp1614_c0_seq7	771	(GTT)^4	783	Trinucleotide	Reverse: complement of AAC
comp1614_c0_seq7	747	(GGT)^4	759	Trinucleotide	Reverse: complement of ACC
comp1614_c0_seq7	498	(GCT)^4	510	Trinucleotide	Reverse: complement of AGC
comp1623_c0_seq1	105	(A)^13	118	Mononucleotide	Forward
comp1624_c0_seq1	249	(AT)^11	271	Dinucleotide	Forward
comp1625_c0_seq1	1	(GCCTTT)^4	25	Hexanucleotide	Reverse: complement of AAAGGC
comp1627_c1_seq1	106	(A)^11	117	Mononucleotide	Forward
comp1627_c1_seq1	419	(CCT)^4	431	Trinucleotide	Reverse: complement of AGG
comp1633_c0_seq1	129	(AG)^7	143	Dinucleotide	Forward
comp1633_c0_seq1	2373	(AAC)^4	2385	Trinucleotide	Forward
comp1633_c0_seq2	129	(AG)^7	143	Dinucleotide	Forward
comp1633_c0_seq2	2373	(AAC)^4	2385	Trinucleotide	Forward
comp1635_c0_seq1	478	(AGG)^5	493	Trinucleotide	Forward
comp1639_c0_seq2	385	(T)^10	395	Mononucleotide	Reverse: complement of A
comp163_c0_seq3	1095	(ACC)^5	1110	Trinucleotide	Forward
comp1643_c0_seq1	347	(AGG)^5	362	Trinucleotide	Forward
comp1643_c0_seq1	522	(AAG)^7	543	Trinucleotide	Forward
comp1643_c0_seq1	645	(AGC)^6	663	Trinucleotide	Forward
comp1650_c0_seq2	99	(AT)^6	111	Dinucleotide	Forward
comp1663_c0_seq1	1216	(A)^11	1227	Mononucleotide	Forward
comp1664_c0_seq1	43	(AAGG)^4	59	Tetranucleotide	Forward
comp1666_c0_seq1	402	(CCT)^4	414	Trinucleotide	Reverse: complement of AGG
comp166_c0_seq1	102	(AC)^6	114	Dinucleotide	Forward
comp166_c0_seq1	246	(AGG)^8	270	Trinucleotide	Forward
comp166_c0_seq1	509	(AGC)^4	521	Trinucleotide	Forward
comp166_c0_seq1	1132	(AGC)^5	1147	Trinucleotide	Forward
comp166_c1_seq1	73	(AGG)^4	85	Trinucleotide	Forward
comp1674_c0_seq1	551	(CTT)^4	563	Trinucleotide	Reverse: complement of AAG
comp1674_c0_seq2	551	(CTT)^4	563	Trinucleotide	Reverse: complement of AAG
comp1683_c0_seq1	1	(A)^22	23	Mononucleotide	Forward
comp1687_c0_seq1	147	(AT)^6	159	Dinucleotide	Forward
comp1687_c0_seq1	261	(AAT)^4	273	Trinucleotide	Forward
comp168_c0_seq1	764	(T)^13	777	Mononucleotide	Reverse: complement of A
comp1693_c0_seq1	142	(AG)^7	156	Dinucleotide	Forward
comp1695_c0_seq1	424	(AAG)^4	436	Trinucleotide	Forward
comp1697_c0_seq1	771	(AGG)^5	786	Trinucleotide	Forward
comp16_c0_seq1	60	(A)^10	70	Mononucleotide	Forward
comp16_c0_seq2	60	(A)^10	70	Mononucleotide	Forward
comp16_c0_seq3	60	(A)^10	70	Mononucleotide	Forward
comp1701_c0_seq1	1613	(AGG)^4	1625	Trinucleotide	Forward
comp1704_c0_seq1	63	(T)^10	73	Mononucleotide	Reverse: complement of A
comp1705_c0_seq1	846	(CCT)^5	861	Trinucleotide	Reverse: complement of AGG
comp1706_c0_seq1	83	(T)^10	93	Mononucleotide	Reverse: complement of A
comp1707_c0_seq1	432	(T)^17	449	Mononucleotide	Reverse: complement of A
comp1707_c0_seq1	139	(AT)^11	161	Dinucleotide	Forward
comp1708_c0_seq1	8	(A)^12	20	Mononucleotide	Forward
comp1708_c0_seq2	8	(A)^12	20	Mononucleotide	Forward
comp1712_c0_seq1	102	(ACC)^4	114	Trinucleotide	Forward
comp1712_c0_seq3	102	(ACC)^4	114	Trinucleotide	Forward
comp1713_c0_seq1	2052	(A)^11	2063	Mononucleotide	Forward
comp1714_c0_seq1	1346	(A)^10	1356	Mononucleotide	Forward
comp1717_c0_seq1	41	(A)^13	54	Mononucleotide	Forward
comp1717_c0_seq1	663	(GTT)^4	675	Trinucleotide	Reverse: complement of AAC
comp1727_c0_seq1	158	(AAC)^4	170	Trinucleotide	Forward
comp1727_c0_seq2	158	(AAC)^4	170	Trinucleotide	Forward
comp1730_c0_seq1	1750	(AGC)^4	1762	Trinucleotide	Forward
comp1732_c1_seq1	898	(CCT)^5	913	Trinucleotide	Reverse: complement of AGG
comp1732_c1_seq2	898	(CCT)^5	913	Trinucleotide	Reverse: complement of AGG
comp1732_c1_seq3	898	(CCT)^5	913	Trinucleotide	Reverse: complement of AGG
comp1732_c1_seq4	375	(CCT)^5	390	Trinucleotide	Reverse: complement of AGG
comp1732_c1_seq5	765	(CCT)^5	780	Trinucleotide	Reverse: complement of AGG
comp1732_c1_seq6	375	(CCT)^5	390	Trinucleotide	Reverse: complement of AGG
comp1732_c1_seq7	375	(CCT)^5	390	Trinucleotide	Reverse: complement of AGG
comp1732_c1_seq9	228	(A)^13	241	Mononucleotide	Forward
comp1732_c1_seq10	187	(A)^13	200	Mononucleotide	Forward
comp1736_c0_seq1	664	(T)^10	674	Mononucleotide	Reverse: complement of A
comp1739_c0_seq1	578	(T)^11	589	Mononucleotide	Reverse: complement of A
comp1740_c0_seq2	1055	(T)^12	1067	Mononucleotide	Reverse: complement of A
comp1745_c0_seq1	192	(AGC)^4	204	Trinucleotide	Forward
comp1745_c0_seq1	1536	(CGT)^4	1548	Trinucleotide	Reverse: complement of ACG
comp1747_c0_seq1	827	(ATT)^4	839	Trinucleotide	Reverse: complement of AAT
comp1747_c0_seq1	907	(AT)^10	927	Dinucleotide	Forward
comp1749_c0_seq1	202	(AC)^6	214	Dinucleotide	Forward
comp174_c1_seq2	130	(AGG)^4	142	Trinucleotide	Forward
comp174_c1_seq2	170	(CCG)^4	182	Trinucleotide	Forward
comp1751_c0_seq1	465	(AAG)^4	477	Trinucleotide	Forward
comp1751_c0_seq3	353	(AAG)^4	365	Trinucleotide	Forward
comp1753_c0_seq1	592	(ATC)^4	604	Trinucleotide	Forward
comp1758_c0_seq1	1755	(AT)^11	1777	Dinucleotide	Forward
comp1759_c1_seq1	1290	(A)^11	1301	Mononucleotide	Forward
comp1764_c0_seq1	98	(T)^10	108	Mononucleotide	Reverse: complement of A
comp1765_c0_seq1	35	(A)^13	48	Mononucleotide	Forward
comp1769_c0_seq1	1314	(CCT)^4	1326	Trinucleotide	Reverse: complement of AGG
comp1773_c0_seq1	465	(A)^14	479	Mononucleotide	Forward
comp1776_c0_seq1	317	(AAG)^4	329	Trinucleotide	Forward
comp1776_c0_seq2	317	(AAG)^4	329	Trinucleotide	Forward
comp1776_c0_seq3	317	(AAG)^4	329	Trinucleotide	Forward
comp1776_c0_seq4	317	(AAG)^4	329	Trinucleotide	Forward
comp1777_c1_seq1	217	(AAG)^4	229	Trinucleotide	Forward
comp1783_c0_seq1	1617	(T)^10	1627	Mononucleotide	Reverse: complement of A
comp1783_c0_seq1	263	(AGC)^4	275	Trinucleotide	Forward
comp1783_c0_seq2	263	(AGC)^4	275	Trinucleotide	Forward
comp1783_c0_seq3	1369	(T)^10	1379	Mononucleotide	Reverse: complement of A
comp1788_c0_seq1	1128	(GCT)^5	1143	Trinucleotide	Reverse: complement of AGC
comp1792_c0_seq1	534	(AG)^6	546	Dinucleotide	Forward
comp1794_c0_seq1	669	(CTT)^5	684	Trinucleotide	Reverse: complement of AAG
comp1794_c1_seq1	1306	(CTT)^6	1324	Trinucleotide	Reverse: complement of AAG
comp179_c1_seq1	3	(AGG)^7	24	Trinucleotide	Forward
comp1800_c0_seq1	573	(AGC)^4	585	Trinucleotide	Forward
comp1800_c0_seq1	700	(AGC)^4	712	Trinucleotide	Forward
comp1800_c0_seq1	1410	(AGC)^4	1422	Trinucleotide	Forward
comp1800_c0_seq1	3012	(AATG)^4	3028	Tetranucleotide	Forward
comp1800_c0_seq2	573	(AGC)^4	585	Trinucleotide	Forward
comp1800_c0_seq2	676	(AGC)^4	688	Trinucleotide	Forward
comp1800_c0_seq2	1386	(AGC)^4	1398	Trinucleotide	Forward
comp1800_c0_seq2	2988	(AATG)^4	3004	Tetranucleotide	Forward
comp1800_c0_seq3	573	(AGC)^4	585	Trinucleotide	Forward
comp1800_c0_seq3	700	(AGC)^4	712	Trinucleotide	Forward
comp1800_c0_seq3	1410	(AGC)^4	1422	Trinucleotide	Forward
comp1800_c0_seq3	2916	(AATG)^4	2932	Tetranucleotide	Forward
comp1800_c0_seq4	573	(AGC)^4	585	Trinucleotide	Forward
comp1800_c0_seq4	676	(AGC)^4	688	Trinucleotide	Forward
comp1800_c0_seq4	1386	(AGC)^4	1398	Trinucleotide	Forward
comp1800_c0_seq4	2892	(AATG)^4	2908	Tetranucleotide	Forward
comp1802_c0_seq1	290	(A)^10	300	Mononucleotide	Forward
comp1805_c0_seq1	10	(A)^14	24	Mononucleotide	Forward
comp1806_c0_seq1	176	(CCT)^4	188	Trinucleotide	Reverse: complement of AGG
comp1807_c0_seq1	221	(AAG)^4	233	Trinucleotide	Forward
comp1807_c0_seq1	781	(CCT)^4	793	Trinucleotide	Reverse: complement of AGG
comp1807_c0_seq2	101	(AAG)^4	113	Trinucleotide	Forward
comp1807_c0_seq2	661	(CCT)^4	673	Trinucleotide	Reverse: complement of AGG
comp1809_c1_seq1	323	(A)^10	333	Mononucleotide	Forward
comp1809_c1_seq3	323	(A)^10	333	Mononucleotide	Forward
comp1829_c0_seq1	1074	(GTT)^4	1086	Trinucleotide	Reverse: complement of AAC
comp1829_c0_seq1	699	(ATT)^4	711	Trinucleotide	Reverse: complement of AAT
comp182_c0_seq1	191	(CCT)^4	203	Trinucleotide	Reverse: complement of AGG
comp1830_c0_seq1	685	(A)^11	696	Mononucleotide	Forward
comp1830_c0_seq2	673	(A)^11	684	Mononucleotide	Forward
comp1830_c0_seq3	643	(A)^11	654	Mononucleotide	Forward
comp1838_c0_seq2	768	(A)^10	778	Mononucleotide	Forward
comp1839_c0_seq1	1	(AT)^11	23	Dinucleotide	Forward
comp1845_c0_seq1	1665	(ACC)^4	1677	Trinucleotide	Forward
comp1847_c0_seq1	39	(T)^12	51	Mononucleotide	Reverse: complement of A
comp1850_c0_seq1	209	(AT)^6	221	Dinucleotide	Forward
comp1850_c0_seq1	346	(AGG)^4	358	Trinucleotide	Forward
comp1850_c0_seq1	433	(CTT)^5	448	Trinucleotide	Reverse: complement of AAG
comp1851_c0_seq1	238	(T)^11	249	Mononucleotide	Reverse: complement of A
comp1855_c0_seq1	1222	(T)^22	1244	Mononucleotide	Reverse: complement of A
comp185_c0_seq1	366	(ACC)^4	378	Trinucleotide	Forward
comp1862_c0_seq1	209	(GGT)^6	227	Trinucleotide	Reverse: complement of ACC
comp1864_c0_seq1	2396	(GCT)^4	2408	Trinucleotide	Reverse: complement of AGC
comp1866_c0_seq1	2916	(CT)^18	2952	Dinucleotide	Reverse: complement of AG
comp1866_c0_seq1	1236	(ACG)^4	1248	Trinucleotide	Forward
comp1867_c0_seq1	84	(A)^11	95	Mononucleotide	Forward
comp1870_c0_seq1	143	(AAT)^6	161	Trinucleotide	Forward
comp1870_c0_seq2	143	(AAT)^6	161	Trinucleotide	Forward
comp187_c0_seq1	501	(CGG)^5	516	Trinucleotide	Reverse: complement of CCG
comp187_c0_seq1	447	(CGG)^7	468	Trinucleotide	Reverse: complement of CCG
comp1891_c1_seq1	51	(AT)^6	63	Dinucleotide	Forward
comp1891_c1_seq1	839	(AAG)^4	851	Trinucleotide	Forward
comp1891_c1_seq1	323	(CTT)^4	335	Trinucleotide	Reverse: complement of AAG
comp1893_c0_seq1	1787	(A)^12	1799	Mononucleotide	Forward
comp1893_c0_seq2	610	(A)^12	622	Mononucleotide	Forward
comp18_c0_seq1	1777	(CT)^6	1789	Dinucleotide	Reverse: complement of AG
comp1901_c0_seq2	335	(T)^10	345	Mononucleotide	Reverse: complement of A
comp1907_c0_seq1	110	(AAATG)^4	130	Pentanucleotide	Forward
comp1907_c0_seq1	1347	(ACG)^5	1362	Trinucleotide	Forward
comp1907_c0_seq1	212	(GTT)^6	230	Trinucleotide	Reverse: complement of AAC
comp1907_c0_seq1	159	(GAT)^5	174	Trinucleotide	Reverse: complement of ATC
comp1907_c0_seq2	989	(ACG)^5	1004	Trinucleotide	Forward
comp1917_c0_seq1	474	(ACT)^4	486	Trinucleotide	Forward
comp1932_c0_seq1	1304	(AGG)^7	1325	Trinucleotide	Forward
comp1932_c0_seq2	1304	(AGG)^7	1325	Trinucleotide	Forward
comp1939_c0_seq1	161	(A)^11	172	Mononucleotide	Forward
comp1945_c0_seq1	34	(GCT)^4	46	Trinucleotide	Reverse: complement of AGC
comp1949_c0_seq1	1138	(CCT)^4	1150	Trinucleotide	Reverse: complement of AGG
comp1951_c0_seq2	250	(A)^17	267	Mononucleotide	Forward
comp1953_c0_seq1	979	(CTT)^4	991	Trinucleotide	Reverse: complement of AAG
comp1953_c0_seq2	952	(CTT)^4	964	Trinucleotide	Reverse: complement of AAG
comp1953_c0_seq3	891	(CTT)^4	903	Trinucleotide	Reverse: complement of AAG
comp1953_c0_seq4	864	(CTT)^4	876	Trinucleotide	Reverse: complement of AAG
comp1957_c0_seq1	1262	(AAT)^4	1274	Trinucleotide	Forward
comp195_c0_seq1	2	(AT)^11	24	Dinucleotide	Forward
comp195_c0_seq1	333	(AGG)^4	345	Trinucleotide	Forward
comp195_c0_seq1	760	(GGT)^5	775	Trinucleotide	Reverse: complement of ACC
comp195_c0_seq2	927	(A)^11	938	Mononucleotide	Forward
comp195_c0_seq4	775	(A)^11	786	Mononucleotide	Forward
comp195_c0_seq6	435	(A)^11	446	Mononucleotide	Forward
comp195_c0_seq8	927	(A)^11	938	Mononucleotide	Forward
comp195_c0_seq10	775	(A)^11	786	Mononucleotide	Forward
comp195_c0_seq12	435	(A)^11	446	Mononucleotide	Forward
comp195_c1_seq1	210	(A)^10	220	Mononucleotide	Forward
comp195_c1_seq1	392	(AT)^7	406	Dinucleotide	Forward
comp195_c1_seq1	630	(AT)^21	672	Dinucleotide	Forward
comp1960_c0_seq1	163	(AGG)^4	175	Trinucleotide	Forward
comp1960_c0_seq2	163	(AGG)^4	175	Trinucleotide	Forward
comp1960_c0_seq3	163	(AGG)^4	175	Trinucleotide	Forward
comp1966_c0_seq1	1046	(GCT)^4	1058	Trinucleotide	Reverse: complement of AGC
comp1967_c0_seq1	2069	(ACC)^4	2081	Trinucleotide	Forward
comp1972_c0_seq1	138	(A)^13	151	Mononucleotide	Forward
comp1976_c0_seq3	693	(A)^11	704	Mononucleotide	Forward
comp1976_c0_seq4	632	(A)^11	643	Mononucleotide	Forward
comp1977_c0_seq1	95	(A)^11	106	Mononucleotide	Forward
comp1977_c0_seq1	4481	(A)^16	4497	Mononucleotide	Forward
comp1978_c0_seq1	305	(AAC)^5	320	Trinucleotide	Forward
comp1978_c0_seq1	419	(CCG)^5	434	Trinucleotide	Forward
comp1982_c0_seq1	14	(A)^16	30	Mononucleotide	Forward
comp198_c0_seq1	451	(CCT)^5	466	Trinucleotide	Reverse: complement of AGG
comp198_c0_seq2	400	(CCT)^4	412	Trinucleotide	Reverse: complement of AGG
comp198_c0_seq2	253	(CCT)^5	268	Trinucleotide	Reverse: complement of AGG
comp198_c0_seq3	1000	(CCT)^4	1012	Trinucleotide	Reverse: complement of AGG
comp198_c0_seq3	853	(CCT)^5	868	Trinucleotide	Reverse: complement of AGG
comp198_c0_seq3	451	(CCT)^5	466	Trinucleotide	Reverse: complement of AGG
comp1991_c0_seq1	266	(T)^13	279	Mononucleotide	Reverse: complement of A
comp1994_c0_seq1	583	(CTT)^5	598	Trinucleotide	Reverse: complement of AAG
comp1994_c1_seq1	486	(T)^11	497	Mononucleotide	Reverse: complement of A
comp201_c0_seq1	1806	(CCT)^4	1818	Trinucleotide	Reverse: complement of AGG
comp201_c0_seq2	880	(CCT)^4	892	Trinucleotide	Reverse: complement of AGG
comp202_c0_seq1	580	(AGC)^4	592	Trinucleotide	Forward
comp203_c0_seq1	40	(AGG)^4	52	Trinucleotide	Forward
comp214_c0_seq1	579	(T)^10	589	Mononucleotide	Reverse: complement of A
comp214_c0_seq1	257	(GCT)^4	269	Trinucleotide	Reverse: complement of AGC
comp215_c0_seq1	28	(AAT)^5	43	Trinucleotide	Forward
comp215_c0_seq1	768	(CGG)^5	783	Trinucleotide	Reverse: complement of CCG
comp215_c0_seq1	636	(CGG)^4	648	Trinucleotide	Reverse: complement of CCG
comp215_c0_seq1	866	(A)^10	876	Mononucleotide	Forward
comp217_c0_seq1	269	(AAAT)^4	285	Tetranucleotide	Forward
comp21_c0_seq1	3380	(A)^10	3390	Mononucleotide	Forward
comp21_c0_seq1	3400	(A)^10	3410	Mononucleotide	Forward
comp21_c0_seq1	3420	(A)^10	3430	Mononucleotide	Forward
comp222_c0_seq1	1618	(T)^16	1634	Mononucleotide	Reverse: complement of A
comp222_c0_seq1	298	(CTT)^6	316	Trinucleotide	Reverse: complement of AAG
comp224_c0_seq1	1	(T)^13	14	Mononucleotide	Reverse: complement of A
comp224_c0_seq2	1	(T)^13	14	Mononucleotide	Reverse: complement of A
comp224_c0_seq3	1	(T)^13	14	Mononucleotide	Reverse: complement of A
comp225_c0_seq1	457	(CTT)^4	469	Trinucleotide	Reverse: complement of AAG
comp227_c0_seq2	132	(A)^10	142	Mononucleotide	Forward
comp228_c0_seq1	1636	(CTT)^5	1651	Trinucleotide	Reverse: complement of AAG
comp230_c0_seq1	363	(A)^11	374	Mononucleotide	Forward
comp230_c0_seq1	1072	(AT)^6	1084	Dinucleotide	Forward
comp232_c0_seq1	563	(CTCTT)^4	583	Pentanucleotide	Reverse: complement of AAGAG
comp235_c0_seq1	587	(ACT)^4	599	Trinucleotide	Forward
comp236_c2_seq2	5	(A)^10	15	Mononucleotide	Forward
comp236_c2_seq2	74	(AAT)^4	86	Trinucleotide	Forward
comp236_c2_seq3	5	(A)^10	15	Mononucleotide	Forward
comp236_c2_seq3	74	(AAT)^4	86	Trinucleotide	Forward
comp236_c2_seq4	5	(A)^10	15	Mononucleotide	Forward
comp236_c2_seq4	74	(AAT)^4	86	Trinucleotide	Forward
comp236_c2_seq5	5	(A)^10	15	Mononucleotide	Forward
comp236_c2_seq5	74	(AAT)^4	86	Trinucleotide	Forward
comp236_c2_seq6	5	(A)^10	15	Mononucleotide	Forward
comp236_c2_seq6	74	(AAT)^4	86	Trinucleotide	Forward
comp236_c2_seq7	5	(A)^10	15	Mononucleotide	Forward
comp236_c2_seq7	74	(AAT)^4	86	Trinucleotide	Forward
comp237_c0_seq1	1244	(AT)^7	1258	Dinucleotide	Forward
comp241_c0_seq1	1108	(A)^14	1122	Mononucleotide	Forward
comp241_c0_seq2	1005	(A)^14	1019	Mononucleotide	Forward
comp241_c0_seq3	122	(A)^13	135	Mononucleotide	Forward
comp242_c0_seq3	1810	(T)^10	1820	Mononucleotide	Reverse: complement of A
comp242_c0_seq3	921	(GCT)^4	933	Trinucleotide	Reverse: complement of AGC
comp242_c0_seq9	1050	(T)^10	1060	Mononucleotide	Reverse: complement of A
comp242_c0_seq9	161	(GCT)^4	173	Trinucleotide	Reverse: complement of AGC
comp250_c0_seq1	749	(AT)^11	771	Dinucleotide	Forward
comp253_c0_seq1	204	(AAG)^4	216	Trinucleotide	Forward
comp254_c1_seq1	11	(CGG)^4	23	Trinucleotide	Reverse: complement of CCG
comp258_c0_seq3	1022	(T)^10	1032	Mononucleotide	Reverse: complement of A
comp258_c0_seq4	1019	(T)^10	1029	Mononucleotide	Reverse: complement of A
comp25_c0_seq1	689	(CTT)^4	701	Trinucleotide	Reverse: complement of AAG
comp260_c0_seq1	459	(CCG)^6	477	Trinucleotide	Forward
comp264_c0_seq1	349	(AGC)^4	361	Trinucleotide	Forward
comp270_c0_seq1	534	(CGTTT)^4	554	Pentanucleotide	Reverse: complement of AAACG
comp270_c0_seq2	444	(CGTTT)^4	464	Pentanucleotide	Reverse: complement of AAACG
comp273_c0_seq1	667	(C)^11	678	Mononucleotide	Forward
comp273_c1_seq1	1454	(GCT)^4	1466	Trinucleotide	Reverse: complement of AGC
comp273_c1_seq1	1385	(GCT)^5	1400	Trinucleotide	Reverse: complement of AGC
comp273_c1_seq1	470	(GCT)^5	485	Trinucleotide	Reverse: complement of AGC
comp281_c0_seq1	1062	(AT)^8	1078	Dinucleotide	Forward
comp281_c0_seq2	1025	(AT)^8	1041	Dinucleotide	Forward
comp281_c0_seq5	573	(AT)^8	589	Dinucleotide	Forward
comp287_c0_seq1	1646	(CTT)^5	1661	Trinucleotide	Reverse: complement of AAG
comp289_c0_seq1	750	(A)^15	765	Mononucleotide	Forward
comp291_c0_seq1	388	(GGT)^4	400	Trinucleotide	Reverse: complement of ACC
comp295_c0_seq1	218	(CGG)^4	230	Trinucleotide	Reverse: complement of CCG
comp296_c0_seq1	267	(A)^13	280	Mononucleotide	Forward
comp297_c0_seq1	1313	(T)^10	1323	Mononucleotide	Reverse: complement of A
comp297_c0_seq1	1339	(AT)^6	1351	Dinucleotide	Forward
comp301_c0_seq1	1252	(CTGCGT)^4	1276	Hexanucleotide	Reverse: complement of ACGCAG
comp302_c0_seq1	25	(A)^13	38	Mononucleotide	Forward
comp306_c0_seq1	881	(CCT)^4	893	Trinucleotide	Reverse: complement of AGG
comp310_c0_seq1	1174	(T)^12	1186	Mononucleotide	Reverse: complement of A
comp315_c0_seq1	2973	(T)^10	2983	Mononucleotide	Reverse: complement of A
comp315_c0_seq1	2627	(A)^10	2637	Mononucleotide	Forward
comp315_c0_seq1	347	(CCT)^4	359	Trinucleotide	Reverse: complement of AGG
comp316_c0_seq1	924	(CCG)^4	936	Trinucleotide	Forward
comp322_c0_seq1	164	(A)^10	174	Mononucleotide	Forward
comp322_c0_seq1	528	(ACC)^4	540	Trinucleotide	Forward
comp323_c1_seq9	87	(AT)^7	101	Dinucleotide	Forward
comp325_c0_seq1	36	(A)^14	50	Mononucleotide	Forward
comp328_c0_seq1	1515	(AGG)^5	1530	Trinucleotide	Forward
comp328_c0_seq1	1530	(AGC)^5	1545	Trinucleotide	Forward
comp328_c0_seq2	1484	(AGG)^5	1499	Trinucleotide	Forward
comp328_c0_seq2	1499	(AGC)^5	1514	Trinucleotide	Forward
comp331_c0_seq1	261	(AAT)^4	273	Trinucleotide	Forward
comp331_c0_seq1	281	(A)^10	291	Mononucleotide	Forward
comp333_c0_seq1	21	(AAT)^4	33	Trinucleotide	Forward
comp334_c0_seq1	595	(GCT)^4	607	Trinucleotide	Reverse: complement of AGC
comp337_c0_seq1	129	(ACC)^4	141	Trinucleotide	Forward
comp339_c0_seq1	1370	(AAC)^4	1382	Trinucleotide	Forward
comp339_c0_seq1	2852	(A)^11	2863	Mononucleotide	Forward
comp342_c0_seq1	1872	(CCT)^5	1887	Trinucleotide	Reverse: complement of AGG
comp342_c0_seq1	1158	(GTT)^4	1170	Trinucleotide	Reverse: complement of AAC
comp342_c0_seq1	1021	(CT)^6	1033	Dinucleotide	Reverse: complement of AG
comp355_c0_seq1	169	(AG)^7	183	Dinucleotide	Forward
comp355_c0_seq2	169	(AG)^7	183	Dinucleotide	Forward
comp359_c0_seq1	1573	(AAT)^4	1585	Trinucleotide	Forward
comp361_c0_seq1	86	(GGT)^5	101	Trinucleotide	Reverse: complement of ACC
comp361_c0_seq2	86	(GGT)^5	101	Trinucleotide	Reverse: complement of ACC
comp370_c0_seq1	992	(T)^17	1009	Mononucleotide	Reverse: complement of A
comp373_c0_seq1	1856	(T)^11	1867	Mononucleotide	Reverse: complement of A
comp373_c0_seq1	124	(A)^17	141	Mononucleotide	Forward
comp373_c0_seq2	124	(A)^17	141	Mononucleotide	Forward
comp37_c0_seq1	1007	(A)^13	1020	Mononucleotide	Forward
comp380_c1_seq1	376	(T)^15	391	Mononucleotide	Reverse: complement of A
comp380_c1_seq2	376	(T)^15	391	Mononucleotide	Reverse: complement of A
comp381_c0_seq1	299	(A)^11	310	Mononucleotide	Forward
comp389_c0_seq1	1480	(T)^10	1490	Mononucleotide	Reverse: complement of A
comp389_c0_seq1	1628	(AT)^8	1644	Dinucleotide	Forward
comp390_c0_seq1	236	(A)^10	246	Mononucleotide	Forward
comp395_c0_seq1	493	(ATC)^5	508	Trinucleotide	Forward
comp395_c0_seq1	521	(GCT)^4	533	Trinucleotide	Reverse: complement of AGC
comp397_c1_seq1	1119	(CCT)^4	1131	Trinucleotide	Reverse: complement of AGG
comp397_c1_seq1	964	(GCCTCT)^4	988	Hexanucleotide	Reverse: complement of AGAGGC
comp397_c1_seq2	1119	(CCT)^4	1131	Trinucleotide	Reverse: complement of AGG
comp397_c1_seq2	964	(GCCTCT)^4	988	Hexanucleotide	Reverse: complement of AGAGGC
comp397_c1_seq3	964	(GCCTCT)^4	988	Hexanucleotide	Reverse: complement of AGAGGC
comp397_c1_seq7	121	(T)^10	131	Mononucleotide	Reverse: complement of A
comp398_c0_seq1	1458	(T)^16	1474	Mononucleotide	Reverse: complement of A
comp400_c0_seq1	493	(AGG)^4	505	Trinucleotide	Forward
comp400_c0_seq2	493	(AGG)^4	505	Trinucleotide	Forward
comp405_c1_seq1	199	(T)^10	209	Mononucleotide	Reverse: complement of A
comp413_c0_seq1	985	(ACG)^6	1003	Trinucleotide	Forward
comp415_c0_seq1	351	(T)^12	363	Mononucleotide	Reverse: complement of A
comp427_c0_seq1	573	(AGC)^4	585	Trinucleotide	Forward
comp438_c0_seq1	568	(GGT)^5	583	Trinucleotide	Reverse: complement of ACC
comp438_c0_seq2	478	(GCT)^6	496	Trinucleotide	Reverse: complement of AGC
comp438_c0_seq5	478	(GCT)^6	496	Trinucleotide	Reverse: complement of AGC
comp441_c0_seq1	461	(ACC)^4	473	Trinucleotide	Forward
comp441_c0_seq2	297	(ACC)^4	309	Trinucleotide	Forward
comp441_c0_seq3	251	(ACC)^4	263	Trinucleotide	Forward
comp442_c0_seq1	307	(A)^15	322	Mononucleotide	Forward
comp442_c0_seq3	307	(A)^15	322	Mononucleotide	Forward
comp445_c1_seq1	1012	(T)^10	1022	Mononucleotide	Reverse: complement of A
comp451_c1_seq1	2236	(AAT)^4	2248	Trinucleotide	Forward
comp452_c0_seq1	659	(CTT)^5	674	Trinucleotide	Reverse: complement of AAG
comp452_c0_seq2	659	(CTT)^5	674	Trinucleotide	Reverse: complement of AAG
comp453_c0_seq1	176	(AGC)^4	188	Trinucleotide	Forward
comp463_c0_seq1	290	(CTT)^4	302	Trinucleotide	Reverse: complement of AAG
comp466_c0_seq1	162	(T)^10	172	Mononucleotide	Reverse: complement of A
comp46_c0_seq1	834	(T)^10	844	Mononucleotide	Reverse: complement of A
comp471_c0_seq2	58	(T)^12	70	Mononucleotide	Reverse: complement of A
comp473_c0_seq1	95	(A)^10	105	Mononucleotide	Forward
comp473_c0_seq1	865	(CTT)^4	877	Trinucleotide	Reverse: complement of AAG
comp473_c0_seq1	655	(CTT)^4	667	Trinucleotide	Reverse: complement of AAG
comp477_c0_seq1	1	(T)^19	20	Mononucleotide	Reverse: complement of A
comp483_c0_seq2	199	(A)^14	213	Mononucleotide	Forward
comp483_c0_seq3	147	(A)^11	158	Mononucleotide	Forward
comp483_c0_seq3	156	(AAT)^4	168	Trinucleotide	Forward
comp487_c0_seq1	328	(A)^10	338	Mononucleotide	Forward
comp488_c0_seq2	99	(T)^16	115	Mononucleotide	Reverse: complement of A
comp489_c0_seq1	353	(CCT)^4	365	Trinucleotide	Reverse: complement of AGG
comp489_c0_seq2	353	(CCT)^4	365	Trinucleotide	Reverse: complement of AGG
comp48_c0_seq1	4	(AGG)^5	19	Trinucleotide	Forward
comp48_c0_seq1	195	(AGG)^4	207	Trinucleotide	Forward
comp490_c0_seq1	636	(GCT)^4	648	Trinucleotide	Reverse: complement of AGC
comp494_c0_seq1	102	(A)^15	117	Mononucleotide	Forward
comp497_c0_seq1	814	(AGG)^4	826	Trinucleotide	Forward
comp497_c0_seq1	993	(AAG)^5	1008	Trinucleotide	Forward
comp497_c0_seq1	1041	(GCT)^4	1053	Trinucleotide	Reverse: complement of AGC
comp497_c0_seq2	706	(AGG)^4	718	Trinucleotide	Forward
comp497_c0_seq2	885	(AAG)^5	900	Trinucleotide	Forward
comp497_c0_seq2	933	(GCT)^4	945	Trinucleotide	Reverse: complement of AGC
comp497_c0_seq3	246	(AGG)^4	258	Trinucleotide	Forward
comp497_c0_seq3	425	(AAG)^5	440	Trinucleotide	Forward
comp497_c0_seq3	473	(GCT)^4	485	Trinucleotide	Reverse: complement of AGC
comp497_c0_seq4	15	(AAG)^5	30	Trinucleotide	Forward
comp497_c0_seq4	63	(GCT)^4	75	Trinucleotide	Reverse: complement of AGC
comp497_c0_seq5	814	(AGG)^4	826	Trinucleotide	Forward
comp497_c0_seq5	993	(AAG)^7	1014	Trinucleotide	Forward
comp497_c0_seq6	706	(AGG)^4	718	Trinucleotide	Forward
comp497_c0_seq6	885	(AAG)^7	906	Trinucleotide	Forward
comp497_c0_seq8	246	(AGG)^4	258	Trinucleotide	Forward
comp497_c0_seq8	425	(AAG)^7	446	Trinucleotide	Forward
comp497_c0_seq9	15	(AAG)^7	36	Trinucleotide	Forward
comp498_c0_seq1	23	(T)^11	34	Mononucleotide	Reverse: complement of A
comp499_c0_seq1	495	(A)^16	511	Mononucleotide	Forward
comp49_c0_seq1	1098	(CCT)^4	1110	Trinucleotide	Reverse: complement of AGG
comp4_c0_seq1	694	(CT)^6	706	Dinucleotide	Reverse: complement of AG
comp504_c0_seq1	2036	(T)^14	2050	Mononucleotide	Reverse: complement of A
comp504_c0_seq2	1958	(T)^14	1972	Mononucleotide	Reverse: complement of A
comp511_c0_seq1	104	(T)^10	114	Mononucleotide	Reverse: complement of A
comp514_c0_seq1	434	(CTT)^4	446	Trinucleotide	Reverse: complement of AAG
comp518_c0_seq1	565	(A)^10	575	Mononucleotide	Forward
comp522_c0_seq1	892	(ATC)^5	907	Trinucleotide	Forward
comp524_c0_seq1	2256	(T)^12	2268	Mononucleotide	Reverse: complement of A
comp525_c0_seq1	736	(ACC)^4	748	Trinucleotide	Forward
comp528_c0_seq1	112	(A)^10	122	Mononucleotide	Forward
comp529_c0_seq3	235	(T)^10	245	Mononucleotide	Reverse: complement of A
comp529_c0_seq4	229	(T)^10	239	Mononucleotide	Reverse: complement of A
comp529_c0_seq5	197	(T)^10	207	Mononucleotide	Reverse: complement of A
comp52_c0_seq1	250	(A)^11	261	Mononucleotide	Forward
comp52_c0_seq1	266	(A)^11	277	Mononucleotide	Forward
comp531_c0_seq1	123	(A)^12	135	Mononucleotide	Forward
comp531_c0_seq2	123	(A)^11	134	Mononucleotide	Forward
comp533_c1_seq1	866	(AT)^6	878	Dinucleotide	Forward
comp534_c0_seq1	702	(T)^10	712	Mononucleotide	Reverse: complement of A
comp534_c0_seq3	557	(T)^10	567	Mononucleotide	Reverse: complement of A
comp536_c0_seq1	71	(A)^17	88	Mononucleotide	Forward
comp538_c0_seq1	28	(A)^10	38	Mononucleotide	Forward
comp545_c0_seq1	1097	(AGC)^4	1109	Trinucleotide	Forward
comp547_c0_seq1	255	(A)^10	265	Mononucleotide	Forward
comp550_c0_seq1	2368	(AAT)^4	2380	Trinucleotide	Forward
comp550_c0_seq2	2314	(AAT)^4	2326	Trinucleotide	Forward
comp552_c0_seq1	1935	(AAT)^4	1947	Trinucleotide	Forward
comp557_c0_seq1	251	(A)^15	266	Mononucleotide	Forward
comp564_c0_seq1	207	(A)^11	218	Mononucleotide	Forward
comp566_c0_seq1	186	(ATC)^4	198	Trinucleotide	Forward
comp566_c0_seq1	257	(AAAC)^5	277	Tetranucleotide	Forward
comp577_c0_seq1	1016	(ACT)^4	1028	Trinucleotide	Forward
comp577_c0_seq2	1016	(ACT)^4	1028	Trinucleotide	Forward
comp577_c0_seq3	1016	(ACT)^4	1028	Trinucleotide	Forward
comp57_c0_seq1	242	(AGC)^5	257	Trinucleotide	Forward
comp57_c0_seq1	879	(A)^10	889	Mononucleotide	Forward
comp592_c0_seq1	183	(T)^12	195	Mononucleotide	Reverse: complement of A
comp592_c0_seq3	183	(T)^12	195	Mononucleotide	Reverse: complement of A
comp593_c0_seq1	828	(ATC)^4	840	Trinucleotide	Forward
comp599_c0_seq1	21	(A)^10	31	Mononucleotide	Forward
comp59_c0_seq1	864	(CCT)^5	879	Trinucleotide	Reverse: complement of AGG
comp59_c0_seq2	687	(CCT)^5	702	Trinucleotide	Reverse: complement of AGG
comp601_c0_seq1	298	(ATC)^5	313	Trinucleotide	Forward
comp606_c0_seq1	895	(AAT)^5	910	Trinucleotide	Forward
comp609_c0_seq1	2642	(AAG)^4	2654	Trinucleotide	Forward
comp609_c0_seq1	230	(GCCCT)^4	250	Pentanucleotide	Reverse: complement of AGGGC
comp60_c0_seq1	731	(CCT)^4	743	Trinucleotide	Reverse: complement of AGG
comp60_c0_seq5	716	(CGT)^4	728	Trinucleotide	Reverse: complement of ACG
comp615_c0_seq2	286	(ACG)^4	298	Trinucleotide	Forward
comp617_c1_seq1	51	(ATC)^4	63	Trinucleotide	Forward
comp617_c1_seq3	748	(CTT)^4	760	Trinucleotide	Reverse: complement of AAG
comp617_c1_seq3	51	(ATC)^4	63	Trinucleotide	Forward
comp619_c0_seq1	1361	(T)^11	1372	Mononucleotide	Reverse: complement of A
comp619_c0_seq2	1346	(T)^11	1357	Mononucleotide	Reverse: complement of A
comp619_c0_seq4	1197	(T)^11	1208	Mononucleotide	Reverse: complement of A
comp619_c0_seq5	1182	(T)^11	1193	Mononucleotide	Reverse: complement of A
comp619_c0_seq7	785	(T)^11	796	Mononucleotide	Reverse: complement of A
comp619_c0_seq8	770	(T)^11	781	Mononucleotide	Reverse: complement of A
comp619_c0_seq12	117	(T)^10	127	Mononucleotide	Reverse: complement of A
comp620_c0_seq1	272	(AGGC)^4	288	Tetranucleotide	Forward
comp620_c0_seq1	1985	(GCT)^4	1997	Trinucleotide	Reverse: complement of AGC
comp625_c0_seq1	1453	(AGG)^5	1468	Trinucleotide	Forward
comp625_c0_seq1	2095	(AGG)^4	2107	Trinucleotide	Forward
comp626_c0_seq3	36	(A)^12	48	Mononucleotide	Forward
comp626_c0_seq3	47	(AG)^7	61	Dinucleotide	Forward
comp626_c0_seq3	164	(T)^10	174	Mononucleotide	Reverse: complement of A
comp633_c0_seq1	651	(AAT)^4	663	Trinucleotide	Forward
comp635_c0_seq1	623	(CTT)^4	635	Trinucleotide	Reverse: complement of AAG
comp635_c0_seq2	590	(CTT)^4	602	Trinucleotide	Reverse: complement of AAG
comp635_c0_seq3	623	(CTT)^4	635	Trinucleotide	Reverse: complement of AAG
comp635_c0_seq4	623	(CTT)^4	635	Trinucleotide	Reverse: complement of AAG
comp635_c0_seq5	590	(CTT)^4	602	Trinucleotide	Reverse: complement of AAG
comp635_c0_seq6	590	(CTT)^4	602	Trinucleotide	Reverse: complement of AAG
comp636_c0_seq1	216	(AAG)^4	228	Trinucleotide	Forward
comp639_c0_seq1	2333	(T)^11	2344	Mononucleotide	Reverse: complement of A
comp639_c0_seq1	321	(CGG)^4	333	Trinucleotide	Reverse: complement of CCG
comp649_c0_seq3	3759	(CTT)^5	3774	Trinucleotide	Reverse: complement of AAG
comp649_c0_seq4	3747	(CTT)^5	3762	Trinucleotide	Reverse: complement of AAG
comp649_c0_seq5	2214	(CTT)^5	2229	Trinucleotide	Reverse: complement of AAG
comp649_c0_seq6	2202	(CTT)^5	2217	Trinucleotide	Reverse: complement of AAG
comp64_c0_seq1	119	(AGC)^4	131	Trinucleotide	Forward
comp655_c0_seq1	1	(T)^11	12	Mononucleotide	Reverse: complement of A
comp658_c1_seq2	10	(A)^10	20	Mononucleotide	Forward
comp658_c1_seq2	95	(AAC)^5	110	Trinucleotide	Forward
comp658_c1_seq3	79	(AAC)^5	94	Trinucleotide	Forward
comp658_c1_seq3	12	(GTT)^4	24	Trinucleotide	Reverse: complement of AAC
comp65_c0_seq1	865	(T)^10	875	Mononucleotide	Reverse: complement of A
comp660_c0_seq1	1823	(T)^11	1834	Mononucleotide	Reverse: complement of A
comp660_c0_seq3	1445	(T)^11	1456	Mononucleotide	Reverse: complement of A
comp660_c0_seq3	277	(A)^11	288	Mononucleotide	Forward
comp660_c0_seq4	277	(A)^11	288	Mononucleotide	Forward
comp662_c0_seq1	301	(A)^10	311	Mononucleotide	Forward
comp668_c0_seq1	1219	(AT)^6	1231	Dinucleotide	Forward
comp669_c0_seq1	39	(AAT)^4	51	Trinucleotide	Forward
comp671_c0_seq1	316	(GCT)^7	337	Trinucleotide	Reverse: complement of AGC
comp671_c0_seq1	186	(GCT)^5	201	Trinucleotide	Reverse: complement of AGC
comp671_c0_seq1	1190	(A)^18	1208	Mononucleotide	Forward
comp679_c0_seq1	344	(A)^10	354	Mononucleotide	Forward
comp680_c0_seq1	1299	(ATT)^4	1311	Trinucleotide	Reverse: complement of AAT
comp682_c0_seq1	1973	(AAG)^4	1985	Trinucleotide	Forward
comp685_c0_seq1	80	(T)^11	91	Mononucleotide	Reverse: complement of A
comp685_c0_seq2	80	(T)^11	91	Mononucleotide	Reverse: complement of A
comp691_c0_seq1	71	(T)^13	84	Mononucleotide	Reverse: complement of A
comp693_c0_seq1	2364	(GCT)^4	2376	Trinucleotide	Reverse: complement of AGC
comp693_c0_seq1	2341	(ATT)^4	2353	Trinucleotide	Reverse: complement of AAT
comp693_c0_seq1	924	(GCT)^4	936	Trinucleotide	Reverse: complement of AGC
comp693_c0_seq1	2490	(AT)^6	2502	Dinucleotide	Forward
comp693_c0_seq2	927	(GCT)^4	939	Trinucleotide	Reverse: complement of AGC
comp693_c0_seq2	2519	(A)^12	2531	Mononucleotide	Forward
comp693_c0_seq3	2200	(GCT)^4	2212	Trinucleotide	Reverse: complement of AGC
comp693_c0_seq3	2177	(ATT)^4	2189	Trinucleotide	Reverse: complement of AAT
comp693_c0_seq3	760	(GCT)^4	772	Trinucleotide	Reverse: complement of AGC
comp693_c0_seq3	2326	(AT)^6	2338	Dinucleotide	Forward
comp693_c0_seq4	763	(GCT)^4	775	Trinucleotide	Reverse: complement of AGC
comp693_c0_seq4	2355	(A)^12	2367	Mononucleotide	Forward
comp694_c0_seq1	164	(AGC)^4	176	Trinucleotide	Forward
comp694_c0_seq1	551	(AGC)^5	566	Trinucleotide	Forward
comp694_c0_seq2	164	(AGC)^4	176	Trinucleotide	Forward
comp694_c0_seq2	539	(AGC)^5	554	Trinucleotide	Forward
comp695_c0_seq1	1644	(CCG)^4	1656	Trinucleotide	Forward
comp699_c0_seq1	359	(GCT)^4	371	Trinucleotide	Reverse: complement of AGC
comp699_c0_seq1	791	(AAAT)^4	807	Tetranucleotide	Forward
comp702_c0_seq1	1040	(CCT)^6	1058	Trinucleotide	Reverse: complement of AGG
comp702_c0_seq1	1077	(AAG)^4	1089	Trinucleotide	Forward
comp705_c0_seq1	1042	(ATC)^4	1054	Trinucleotide	Forward
comp706_c0_seq1	498	(AAG)^4	510	Trinucleotide	Forward
comp70_c0_seq1	944	(CCTCT)^5	969	Pentanucleotide	Reverse: complement of AGAGG
comp70_c0_seq2	944	(CCTCT)^5	969	Pentanucleotide	Reverse: complement of AGAGG
comp714_c0_seq1	2550	(GCT)^4	2562	Trinucleotide	Reverse: complement of AGC
comp719_c0_seq1	1	(T)^23	24	Mononucleotide	Reverse: complement of A
comp721_c0_seq1	265	(AGC)^4	277	Trinucleotide	Forward
comp724_c0_seq3	51	(T)^10	61	Mononucleotide	Reverse: complement of A
comp724_c0_seq4	51	(T)^10	61	Mononucleotide	Reverse: complement of A
comp725_c0_seq1	9	(T)^14	23	Mononucleotide	Reverse: complement of A
comp726_c0_seq1	2063	(GCT)^4	2075	Trinucleotide	Reverse: complement of AGC
comp727_c0_seq1	419	(AGC)^4	431	Trinucleotide	Forward
comp727_c0_seq1	431	(AGG)^4	443	Trinucleotide	Forward
comp729_c0_seq1	248	(A)^11	259	Mononucleotide	Forward
comp729_c0_seq1	759	(AGC)^4	771	Trinucleotide	Forward
comp730_c0_seq1	324	(CCT)^4	336	Trinucleotide	Reverse: complement of AGG
comp730_c0_seq1	186	(CCT)^6	204	Trinucleotide	Reverse: complement of AGG
comp750_c0_seq1	3142	(T)^11	3153	Mononucleotide	Reverse: complement of A
comp750_c0_seq2	2258	(AGAGGC)^5	2288	Hexanucleotide	Forward
comp750_c0_seq3	1223	(T)^11	1234	Mononucleotide	Reverse: complement of A
comp750_c0_seq4	339	(AGAGGC)^6	375	Hexanucleotide	Forward
comp750_c1_seq1	114	(AAG)^6	132	Trinucleotide	Forward
comp750_c1_seq2	114	(AAG)^6	132	Trinucleotide	Forward
comp753_c1_seq3	297	(GCT)^4	309	Trinucleotide	Reverse: complement of AGC
comp753_c1_seq3	279	(ATT)^5	294	Trinucleotide	Reverse: complement of AAT
comp753_c1_seq4	279	(ATT)^5	294	Trinucleotide	Reverse: complement of AAT
comp759_c0_seq1	393	(C)^10	403	Mononucleotide	Forward
comp760_c0_seq1	2467	(AGC)^4	2479	Trinucleotide	Forward
comp764_c1_seq1	71	(T)^12	83	Mononucleotide	Reverse: complement of A
comp765_c0_seq1	4417	(AGC)^5	4432	Trinucleotide	Forward
comp765_c0_seq2	434	(AGC)^4	446	Trinucleotide	Forward
comp765_c0_seq2	2149	(AGC)^5	2164	Trinucleotide	Forward
comp76_c0_seq1	1076	(CCG)^5	1091	Trinucleotide	Forward
comp773_c0_seq1	1157	(AAG)^4	1169	Trinucleotide	Forward
comp77_c0_seq1	211	(A)^10	221	Mononucleotide	Forward
comp787_c0_seq1	1413	(CCG)^4	1425	Trinucleotide	Forward
comp798_c0_seq1	202	(AGC)^5	217	Trinucleotide	Forward
comp7_c0_seq1	34	(ATT)^4	46	Trinucleotide	Reverse: complement of AAT
comp7_c0_seq2	34	(ATT)^4	46	Trinucleotide	Reverse: complement of AAT
comp7_c0_seq3	34	(ATT)^4	46	Trinucleotide	Reverse: complement of AAT
comp7_c0_seq4	34	(ATT)^4	46	Trinucleotide	Reverse: complement of AAT
comp7_c0_seq5	34	(ATT)^4	46	Trinucleotide	Reverse: complement of AAT
comp7_c0_seq6	34	(ATT)^4	46	Trinucleotide	Reverse: complement of AAT
comp7_c1_seq1	18	(AGG)^4	30	Trinucleotide	Forward
comp800_c0_seq1	1489	(T)^14	1503	Mononucleotide	Reverse: complement of A
comp804_c0_seq1	1429	(A)^11	1440	Mononucleotide	Forward
comp805_c0_seq1	599	(CTT)^5	614	Trinucleotide	Reverse: complement of AAG
comp805_c0_seq2	566	(CTT)^5	581	Trinucleotide	Reverse: complement of AAG
comp805_c0_seq3	533	(CTT)^5	548	Trinucleotide	Reverse: complement of AAG
comp806_c0_seq1	520	(ACGGCC)^4	544	Hexanucleotide	Forward
comp807_c0_seq1	497	(T)^13	510	Mononucleotide	Reverse: complement of A
comp80_c0_seq1	1227	(GAT)^4	1239	Trinucleotide	Reverse: complement of ATC
comp80_c0_seq2	1173	(GAT)^4	1185	Trinucleotide	Reverse: complement of ATC
comp811_c0_seq1	955	(AAACTC)^4	979	Hexanucleotide	Forward
comp814_c0_seq1	301	(T)^11	312	Mononucleotide	Reverse: complement of A
comp814_c0_seq2	301	(T)^11	312	Mononucleotide	Reverse: complement of A
comp820_c0_seq1	141	(AT)^6	153	Dinucleotide	Forward
comp823_c0_seq1	283	(AT)^9	301	Dinucleotide	Forward
comp823_c0_seq3	1	(AT)^6	13	Dinucleotide	Forward
comp823_c0_seq3	13	(GT)^6	25	Dinucleotide	Reverse: complement of AC
comp824_c0_seq1	656	(ACC)^4	668	Trinucleotide	Forward
comp824_c0_seq1	244	(T)^10	254	Mononucleotide	Reverse: complement of A
comp829_c0_seq1	73	(AT)^9	91	Dinucleotide	Forward
comp829_c0_seq3	73	(AT)^9	91	Dinucleotide	Forward
comp82_c0_seq1	493	(CTT)^4	505	Trinucleotide	Reverse: complement of AAG
comp831_c1_seq6	15	(A)^10	25	Mononucleotide	Forward
comp831_c1_seq10	15	(A)^10	25	Mononucleotide	Forward
comp835_c0_seq1	1	(T)^22	23	Mononucleotide	Reverse: complement of A
comp845_c1_seq1	200	(AGC)^4	212	Trinucleotide	Forward
comp845_c1_seq1	1022	(CGG)^9	1049	Trinucleotide	Reverse: complement of CCG
comp846_c0_seq1	455	(AAAT)^4	471	Tetranucleotide	Forward
comp847_c0_seq1	338	(A)^12	350	Mononucleotide	Forward
comp848_c0_seq1	1497	(T)^10	1507	Mononucleotide	Reverse: complement of A
comp849_c0_seq1	1718	(CTT)^4	1730	Trinucleotide	Reverse: complement of AAG
comp849_c0_seq2	1656	(CTT)^4	1668	Trinucleotide	Reverse: complement of AAG
comp863_c0_seq1	25	(AT)^9	43	Dinucleotide	Forward
comp874_c0_seq1	2617	(A)^10	2627	Mononucleotide	Forward
comp874_c0_seq2	2472	(A)^10	2482	Mononucleotide	Forward
comp874_c0_seq3	2369	(A)^10	2379	Mononucleotide	Forward
comp874_c0_seq4	2224	(A)^10	2234	Mononucleotide	Forward
comp874_c0_seq5	1419	(A)^10	1429	Mononucleotide	Forward
comp874_c0_seq7	1171	(A)^10	1181	Mononucleotide	Forward
comp874_c0_seq8	920	(A)^10	930	Mononucleotide	Forward
comp874_c0_seq10	672	(A)^10	682	Mononucleotide	Forward
comp876_c0_seq1	110	(A)^11	121	Mononucleotide	Forward
comp877_c0_seq1	2129	(T)^10	2139	Mononucleotide	Reverse: complement of A
comp877_c0_seq1	49	(A)^10	59	Mononucleotide	Forward
comp883_c0_seq1	106	(A)^14	120	Mononucleotide	Forward
comp894_c0_seq1	4	(T)^11	15	Mononucleotide	Reverse: complement of A
comp896_c0_seq1	1241	(CTT)^4	1253	Trinucleotide	Reverse: complement of AAG
comp896_c0_seq2	1118	(CTT)^4	1130	Trinucleotide	Reverse: complement of AAG
comp901_c0_seq1	552	(AT)^6	564	Dinucleotide	Forward
comp904_c0_seq1	252	(AAG)^5	267	Trinucleotide	Forward
comp914_c0_seq1	1	(A)^21	22	Mononucleotide	Forward
comp914_c0_seq1	136	(CGT)^5	151	Trinucleotide	Reverse: complement of ACG
comp916_c0_seq1	368	(CCG)^4	380	Trinucleotide	Forward
comp91_c0_seq2	416	(CGG)^5	431	Trinucleotide	Reverse: complement of CCG
comp920_c1_seq1	477	(A)^10	487	Mononucleotide	Forward
comp920_c1_seq2	15	(A)^11	26	Mononucleotide	Forward
comp920_c1_seq4	15	(A)^11	26	Mononucleotide	Forward
comp925_c0_seq1	271	(A)^12	283	Mononucleotide	Forward
comp926_c0_seq1	672	(GGT)^4	684	Trinucleotide	Reverse: complement of ACC
comp926_c0_seq2	672	(GGT)^4	684	Trinucleotide	Reverse: complement of ACC
comp926_c0_seq3	452	(GGT)^8	476	Trinucleotide	Reverse: complement of ACC
comp926_c0_seq4	452	(GGT)^8	476	Trinucleotide	Reverse: complement of ACC
comp926_c0_seq5	452	(GGT)^8	476	Trinucleotide	Reverse: complement of ACC
comp926_c0_seq6	68	(GGT)^8	92	Trinucleotide	Reverse: complement of ACC
comp928_c0_seq1	790	(ACG)^4	802	Trinucleotide	Forward
comp933_c0_seq1	1104	(AAG)^5	1119	Trinucleotide	Forward
comp937_c0_seq1	31	(A)^10	41	Mononucleotide	Forward
comp937_c0_seq1	450	(GGT)^4	462	Trinucleotide	Reverse: complement of ACC
comp937_c0_seq2	31	(A)^10	41	Mononucleotide	Forward
comp937_c0_seq2	450	(GGT)^4	462	Trinucleotide	Reverse: complement of ACC
comp937_c0_seq3	31	(A)^10	41	Mononucleotide	Forward
comp937_c0_seq3	450	(GGT)^4	462	Trinucleotide	Reverse: complement of ACC
comp939_c0_seq1	239	(A)^11	250	Mononucleotide	Forward
comp941_c0_seq1	255	(A)^10	265	Mononucleotide	Forward
comp942_c0_seq1	63	(AAT)^4	75	Trinucleotide	Forward
comp943_c0_seq1	1568	(AAT)^4	1580	Trinucleotide	Forward
comp943_c0_seq2	1122	(AAT)^4	1134	Trinucleotide	Forward
comp946_c0_seq3	96	(A)^10	106	Mononucleotide	Forward
comp948_c0_seq1	305	(A)^10	315	Mononucleotide	Forward
comp951_c0_seq1	1656	(ATC)^4	1668	Trinucleotide	Forward
comp954_c0_seq1	526	(ATC)^4	538	Trinucleotide	Forward
comp959_c0_seq1	1357	(CT)^10	1377	Dinucleotide	Reverse: complement of AG
comp959_c1_seq1	811	(CCT)^6	829	Trinucleotide	Reverse: complement of AGG
comp960_c0_seq1	1481	(GCT)^7	1502	Trinucleotide	Reverse: complement of AGC
comp962_c0_seq1	1644	(GAT)^4	1656	Trinucleotide	Reverse: complement of ATC
comp962_c0_seq1	1239	(GAT)^4	1251	Trinucleotide	Reverse: complement of ATC
comp962_c0_seq1	1057	(AGG)^4	1069	Trinucleotide	Forward
comp966_c0_seq1	31	(T)^10	41	Mononucleotide	Reverse: complement of A
comp967_c0_seq1	288	(ATC)^4	300	Trinucleotide	Forward
comp967_c0_seq1	307	(AAG)^4	319	Trinucleotide	Forward
comp96_c0_seq1	748	(A)^14	762	Mononucleotide	Forward
comp96_c0_seq2	717	(A)^14	731	Mononucleotide	Forward
comp972_c0_seq1	590	(ATC)^4	602	Trinucleotide	Forward
comp972_c0_seq1	326	(T)^13	339	Mononucleotide	Reverse: complement of A
comp974_c0_seq1	1252	(GTT)^4	1264	Trinucleotide	Reverse: complement of AAC
comp977_c0_seq1	628	(AGG)^5	643	Trinucleotide	Forward
comp978_c0_seq1	997	(ATT)^4	1009	Trinucleotide	Reverse: complement of AAT
comp982_c0_seq1	4150	(A)^23	4173	Mononucleotide	Forward
comp982_c0_seq2	4126	(A)^23	4149	Mononucleotide	Forward
comp990_c0_seq2	6	(A)^18	24	Mononucleotide	Forward
comp996_c0_seq1	1347	(T)^10	1357	Mononucleotide	Reverse: complement of A
comp998_c0_seq1	678	(GAT)^4	690	Trinucleotide	Reverse: complement of ATC
comp2012_c0_seq1	735	(AGC)^4	747	Trinucleotide	Forward
comp2012_c0_seq1	2035	(AGC)^5	2050	Trinucleotide	Forward
comp2013_c0_seq1	65	(AT)^6	77	Dinucleotide	Forward
comp2013_c0_seq1	894	(AGC)^4	906	Trinucleotide	Forward
comp2015_c0_seq1	130	(A)^10	140	Mononucleotide	Forward
comp2016_c0_seq1	174	(A)^10	184	Mononucleotide	Forward
comp2028_c0_seq1	1906	(GCT)^4	1918	Trinucleotide	Reverse: complement of AGC
comp2028_c0_seq1	1502	(GCT)^5	1517	Trinucleotide	Reverse: complement of AGC
comp2028_c0_seq1	1662	(CCG)^4	1674	Trinucleotide	Forward
comp2028_c0_seq1	1723	(AT)^8	1739	Dinucleotide	Forward
comp2028_c0_seq2	1894	(GCT)^4	1906	Trinucleotide	Reverse: complement of AGC
comp2028_c0_seq2	1490	(GCT)^5	1505	Trinucleotide	Reverse: complement of AGC
comp2028_c0_seq2	1650	(CCG)^4	1662	Trinucleotide	Forward
comp2028_c0_seq2	1711	(AT)^8	1727	Dinucleotide	Forward
comp2028_c0_seq3	1866	(GCT)^4	1878	Trinucleotide	Reverse: complement of AGC
comp2028_c0_seq3	1462	(GCT)^5	1477	Trinucleotide	Reverse: complement of AGC
comp2028_c0_seq3	1622	(CCG)^4	1634	Trinucleotide	Forward
comp2028_c0_seq3	1683	(AT)^8	1699	Dinucleotide	Forward
comp2028_c0_seq4	1854	(GCT)^4	1866	Trinucleotide	Reverse: complement of AGC
comp2028_c0_seq4	1450	(GCT)^5	1465	Trinucleotide	Reverse: complement of AGC
comp2028_c0_seq4	1610	(CCG)^4	1622	Trinucleotide	Forward
comp2028_c0_seq4	1671	(AT)^8	1687	Dinucleotide	Forward
comp2031_c0_seq1	269	(CTT)^4	281	Trinucleotide	Reverse: complement of AAG
comp2032_c0_seq1	12	(GCT)^8	36	Trinucleotide	Reverse: complement of AGC
comp2033_c0_seq1	698	(GAT)^4	710	Trinucleotide	Reverse: complement of ATC
comp2033_c0_seq2	698	(GAT)^4	710	Trinucleotide	Reverse: complement of ATC
comp2035_c0_seq1	157	(AAG)^6	175	Trinucleotide	Forward
comp2035_c0_seq2	157	(AAG)^6	175	Trinucleotide	Forward
comp2037_c0_seq1	497	(CCG)^4	509	Trinucleotide	Forward
comp2039_c0_seq1	299	(AGG)^4	311	Trinucleotide	Forward
comp2044_c0_seq1	240	(GT)^6	252	Dinucleotide	Reverse: complement of AC
comp2044_c0_seq3	240	(GT)^6	252	Dinucleotide	Reverse: complement of AC
comp2053_c0_seq1	682	(AAG)^4	694	Trinucleotide	Forward
comp2053_c0_seq1	16	(ATCT)^4	32	Tetranucleotide	Reverse: complement of AGAT
comp2058_c0_seq1	127	(AT)^8	143	Dinucleotide	Forward
comp2058_c0_seq2	127	(AT)^8	143	Dinucleotide	Forward
comp2060_c0_seq1	1673	(CCT)^5	1688	Trinucleotide	Reverse: complement of AGG
comp2060_c0_seq1	1748	(A)^16	1764	Mononucleotide	Forward
comp2061_c0_seq1	606	(GCT)^5	621	Trinucleotide	Reverse: complement of AGC
comp2064_c0_seq1	799	(T)^16	815	Mononucleotide	Reverse: complement of A
comp2064_c0_seq1	449	(AAT)^6	467	Trinucleotide	Forward
comp2064_c0_seq1	249	(CGG)^4	261	Trinucleotide	Reverse: complement of CCG
comp2066_c0_seq5	2	(AT)^11	24	Dinucleotide	Forward
comp2066_c0_seq16	2	(AT)^11	24	Dinucleotide	Forward
comp2066_c0_seq17	2	(AT)^11	24	Dinucleotide	Forward
comp2081_c0_seq1	258	(A)^10	268	Mononucleotide	Forward
comp2081_c0_seq2	258	(A)^10	268	Mononucleotide	Forward
comp2086_c0_seq1	1847	(AG)^6	1859	Dinucleotide	Forward
comp2086_c0_seq2	1847	(AG)^6	1859	Dinucleotide	Forward
comp2091_c0_seq1	64	(AAAGG)^4	84	Pentanucleotide	Forward
comp2097_c0_seq1	585	(AT)^8	601	Dinucleotide	Forward
comp2101_c0_seq1	1093	(GCT)^4	1105	Trinucleotide	Reverse: complement of AGC
comp2102_c0_seq4	1	(T)^16	17	Mononucleotide	Reverse: complement of A
comp2105_c0_seq5	450	(A)^10	460	Mononucleotide	Forward
comp2105_c0_seq5	492	(A)^10	502	Mononucleotide	Forward
comp2105_c0_seq7	314	(A)^10	324	Mononucleotide	Forward
comp2105_c0_seq7	356	(A)^10	366	Mononucleotide	Forward
comp2107_c0_seq2	1107	(AGG)^5	1122	Trinucleotide	Forward
comp2107_c0_seq3	880	(AGG)^5	895	Trinucleotide	Forward
comp2110_c0_seq1	799	(AAC)^4	811	Trinucleotide	Forward
comp2110_c0_seq1	1253	(AGC)^5	1268	Trinucleotide	Forward
comp2110_c0_seq1	1757	(A)^18	1775	Mononucleotide	Forward
comp2120_c0_seq1	1129	(GTT)^4	1141	Trinucleotide	Reverse: complement of AAC
comp2120_c0_seq1	786	(GCT)^4	798	Trinucleotide	Reverse: complement of AGC
comp2134_c0_seq1	1413	(AT)^7	1427	Dinucleotide	Forward
comp2137_c0_seq1	812	(AAG)^4	824	Trinucleotide	Forward
comp2145_c0_seq1	1121	(C)^10	1131	Mononucleotide	Forward
comp2149_c0_seq1	189	(AGG)^4	201	Trinucleotide	Forward
comp2149_c0_seq1	294	(AAGG)^5	314	Tetranucleotide	Forward
comp2149_c0_seq3	189	(AGG)^4	201	Trinucleotide	Forward
comp2149_c0_seq3	294	(AAGG)^5	314	Tetranucleotide	Forward
comp2150_c0_seq1	196	(T)^14	210	Mononucleotide	Reverse: complement of A
comp2158_c0_seq1	1597	(GGT)^4	1609	Trinucleotide	Reverse: complement of ACC
comp2158_c0_seq1	1050	(GTT)^4	1062	Trinucleotide	Reverse: complement of AAC
comp2158_c0_seq1	86	(T)^12	98	Mononucleotide	Reverse: complement of A
comp2161_c0_seq1	955	(T)^10	965	Mononucleotide	Reverse: complement of A
comp2161_c0_seq1	714	(AAG)^4	726	Trinucleotide	Forward
comp2165_c0_seq1	202	(AAC)^6	220	Trinucleotide	Forward
comp2168_c0_seq1	1118	(A)^23	1141	Mononucleotide	Forward
comp2171_c0_seq1	2335	(T)^12	2347	Mononucleotide	Reverse: complement of A
comp2174_c0_seq1	325	(AAG)^5	340	Trinucleotide	Forward
comp2174_c0_seq1	487	(AAG)^6	505	Trinucleotide	Forward
comp2174_c0_seq1	522	(GCT)^5	537	Trinucleotide	Reverse: complement of AGC
comp2174_c0_seq1	1094	(AGC)^5	1109	Trinucleotide	Forward
comp2188_c0_seq1	2590	(CTT)^4	2602	Trinucleotide	Reverse: complement of AAG
comp2191_c0_seq1	544	(ATC)^4	556	Trinucleotide	Forward
comp2191_c0_seq1	609	(CTT)^4	621	Trinucleotide	Reverse: complement of AAG
comp2191_c0_seq2	399	(ATC)^4	411	Trinucleotide	Forward
comp2191_c0_seq2	464	(CTT)^4	476	Trinucleotide	Reverse: complement of AAG
comp2199_c0_seq1	35	(AT)^6	47	Dinucleotide	Forward
comp2213_c0_seq1	296	(T)^10	306	Mononucleotide	Reverse: complement of A
comp2215_c0_seq1	1534	(A)^22	1556	Mononucleotide	Forward
comp2217_c0_seq1	1096	(CTT)^5	1111	Trinucleotide	Reverse: complement of AAG
comp2223_c0_seq1	536	(GGT)^5	551	Trinucleotide	Reverse: complement of ACC
comp2223_c0_seq1	380	(GGT)^4	392	Trinucleotide	Reverse: complement of ACC
comp2223_c0_seq2	536	(GGT)^5	551	Trinucleotide	Reverse: complement of ACC
comp2223_c0_seq2	380	(GGT)^4	392	Trinucleotide	Reverse: complement of ACC
comp2224_c0_seq1	213	(AGC)^4	225	Trinucleotide	Forward
comp2232_c0_seq5	722	(T)^10	732	Mononucleotide	Reverse: complement of A
comp2242_c0_seq1	2461	(GGT)^4	2473	Trinucleotide	Reverse: complement of ACC
comp2245_c0_seq1	323	(CTT)^5	338	Trinucleotide	Reverse: complement of AAG
comp2246_c0_seq1	1012	(AT)^6	1024	Dinucleotide	Forward
comp2248_c0_seq1	1603	(T)^12	1615	Mononucleotide	Reverse: complement of A
comp2249_c0_seq1	155	(AGC)^4	167	Trinucleotide	Forward
comp2255_c0_seq1	1321	(GGT)^4	1333	Trinucleotide	Reverse: complement of ACC
comp2264_c0_seq1	497	(CTT)^4	509	Trinucleotide	Reverse: complement of AAG
comp2268_c0_seq1	1588	(A)^10	1598	Mononucleotide	Forward
comp2268_c0_seq1	1602	(A)^10	1612	Mononucleotide	Forward
comp2279_c0_seq1	333	(AGG)^5	348	Trinucleotide	Forward
comp2279_c0_seq1	356	(AGC)^6	374	Trinucleotide	Forward
comp2279_c0_seq2	223	(AGG)^5	238	Trinucleotide	Forward
comp2279_c0_seq2	246	(AGC)^6	264	Trinucleotide	Forward
comp2282_c0_seq1	744	(A)^11	755	Mononucleotide	Forward
comp2283_c0_seq1	90	(T)^10	100	Mononucleotide	Reverse: complement of A
comp2287_c0_seq1	1545	(CTT)^4	1557	Trinucleotide	Reverse: complement of AAG
comp2287_c0_seq1	1363	(GTT)^4	1375	Trinucleotide	Reverse: complement of AAC
comp2288_c0_seq1	1652	(T)^22	1674	Mononucleotide	Reverse: complement of A
comp2288_c0_seq1	427	(A)^12	439	Mononucleotide	Forward
comp2303_c0_seq1	1987	(GTT)^5	2002	Trinucleotide	Reverse: complement of AAC
comp2304_c0_seq1	417	(T)^10	427	Mononucleotide	Reverse: complement of A
comp2319_c0_seq2	537	(T)^12	549	Mononucleotide	Reverse: complement of A
comp2320_c0_seq5	121	(AAG)^4	133	Trinucleotide	Forward
comp2322_c0_seq3	1320	(GAT)^4	1332	Trinucleotide	Reverse: complement of ATC
comp2322_c0_seq4	1320	(GAT)^4	1332	Trinucleotide	Reverse: complement of ATC
comp2329_c0_seq1	788	(A)^10	798	Mononucleotide	Forward
comp2335_c0_seq1	64	(AT)^9	82	Dinucleotide	Forward
comp2344_c0_seq1	146	(A)^13	159	Mononucleotide	Forward
comp2345_c0_seq1	1508	(AAT)^5	1523	Trinucleotide	Forward
comp2349_c0_seq1	814	(AT)^6	826	Dinucleotide	Forward
comp2364_c0_seq1	1391	(ACC)^6	1409	Trinucleotide	Forward
comp2369_c0_seq1	444	(ATT)^4	456	Trinucleotide	Reverse: complement of AAT
comp2370_c0_seq1	2278	(T)^11	2289	Mononucleotide	Reverse: complement of A
comp2379_c0_seq1	2315	(CTT)^4	2327	Trinucleotide	Reverse: complement of AAG
comp2380_c0_seq1	965	(T)^21	986	Mononucleotide	Reverse: complement of A
comp2382_c0_seq1	2300	(GAT)^5	2315	Trinucleotide	Reverse: complement of ATC
comp2382_c0_seq2	2300	(GAT)^5	2315	Trinucleotide	Reverse: complement of ATC
comp2390_c0_seq1	3	(AGCAGG)^4	27	Hexanucleotide	Forward
comp2403_c0_seq1	242	(A)^12	254	Mononucleotide	Forward
comp2404_c0_seq1	751	(GCT)^4	763	Trinucleotide	Reverse: complement of AGC
comp2407_c0_seq1	1314	(CTT)^4	1326	Trinucleotide	Reverse: complement of AAG
comp2414_c0_seq9	305	(GCGGAT)^4	329	Hexanucleotide	Reverse: complement of ATCCGC
comp2417_c0_seq1	2371	(GCT)^5	2386	Trinucleotide	Reverse: complement of AGC
comp2420_c0_seq1	1142	(GCCTCT)^4	1166	Hexanucleotide	Reverse: complement of AGAGGC
comp2421_c1_seq1	1	(AAT)^9	28	Trinucleotide	Forward
comp2421_c1_seq1	935	(ATT)^5	950	Trinucleotide	Reverse: complement of AAT
comp2423_c0_seq1	145	(A)^12	157	Mononucleotide	Forward
comp2423_c0_seq1	2003	(GAT)^5	2018	Trinucleotide	Reverse: complement of ATC
comp2423_c0_seq1	1683	(AATC)^4	1699	Tetranucleotide	Forward
comp2433_c0_seq1	107	(CGG)^7	128	Trinucleotide	Reverse: complement of CCG
comp2438_c0_seq2	500	(CTT)^4	512	Trinucleotide	Reverse: complement of AAG
comp2442_c0_seq1	919	(AGC)^4	931	Trinucleotide	Forward
comp2446_c1_seq1	3035	(AAG)^6	3053	Trinucleotide	Forward
comp2450_c0_seq1	354	(AAC)^4	366	Trinucleotide	Forward
comp2450_c0_seq2	369	(ACC)^5	384	Trinucleotide	Forward
comp2450_c0_seq4	322	(ACC)^5	337	Trinucleotide	Forward
comp2455_c0_seq1	29	(T)^12	41	Mononucleotide	Reverse: complement of A
comp2455_c0_seq2	29	(T)^12	41	Mononucleotide	Reverse: complement of A
comp2463_c0_seq1	172	(CTT)^4	184	Trinucleotide	Reverse: complement of AAG
comp2464_c0_seq1	772	(T)^14	786	Mononucleotide	Reverse: complement of A
comp2472_c0_seq1	1	(CGG)^8	25	Trinucleotide	Reverse: complement of CCG
comp2487_c0_seq1	1114	(AC)^9	1132	Dinucleotide	Forward
comp2487_c0_seq1	241	(T)^16	257	Mononucleotide	Reverse: complement of A
comp2492_c0_seq1	1456	(CCTCT)^4	1476	Pentanucleotide	Reverse: complement of AGAGG
comp2492_c0_seq2	942	(CCTCT)^4	962	Pentanucleotide	Reverse: complement of AGAGG
comp2492_c0_seq2	271	(T)^10	281	Mononucleotide	Reverse: complement of A
comp2494_c0_seq1	564	(AT)^9	582	Dinucleotide	Forward
comp2497_c0_seq1	68	(T)^12	80	Mononucleotide	Reverse: complement of A
comp2510_c0_seq1	1736	(CCT)^7	1757	Trinucleotide	Reverse: complement of AGG
comp2510_c0_seq2	1736	(CCT)^4	1748	Trinucleotide	Reverse: complement of AGG
comp2512_c0_seq1	711	(GAT)^4	723	Trinucleotide	Reverse: complement of ATC
comp2524_c0_seq1	2454	(T)^11	2465	Mononucleotide	Reverse: complement of A
comp2524_c0_seq1	664	(GGCAGT)^4	688	Hexanucleotide	Reverse: complement of ACTGCC
comp2524_c0_seq1	360	(CCTT)^4	376	Tetranucleotide	Reverse: complement of AAGG
comp2528_c0_seq2	1872	(GCT)^4	1884	Trinucleotide	Reverse: complement of AGC
comp2528_c0_seq3	1094	(AAG)^5	1109	Trinucleotide	Forward
comp2528_c0_seq4	369	(GCT)^4	381	Trinucleotide	Reverse: complement of AGC
comp2530_c0_seq1	684	(CAGGTT)^4	708	Hexanucleotide	Reverse: complement of AACCTG
comp2530_c0_seq1	897	(AAG)^5	912	Trinucleotide	Forward
comp2534_c0_seq1	1705	(A)^10	1715	Mononucleotide	Forward
comp2540_c0_seq1	280	(GATGTT)^4	304	Hexanucleotide	Reverse: complement of AACATC
comp2540_c0_seq2	193	(GATGTT)^4	217	Hexanucleotide	Reverse: complement of AACATC
comp2541_c0_seq1	955	(GCCTCT)^4	979	Hexanucleotide	Reverse: complement of AGAGGC
comp2549_c0_seq1	749	(CCT)^4	761	Trinucleotide	Reverse: complement of AGG
comp2549_c0_seq1	365	(AAC)^5	380	Trinucleotide	Forward
comp2550_c0_seq1	1739	(T)^10	1749	Mononucleotide	Reverse: complement of A
comp2555_c0_seq1	1635	(T)^10	1645	Mononucleotide	Reverse: complement of A
comp2555_c0_seq1	1349	(T)^12	1361	Mononucleotide	Reverse: complement of A
comp2564_c0_seq1	540	(T)^14	554	Mononucleotide	Reverse: complement of A
comp2564_c0_seq1	494	(T)^12	506	Mononucleotide	Reverse: complement of A
comp2576_c0_seq1	1440	(A)^11	1451	Mononucleotide	Forward
comp2597_c0_seq1	32	(A)^10	42	Mononucleotide	Forward
comp2599_c0_seq1	517	(CCG)^4	529	Trinucleotide	Forward
comp2601_c0_seq1	597	(AT)^6	609	Dinucleotide	Forward
comp2616_c0_seq1	1961	(AGC)^4	1973	Trinucleotide	Forward
comp2616_c0_seq2	1912	(AGC)^4	1924	Trinucleotide	Forward
comp2616_c0_seq3	1876	(AGC)^4	1888	Trinucleotide	Forward
comp2616_c0_seq4	1827	(AGC)^4	1839	Trinucleotide	Forward
comp2616_c0_seq5	1740	(AGC)^4	1752	Trinucleotide	Forward
comp2616_c0_seq6	1691	(AGC)^4	1703	Trinucleotide	Forward
comp2616_c0_seq7	1655	(AGC)^4	1667	Trinucleotide	Forward
comp2616_c0_seq8	1606	(AGC)^4	1618	Trinucleotide	Forward
comp2616_c0_seq9	1418	(AGC)^4	1430	Trinucleotide	Forward
comp2616_c0_seq10	1369	(AGC)^4	1381	Trinucleotide	Forward
comp2617_c0_seq2	1	(A)^11	12	Mononucleotide	Forward
comp2617_c0_seq2	142	(T)^11	153	Mononucleotide	Reverse: complement of A
comp2617_c0_seq3	1	(A)^11	12	Mononucleotide	Forward
comp2617_c0_seq3	142	(T)^11	153	Mononucleotide	Reverse: complement of A
comp2619_c0_seq1	71	(A)^10	81	Mononucleotide	Forward
comp2622_c0_seq1	9	(T)^11	20	Mononucleotide	Reverse: complement of A
comp2630_c0_seq1	1651	(GCT)^4	1663	Trinucleotide	Reverse: complement of AGC
comp2635_c0_seq1	153	(T)^11	164	Mononucleotide	Reverse: complement of A
comp2644_c0_seq1	1700	(A)^20	1720	Mononucleotide	Forward
comp2644_c0_seq2	1141	(A)^20	1161	Mononucleotide	Forward
comp2649_c0_seq1	2678	(T)^10	2688	Mononucleotide	Reverse: complement of A
comp2653_c0_seq1	182	(ATC)^4	194	Trinucleotide	Forward
comp2660_c0_seq1	1025	(GCT)^6	1043	Trinucleotide	Reverse: complement of AGC
comp2662_c0_seq1	1350	(AGC)^4	1362	Trinucleotide	Forward
comp2662_c0_seq2	1350	(AGC)^4	1362	Trinucleotide	Forward
comp2666_c0_seq1	1994	(A)^10	2004	Mononucleotide	Forward
comp2668_c0_seq1	546	(AGG)^4	558	Trinucleotide	Forward
comp2668_c0_seq3	546	(AGG)^4	558	Trinucleotide	Forward
comp2670_c0_seq1	1962	(A)^12	1974	Mononucleotide	Forward
comp2672_c0_seq1	261	(AT)^8	277	Dinucleotide	Forward
comp2688_c0_seq1	1295	(T)^10	1305	Mononucleotide	Reverse: complement of A
comp2688_c0_seq3	1156	(T)^10	1166	Mononucleotide	Reverse: complement of A
comp2688_c0_seq5	1091	(T)^10	1101	Mononucleotide	Reverse: complement of A
comp2693_c0_seq1	96	(AGG)^4	108	Trinucleotide	Forward
comp2694_c0_seq1	2311	(AAT)^4	2323	Trinucleotide	Forward
comp2694_c0_seq2	2247	(AAT)^4	2259	Trinucleotide	Forward
comp2694_c0_seq3	2223	(AAT)^4	2235	Trinucleotide	Forward
comp2694_c0_seq4	2159	(AAT)^4	2171	Trinucleotide	Forward
comp2697_c0_seq1	1424	(CT)^6	1436	Dinucleotide	Reverse: complement of AG
comp2699_c0_seq1	122	(AG)^7	136	Dinucleotide	Forward
comp2721_c0_seq1	960	(GGT)^4	972	Trinucleotide	Reverse: complement of ACC
comp2724_c0_seq1	1256	(AT)^7	1270	Dinucleotide	Forward
comp2724_c0_seq2	749	(AT)^7	763	Dinucleotide	Forward
comp2730_c0_seq1	987	(GAT)^7	1008	Trinucleotide	Reverse: complement of ATC
comp2732_c0_seq1	1	(T)^22	23	Mononucleotide	Reverse: complement of A
comp2733_c0_seq1	584	(A)^12	596	Mononucleotide	Forward
comp2743_c0_seq1	8	(AT)^6	20	Dinucleotide	Forward
comp2743_c0_seq1	3442	(AAT)^5	3457	Trinucleotide	Forward
comp2743_c0_seq1	37	(T)^10	47	Mononucleotide	Reverse: complement of A
comp2743_c0_seq2	3116	(AAT)^5	3131	Trinucleotide	Forward
comp2743_c0_seq3	3113	(AAT)^5	3128	Trinucleotide	Forward
comp2743_c0_seq4	8	(AT)^6	20	Dinucleotide	Forward
comp2743_c0_seq4	37	(T)^10	47	Mononucleotide	Reverse: complement of A
comp2744_c0_seq1	1596	(GCTCT)^5	1621	Pentanucleotide	Reverse: complement of AGAGC
comp2747_c0_seq1	317	(A)^15	332	Mononucleotide	Forward
comp2747_c0_seq2	317	(A)^15	332	Mononucleotide	Forward
comp2748_c0_seq1	1100	(CT)^6	1112	Dinucleotide	Reverse: complement of AG
comp2753_c0_seq1	2016	(T)^12	2028	Mononucleotide	Reverse: complement of A
comp2755_c0_seq1	1	(T)^23	24	Mononucleotide	Reverse: complement of A
comp2774_c0_seq1	1463	(AGGCGG)^4	1487	Hexanucleotide	Forward
comp2774_c0_seq2	1463	(AGGCGG)^4	1487	Hexanucleotide	Forward
comp2774_c0_seq3	1463	(AGGCGG)^4	1487	Hexanucleotide	Forward
comp2774_c0_seq4	1256	(AGGCGG)^4	1280	Hexanucleotide	Forward
comp2774_c0_seq5	1256	(AGGCGG)^4	1280	Hexanucleotide	Forward
comp2774_c0_seq6	1256	(AGGCGG)^4	1280	Hexanucleotide	Forward
comp2774_c0_seq9	1463	(AGGCGG)^4	1487	Hexanucleotide	Forward
comp2774_c0_seq11	1256	(AGGCGG)^4	1280	Hexanucleotide	Forward
comp2782_c0_seq1	18	(ACT)^4	30	Trinucleotide	Forward
comp2786_c0_seq1	685	(AGG)^4	697	Trinucleotide	Forward
comp2786_c0_seq2	646	(AGG)^4	658	Trinucleotide	Forward
comp2788_c0_seq1	2620	(GCT)^5	2635	Trinucleotide	Reverse: complement of AGC
comp2789_c0_seq1	1014	(GAT)^5	1029	Trinucleotide	Reverse: complement of ATC
comp2789_c0_seq1	1148	(AGC)^4	1160	Trinucleotide	Forward
comp2793_c0_seq1	1010	(A)^10	1020	Mononucleotide	Forward
comp2799_c0_seq1	832	(A)^10	842	Mononucleotide	Forward
comp2801_c0_seq1	2213	(A)^11	2224	Mononucleotide	Forward
comp2801_c0_seq1	2577	(A)^12	2589	Mononucleotide	Forward
comp2801_c0_seq2	2463	(A)^12	2475	Mononucleotide	Forward
comp2803_c0_seq1	2350	(T)^10	2360	Mononucleotide	Reverse: complement of A
comp2808_c0_seq1	1146	(CTT)^6	1164	Trinucleotide	Reverse: complement of AAG
comp2809_c0_seq1	185	(AAG)^5	200	Trinucleotide	Forward
comp2810_c0_seq1	1875	(CCTCGT)^12	1947	Hexanucleotide	Reverse: complement of ACGAGG
comp2810_c0_seq2	1777	(CCTCGT)^12	1849	Hexanucleotide	Reverse: complement of ACGAGG
comp2819_c0_seq1	113	(T)^10	123	Mononucleotide	Reverse: complement of A
comp2826_c0_seq1	243	(AAG)^13	282	Trinucleotide	Forward
comp2827_c0_seq1	2362	(A)^10	2372	Mononucleotide	Forward
comp2827_c1_seq1	207	(T)^11	218	Mononucleotide	Reverse: complement of A
comp2831_c0_seq3	20	(A)^10	30	Mononucleotide	Forward
comp2833_c0_seq1	1339	(T)^10	1349	Mononucleotide	Reverse: complement of A
comp2833_c0_seq1	798	(CTT)^4	810	Trinucleotide	Reverse: complement of AAG
comp2841_c0_seq4	558	(ATC)^4	570	Trinucleotide	Forward
comp2841_c0_seq5	558	(ATC)^4	570	Trinucleotide	Forward
comp2847_c0_seq1	1543	(T)^10	1553	Mononucleotide	Reverse: complement of A
comp2847_c0_seq2	1525	(T)^10	1535	Mononucleotide	Reverse: complement of A
comp2848_c0_seq1	1892	(GCT)^4	1904	Trinucleotide	Reverse: complement of AGC
comp2848_c0_seq1	1870	(CCT)^4	1882	Trinucleotide	Reverse: complement of AGG
comp2848_c0_seq2	1892	(GCT)^4	1904	Trinucleotide	Reverse: complement of AGC
comp2848_c0_seq2	1870	(CCT)^4	1882	Trinucleotide	Reverse: complement of AGG
comp2852_c0_seq1	2	(T)^11	13	Mononucleotide	Reverse: complement of A
comp2856_c0_seq5	76	(A)^13	89	Mononucleotide	Forward
comp2856_c0_seq15	76	(A)^13	89	Mononucleotide	Forward
comp2857_c0_seq1	446	(CCG)^4	458	Trinucleotide	Forward
comp2857_c0_seq1	1099	(AT)^9	1117	Dinucleotide	Forward
comp2859_c0_seq1	282	(AAG)^5	297	Trinucleotide	Forward
comp2859_c0_seq2	275	(AAG)^5	290	Trinucleotide	Forward
comp2859_c0_seq3	266	(AAG)^5	281	Trinucleotide	Forward
comp2866_c0_seq1	1499	(T)^14	1513	Mononucleotide	Reverse: complement of A
comp2866_c0_seq2	1216	(T)^14	1230	Mononucleotide	Reverse: complement of A
comp2868_c0_seq1	90	(T)^12	102	Mononucleotide	Reverse: complement of A
comp2880_c1_seq1	51	(A)^13	64	Mononucleotide	Forward
comp2880_c2_seq1	777	(GAT)^5	792	Trinucleotide	Reverse: complement of ATC
comp2880_c2_seq2	743	(GAT)^5	758	Trinucleotide	Reverse: complement of ATC
comp2880_c2_seq3	607	(GAT)^5	622	Trinucleotide	Reverse: complement of ATC
comp2881_c0_seq1	742	(GCT)^4	754	Trinucleotide	Reverse: complement of AGC
comp2892_c0_seq1	175	(A)^10	185	Mononucleotide	Forward
comp2894_c0_seq1	1037	(ATTT)^4	1053	Tetranucleotide	Reverse: complement of AAAT
comp2898_c0_seq13	325	(T)^11	336	Mononucleotide	Reverse: complement of A
comp2900_c0_seq1	1384	(CCT)^4	1396	Trinucleotide	Reverse: complement of AGG
comp2901_c1_seq1	7	(CCT)^4	19	Trinucleotide	Reverse: complement of AGG
comp2901_c1_seq2	7	(CCT)^4	19	Trinucleotide	Reverse: complement of AGG
comp2901_c1_seq3	7	(CCT)^4	19	Trinucleotide	Reverse: complement of AGG
comp2901_c1_seq4	7	(CCT)^4	19	Trinucleotide	Reverse: complement of AGG
comp2901_c1_seq5	20	(GGT)^4	32	Trinucleotide	Reverse: complement of ACC
comp2901_c1_seq6	20	(GGT)^4	32	Trinucleotide	Reverse: complement of ACC
comp2906_c0_seq1	307	(A)^10	317	Mononucleotide	Forward
comp2921_c0_seq3	503	(AAT)^4	515	Trinucleotide	Forward
comp2922_c0_seq1	86	(AGC)^5	101	Trinucleotide	Forward
comp2928_c0_seq1	519	(AAG)^4	531	Trinucleotide	Forward
comp2933_c0_seq1	84	(AGGCG)^4	104	Pentanucleotide	Forward
comp2938_c0_seq1	2214	(T)^12	2226	Mononucleotide	Reverse: complement of A
comp2940_c0_seq1	441	(GCT)^4	453	Trinucleotide	Reverse: complement of AGC
comp2940_c0_seq2	441	(GCT)^4	453	Trinucleotide	Reverse: complement of AGC
comp2941_c0_seq4	472	(T)^10	482	Mononucleotide	Reverse: complement of A
comp2942_c0_seq1	1302	(GCT)^4	1314	Trinucleotide	Reverse: complement of AGC
comp2945_c0_seq4	305	(A)^10	315	Mononucleotide	Forward
comp2947_c0_seq1	408	(ATC)^4	420	Trinucleotide	Forward
comp2950_c0_seq2	1	(T)^16	17	Mononucleotide	Reverse: complement of A
comp2950_c0_seq4	1	(T)^16	17	Mononucleotide	Reverse: complement of A
comp2959_c0_seq1	2376	(CCT)^6	2394	Trinucleotide	Reverse: complement of AGG
comp2959_c0_seq2	2101	(CCT)^4	2113	Trinucleotide	Reverse: complement of AGG
comp2959_c0_seq2	1066	(ATC)^4	1078	Trinucleotide	Forward
comp2959_c0_seq3	1066	(ATC)^4	1078	Trinucleotide	Forward
comp2959_c0_seq5	1270	(CCT)^6	1288	Trinucleotide	Reverse: complement of AGG
comp2959_c0_seq6	518	(CCT)^4	530	Trinucleotide	Reverse: complement of AGG
comp2960_c0_seq2	248	(AAT)^4	260	Trinucleotide	Forward
comp2962_c0_seq1	2957	(CCG)^4	2969	Trinucleotide	Forward
comp2962_c0_seq1	3044	(CCG)^5	3059	Trinucleotide	Forward
comp2969_c0_seq2	1105	(A)^11	1116	Mononucleotide	Forward
comp2973_c0_seq3	1668	(GCT)^4	1680	Trinucleotide	Reverse: complement of AGC
comp2973_c0_seq4	1608	(GCT)^4	1620	Trinucleotide	Reverse: complement of AGC
comp2973_c0_seq6	1562	(GCT)^4	1574	Trinucleotide	Reverse: complement of AGC
comp2995_c0_seq1	11	(AT)^7	25	Dinucleotide	Forward
comp2996_c0_seq1	2741	(A)^10	2751	Mononucleotide	Forward
comp3008_c0_seq1	2	(AT)^10	22	Dinucleotide	Forward
comp3009_c0_seq1	1001	(C)^10	1011	Mononucleotide	Forward
comp3017_c0_seq1	941	(T)^10	951	Mononucleotide	Reverse: complement of A
comp3020_c0_seq1	7	(A)^12	19	Mononucleotide	Forward
comp3025_c0_seq1	763	(A)^10	773	Mononucleotide	Forward
comp3025_c0_seq2	672	(A)^10	682	Mononucleotide	Forward
comp3031_c0_seq1	99	(A)^10	109	Mononucleotide	Forward
comp3033_c0_seq1	9	(A)^14	23	Mononucleotide	Forward
comp3047_c0_seq1	2015	(ATT)^4	2027	Trinucleotide	Reverse: complement of AAT
comp3048_c0_seq1	427	(CCT)^4	439	Trinucleotide	Reverse: complement of AGG
comp3049_c0_seq1	708	(GGT)^5	723	Trinucleotide	Reverse: complement of ACC
comp3052_c0_seq1	185	(GCT)^4	197	Trinucleotide	Reverse: complement of AGC
comp3055_c0_seq1	1055	(A)^10	1065	Mononucleotide	Forward
comp3058_c0_seq1	2749	(AAAT)^4	2765	Tetranucleotide	Forward
comp3063_c0_seq2	1606	(GGATCT)^4	1630	Hexanucleotide	Reverse: complement of AGATCC
comp3066_c0_seq1	541	(A)^11	552	Mononucleotide	Forward
comp3068_c0_seq1	1815	(GCTGGT)^6	1851	Hexanucleotide	Reverse: complement of ACCAGC
comp3068_c0_seq2	1146	(GCTGGT)^7	1188	Hexanucleotide	Reverse: complement of ACCAGC
comp3068_c0_seq3	1134	(GCTGGT)^7	1176	Hexanucleotide	Reverse: complement of ACCAGC
comp3068_c0_seq4	1146	(GCTGGT)^5	1176	Hexanucleotide	Reverse: complement of ACCAGC
comp3068_c0_seq5	1134	(GCTGGT)^5	1164	Hexanucleotide	Reverse: complement of ACCAGC
comp3068_c0_seq6	1146	(GCTGGT)^5	1176	Hexanucleotide	Reverse: complement of ACCAGC
comp3068_c0_seq7	1134	(GCTGGT)^5	1164	Hexanucleotide	Reverse: complement of ACCAGC
comp3071_c0_seq1	79	(AG)^7	93	Dinucleotide	Forward
comp3087_c0_seq1	2116	(CCG)^5	2131	Trinucleotide	Forward
comp3087_c0_seq2	2099	(CCG)^5	2114	Trinucleotide	Forward
comp3087_c0_seq3	2073	(CCG)^5	2088	Trinucleotide	Forward
comp3087_c0_seq4	2056	(CCG)^5	2071	Trinucleotide	Forward
comp3087_c0_seq5	1955	(CCG)^5	1970	Trinucleotide	Forward
comp3088_c0_seq1	733	(CCT)^4	745	Trinucleotide	Reverse: complement of AGG
comp3090_c0_seq1	76	(ACTCT)^5	101	Pentanucleotide	Forward
comp3090_c0_seq1	758	(AGC)^6	776	Trinucleotide	Forward
comp3090_c0_seq2	76	(ACTCT)^5	101	Pentanucleotide	Forward
comp3090_c0_seq2	758	(AGC)^6	776	Trinucleotide	Forward
comp3090_c0_seq3	76	(ACTCT)^5	101	Pentanucleotide	Forward
comp3090_c0_seq6	76	(ACTCT)^5	101	Pentanucleotide	Forward
comp3090_c0_seq6	758	(AGC)^6	776	Trinucleotide	Forward
comp3102_c0_seq1	716	(A)^10	726	Mononucleotide	Forward
comp3107_c0_seq1	2598	(GAT)^6	2616	Trinucleotide	Reverse: complement of ATC
comp3107_c0_seq2	1140	(GAT)^6	1158	Trinucleotide	Reverse: complement of ATC
comp3107_c0_seq3	997	(GAT)^6	1015	Trinucleotide	Reverse: complement of ATC
comp3114_c0_seq1	2065	(GAT)^4	2077	Trinucleotide	Reverse: complement of ATC
comp3114_c0_seq2	856	(GAT)^4	868	Trinucleotide	Reverse: complement of ATC
comp3114_c0_seq3	362	(AGC)^4	374	Trinucleotide	Forward
comp3114_c0_seq4	362	(AGC)^4	374	Trinucleotide	Forward
comp3114_c0_seq5	176	(AGC)^4	188	Trinucleotide	Forward
comp3114_c0_seq6	176	(AGC)^4	188	Trinucleotide	Forward
comp3114_c0_seq7	362	(AGC)^4	374	Trinucleotide	Forward
comp3114_c0_seq9	362	(AGC)^4	374	Trinucleotide	Forward
comp3114_c0_seq12	176	(AGC)^4	188	Trinucleotide	Forward
comp3114_c0_seq14	176	(AGC)^4	188	Trinucleotide	Forward
comp3114_c0_seq15	32	(AGC)^4	44	Trinucleotide	Forward
comp3119_c0_seq1	348	(AG)^6	360	Dinucleotide	Forward
comp3119_c0_seq1	360	(A)^16	376	Mononucleotide	Forward
comp3119_c0_seq1	2442	(GTT)^5	2457	Trinucleotide	Reverse: complement of AAC
comp3119_c0_seq1	833	(GCT)^5	848	Trinucleotide	Reverse: complement of AGC
comp3119_c0_seq1	576	(T)^14	590	Mononucleotide	Reverse: complement of A
comp3129_c0_seq1	500	(AGC)^4	512	Trinucleotide	Forward
comp3129_c0_seq2	500	(AGC)^4	512	Trinucleotide	Forward
comp3130_c0_seq1	1784	(AAT)^5	1799	Trinucleotide	Forward
comp3130_c0_seq2	1304	(AAT)^5	1319	Trinucleotide	Forward
comp3134_c0_seq1	385	(AAG)^4	397	Trinucleotide	Forward
comp3134_c0_seq2	385	(AAG)^4	397	Trinucleotide	Forward
comp3139_c0_seq1	2044	(GAT)^4	2056	Trinucleotide	Reverse: complement of ATC
comp3139_c0_seq2	2044	(GAT)^4	2056	Trinucleotide	Reverse: complement of ATC
comp3140_c0_seq1	1735	(A)^17	1752	Mononucleotide	Forward
comp3140_c0_seq1	1	(T)^17	18	Mononucleotide	Reverse: complement of A
comp3140_c0_seq2	1534	(A)^17	1551	Mononucleotide	Forward
comp3148_c0_seq1	552	(T)^11	563	Mononucleotide	Reverse: complement of A
comp3150_c0_seq1	1661	(T)^11	1672	Mononucleotide	Reverse: complement of A
comp3150_c0_seq1	1191	(ACC)^4	1203	Trinucleotide	Forward
comp3156_c0_seq1	257	(A)^14	271	Mononucleotide	Forward
comp3156_c0_seq2	256	(A)^13	269	Mononucleotide	Forward
comp3156_c0_seq2	662	(ATT)^5	677	Trinucleotide	Reverse: complement of AAT
comp3158_c0_seq1	508	(A)^11	519	Mononucleotide	Forward
comp3160_c0_seq1	1950	(AGG)^4	1962	Trinucleotide	Forward
comp3160_c0_seq2	1933	(AGG)^4	1945	Trinucleotide	Forward
comp3167_c0_seq1	82	(A)^10	92	Mononucleotide	Forward
comp3168_c0_seq1	405	(ACACCT)^4	429	Hexanucleotide	Forward
comp3168_c0_seq2	405	(ACACCT)^4	429	Hexanucleotide	Forward
comp3168_c0_seq3	405	(ACACCT)^4	429	Hexanucleotide	Forward
comp3178_c0_seq1	1438	(ATTT)^4	1454	Tetranucleotide	Reverse: complement of AAAT
comp3178_c0_seq1	317	(A)^10	327	Mononucleotide	Forward
comp3183_c0_seq1	361	(A)^11	372	Mononucleotide	Forward
comp3185_c0_seq1	596	(AGC)^4	608	Trinucleotide	Forward
comp3189_c0_seq1	2798	(T)^10	2808	Mononucleotide	Reverse: complement of A
comp3189_c0_seq1	67	(GCT)^4	79	Trinucleotide	Reverse: complement of AGC
comp3189_c0_seq2	67	(GCT)^4	79	Trinucleotide	Reverse: complement of AGC
comp3203_c0_seq1	1127	(AT)^6	1139	Dinucleotide	Forward
comp3203_c0_seq1	1263	(C)^10	1273	Mononucleotide	Forward
comp3205_c0_seq1	3	(GCTGTT)^4	27	Hexanucleotide	Reverse: complement of AACAGC
comp3213_c0_seq1	3487	(A)^11	3498	Mononucleotide	Forward
comp3222_c0_seq1	117	(T)^10	127	Mononucleotide	Reverse: complement of A
comp3222_c0_seq2	117	(T)^10	127	Mononucleotide	Reverse: complement of A
comp3222_c0_seq3	117	(T)^10	127	Mononucleotide	Reverse: complement of A
comp3222_c0_seq4	1	(T)^22	23	Mononucleotide	Reverse: complement of A
comp3222_c0_seq5	1	(T)^22	23	Mononucleotide	Reverse: complement of A
comp3222_c0_seq6	2	(AAT)^7	23	Trinucleotide	Forward
comp3236_c0_seq1	482	(A)^12	494	Mononucleotide	Forward
comp3242_c0_seq1	18	(A)^11	29	Mononucleotide	Forward
comp3242_c0_seq2	18	(A)^11	29	Mononucleotide	Forward
comp3242_c0_seq3	18	(A)^11	29	Mononucleotide	Forward
comp3243_c0_seq1	1821	(GCT)^5	1836	Trinucleotide	Reverse: complement of AGC
comp3243_c0_seq2	1821	(GCT)^5	1836	Trinucleotide	Reverse: complement of AGC
comp3243_c0_seq3	1329	(GCT)^5	1344	Trinucleotide	Reverse: complement of AGC
comp3243_c0_seq4	1329	(GCT)^5	1344	Trinucleotide	Reverse: complement of AGC
comp3262_c0_seq1	1168	(CATT)^4	1184	Tetranucleotide	Reverse: complement of AATG
comp3267_c0_seq1	116	(AT)^6	128	Dinucleotide	Forward
comp3269_c0_seq1	1442	(AGG)^4	1454	Trinucleotide	Forward
comp3279_c0_seq1	312	(A)^10	322	Mononucleotide	Forward
comp3282_c0_seq1	788	(AAG)^5	803	Trinucleotide	Forward
comp3286_c0_seq1	34	(ATC)^4	46	Trinucleotide	Forward
comp3288_c0_seq1	853	(AGC)^4	865	Trinucleotide	Forward
comp3288_c0_seq1	618	(CCT)^4	630	Trinucleotide	Reverse: complement of AGG
comp3288_c0_seq2	853	(AGC)^4	865	Trinucleotide	Forward
comp3288_c0_seq2	618	(CCT)^4	630	Trinucleotide	Reverse: complement of AGG
comp3292_c0_seq1	72	(AT)^6	84	Dinucleotide	Forward
comp3292_c0_seq2	72	(AT)^6	84	Dinucleotide	Forward
comp3301_c0_seq1	2481	(T)^11	2492	Mononucleotide	Reverse: complement of A
comp3302_c0_seq1	655	(GAT)^4	667	Trinucleotide	Reverse: complement of ATC
comp3309_c0_seq1	1759	(A)^11	1770	Mononucleotide	Forward
comp3311_c0_seq1	581	(AAT)^4	593	Trinucleotide	Forward
comp3311_c0_seq1	599	(AAT)^4	611	Trinucleotide	Forward
comp3312_c0_seq1	1189	(T)^10	1199	Mononucleotide	Reverse: complement of A
comp3317_c0_seq1	197	(A)^10	207	Mononucleotide	Forward
comp3317_c0_seq1	357	(T)^13	370	Mononucleotide	Reverse: complement of A
comp3317_c0_seq1	286	(T)^12	298	Mononucleotide	Reverse: complement of A
comp3319_c0_seq1	178	(AGC)^5	193	Trinucleotide	Forward
comp3325_c0_seq1	1086	(CCT)^7	1107	Trinucleotide	Reverse: complement of AGG
comp3325_c0_seq2	864	(CCT)^7	885	Trinucleotide	Reverse: complement of AGG
comp3326_c0_seq1	152	(AGC)^6	170	Trinucleotide	Forward
comp3326_c0_seq1	737	(GCT)^4	749	Trinucleotide	Reverse: complement of AGC
comp3326_c0_seq1	14	(GCT)^5	29	Trinucleotide	Reverse: complement of AGC
comp3343_c0_seq1	392	(AAGCC)^5	417	Pentanucleotide	Forward
comp3351_c0_seq1	1446	(T)^10	1456	Mononucleotide	Reverse: complement of A
comp3353_c0_seq3	643	(CAGGT)^4	663	Pentanucleotide	Reverse: complement of ACCTG
comp3354_c0_seq1	775	(ATT)^4	787	Trinucleotide	Reverse: complement of AAT
comp3357_c0_seq1	1882	(T)^12	1894	Mononucleotide	Reverse: complement of A
comp3361_c0_seq1	2290	(A)^10	2300	Mononucleotide	Forward
comp3362_c0_seq1	216	(A)^12	228	Mononucleotide	Forward
comp3362_c0_seq1	1513	(T)^13	1526	Mononucleotide	Reverse: complement of A
comp3367_c0_seq2	941	(AATGCC)^8	989	Hexanucleotide	Forward
comp3367_c0_seq3	199	(AATGCC)^7	241	Hexanucleotide	Forward
comp3369_c1_seq1	5	(AT)^9	23	Dinucleotide	Forward
comp3369_c1_seq2	5	(AT)^9	23	Dinucleotide	Forward
comp3373_c0_seq3	96	(AAT)^7	117	Trinucleotide	Forward
comp3373_c0_seq3	129	(AAT)^5	144	Trinucleotide	Forward
comp3373_c0_seq4	96	(AAT)^7	117	Trinucleotide	Forward
comp3373_c0_seq4	129	(AAT)^5	144	Trinucleotide	Forward
comp3373_c0_seq6	96	(AAT)^7	117	Trinucleotide	Forward
comp3373_c0_seq6	129	(AAT)^5	144	Trinucleotide	Forward
comp3378_c1_seq1	287	(AG)^6	299	Dinucleotide	Forward
comp3379_c0_seq2	1907	(A)^10	1917	Mononucleotide	Forward
comp3379_c0_seq2	1915	(AAT)^6	1933	Trinucleotide	Forward
comp3379_c0_seq3	176	(AT)^6	188	Dinucleotide	Forward
comp3379_c0_seq4	176	(AT)^6	188	Dinucleotide	Forward
comp3379_c0_seq4	1496	(A)^10	1506	Mononucleotide	Forward
comp3379_c0_seq4	1504	(AAT)^6	1522	Trinucleotide	Forward
comp3382_c0_seq1	467	(AGC)^4	479	Trinucleotide	Forward
comp3382_c0_seq3	467	(AGC)^4	479	Trinucleotide	Forward
comp3387_c0_seq1	1842	(CTT)^4	1854	Trinucleotide	Reverse: complement of AAG
comp3387_c0_seq1	1015	(CCT)^4	1027	Trinucleotide	Reverse: complement of AGG
comp3387_c0_seq2	1802	(CTT)^4	1814	Trinucleotide	Reverse: complement of AAG
comp3387_c0_seq2	1015	(CCT)^4	1027	Trinucleotide	Reverse: complement of AGG
comp3387_c0_seq3	376	(CTT)^4	388	Trinucleotide	Reverse: complement of AAG
comp3389_c0_seq1	498	(AG)^6	510	Dinucleotide	Forward
comp3394_c0_seq1	464	(CTT)^4	476	Trinucleotide	Reverse: complement of AAG
comp3394_c0_seq1	1546	(A)^12	1558	Mononucleotide	Forward
comp3396_c0_seq1	316	(CT)^6	328	Dinucleotide	Reverse: complement of AG
comp3404_c0_seq1	882	(AGC)^5	897	Trinucleotide	Forward
comp3409_c0_seq2	20	(CGT)^4	32	Trinucleotide	Reverse: complement of ACG
comp3419_c0_seq1	1205	(CCT)^4	1217	Trinucleotide	Reverse: complement of AGG
comp3419_c0_seq1	964	(GTT)^4	976	Trinucleotide	Reverse: complement of AAC
comp3419_c0_seq2	969	(CCT)^4	981	Trinucleotide	Reverse: complement of AGG
comp3419_c0_seq2	728	(GTT)^4	740	Trinucleotide	Reverse: complement of AAC
comp3436_c0_seq1	358	(GGT)^4	370	Trinucleotide	Reverse: complement of ACC
comp3440_c0_seq1	896	(T)^23	919	Mononucleotide	Reverse: complement of A
comp3441_c0_seq1	10	(AAAT)^5	30	Tetranucleotide	Forward
comp3443_c1_seq1	534	(GAT)^5	549	Trinucleotide	Reverse: complement of ATC
comp3448_c0_seq1	83	(GCCTT)^5	108	Pentanucleotide	Reverse: complement of AAGGC
comp3449_c0_seq1	47	(T)^10	57	Mononucleotide	Reverse: complement of A
comp3453_c0_seq1	755	(AGC)^4	767	Trinucleotide	Forward
comp3457_c0_seq1	3510	(CCT)^4	3522	Trinucleotide	Reverse: complement of AGG
comp3465_c0_seq1	148	(AGCTC)^4	168	Pentanucleotide	Forward
comp3465_c0_seq1	370	(ATT)^4	382	Trinucleotide	Reverse: complement of AAT
comp3466_c0_seq1	1622	(T)^10	1632	Mononucleotide	Reverse: complement of A
comp3466_c0_seq2	1461	(T)^10	1471	Mononucleotide	Reverse: complement of A
comp3472_c0_seq1	1309	(ATT)^4	1321	Trinucleotide	Reverse: complement of AAT
comp3472_c0_seq1	1690	(AAT)^4	1702	Trinucleotide	Forward
comp3476_c0_seq1	841	(CTT)^6	859	Trinucleotide	Reverse: complement of AAG
comp3476_c0_seq1	948	(AAG)^4	960	Trinucleotide	Forward
comp3479_c0_seq1	635	(AAG)^4	647	Trinucleotide	Forward
comp3489_c0_seq1	614	(T)^13	627	Mononucleotide	Reverse: complement of A
comp3490_c0_seq1	1100	(T)^12	1112	Mononucleotide	Reverse: complement of A
comp3495_c0_seq1	158	(A)^10	168	Mononucleotide	Forward
comp3495_c0_seq1	1914	(AT)^8	1930	Dinucleotide	Forward
comp3495_c0_seq2	158	(A)^10	168	Mononucleotide	Forward
comp3495_c0_seq3	158	(A)^10	168	Mononucleotide	Forward
comp3495_c0_seq4	125	(AT)^10	145	Dinucleotide	Forward
comp3495_c0_seq4	872	(AT)^8	888	Dinucleotide	Forward
comp3495_c0_seq5	690	(AT)^8	706	Dinucleotide	Forward
comp3495_c0_seq6	125	(AT)^10	145	Dinucleotide	Forward
comp3495_c0_seq7	125	(AT)^10	145	Dinucleotide	Forward
comp3497_c0_seq1	488	(ATC)^4	500	Trinucleotide	Forward
comp3497_c0_seq2	488	(ATC)^4	500	Trinucleotide	Forward
comp3497_c0_seq3	488	(ATC)^4	500	Trinucleotide	Forward
comp3497_c0_seq4	488	(ATC)^4	500	Trinucleotide	Forward
comp3497_c0_seq5	488	(ATC)^4	500	Trinucleotide	Forward
comp3500_c0_seq1	177	(AG)^9	195	Dinucleotide	Forward
comp3502_c0_seq1	1719	(T)^10	1729	Mononucleotide	Reverse: complement of A
comp3506_c0_seq1	98	(AT)^9	116	Dinucleotide	Forward
comp3516_c0_seq1	227	(AGG)^4	239	Trinucleotide	Forward
comp3523_c0_seq1	47	(AT)^6	59	Dinucleotide	Forward
comp3523_c0_seq1	122	(T)^10	132	Mononucleotide	Reverse: complement of A
comp3527_c1_seq1	2425	(AG)^10	2445	Dinucleotide	Forward
comp3527_c1_seq1	1109	(GCT)^4	1121	Trinucleotide	Reverse: complement of AGC
comp3527_c1_seq2	1401	(GCT)^4	1413	Trinucleotide	Reverse: complement of AGC
comp3527_c1_seq4	126	(AG)^10	146	Dinucleotide	Forward
comp3527_c1_seq4	107	(GT)^7	121	Dinucleotide	Reverse: complement of AC
comp3534_c0_seq1	76	(A)^12	88	Mononucleotide	Forward
comp3550_c0_seq1	3784	(T)^18	3802	Mononucleotide	Reverse: complement of A
comp3550_c0_seq1	3651	(AGC)^4	3663	Trinucleotide	Forward
comp3551_c0_seq1	1719	(T)^10	1729	Mononucleotide	Reverse: complement of A
comp3561_c0_seq1	1332	(T)^23	1355	Mononucleotide	Reverse: complement of A
comp3564_c0_seq1	1172	(AGC)^6	1190	Trinucleotide	Forward
comp3567_c0_seq1	1595	(T)^10	1605	Mononucleotide	Reverse: complement of A
comp3569_c0_seq1	12	(AGG)^5	27	Trinucleotide	Forward
comp3569_c0_seq2	12	(AGG)^5	27	Trinucleotide	Forward
comp3574_c0_seq2	251	(A)^10	261	Mononucleotide	Forward
comp3580_c0_seq1	2410	(CCT)^6	2428	Trinucleotide	Reverse: complement of AGG
comp3580_c0_seq2	2333	(CCT)^6	2351	Trinucleotide	Reverse: complement of AGG
comp3583_c0_seq3	439	(ACC)^4	451	Trinucleotide	Forward
comp3584_c0_seq1	3452	(T)^15	3467	Mononucleotide	Reverse: complement of A
comp3584_c0_seq1	391	(GGAATT)^4	415	Hexanucleotide	Reverse: complement of AATTCC
comp3584_c0_seq1	3375	(AGC)^5	3390	Trinucleotide	Forward
comp3584_c0_seq2	3393	(T)^15	3408	Mononucleotide	Reverse: complement of A
comp3584_c0_seq2	3316	(AGC)^5	3331	Trinucleotide	Forward
comp3584_c0_seq5	391	(GGAATT)^4	415	Hexanucleotide	Reverse: complement of AATTCC
comp3585_c0_seq1	2	(A)^11	13	Mononucleotide	Forward
comp3585_c0_seq1	944	(ATC)^4	956	Trinucleotide	Forward
comp3585_c0_seq2	2	(A)^11	13	Mononucleotide	Forward
comp3585_c0_seq2	944	(ATC)^4	956	Trinucleotide	Forward
comp3585_c0_seq3	2	(A)^11	13	Mononucleotide	Forward
comp3585_c0_seq3	944	(ATC)^4	956	Trinucleotide	Forward
comp3586_c0_seq1	460	(A)^10	470	Mononucleotide	Forward
comp3602_c0_seq1	1352	(T)^14	1366	Mononucleotide	Reverse: complement of A
comp3602_c0_seq2	1346	(T)^14	1360	Mononucleotide	Reverse: complement of A
comp3605_c0_seq1	898	(T)^14	912	Mononucleotide	Reverse: complement of A
comp3612_c0_seq1	1747	(GAT)^4	1759	Trinucleotide	Reverse: complement of ATC
comp3619_c0_seq1	1081	(AAG)^4	1093	Trinucleotide	Forward
comp3625_c1_seq4	1	(A)^21	22	Mononucleotide	Forward
comp3627_c0_seq1	2761	(CCT)^4	2773	Trinucleotide	Reverse: complement of AGG
comp3627_c0_seq1	217	(CCT)^4	229	Trinucleotide	Reverse: complement of AGG
comp3632_c0_seq1	1401	(T)^10	1411	Mononucleotide	Reverse: complement of A
comp3640_c1_seq1	3367	(AT)^9	3385	Dinucleotide	Forward
comp3640_c1_seq2	3341	(AT)^9	3359	Dinucleotide	Forward
comp3640_c1_seq3	3121	(AT)^9	3139	Dinucleotide	Forward
comp3640_c1_seq4	3095	(AT)^9	3113	Dinucleotide	Forward
comp3643_c0_seq3	531	(T)^10	541	Mononucleotide	Reverse: complement of A
comp3648_c0_seq1	5351	(AGG)^4	5363	Trinucleotide	Forward
comp3648_c0_seq2	5336	(AGG)^4	5348	Trinucleotide	Forward
comp3648_c0_seq3	4164	(AGG)^4	4176	Trinucleotide	Forward
comp3652_c0_seq4	368	(CT)^7	382	Dinucleotide	Reverse: complement of AG
comp3652_c0_seq4	287	(AGAGC)^4	307	Pentanucleotide	Forward
comp3654_c0_seq1	1973	(GCT)^4	1985	Trinucleotide	Reverse: complement of AGC
comp3655_c0_seq1	1	(A)^21	22	Mononucleotide	Forward
comp3655_c0_seq4	1	(A)^21	22	Mononucleotide	Forward
comp3657_c0_seq1	293	(AAT)^6	311	Trinucleotide	Forward
comp3657_c0_seq2	293	(AAT)^6	311	Trinucleotide	Forward
comp3658_c0_seq1	458	(A)^11	469	Mononucleotide	Forward
comp3658_c0_seq1	468	(AC)^7	482	Dinucleotide	Forward
comp3658_c0_seq1	748	(ACC)^6	766	Trinucleotide	Forward
comp3660_c0_seq1	61	(T)^11	72	Mononucleotide	Reverse: complement of A
comp3661_c0_seq1	557	(T)^12	569	Mononucleotide	Reverse: complement of A
comp3662_c0_seq1	1797	(CTT)^4	1809	Trinucleotide	Reverse: complement of AAG
comp3662_c0_seq1	1632	(CTT)^4	1644	Trinucleotide	Reverse: complement of AAG
comp3662_c0_seq1	1605	(CTT)^4	1617	Trinucleotide	Reverse: complement of AAG
comp3662_c0_seq2	1632	(CTT)^4	1644	Trinucleotide	Reverse: complement of AAG
comp3662_c0_seq2	1605	(CTT)^4	1617	Trinucleotide	Reverse: complement of AAG
comp3669_c1_seq2	805	(A)^21	826	Mononucleotide	Forward
comp3669_c1_seq3	1	(A)^19	20	Mononucleotide	Forward
comp3671_c0_seq1	314	(ATC)^4	326	Trinucleotide	Forward
comp3671_c0_seq1	556	(T)^10	566	Mononucleotide	Reverse: complement of A
comp3675_c0_seq1	1159	(ATT)^4	1171	Trinucleotide	Reverse: complement of AAT
comp3675_c0_seq1	865	(ATT)^4	877	Trinucleotide	Reverse: complement of AAT
comp3685_c0_seq1	671	(T)^10	681	Mononucleotide	Reverse: complement of A
comp3685_c0_seq2	613	(T)^10	623	Mononucleotide	Reverse: complement of A
comp3686_c0_seq4	211	(AAG)^4	223	Trinucleotide	Forward
comp3686_c0_seq5	208	(AAG)^4	220	Trinucleotide	Forward
comp3689_c0_seq1	1348	(AT)^10	1368	Dinucleotide	Forward
comp3696_c0_seq1	1414	(AAG)^5	1429	Trinucleotide	Forward
comp3706_c0_seq1	1420	(CTT)^4	1432	Trinucleotide	Reverse: complement of AAG
comp3709_c0_seq1	525	(ATTT)^4	541	Tetranucleotide	Reverse: complement of AAAT
comp3709_c0_seq1	786	(AT)^6	798	Dinucleotide	Forward
comp3714_c0_seq7	522	(A)^10	532	Mononucleotide	Forward
comp3719_c0_seq1	204	(AGG)^4	216	Trinucleotide	Forward
comp3726_c0_seq1	1	(T)^10	11	Mononucleotide	Reverse: complement of A
comp3729_c0_seq1	2102	(ACC)^5	2117	Trinucleotide	Forward
comp3729_c0_seq2	1755	(ACC)^5	1770	Trinucleotide	Forward
comp3732_c0_seq1	335	(AGG)^5	350	Trinucleotide	Forward
comp3732_c0_seq1	155	(CGG)^5	170	Trinucleotide	Reverse: complement of CCG
comp3733_c0_seq1	1317	(CTT)^6	1335	Trinucleotide	Reverse: complement of AAG
comp3733_c0_seq1	1138	(CTTT)^4	1154	Tetranucleotide	Reverse: complement of AAAG
comp3733_c0_seq1	1089	(CT)^6	1101	Dinucleotide	Reverse: complement of AG
comp3742_c0_seq1	324	(T)^12	336	Mononucleotide	Reverse: complement of A
comp3743_c0_seq1	733	(GATTTT)^4	757	Hexanucleotide	Reverse: complement of AAAATC
comp3751_c0_seq2	396	(AATC)^4	412	Tetranucleotide	Forward
comp3751_c0_seq4	332	(AATC)^4	348	Tetranucleotide	Forward
comp3751_c0_seq5	217	(CCT)^4	229	Trinucleotide	Reverse: complement of AGG
comp3758_c0_seq1	1278	(T)^10	1288	Mononucleotide	Reverse: complement of A
comp3774_c0_seq1	339	(GCT)^4	351	Trinucleotide	Reverse: complement of AGC
comp3779_c0_seq1	990	(ATT)^4	1002	Trinucleotide	Reverse: complement of AAT
comp3779_c0_seq1	1120	(AAC)^4	1132	Trinucleotide	Forward
comp3779_c0_seq2	570	(ATT)^4	582	Trinucleotide	Reverse: complement of AAT
comp3779_c0_seq2	700	(AAC)^4	712	Trinucleotide	Forward
comp3781_c0_seq1	1461	(GCT)^4	1473	Trinucleotide	Reverse: complement of AGC
comp3781_c0_seq1	1370	(CGT)^4	1382	Trinucleotide	Reverse: complement of ACG
comp3781_c0_seq1	1313	(CCT)^5	1328	Trinucleotide	Reverse: complement of AGG
comp3781_c0_seq2	772	(GCT)^4	784	Trinucleotide	Reverse: complement of AGC
comp3781_c0_seq2	681	(CGT)^4	693	Trinucleotide	Reverse: complement of ACG
comp3781_c0_seq2	624	(CCT)^5	639	Trinucleotide	Reverse: complement of AGG
comp3785_c0_seq1	29	(A)^11	40	Mononucleotide	Forward
comp3785_c0_seq2	264	(A)^14	278	Mononucleotide	Forward
comp3788_c0_seq1	290	(A)^10	300	Mononucleotide	Forward
comp3789_c0_seq1	1767	(A)^10	1777	Mononucleotide	Forward
comp3789_c0_seq2	1663	(A)^10	1673	Mononucleotide	Forward
comp3789_c0_seq3	1453	(A)^10	1463	Mononucleotide	Forward
comp3792_c0_seq1	424	(CCT)^4	436	Trinucleotide	Reverse: complement of AGG
comp3792_c0_seq1	208	(CCG)^5	223	Trinucleotide	Forward
comp3796_c0_seq1	1738	(T)^11	1749	Mononucleotide	Reverse: complement of A
comp3805_c0_seq1	1617	(ACG)^4	1629	Trinucleotide	Forward
comp3813_c0_seq1	457	(CTT)^4	469	Trinucleotide	Reverse: complement of AAG
comp3813_c0_seq2	145	(A)^10	155	Mononucleotide	Forward
comp3813_c0_seq2	390	(CTT)^4	402	Trinucleotide	Reverse: complement of AAG
comp3821_c0_seq1	926	(T)^10	936	Mononucleotide	Reverse: complement of A
comp3821_c0_seq2	623	(A)^10	633	Mononucleotide	Forward
comp3839_c0_seq1	1164	(ATC)^7	1185	Trinucleotide	Forward
comp3839_c0_seq1	1605	(ATC)^4	1617	Trinucleotide	Forward
comp3839_c0_seq2	894	(ATC)^6	912	Trinucleotide	Forward
comp3839_c0_seq2	1332	(ATC)^4	1344	Trinucleotide	Forward
comp3843_c0_seq1	331	(GGAGCT)^4	355	Hexanucleotide	Reverse: complement of AGCTCC
comp3845_c0_seq1	3021	(A)^11	3032	Mononucleotide	Forward
comp3854_c0_seq1	1	(T)^18	19	Mononucleotide	Reverse: complement of A
comp3866_c0_seq1	208	(GCCTT)^4	228	Pentanucleotide	Reverse: complement of AAGGC
comp3868_c0_seq1	447	(AGG)^4	459	Trinucleotide	Forward
comp3876_c0_seq1	2376	(ATT)^6	2394	Trinucleotide	Reverse: complement of AAT
comp3891_c0_seq1	818	(ATTT)^4	834	Tetranucleotide	Reverse: complement of AAAT
comp3892_c0_seq1	18	(A)^10	28	Mononucleotide	Forward
comp3894_c0_seq1	3791	(CCT)^4	3803	Trinucleotide	Reverse: complement of AGG
comp3903_c0_seq1	9	(GT)^6	21	Dinucleotide	Reverse: complement of AC
comp3913_c0_seq1	654	(AGT)^4	666	Trinucleotide	Reverse: complement of ACT
comp3913_c0_seq4	307	(T)^10	317	Mononucleotide	Reverse: complement of A
comp3913_c0_seq4	267	(AGT)^4	279	Trinucleotide	Reverse: complement of ACT
comp3923_c0_seq1	2941	(A)^15	2956	Mononucleotide	Forward
comp3934_c0_seq1	32	(AT)^6	44	Dinucleotide	Forward
comp3935_c0_seq1	1570	(A)^10	1580	Mononucleotide	Forward
comp3938_c0_seq1	926	(A)^11	937	Mononucleotide	Forward
comp3942_c0_seq1	1276	(AT)^7	1290	Dinucleotide	Forward
comp3943_c0_seq1	2423	(AT)^9	2441	Dinucleotide	Forward
comp3948_c0_seq1	478	(CGT)^4	490	Trinucleotide	Reverse: complement of ACG
comp3952_c0_seq1	1474	(CTT)^4	1486	Trinucleotide	Reverse: complement of AAG
comp3953_c0_seq1	530	(T)^10	540	Mononucleotide	Reverse: complement of A
comp3953_c0_seq2	509	(T)^10	519	Mononucleotide	Reverse: complement of A
comp3959_c0_seq1	18	(ATT)^4	30	Trinucleotide	Reverse: complement of AAT
comp3959_c0_seq2	18	(ATT)^4	30	Trinucleotide	Reverse: complement of AAT
comp3961_c0_seq1	322	(AGC)^5	337	Trinucleotide	Forward
comp3961_c0_seq1	358	(AAG)^4	370	Trinucleotide	Forward
comp3961_c0_seq1	394	(AGG)^6	412	Trinucleotide	Forward
comp3961_c0_seq2	322	(AGC)^5	337	Trinucleotide	Forward
comp3961_c0_seq2	358	(AAG)^4	370	Trinucleotide	Forward
comp3961_c0_seq2	394	(AGG)^6	412	Trinucleotide	Forward
comp3961_c0_seq3	322	(AGC)^5	337	Trinucleotide	Forward
comp3961_c0_seq3	358	(AAG)^4	370	Trinucleotide	Forward
comp3961_c0_seq3	394	(AGG)^6	412	Trinucleotide	Forward
comp3962_c0_seq1	2210	(AGG)^4	2222	Trinucleotide	Forward
comp3962_c0_seq2	1328	(AGG)^4	1340	Trinucleotide	Forward
comp3962_c0_seq3	592	(AGG)^4	604	Trinucleotide	Forward
comp3967_c0_seq1	2012	(A)^22	2034	Mononucleotide	Forward
comp3969_c0_seq1	2265	(T)^10	2275	Mononucleotide	Reverse: complement of A
comp3969_c0_seq2	668	(T)^10	678	Mononucleotide	Reverse: complement of A
comp3969_c0_seq3	566	(T)^10	576	Mononucleotide	Reverse: complement of A
comp3972_c0_seq1	729	(GCT)^4	741	Trinucleotide	Reverse: complement of AGC
comp3973_c0_seq1	3284	(ATC)^4	3296	Trinucleotide	Forward
comp3976_c0_seq1	538	(AAT)^4	550	Trinucleotide	Forward
comp3976_c0_seq2	538	(AAT)^4	550	Trinucleotide	Forward
comp3981_c0_seq1	1089	(GTT)^4	1101	Trinucleotide	Reverse: complement of AAC
comp3981_c0_seq2	1089	(GTT)^4	1101	Trinucleotide	Reverse: complement of AAC
comp3981_c0_seq3	1089	(GTT)^4	1101	Trinucleotide	Reverse: complement of AAC
comp3983_c0_seq1	180	(AGC)^4	192	Trinucleotide	Forward
comp3989_c0_seq1	342	(A)^14	356	Mononucleotide	Forward
comp3990_c0_seq1	1343	(CCT)^4	1355	Trinucleotide	Reverse: complement of AGG
comp3990_c0_seq2	1317	(CCT)^4	1329	Trinucleotide	Reverse: complement of AGG
comp3994_c0_seq2	371	(T)^22	393	Mononucleotide	Reverse: complement of A
comp3994_c0_seq2	157	(T)^11	168	Mononucleotide	Reverse: complement of A
comp3994_c0_seq3	360	(T)^22	382	Mononucleotide	Reverse: complement of A
comp3994_c0_seq3	146	(T)^11	157	Mononucleotide	Reverse: complement of A
comp3995_c0_seq1	411	(T)^12	423	Mononucleotide	Reverse: complement of A
comp20032_c0_seq1	411	(A)^10	421	Mononucleotide	Forward
comp20035_c0_seq1	203	(T)^10	213	Mononucleotide	Reverse: complement of A
comp20051_c0_seq1	871	(T)^11	882	Mononucleotide	Reverse: complement of A
comp20051_c0_seq1	36	(T)^10	46	Mononucleotide	Reverse: complement of A
comp20051_c0_seq2	783	(T)^11	794	Mononucleotide	Reverse: complement of A
comp20063_c0_seq1	194	(A)^11	205	Mononucleotide	Forward
comp20100_c0_seq1	116	(CTT)^6	134	Trinucleotide	Reverse: complement of AAG
comp20134_c0_seq1	527	(T)^10	537	Mononucleotide	Reverse: complement of A
comp20134_c0_seq2	402	(T)^10	412	Mononucleotide	Reverse: complement of A
comp20156_c0_seq1	276	(GAT)^4	288	Trinucleotide	Reverse: complement of ATC
comp20156_c0_seq1	862	(AAAT)^4	878	Tetranucleotide	Forward
comp20206_c0_seq1	1	(T)^20	21	Mononucleotide	Reverse: complement of A
comp20210_c0_seq1	748	(A)^10	758	Mononucleotide	Forward
comp20210_c0_seq2	710	(A)^10	720	Mononucleotide	Forward
comp20224_c0_seq1	212	(A)^11	223	Mononucleotide	Forward
comp20236_c0_seq1	178	(AGC)^4	190	Trinucleotide	Forward
comp20242_c0_seq1	1146	(T)^12	1158	Mononucleotide	Reverse: complement of A
comp20246_c0_seq1	993	(T)^10	1003	Mononucleotide	Reverse: complement of A
comp20246_c0_seq1	857	(T)^12	869	Mononucleotide	Reverse: complement of A
comp20346_c0_seq1	601	(T)^10	611	Mononucleotide	Reverse: complement of A
comp20346_c0_seq2	601	(T)^10	611	Mononucleotide	Reverse: complement of A
comp20354_c0_seq1	128	(A)^10	138	Mononucleotide	Forward
comp20354_c0_seq2	128	(A)^10	138	Mononucleotide	Forward
comp20354_c0_seq3	128	(A)^10	138	Mononucleotide	Forward
comp20362_c0_seq1	302	(ATT)^5	317	Trinucleotide	Reverse: complement of AAT
comp20372_c0_seq1	173	(AGC)^4	185	Trinucleotide	Forward
comp20378_c0_seq1	449	(AAG)^4	461	Trinucleotide	Forward
comp20404_c0_seq1	534	(AAAT)^4	550	Tetranucleotide	Forward
comp20405_c0_seq1	248	(AAG)^4	260	Trinucleotide	Forward
comp20414_c0_seq1	207	(AGC)^5	222	Trinucleotide	Forward
comp20420_c0_seq1	577	(AGG)^5	592	Trinucleotide	Forward
comp20430_c0_seq1	1	(A)^13	14	Mononucleotide	Forward
comp20464_c0_seq1	211	(T)^10	221	Mononucleotide	Reverse: complement of A
comp20491_c0_seq1	1	(A)^21	22	Mononucleotide	Forward
comp20499_c0_seq1	236	(CCT)^4	248	Trinucleotide	Reverse: complement of AGG
comp20521_c0_seq1	433	(AAG)^4	445	Trinucleotide	Forward
comp20521_c0_seq2	433	(AAG)^4	445	Trinucleotide	Forward
comp20527_c0_seq1	827	(CTT)^5	842	Trinucleotide	Reverse: complement of AAG
comp20530_c0_seq1	67	(T)^10	77	Mononucleotide	Reverse: complement of A
comp20533_c0_seq1	1026	(AGG)^4	1038	Trinucleotide	Forward
comp20539_c0_seq1	177	(A)^10	187	Mononucleotide	Forward
comp20550_c0_seq1	49	(AT)^6	61	Dinucleotide	Forward
comp20553_c0_seq1	178	(GCT)^4	190	Trinucleotide	Reverse: complement of AGC
comp20559_c0_seq1	41	(T)^10	51	Mononucleotide	Reverse: complement of A
comp20565_c0_seq1	575	(CTT)^4	587	Trinucleotide	Reverse: complement of AAG
comp20598_c0_seq1	403	(AGG)^4	415	Trinucleotide	Forward
comp20601_c0_seq1	1181	(T)^10	1191	Mononucleotide	Reverse: complement of A
comp20620_c0_seq1	723	(AGT)^4	735	Trinucleotide	Reverse: complement of ACT
comp20627_c0_seq1	484	(AAC)^4	496	Trinucleotide	Forward
comp20655_c0_seq1	105	(CCT)^4	117	Trinucleotide	Reverse: complement of AGG
comp20664_c0_seq1	127	(A)^10	137	Mononucleotide	Forward
comp20716_c0_seq1	354	(AGG)^4	366	Trinucleotide	Forward
comp20758_c0_seq1	508	(T)^10	518	Mononucleotide	Reverse: complement of A
comp20822_c0_seq1	273	(GTT)^4	285	Trinucleotide	Reverse: complement of AAC
comp20834_c0_seq1	22	(T)^10	32	Mononucleotide	Reverse: complement of A
comp20837_c0_seq1	422	(CCT)^4	434	Trinucleotide	Reverse: complement of AGG
comp20911_c0_seq1	577	(A)^11	588	Mononucleotide	Forward
comp20921_c0_seq1	117	(T)^11	128	Mononucleotide	Reverse: complement of A
comp20936_c0_seq1	197	(A)^11	208	Mononucleotide	Forward
comp20970_c0_seq1	815	(AAG)^5	830	Trinucleotide	Forward
comp20986_c0_seq1	156	(T)^10	166	Mononucleotide	Reverse: complement of A
comp20998_c0_seq1	385	(ATT)^4	397	Trinucleotide	Reverse: complement of AAT
comp21014_c0_seq1	256	(AGG)^4	268	Trinucleotide	Forward
comp21014_c0_seq1	174	(GCT)^4	186	Trinucleotide	Reverse: complement of AGC
comp21037_c0_seq1	190	(T)^11	201	Mononucleotide	Reverse: complement of A
comp21037_c0_seq2	190	(T)^11	201	Mononucleotide	Reverse: complement of A
comp21051_c0_seq1	105	(GCT)^4	117	Trinucleotide	Reverse: complement of AGC
comp21073_c0_seq1	144	(A)^10	154	Mononucleotide	Forward
comp21082_c0_seq1	516	(ATC)^4	528	Trinucleotide	Forward
comp21102_c0_seq2	197	(T)^12	209	Mononucleotide	Reverse: complement of A
comp21138_c0_seq1	197	(AGG)^4	209	Trinucleotide	Forward
comp21156_c0_seq1	268	(AT)^8	284	Dinucleotide	Forward
comp21156_c0_seq1	114	(ATT)^6	132	Trinucleotide	Reverse: complement of AAT
comp21168_c0_seq1	585	(T)^10	595	Mononucleotide	Reverse: complement of A
comp21168_c0_seq1	487	(CTT)^4	499	Trinucleotide	Reverse: complement of AAG
comp21168_c0_seq1	270	(CCT)^4	282	Trinucleotide	Reverse: complement of AGG
comp21171_c0_seq1	448	(AAG)^4	460	Trinucleotide	Forward
comp21174_c0_seq1	626	(T)^11	637	Mononucleotide	Reverse: complement of A
comp21202_c0_seq1	119	(ATC)^4	131	Trinucleotide	Forward
comp21202_c0_seq2	119	(ATC)^4	131	Trinucleotide	Forward
comp21237_c0_seq1	418	(AAT)^4	430	Trinucleotide	Forward
comp21250_c0_seq1	123	(GCT)^4	135	Trinucleotide	Reverse: complement of AGC
comp21258_c0_seq1	310	(CGG)^5	325	Trinucleotide	Reverse: complement of CCG
comp21263_c0_seq1	3	(A)^10	13	Mononucleotide	Forward
comp21290_c0_seq1	379	(T)^13	392	Mononucleotide	Reverse: complement of A
comp21296_c0_seq1	237	(A)^10	247	Mononucleotide	Forward
comp21298_c0_seq1	412	(AGG)^4	424	Trinucleotide	Forward
comp21299_c0_seq1	457	(T)^10	467	Mononucleotide	Reverse: complement of A
comp21309_c0_seq1	178	(CCG)^5	193	Trinucleotide	Forward
comp21339_c0_seq1	13	(A)^10	23	Mononucleotide	Forward
comp21359_c0_seq1	12	(A)^16	28	Mononucleotide	Forward
comp21395_c0_seq1	358	(T)^12	370	Mononucleotide	Reverse: complement of A
comp21418_c0_seq1	565	(T)^12	577	Mononucleotide	Reverse: complement of A
comp21430_c0_seq1	9	(T)^13	22	Mononucleotide	Reverse: complement of A
comp21441_c0_seq1	337	(T)^10	347	Mononucleotide	Reverse: complement of A
comp21441_c0_seq1	126	(CTT)^4	138	Trinucleotide	Reverse: complement of AAG
comp21445_c0_seq1	326	(A)^14	340	Mononucleotide	Forward
comp21464_c0_seq1	851	(CTT)^4	863	Trinucleotide	Reverse: complement of AAG
comp21475_c0_seq1	294	(AGC)^7	315	Trinucleotide	Forward
comp21477_c0_seq1	308	(A)^10	318	Mononucleotide	Forward
comp21483_c0_seq1	5	(A)^13	18	Mononucleotide	Forward
comp21532_c0_seq1	574	(ACC)^4	586	Trinucleotide	Forward
comp21547_c0_seq1	510	(AGC)^4	522	Trinucleotide	Forward
comp21548_c0_seq1	607	(A)^11	618	Mononucleotide	Forward
comp21579_c0_seq2	427	(AAGC)^4	443	Tetranucleotide	Forward
comp21593_c0_seq1	409	(CT)^7	423	Dinucleotide	Reverse: complement of AG
comp21602_c0_seq1	231	(AAC)^5	246	Trinucleotide	Forward
comp21610_c0_seq1	403	(GCT)^4	415	Trinucleotide	Reverse: complement of AGC
comp21615_c0_seq1	75	(ATT)^5	90	Trinucleotide	Reverse: complement of AAT
comp21620_c0_seq1	20	(A)^16	36	Mononucleotide	Forward
comp21620_c0_seq2	20	(A)^16	36	Mononucleotide	Forward
comp21620_c0_seq3	20	(A)^16	36	Mononucleotide	Forward
comp21620_c0_seq4	20	(A)^16	36	Mononucleotide	Forward
comp21624_c0_seq1	589	(GCT)^6	607	Trinucleotide	Reverse: complement of AGC
comp21624_c0_seq1	500	(CCG)^5	515	Trinucleotide	Forward
comp21636_c0_seq3	371	(A)^16	387	Mononucleotide	Forward
comp21646_c0_seq2	1	(A)^11	12	Mononucleotide	Forward
comp21682_c0_seq1	178	(AAG)^4	190	Trinucleotide	Forward
comp21682_c0_seq1	316	(AAG)^4	328	Trinucleotide	Forward
comp21682_c0_seq2	178	(AAG)^4	190	Trinucleotide	Forward
comp21682_c0_seq2	316	(AAG)^4	328	Trinucleotide	Forward
comp21731_c0_seq1	386	(AAT)^4	398	Trinucleotide	Forward
comp21749_c0_seq1	33	(T)^10	43	Mononucleotide	Reverse: complement of A
comp21785_c0_seq1	950	(T)^14	964	Mononucleotide	Reverse: complement of A
comp21785_c0_seq2	938	(T)^14	952	Mononucleotide	Reverse: complement of A
comp21806_c0_seq1	303	(GCT)^4	315	Trinucleotide	Reverse: complement of AGC
comp21816_c0_seq1	38	(GCT)^4	50	Trinucleotide	Reverse: complement of AGC
comp21870_c0_seq1	25	(A)^10	35	Mononucleotide	Forward
comp21876_c0_seq1	110	(ATT)^4	122	Trinucleotide	Reverse: complement of AAT
comp21892_c0_seq1	309	(ATT)^4	321	Trinucleotide	Reverse: complement of AAT
comp21892_c0_seq1	150	(T)^11	161	Mononucleotide	Reverse: complement of A
comp21968_c0_seq1	229	(A)^10	239	Mononucleotide	Forward
comp22000_c0_seq1	80	(T)^13	93	Mononucleotide	Reverse: complement of A
comp22044_c0_seq1	589	(CTT)^4	601	Trinucleotide	Reverse: complement of AAG
comp22066_c0_seq1	570	(A)^12	582	Mononucleotide	Forward
comp22068_c0_seq1	389	(CT)^6	401	Dinucleotide	Reverse: complement of AG
comp22069_c0_seq1	310	(A)^13	323	Mononucleotide	Forward
comp22069_c0_seq2	139	(T)^11	150	Mononucleotide	Reverse: complement of A
comp22115_c0_seq1	1	(T)^20	21	Mononucleotide	Reverse: complement of A
comp22116_c0_seq1	50	(T)^10	60	Mononucleotide	Reverse: complement of A
comp22132_c0_seq1	316	(T)^12	328	Mononucleotide	Reverse: complement of A
comp22155_c0_seq1	107	(AGT)^5	122	Trinucleotide	Reverse: complement of ACT
comp22165_c0_seq2	1	(A)^19	20	Mononucleotide	Forward
comp22177_c0_seq1	231	(GCT)^4	243	Trinucleotide	Reverse: complement of AGC
comp22177_c0_seq1	103	(GCT)^4	115	Trinucleotide	Reverse: complement of AGC
comp22221_c0_seq1	1	(CCT)^6	19	Trinucleotide	Reverse: complement of AGG
comp22257_c0_seq1	311	(GATT)^4	327	Tetranucleotide	Reverse: complement of AATC
comp22386_c0_seq1	251	(ACC)^4	263	Trinucleotide	Forward
comp22401_c0_seq1	773	(A)^16	789	Mononucleotide	Forward
comp22401_c0_seq1	790	(A)^11	801	Mononucleotide	Forward
comp22434_c0_seq1	90	(GAT)^4	102	Trinucleotide	Reverse: complement of ATC
comp22468_c0_seq1	33	(A)^11	44	Mononucleotide	Forward
comp22470_c0_seq1	372	(T)^10	382	Mononucleotide	Reverse: complement of A
comp22483_c0_seq1	346	(AT)^6	358	Dinucleotide	Forward
comp22484_c0_seq1	1	(T)^18	19	Mononucleotide	Reverse: complement of A
comp22559_c0_seq1	524	(CTT)^4	536	Trinucleotide	Reverse: complement of AAG
comp22571_c0_seq1	262	(CTT)^5	277	Trinucleotide	Reverse: complement of AAG
comp22574_c0_seq1	317	(T)^10	327	Mononucleotide	Reverse: complement of A
comp22574_c0_seq1	277	(CT)^6	289	Dinucleotide	Reverse: complement of AG
comp22576_c0_seq1	451	(AAG)^5	466	Trinucleotide	Forward
comp22576_c0_seq2	368	(AAG)^5	383	Trinucleotide	Forward
comp22586_c0_seq1	143	(T)^10	153	Mononucleotide	Reverse: complement of A
comp22603_c0_seq1	330	(T)^11	341	Mononucleotide	Reverse: complement of A
comp22703_c0_seq1	391	(A)^10	401	Mononucleotide	Forward
comp22810_c0_seq1	355	(ATT)^5	370	Trinucleotide	Reverse: complement of AAT
comp22810_c0_seq1	303	(GCT)^4	315	Trinucleotide	Reverse: complement of AGC
comp22821_c0_seq1	275	(AGC)^4	287	Trinucleotide	Forward
comp22821_c0_seq1	305	(AGC)^4	317	Trinucleotide	Forward
comp22844_c0_seq1	622	(T)^11	633	Mononucleotide	Reverse: complement of A
comp22853_c0_seq1	323	(T)^10	333	Mononucleotide	Reverse: complement of A
comp22881_c0_seq1	3	(AAG)^6	21	Trinucleotide	Forward
comp22881_c0_seq1	24	(AAG)^5	39	Trinucleotide	Forward
comp22898_c0_seq1	351	(A)^15	366	Mononucleotide	Forward
comp22918_c0_seq1	119	(AAATT)^4	139	Pentanucleotide	Forward
comp22982_c0_seq1	797	(A)^18	815	Mononucleotide	Forward
comp23048_c0_seq1	1	(AT)^9	19	Dinucleotide	Forward
comp23072_c0_seq1	752	(AT)^11	774	Dinucleotide	Forward
comp23079_c0_seq1	337	(T)^12	349	Mononucleotide	Reverse: complement of A
comp23148_c0_seq1	463	(T)^12	475	Mononucleotide	Reverse: complement of A
comp23155_c0_seq1	3	(CCT)^4	15	Trinucleotide	Reverse: complement of AGG
comp23156_c0_seq1	624	(AAG)^5	639	Trinucleotide	Forward
comp23190_c0_seq1	641	(A)^10	651	Mononucleotide	Forward
comp23227_c0_seq1	4	(A)^11	15	Mononucleotide	Forward
comp23253_c0_seq1	381	(AAG)^4	393	Trinucleotide	Forward
comp23287_c0_seq1	683	(CCT)^4	695	Trinucleotide	Reverse: complement of AGG
comp23311_c0_seq1	307	(GCT)^5	322	Trinucleotide	Reverse: complement of AGC
comp23315_c0_seq1	380	(AAT)^4	392	Trinucleotide	Forward
comp23328_c0_seq1	486	(AAG)^5	501	Trinucleotide	Forward
comp23346_c0_seq1	74	(T)^11	85	Mononucleotide	Reverse: complement of A
comp23349_c0_seq1	33	(AAT)^4	45	Trinucleotide	Forward
comp23372_c0_seq1	10	(AAC)^4	22	Trinucleotide	Forward
comp23381_c0_seq1	2	(AGG)^5	17	Trinucleotide	Forward
comp23398_c0_seq1	234	(ATT)^4	246	Trinucleotide	Reverse: complement of AAT
comp23398_c0_seq2	181	(ATT)^4	193	Trinucleotide	Reverse: complement of AAT
comp23410_c0_seq1	327	(ATC)^4	339	Trinucleotide	Forward
comp23422_c0_seq1	752	(CCT)^4	764	Trinucleotide	Reverse: complement of AGG
comp23422_c0_seq2	239	(CCT)^5	254	Trinucleotide	Reverse: complement of AGG
comp23426_c0_seq1	219	(AAG)^4	231	Trinucleotide	Forward
comp23446_c0_seq1	330	(A)^15	345	Mononucleotide	Forward
comp23488_c0_seq1	313	(AAG)^5	328	Trinucleotide	Forward
comp23529_c0_seq1	8	(AGG)^5	23	Trinucleotide	Forward
comp23529_c0_seq1	97	(AGG)^4	109	Trinucleotide	Forward
comp23549_c0_seq1	30	(CT)^6	42	Dinucleotide	Reverse: complement of AG
comp23569_c0_seq1	193	(T)^10	203	Mononucleotide	Reverse: complement of A
comp23583_c0_seq1	572	(T)^10	582	Mononucleotide	Reverse: complement of A
comp23592_c0_seq1	24	(AAT)^6	42	Trinucleotide	Forward
comp23637_c0_seq1	285	(GCT)^4	297	Trinucleotide	Reverse: complement of AGC
comp23637_c0_seq1	234	(GAT)^5	249	Trinucleotide	Reverse: complement of ATC
comp23642_c0_seq1	61	(AGG)^4	73	Trinucleotide	Forward
comp23642_c0_seq1	3	(GCT)^6	21	Trinucleotide	Reverse: complement of AGC
comp23657_c0_seq1	566	(A)^10	576	Mononucleotide	Forward
comp23762_c0_seq1	26	(T)^13	39	Mononucleotide	Reverse: complement of A
comp23775_c0_seq1	160	(A)^11	171	Mononucleotide	Forward
comp23789_c0_seq1	595	(AGC)^4	607	Trinucleotide	Forward
comp23793_c0_seq1	725	(CCT)^4	737	Trinucleotide	Reverse: complement of AGG
comp23793_c0_seq1	671	(AGT)^5	686	Trinucleotide	Reverse: complement of ACT
comp23793_c0_seq1	439	(ACC)^5	454	Trinucleotide	Forward
comp23827_c0_seq1	364	(T)^13	377	Mononucleotide	Reverse: complement of A
comp23855_c0_seq1	165	(T)^10	175	Mononucleotide	Reverse: complement of A
comp23858_c0_seq1	114	(CTT)^4	126	Trinucleotide	Reverse: complement of AAG
comp23878_c0_seq1	2	(A)^13	15	Mononucleotide	Forward
comp23888_c0_seq1	145	(T)^14	159	Mononucleotide	Reverse: complement of A
comp23970_c0_seq1	874	(GCT)^4	886	Trinucleotide	Reverse: complement of AGC
comp23995_c0_seq1	1	(A)^18	19	Mononucleotide	Forward
comp24015_c0_seq1	648	(CTT)^4	660	Trinucleotide	Reverse: complement of AAG
comp24083_c0_seq1	155	(T)^10	165	Mononucleotide	Reverse: complement of A
comp24092_c0_seq1	18	(AATCAT)^4	42	Hexanucleotide	Forward
comp24095_c0_seq1	293	(AAG)^4	305	Trinucleotide	Forward
comp24110_c0_seq1	256	(AAC)^4	268	Trinucleotide	Forward
comp24114_c0_seq1	352	(A)^10	362	Mononucleotide	Forward
comp24114_c0_seq2	351	(A)^10	361	Mononucleotide	Forward
comp24153_c0_seq1	55	(A)^10	65	Mononucleotide	Forward
comp24189_c0_seq1	32	(T)^11	43	Mononucleotide	Reverse: complement of A
comp24212_c0_seq1	565	(T)^10	575	Mononucleotide	Reverse: complement of A
comp24229_c0_seq1	320	(AAG)^4	332	Trinucleotide	Forward
comp24280_c0_seq1	36	(ATC)^5	51	Trinucleotide	Forward
comp24288_c0_seq1	96	(CTT)^4	108	Trinucleotide	Reverse: complement of AAG
comp24365_c0_seq1	135	(GCT)^4	147	Trinucleotide	Reverse: complement of AGC
comp24376_c0_seq1	888	(AAC)^4	900	Trinucleotide	Forward
comp24497_c0_seq1	652	(A)^10	662	Mononucleotide	Forward
comp24557_c0_seq1	191	(AGC)^4	203	Trinucleotide	Forward
comp24569_c0_seq1	125	(AAAGT)^4	145	Pentanucleotide	Forward
comp24584_c0_seq1	14	(A)^12	26	Mononucleotide	Forward
comp24604_c0_seq1	17	(A)^12	29	Mononucleotide	Forward
comp24629_c0_seq1	525	(T)^12	537	Mononucleotide	Reverse: complement of A
comp24637_c0_seq1	8	(A)^13	21	Mononucleotide	Forward
comp24647_c0_seq1	451	(A)^19	470	Mononucleotide	Forward
comp24715_c0_seq1	383	(CTT)^5	398	Trinucleotide	Reverse: complement of AAG
comp24749_c0_seq1	43	(T)^11	54	Mononucleotide	Reverse: complement of A
comp24767_c0_seq1	483	(AAC)^5	498	Trinucleotide	Forward
comp24790_c0_seq1	435	(A)^12	447	Mononucleotide	Forward
comp24793_c0_seq1	736	(A)^12	748	Mononucleotide	Forward
comp24793_c0_seq1	40	(T)^11	51	Mononucleotide	Reverse: complement of A
comp24811_c0_seq1	405	(ATT)^4	417	Trinucleotide	Reverse: complement of AAT
comp24818_c0_seq1	47	(CCT)^4	59	Trinucleotide	Reverse: complement of AGG
comp24819_c0_seq1	110	(AAT)^4	122	Trinucleotide	Forward
comp24838_c0_seq1	442	(A)^12	454	Mononucleotide	Forward
comp24838_c0_seq2	363	(A)^12	375	Mononucleotide	Forward
comp24849_c0_seq1	286	(A)^12	298	Mononucleotide	Forward
comp24871_c0_seq1	491	(GCAGT)^4	511	Pentanucleotide	Reverse: complement of ACTGC
comp24871_c0_seq1	232	(CTT)^6	250	Trinucleotide	Reverse: complement of AAG
comp24872_c0_seq1	492	(GCT)^4	504	Trinucleotide	Reverse: complement of AGC
comp24872_c0_seq2	475	(GCT)^4	487	Trinucleotide	Reverse: complement of AGC
comp24884_c0_seq1	144	(A)^10	154	Mononucleotide	Forward
comp24993_c0_seq1	412	(GTT)^4	424	Trinucleotide	Reverse: complement of AAC
comp24993_c0_seq1	96	(CCT)^4	108	Trinucleotide	Reverse: complement of AGG
comp24995_c0_seq1	198	(T)^13	211	Mononucleotide	Reverse: complement of A
comp25028_c0_seq1	203	(GTT)^4	215	Trinucleotide	Reverse: complement of AAC
comp25076_c0_seq1	517	(A)^11	528	Mononucleotide	Forward
comp25131_c0_seq1	183	(AAG)^4	195	Trinucleotide	Forward
comp25163_c0_seq1	160	(A)^10	170	Mononucleotide	Forward
comp25171_c0_seq1	14	(T)^11	25	Mononucleotide	Reverse: complement of A
comp25199_c0_seq1	130	(A)^10	140	Mononucleotide	Forward
comp25225_c0_seq1	395	(ATT)^4	407	Trinucleotide	Reverse: complement of AAT
[truncated: 3,316 more rows]
