# Supplementary material for: De Novo Characterization of a Cephalotaxus hainanensis Transcriptome and Genes Related to Paclitaxel Biosynthesis
Source: PLoS One. 2014 Sep 9;9(9):e106900. doi: 10.1371/journal.pone.0106900 (PMC4159234; doi:10.1371/journal.pone.0106900)
Supplement: Table S6 — Designed EST-SSRs primers for C. hainanensis . (XLS) [file pone.0106900.s006.xls]

## Sheet: Sheet1
Table S6. Designed EST-SSRs primers for C. hainanensis.
CLONE	PRIMER_LEFT	LEFT_TM	LEFT_GC_PERCENT	LEFT_START	PRIMER_RIGHT	RIGHT_TM	RIGHT_GC_PERCENT	RIGHT_START
comp10001_c0_seq1	TTCCCTTGGAACGAAGCCG	61.053	57.895	1512	CTGCAGCTCTGTTATGGCG	59.72	57.895	1810
comp1001_c0_seq1	CTCCTCGTATTCATCAGAGTGC	59.113	50	39	ATTTCACCGGTCGTCTGGC	61.122	57.895	361
comp1001_c0_seq1	CTCCTCGTATTCATCAGAGTGC	59.113	50	39	ATTTCACCGGTCGTCTGGC	61.122	57.895	361
comp1001_c0_seq2	CTCCTCGTATTCATCAGAGTGC	59.113	50	39	AGAGTGAATTCGGCCAGGG	60.157	57.895	477
comp10024_c0_seq1	ATTCATCACTGAACTTCTTCGG	57.208	40.909	56	CCCATTTAAACTGCTGCAAACC	59.69	45.455	501
comp1003_c0_seq1	CGTGCAACGTCCATATTCAAC	58.962	47.619	111	GCATCGGGCATGGATTCTG	59.788	57.895	365
comp1003_c0_seq1	CACACAAGATCGCTGCCTG	59.939	57.895	1303	CGCCATTATTGTCCTGCCC	59.712	57.895	1707
comp10041_c0_seq1	AAAGTGCTCGCAAACAGCC	60.379	52.632	34	CCCACCGTTTGTAGATGCG	59.646	57.895	448
comp10041_c0_seq2	AAAGTGCTCGCAAACAGCC	60.379	52.632	34	CCCACCGTTTGTAGATGCG	59.646	57.895	448
comp10055_c0_seq1	TGCTCTATGGGTGCCTTCC	59.851	57.895	1061	CGGAGAAGCAAGTTCAGCG	59.941	57.895	1368
comp10066_c0_seq1	TGCAGACTGTGATACATTGGC	59.398	47.619	661	CCAACCAAGGACCAATACCG	59.295	55	1061
comp10066_c0_seq2	TGCAGACTGTGATACATTGGC	59.398	47.619	567	CCAACCAAGGACCAATACCG	59.295	55	967
comp1006_c0_seq1	GGTGCTAGCTGCCAAGATG	59.341	57.895	308	CCACTGCAACAACCGATCC	59.863	57.895	495
comp10073_c0_seq1	GTTGGAGCATACCAAGCGG	59.641	57.895	695	TGAAAGCCATTTGCAATGTTAGC	59.765	39.13	909
comp10074_c0_seq1	TCGTGAAGCACCAAGTTAGC	59.236	50	144	GCATTGGTTCCTTGCATCCG	60.924	55	408
comp10082_c0_seq1	GGATAGGCCTCTGCACTTG	58.356	57.895	43	GTGTGACCTAAACACTCCCG	58.953	55	339
comp10082_c0_seq1	GATGGCCCAGCTGTTTCAC	59.86	57.895	484	AGGACGGCTTCTTCAGGAC	59.78	57.895	857
comp10082_c0_seq2	GGATAGGCCTCTGCACTTG	58.356	57.895	43	GTGTGACCTAAACACTCCCG	58.953	55	339
comp10087_c0_seq1	CACCTTAGAAGCTACCGCAC	59.1	55	141	CCCAAGCCACAAATGCTCC	60.158	57.895	583
comp10088_c0_seq1	AGTAGGTGCAGGGTTCTCC	59.082	57.895	388	AGCCGTTTAATTGGGCATCC	59.649	50	733
comp10088_c0_seq2	AGTAGGTGCAGGGTTCTCC	59.082	57.895	388	AGCCGTTTAATTGGGCATCC	59.649	50	733
comp1009_c0_seq1	TGGCGGCAAGATTGCTATG	59.338	52.632	249	GGGCACATGACAATGGAAGG	59.937	55	416
comp10115_c0_seq1	ATTCGCTGCATTCGCCAAC	60.596	52.632	346	TCTTTCCGCTGCATTTGGG	59.484	52.632	781
comp10116_c0_seq1	TCACACTGGCCCTATTCCTG	59.86	55	8	TCCAAGCGGATCCCTGAAC	60.157	57.895	266
comp10131_c0_seq1	GGGTACTCATCAGAACAGTGTAG	58.763	47.826	4	TCGAGGTACCCAATGCCAC	60.157	57.895	427
comp10146_c0_seq1	CTCCGTCAAGCTGCATTCG	60.014	57.895	788	AGCCGGCGAATTTCATCAC	59.641	52.632	1170
comp10146_c0_seq2	CTCCGTCAAGCTGCATTCG	60.014	57.895	646	AGCCGGCGAATTTCATCAC	59.641	52.632	1028
comp10146_c0_seq3	CTCCGTCAAGCTGCATTCG	60.014	57.895	634	AGCCGGCGAATTTCATCAC	59.641	52.632	1016
comp10158_c0_seq1	TCGTCTGAAGAAGGTACCCAG	59.596	52.381	13	GTGCCAAAGATGGTCCTGC	59.86	57.895	299
comp10159_c0_seq1	ATCTCCATCAGACCCTGCG	59.627	57.895	349	TGGCCTTACCGACCCTTTC	60.081	57.895	675
comp1015_c0_seq1	TCCACACTGGCATCCTCTG	59.777	57.895	500	CAATTCGCCTGTCGCTTCC	60.304	57.895	931
comp10166_c0_seq1	TTACAGGGCCGAGTTACGG	59.858	57.895	15	GGCAACTGAGGCAGCTTTG	60.453	57.895	425
comp10186_c0_seq1	TGGGACAGGCCACTTTCAG	60.31	57.895	1109	AAGATAATCAACAGGCTACAAGAC	57.533	37.5	1435
comp10190_c0_seq1	AGAAGGCCATGAGAGCGTC	60.232	57.895	180	AGCAGGAGATTACAGGCGG	59.931	57.895	470
comp10212_c0_seq1	GACTCCGCCGAATCAAAGG	59.351	57.895	478	AGTAAGTGTAGGGCGCTGG	59.856	57.895	835
comp10220_c0_seq1	TACATGTGTGCGGAGAACG	58.617	52.632	28	TAGCATGGATGCCCTCGAC	60.007	57.895	369
comp10220_c0_seq1	GAGCATGAATCCGTGGCTG	59.717	57.895	183	TAGCATGGATGCCCTCGAC	60.007	57.895	369
comp10224_c0_seq1	ACCAAGGCATTTCAAGCGG	59.783	52.632	306	CGCTTGGTAAGTTGCTCCC	59.568	57.895	740
comp10225_c0_seq1	CACCTCCAAATGGCTCTGC	59.561	57.895	164	GAACTGCCATCCAACGTGC	60.523	57.895	470
comp10225_c0_seq1	GGTGTTGCCTCTGCTTTGG	60.083	57.895	589	TCAAGCAACCTCTTCTGCG	58.823	52.632	779
comp10228_c0_seq1	AATCTCTCCTGTCCAGCCG	59.552	57.895	749	TCTCGACGGGAATATCCAGC	59.795	55	1118
comp10230_c0_seq1	GCGTTTCTGAGTGGTACGC	59.943	57.895	580	GTGGGATTCGGGAGTCTGG	60.233	63.158	989
comp10233_c0_seq1	GCACTGTTCAGGGCAATGG	60.158	57.895	1612	ACAGAAACCCTGGCTTAGG	57.393	52.632	2047
comp10234_c0_seq1	AGGAAGGCAAAGAGCTGTC	58.114	52.632	112	TGCGGAAGAGCTGGAATCG	60.897	57.895	401
comp10236_c0_seq1	TCGAATGCCTCCAGTTCCC	60.157	57.895	770	CAGCAGAGTAAATGCAGGTGG	60.012	52.381	1058
comp10236_c0_seq2	TCGAATGCCTCCAGTTCCC	60.157	57.895	770	CAGCAGAGTAAATGCAGGTGG	60.012	52.381	1058
comp10237_c0_seq2	ACAAATCGGCAGCGGTAATC	59.73	50	42	GCAGAAACAGGCCTCCAAC	59.786	57.895	344
comp1023_c0_seq1	GTCCTGACCTCCGACATCC	59.933	63.158	264	GCAACCACGACTGCCAAG	60.088	61.111	707
comp10241_c0_seq3	TCCCAAATCCAACTTTGTTACCC	59.882	43.478	7	AAGGGCACTAATCCGCTGG	60.536	57.895	302
comp10245_c0_seq1	ACTGATCTATAGGTGTAAACAGGTTG	59.225	38.462	171	CCATTTGCATGGCAACACC	58.898	52.632	324
comp10255_c0_seq1	ACTCCATGAGTCCTTGAACCC	60.146	52.381	286	ATGCAGAGACGTGTGCCTC	60.825	57.895	735
comp1025_c0_seq1	TTCCATGTAACACAGCGCC	59.193	52.632	838	GTAGGGCGTAGTGGATGGG	60.007	63.158	1095
comp1025_c0_seq2	TTCCATGTAACACAGCGCC	59.193	52.632	703	GTAGGGCGTAGTGGATGGG	60.007	63.158	960
comp10264_c0_seq1	TCTTCAAGGCAATCCATATGACC	59.312	43.478	205	ACCACTCCAGTATGGGCAC	59.775	57.895	643
comp10270_c0_seq1	ACGTTCAGCCTTGGTCTCC	60.383	57.895	40	TGAATGTTGGGAGGGTGCC	60.693	57.895	328
comp10272_c0_seq1	TCCACCAATGAAGACGCCC	60.76	57.895	137	AGGTTGCCTCGTTCCTGTAG	60.152	55	440
comp10276_c0_seq1	ACGTCCAATTGTTGGTTGCC	60.365	50	60	CTGAATTCTGCACCGCCTG	59.938	57.895	341
comp10279_c0_seq1	AGCTGGGAGAAGGACTTGC	60.081	57.895	1412	AGAAGAGGTCGGCCATGAG	59.552	57.895	1619
comp10279_c0_seq1	AGCTGGGAGAAGGACTTGC	60.081	57.895	1412	GCAAAGAGAAGAGGTCGGC	59.275	57.895	1625
comp10279_c0_seq2	AGCTGGGAGAAGGACTTGC	60.081	57.895	1266	AGAAGAGGTCGGCCATGAG	59.552	57.895	1473
comp10279_c0_seq2	AGCTGGGAGAAGGACTTGC	60.081	57.895	1266	GCAAAGAGAAGAGGTCGGC	59.275	57.895	1479
comp10285_c0_seq1	CTCCCATAAGATAGACAAGCGTC	59.207	47.826	0	AGTCGCCAGCATAAATTGC	57.414	47.368	263
comp10287_c0_seq1	TGGCTTGGCTATTCCTGTTG	58.924	50	151	TGTTGCTCTCTGGTTCGGG	60.383	57.895	438
comp10292_c0_seq5	AGCCTTGGCATCCAACAAG	59.096	52.632	23	GAGGGCAATGAAGCTTGCG	60.597	57.895	331
comp10292_c0_seq6	AGCCTTGGCATCCAACAAG	59.096	52.632	23	TGGAGCATTGGAGGGAAATG	58.62	50	272
comp10294_c0_seq1	ATCGCAAACATAGCGGCAC	60.012	52.632	243	GTTTCAGCATCCCGTGTCAG	59.942	55	451
comp10294_c0_seq2	ATCGCAAACATAGCGGCAC	60.012	52.632	243	GTTTCAGCATCCCGTGTCAG	59.942	55	451
comp10297_c0_seq1	TCTGCAGTGGTGGGCATAG	60.157	57.895	1980	GAGGGCTGGTTTGAGAAGC	59.187	57.895	2284
comp10297_c0_seq2	TCTGCAGTGGTGGGCATAG	60.157	57.895	1465	GAGGGCTGGTTTGAGAAGC	59.187	57.895	1769
comp10299_c0_seq1	GCACGTAACACAGGTGCTC	59.868	57.895	805	GGGTTCAATTGTCTCTGCAAC	58.46	47.619	966
comp102_c0_seq5	ATATGCTTTGGCCGCGATG	59.789	52.632	299	CCCTCCACATTACTGGGTATAGG	60.2	52.174	554
comp10307_c0_seq1	GATGGCGCAGTGATCTGAAG	59.803	55	1027	ATGAGAAACGTGGCACAGG	58.814	52.632	1186
comp10318_c0_seq1	TCGGAGTACAAGATTACCACG	57.98	47.619	26	AAGAGGTCAAGGCACCAAG	58.025	52.632	305
comp10320_c0_seq1	CCACTTGCAGCTGAACCAC	60.084	57.895	1796	GGACAACAGTCAGTCCACG	58.835	57.895	2237
comp10335_c0_seq1	GGTTTGTGTCAGGCATGAGG	59.868	55	45	TCAGTGAACAATGCATGGCG	60.223	50	204
comp10335_c0_seq1	CGGGTCTGTTTGCACCTTG	60.084	57.895	154	GCAGCCAGTATAACAAGCCC	59.726	55	389
comp10338_c0_seq1	GATTCCGAGAGAACGCCTG	58.767	57.895	73	AGGTTCCAGCTCAACAAGTG	58.786	50	474
comp10346_c0_seq1	TACTGCCAGGGCAAGTGTC	60.384	57.895	852	CGAATGGAGTAAGAAGGTTGGC	60.078	50	1237
comp10346_c0_seq2	TACTGCCAGGGCAAGTGTC	60.384	57.895	168	CGAATGGAGTAAGAAGGTTGGC	60.078	50	553
comp10350_c0_seq1	AGGCGCCAGAATAAATGTGC	60.01	50	463	GCAACACATCTTGGCAGGG	60.158	57.895	873
comp10350_c0_seq1	AGGCGCCAGAATAAATGTGC	60.01	50	463	GCAACACATCTTGGCAGGG	60.158	57.895	873
comp10355_c0_seq1	GCTTCTTGGCCTCACCAAC	59.786	57.895	454	AAACCCATTGCTGGACTGC	59.402	52.632	837
comp1035_c0_seq1	TCGTCTTCACGGCCTTCTG	60.454	57.895	988	GAAGGGCAACGGCGAATAC	60.012	57.895	1213
comp10378_c0_seq1	AAAGGTGCAGGATGGCAAG	59.096	52.632	1172	GGTTTAGCAATCACCCGGC	59.936	57.895	1468
comp10378_c0_seq3	AAAGGTGCAGGATGGCAAG	59.096	52.632	959	GGTTTAGCAATCACCCGGC	59.936	57.895	1255
comp10380_c0_seq1	TCTTTGTCCTGAGCTCCAAATTC	59.696	43.478	2082	GCCAGCGGTATTGCTAACG	60.086	57.895	2406
comp10380_c0_seq1	ACCAGCCTCCTCATTGCC	60.083	61.111	2221	GGCCAAAGTCTGGTGCAAG	60.083	57.895	2535
comp10382_c0_seq1	CAATGGATGGAGCAAGCCG	60.01	57.895	769	TCTCAACCACCTACAGTTCC	57.247	50	1072
comp10392_c0_seq1	TCTGTGCAAGCTGCAAACC	60.009	52.632	335	AGTCAGGCAGACCCAAAGG	60.004	57.895	656
comp10392_c0_seq1	GCCTGTGTAGGAGAAGTGC	58.597	57.895	990	GCTGATGGGTGAACACCTTG	59.868	55	1179
comp10396_c0_seq1	TTTGGCTTGCAGGCTTTCC	60.007	52.632	476	CATGGCGGCGATATAAGCG	60.014	57.895	786
comp10396_c0_seq2	TTTGGCTTGCAGGCTTTCC	60.007	52.632	476	GATAACAACGGCGCCTTCC	60.012	57.895	877
comp10399_c0_seq1	TGGTAGCTTACTTGGGTCCAG	59.868	52.381	1273	GGCATGTACCGGCATCAAC	60.011	57.895	1664
comp10399_c0_seq2	TGGTAGCTTACTTGGGTCCAG	59.868	52.381	1273	GGCATGTACCGGCATCAAC	60.011	57.895	1664
comp10411_c0_seq1	CCAAAGCTGGTGCATCCTC	59.561	57.895	1083	TCACACATCCTAGCGCCTC	59.933	57.895	1500
comp10411_c0_seq1	CCAGTGATGTGCGCAGAAG	59.939	57.895	2548	TGACCACCCTAAAGAGCCG	59.779	57.895	2951
comp10412_c0_seq1	AGATGGAGCAGTGGGCTTC	60.157	57.895	763	CCAAGGGTCTTAGCCGAGC	60.903	63.158	959
comp10412_c0_seq2	AGATGGAGCAGTGGGCTTC	60.157	57.895	684	CCAAGGGTCTTAGCCGAGC	60.903	63.158	880
comp10412_c0_seq3	AGATGGAGCAGTGGGCTTC	60.157	57.895	621	CCAAGGGTCTTAGCCGAGC	60.903	63.158	817
comp10424_c0_seq1	TCTCAGTCTAAGCGCCACC	59.859	57.895	1255	AAGGGTTCCCAGCCATTCC	60.389	57.895	1538
comp10425_c0_seq1	GCGGCACATCTTGAGAACG	60.303	57.895	1095	CCGAAGAGTCCATTATTTCACTTG	58.647	41.667	1340
comp10428_c0_seq1	CTCTTAGTGTTCCTATCAAGGGTG	59.106	45.833	284	GTGGGCGTGCAGTTACAAG	60.158	57.895	621
comp10428_c0_seq2	CTCTTAGTGTTCCTATCAAGGGTG	59.106	45.833	284	GTGGGCGTGCAGTTACAAG	60.158	57.895	621
comp10428_c0_seq3	CTCTTAGTGTTCCTATCAAGGGTG	59.106	45.833	284	GTGGGCGTGCAGTTACAAG	60.158	57.895	621
comp10437_c0_seq1	GGCCATGGATTTGTGCAGG	60.232	57.895	1909	TGCTTCCTATCTCCACGCC	59.932	57.895	2077
comp10443_c0_seq1	AGCTGCAAGGAGGTCTTGG	60.385	57.895	502	AAGCTTGAAGTAGCACGCC	59.196	52.632	873
comp10454_c0_seq1	ACCACCAATGTTGTTCTGC	57.075	47.368	1215	TGCTGCCAAGGATCTGGAG	60.157	57.895	1625
comp10454_c0_seq2	ACCACCAATGTTGTTCTGC	57.075	47.368	608	TGCTGCCAAGGATCTGGAG	60.157	57.895	1018
comp10459_c0_seq1	GTCGCGGGTTCGAATCTTG	60.015	57.895	608	TCTGGGCCTCAACGAACTC	60.082	57.895	995
comp10466_c0_seq1	AAAGGGCTATGGACTGCGG	60.536	57.895	36	TAAACCTGACGAGGGTGCC	60.082	57.895	344
comp10467_c0_seq3	CTCCCATAACCGGCAAACC	59.26	57.895	291	AAGGGCAACAAGATGGCAG	59.096	52.632	513
comp1046_c0_seq1	AGCTCAGGGCTAGCATCAC	59.93	57.895	451	AGGAACAGCATCTACTGCC	57.579	52.632	827
comp10470_c0_seq1	AGCTGCTACCTCCTGGATTG	59.933	55	1594	GAGAGCTCCGAATTGCGTC	59.433	57.895	1834
comp10470_c0_seq1	CCGACGCAATTCGGAGC	59.615	64.706	1814	TCTGGCGGGAAATCAGTGC	61.13	57.895	2263
comp10475_c0_seq1	TGCATTGCGAATGGACACG	60.231	52.632	44	GCTGCGGAATCTGTTCAGG	59.643	57.895	409
comp10475_c0_seq2	TGCATTGCGAATGGACACG	60.231	52.632	44	GCTGCGGAATCTGTTCAGG	59.643	57.895	409
comp10487_c0_seq3	TATCCATGCGACCACCTCG	60.009	57.895	592	GAATCTCGCTTGTGCACCG	60.303	57.895	955
comp1048_c1_seq1	AAATCACGGCACCCTGAAC	59.108	52.632	1602	ACCTCGGCACAGGATCAAC	60.458	57.895	1998
comp1048_c1_seq1	CAACCGCAGAGATTGCTCC	59.643	57.895	1674	CGGCCACTCAAATCTTGTCC	59.941	55	2061
comp1048_c1_seq2	AAATCACGGCACCCTGAAC	59.108	52.632	1602	ACCTCGGCACAGGATCAAC	60.458	57.895	1998
comp1048_c1_seq2	CAACCGCAGAGATTGCTCC	59.643	57.895	1674	CGGCCACTCAAATCTTGTCC	59.941	55	2061
comp1048_c1_seq3	AAATCACGGCACCCTGAAC	59.108	52.632	1602	ACCTCGGCACAGGATCAAC	60.458	57.895	1998
comp1048_c1_seq3	CAACCGCAGAGATTGCTCC	59.643	57.895	1674	CGGCCACTCAAATCTTGTCC	59.941	55	2061
comp10497_c0_seq1	GCAGGCTTCTTCTCAAGGC	59.564	57.895	796	TGGGAGTTGCTACGACTGG	59.782	57.895	1192
comp10510_c0_seq1	ACCCTTACTGAGCTTCGCC	60.157	57.895	1130	GTGCAGCAGCGAATGTGG	60.546	61.111	1532
comp10512_c0_seq4	GCAACAACTGTGGAGGCAG	60.084	57.895	289	GTCGGTGGCCATTTCACAG	59.863	57.895	570
comp10529_c0_seq1	GCCTCTTCATCGAGGTTGC	59.348	57.895	109	TGGTAGTGCAGAAGGGCTG	60.081	57.895	269
comp10531_c0_seq1	GCACCAGTTCTCAAGGTGG	59.113	57.895	1795	AAACTTGGCACAGAAGCCC	59.326	52.632	2052
comp10535_c0_seq1	AGTCCCATCACCGTTGACC	60.082	57.895	395	AACAAATTGCTGGTCCGCC	60.083	52.632	746
comp10558_c0_seq1	AGGGCCGGTCTTATGCAAG	60.536	57.895	46	CAAATCCACAACCAGGCGG	60.158	57.895	421
comp10558_c0_seq1	AGAAGCACCGCCTGGTTG	61.03	61.111	396	GGGTAACATGCCAACGGAC	59.565	57.895	755
comp10565_c0_seq3	ATTGAGCGCCATCTGAAGC	59.341	52.632	325	ATCCTATGGAAGGGCGCTG	60.005	57.895	663
comp10565_c0_seq4	TTCGTCCACTAAGGACGGC	60.158	57.895	144	ATCCTATGGAAGGGCGCTG	60.005	57.895	562
comp10568_c0_seq1	GCCTGGGCGAACTGATAAC	59.345	57.895	494	CAGCTGGGCAAACGAGAAC	60.158	57.895	941
comp10585_c0_seq1	GAGCACTGAAACACTGGAGG	59.231	55	942	AGAGGCGTACACAGGAAGC	60.158	57.895	1297
comp10589_c0_seq1	TGTACAGCTAATTTCCGTCCC	58.504	47.619	12	CATCAATGGCGACGACCTG	59.721	57.895	357
comp10598_c0_seq1	CAAATGACAGCACAAATGCCG	60.015	47.619	1210	TGTCCAGGCCATAATTCGC	58.656	52.632	1444
comp10614_c0_seq1	TTGCCACCCAATGCAGTTC	59.706	52.632	573	GTGTGTGAGACAGCTTTGACC	60.147	52.381	914
comp1061_c0_seq1	GACTTTACCGGCGATGCAC	60.013	57.895	423	CGGCGGCGGAGTAATAAAG	59.505	57.895	677
comp1061_c0_seq1	CTCTTGCGCTTTACACCCG	59.941	57.895	2094	TGATGTTGAATGGAAGCCCG	59.293	50	2307
comp1061_c0_seq1	TTGCAGAAGAAACGCTGGC	60.084	52.632	2176	TGTAGCTGCTGTTGGGAG	57.301	55.556	2597
comp10626_c0_seq1	TGTCGGGATGCGAGTATGC	60.675	57.895	354	AACCCAGTAAAGGGCTCGG	60.081	57.895	538
comp10626_c0_seq2	TGTCGGGATGCGAGTATGC	60.675	57.895	354	AACCCAGTAAAGGGCTCGG	60.081	57.895	538
comp10645_c0_seq1	TGTTCTGGGCTTTCCAGGG	60.31	57.895	1027	GTGTCCTTGATGGCTGCTC	59.267	57.895	1400
comp10645_c0_seq2	TGTTCTGGGCTTTCCAGGG	60.31	57.895	758	GTGTCCTTGATGGCTGCTC	59.267	57.895	1131
comp10650_c0_seq1	GGCTCGTGAAGGAATTCGAG	59.455	55	77	GCCACGTCGAAATAGTCGG	59.437	57.895	519
comp1065_c0_seq1	TTCGATACGGCCGAGGAAG	60.01	57.895	692	CATCGATTGCCACCTGTGC	60.305	57.895	1051
comp10664_c0_seq1	GACATCCGTTAGCCATCAACC	59.81	52.381	137	TGACCCTCTCGTGGAGAAAC	59.793	55	542
comp10664_c0_seq1	ACATGGTGGCGAGTCCAAG	60.758	57.895	2028	TGCCAAGATGAGCCAAGTG	58.802	52.632	2312
comp10664_c0_seq1	ACATGGTGGCGAGTCCAAG	60.758	57.895	2028	TGCCAAGATGAGCCAAGTG	58.802	52.632	2312
comp10664_c0_seq2	GACATCCGTTAGCCATCAACC	59.81	52.381	137	TGACCCTCTCGTGGAGAAAC	59.793	55	542
comp10665_c0_seq1	CCAAGTGGCAAACCCTTCC	59.705	57.895	75	AGCTTGTAGAGATGCCTCGG	60.009	55	420
comp10667_c0_seq1	AGGCACAAAGAATTGCCACC	60.08	50	1448	TCAGCACCCTTTCGACCTC	60.082	57.895	1599
comp10667_c0_seq2	AGGCACAAAGAATTGCCACC	60.08	50	1196	TCAGCACCCTTTCGACCTC	60.082	57.895	1347
comp10682_c0_seq1	CAGGCGGGTTTCCTTTGAC	59.787	57.895	1744	ACTGAACCCGACCCAGATG	59.778	57.895	2190
comp10682_c0_seq2	CAGGCGGGTTTCCTTTGAC	59.787	57.895	1234	ACTGAACCCGACCCAGATG	59.778	57.895	1680
comp10700_c0_seq1	GGTACAAGCGTTGCTTCCC	59.864	57.895	912	TCACTTTCGAGGAATGCCAG	58.653	50	1164
comp10703_c0_seq1	ACCCTCAGCGAATGGAACC	60.46	57.895	23	TGCCTGGACCATATCTCACC	59.64	55	443
comp10703_c0_seq1	ACCCTCAGCGAATGGAACC	60.46	57.895	23	TGCCTGGACCATATCTCACC	59.64	55	443
comp10703_c0_seq1	ACCCTCAGCGAATGGAACC	60.46	57.895	23	TGCCTGGACCATATCTCACC	59.64	55	443
comp10707_c0_seq1	GGTTAGCTTCGAGTGCTGG	58.98	57.895	1361	GCCTTCCCTAGCAACATACTG	59.192	52.381	1748
comp1070_c0_seq1	CTGATCTCATAGATGTTACAAATCCTG	58.568	37.037	688	GTGAGGGTGGCATTTGTTC	57.549	52.632	1119
comp1070_c0_seq1	CTGATCTCATAGATGTTACAAATCCTG	58.568	37.037	688	GTGAGGGTGGCATTTGTTC	57.549	52.632	1119
comp1070_c0_seq2	CTGATCTCATAGATGTTACAAATCCTG	58.568	37.037	668	GTGAGGGTGGCATTTGTTC	57.549	52.632	1099
comp1070_c0_seq2	CTGATCTCATAGATGTTACAAATCCTG	58.568	37.037	668	GTGAGGGTGGCATTTGTTC	57.549	52.632	1099
comp1070_c0_seq3	CTGATCTCATAGATGTTACAAATCCTG	58.568	37.037	439	GTGAGGGTGGCATTTGTTC	57.549	52.632	870
comp1070_c0_seq3	CTGATCTCATAGATGTTACAAATCCTG	58.568	37.037	439	GTGAGGGTGGCATTTGTTC	57.549	52.632	870
comp1070_c0_seq4	CTGATCTCATAGATGTTACAAATCCTG	58.568	37.037	81	GTGAGGGTGGCATTTGTTC	57.549	52.632	512
comp1070_c0_seq4	CTGATCTCATAGATGTTACAAATCCTG	58.568	37.037	81	GTGAGGGTGGCATTTGTTC	57.549	52.632	512
comp1070_c0_seq5	CTGATCTCATAGATGTTACAAATCCTG	58.568	37.037	65	GTGAGGGTGGCATTTGTTC	57.549	52.632	496
comp1070_c0_seq5	CTGATCTCATAGATGTTACAAATCCTG	58.568	37.037	65	GTGAGGGTGGCATTTGTTC	57.549	52.632	496
comp10718_c0_seq1	CAACGGTGGCCTGAACAAG	60.084	57.895	1098	TCTGACAGCCAATTCTGCC	58.498	52.632	1488
comp10718_c0_seq2	CAACGGTGGCCTGAACAAG	60.084	57.895	140	TCTGACAGCCAATTCTGCC	58.498	52.632	530
comp1072_c0_seq1	CTGCACGCTTCCAAAGAGG	59.864	57.895	1803	AGCTTTCGGACAGATGTCTTG	59.061	47.619	2181
comp10731_c0_seq1	AGTCCTTGATGATGGCTGGG	60.224	55	1768	ATAACCTGATCCATTCCAAACTC	57.077	39.13	2172
comp10731_c0_seq2	AGTCCTTGATGATGGCTGGG	60.224	55	1713	ATAACCTGATCCATTCCAAACTC	57.077	39.13	2117
comp10731_c0_seq3	AGTCCTTGATGATGGCTGGG	60.224	55	1710	ATAACCTGATCCATTCCAAACTC	57.077	39.13	2114
comp10731_c0_seq7	AGTCCTTGATGATGGCTGGG	60.224	55	550	ATAACCTGATCCATTCCAAACTC	57.077	39.13	954
comp10756_c0_seq2	CAGAGAGGCTGCCATTTATGC	60.147	52.381	480	GCAATCTCGCATGTGACCC	60.012	57.895	783
comp10756_c0_seq4	TCGACCTCCACGAAGAACC	59.785	57.895	80	GCAATCTCGCATGTGACCC	60.012	57.895	522
comp10765_c0_seq1	GAGGTGGTGGAGCATTTCTG	59.296	55	653	CTTCGTCATTGGTGAGCCC	59.27	57.895	1039
comp10766_c0_seq1	CAAAGCATGGCTCCAGAGG	59.259	57.895	848	ATGAGAACGCTGCTGAGGG	60.532	57.895	997
comp10778_c0_seq1	GCGCAGGTTATTGCTGAGG	60.012	57.895	332	TAGTAGCTGTGGCGATGGG	59.63	57.895	623
comp10778_c0_seq1	CGCAGGTTATTGCTGAGGC	60.012	57.895	333	CCACCAACCAGCTGATCC	58.421	61.111	691
comp10778_c0_seq2	GCGCAGGTTATTGCTGAGG	60.012	57.895	125	TAGTAGCTGTGGCGATGGG	59.63	57.895	416
comp10778_c0_seq2	CGCAGGTTATTGCTGAGGC	60.012	57.895	126	CCACCAACCAGCTGATCC	58.421	61.111	484
comp1077_c0_seq1	TCGACGTAAGCCATGGAGG	59.934	57.895	1268	CAATTCCGGCCTCGTTCAC	59.939	57.895	1579
comp10794_c0_seq1	CCATTAACCACCGTTGCCC	59.86	57.895	133	CAACATGGAAGGTGGTCTGC	59.868	55	329
comp10794_c0_seq2	CCATTAACCACCGTTGCCC	59.86	57.895	133	CAACATGGAAGGTGGTCTGC	59.868	55	329
comp10800_c0_seq1	CCTTAGCGCCCACTCTAGG	60.008	63.158	56	TAACCATGCCCTCGTGTCC	60.157	57.895	317
comp10811_c0_seq1	CAAAGCCAAGTGCCTGCTC	60.453	57.895	1507	TAGGTGGAGCACCGCTATC	59.328	57.895	1839
comp10813_c0_seq1	GGCTTCCTTGCATGAGCAC	60.232	57.895	1559	GCAGCATATGTTCGCCCAC	60.377	57.895	1954
comp10819_c0_seq1	GTGTTGGGAAAGCCAGACC	59.409	57.895	612	AAATTGCCCGGGATGGAAG	58.861	52.632	905
comp10819_c0_seq2	GTGTTGGGAAAGCCAGACC	59.409	57.895	290	AAATTGCCCGGGATGGAAG	58.861	52.632	583
comp1081_c0_seq1	GGTGGCCTCATGACAGTTC	58.887	57.895	771	AAGAGGTCCCTGAGCTTGC	60.081	57.895	1170
comp1081_c0_seq1	GGTGGCCTCATGACAGTTC	58.887	57.895	771	AAGAGGTCCCTGAGCTTGC	60.081	57.895	1170
comp1081_c0_seq2	GGTGGCCTCATGACAGTTC	58.887	57.895	771	TGAGCTTGCTCCATTTGATCC	59.391	47.619	1160
comp1081_c0_seq2	GGTGGCCTCATGACAGTTC	58.887	57.895	771	TGAGCTTGCTCCATTTGATCC	59.391	47.619	1160
comp10821_c0_seq1	AATGCGTCAAACCCTCTGC	59.488	52.632	358	TATTGGCAGGTCAATGCCG	58.958	52.632	707
comp10827_c0_seq1	TTGCGGTTATTGGGCAACC	59.783	52.632	49	GGCTTCCGCCTCAAACATC	59.937	57.895	353
comp10827_c0_seq2	TTGCGGTTATTGGGCAACC	59.783	52.632	49	GGCTTCCGCCTCAAACATC	59.937	57.895	353
comp10828_c0_seq1	AGCCGCCTGTTTGCATTTC	60.454	52.632	93	GCTGGAATGTGGTCATGGG	59.255	57.895	509
comp10828_c0_seq2	ACATCCGCACTCATCCCG	60.242	61.111	19	GCTGGAATGTGGTCATGGG	59.255	57.895	445
comp1082_c0_seq1	TCAAGTCAGTAGGATGGACAATTAAAG	59.96	37.037	47	TTGGTGGTTCCCAGACAGC	60.613	57.895	483
comp1082_c0_seq2	TCAAGTCAGTAGGATGGACAATTAAAG	59.96	37.037	47	TTCGTGGTTCCCAGACAGC	60.681	57.895	423
comp10847_c0_seq1	ATGATGTGGAGGAGCCGAC	59.931	57.895	441	AAGCTCCCTCATGGCTACG	59.931	57.895	857
comp10848_c0_seq1	TTCCAGCAAGGGTTTCGAC	58.733	52.632	67	CTCACCAGCCAGATTTCACC	59.296	55	357
comp10850_c0_seq1	GCACCAAGCTGCGGAAC	60.091	64.706	874	GCTCAGGGATTTGAACCTGC	59.939	55	1320
comp10860_c0_seq1	TTTGTGCAGGCGGTGAATG	60.084	52.632	2400	TATGGCGAAGTCCCGGAAG	59.932	57.895	2841
comp1089_c0_seq1	CACCAATTATACCCGCATATCCC	59.824	47.826	781	CAGAGCCTTTGGTTGCCTG	59.785	57.895	1230
comp1089_c0_seq1	CTACTCCAAGCACACCTCC	57.905	57.895	973	CAGAGCCTTTGGTTGCCTG	59.785	57.895	1230
comp10904_c0_seq1	TGACACAATTACAACTTGCGG	58.128	42.857	34	CCTGTTCATGGACGTGATGC	60.012	55	429
comp10916_c0_seq3	AGCATCACAAGGAAGTGCG	59.194	52.632	1064	CCTGGAAGGAACTCGAGGG	59.856	63.158	1482
comp10916_c0_seq3	AGCATCACAAGGAAGTGCG	59.194	52.632	1064	CCTGGAAGGAACTCGAGGG	59.856	63.158	1482
comp10916_c0_seq4	CTCTGCCAGCAATCTGAGG	58.664	57.895	198	CCTGGAAGGAACTCGAGGG	59.856	63.158	349
comp10917_c0_seq1	ACAAGATGCTGGAGTTCGC	58.896	52.632	877	TTTGGATGAAGCTGCAGGG	58.792	52.632	1300
comp1091_c0_seq1	GCCAATGCAATCGGAGGAC	60.01	57.895	797	CTGGCTCAAGGGTCAAGGG	60.763	63.158	1203
comp1091_c0_seq1	GCCATCCAAATGAGCCGAC	60.01	57.895	1015	CCTCGTACATAACCTGCTCCC	60.69	57.143	1334
comp10923_c0_seq1	GCTCCAAATTCAACCAGGGC	60.508	55	2466	TGTCAGGGTGACGAGCTTC	60.083	57.895	2669
comp10929_c0_seq1	GCCACCTGAGGCCTGTTTC	61.728	63.158	666	GCAGCCCTCGTATTGGGAC	61.272	63.158	969
comp10939_c0_seq1	TGCCCACATTGCTGTTTCG	60.084	52.632	255	GTGCAGCCTCACAAACTGG	60.084	57.895	700
comp10940_c0_seq1	GTGGCTGCTCAATGTGGAC	59.862	57.895	284	TGCATGCTAAATGATACAGGTG	57.591	40.909	441
comp10940_c0_seq2	GTGGCTGCTCAATGTGGAC	59.862	57.895	261	TGCATGCTAAATGATACAGGTG	57.591	40.909	418
comp10970_c0_seq1	TCAATGGCAACTTTGAGCCC	59.792	50	314	GCAAGCGTATGAGATGCGG	60.158	57.895	754
comp10970_c0_seq1	CAGGGCAGTGCTACCTTTC	58.887	57.895	553	GCAAGCGTATGAGATGCGG	60.158	57.895	754
comp10970_c0_seq1	TCCGCGTGGAAACCAAAG	58.996	55.556	1140	TGCGAGGACTCTAACGAGC	59.937	57.895	1388
comp10970_c0_seq2	TCCGCGTGGAAACCAAAG	58.996	55.556	690	TGCGAGGACTCTAACGAGC	59.937	57.895	938
comp10970_c0_seq3	TCCGCGTGGAAACCAAAG	58.996	55.556	535	TGCGAGGACTCTAACGAGC	59.937	57.895	783
comp10972_c0_seq1	GCTCCTGCGATTGGAACTC	59.348	57.895	47	ACACGGTCGTCCACAGC	60.334	64.706	486
comp10979_c0_seq1	CCGTCAATGGCTTCAGTCC	59.27	57.895	1762	ATGAGCAATGCGGCAACTC	59.936	52.632	2090
comp1097_c0_seq1	CTCTTCCATGCCTTTCGCC	59.64	57.895	522	CATACGCCCGAAACATCGC	60.446	57.895	958
comp1097_c0_seq2	CTCTTCCATGCCTTTCGCC	59.64	57.895	485	CATACGCCCGAAACATCGC	60.446	57.895	921
comp10981_c0_seq1	TGGGTCGTTCAGATACCCTG	59.573	55	4	AGGCCAATTGCATCAAGCC	59.855	52.632	179
comp109_c0_seq1	TCAGACCTGAGATGTCCGC	59.558	57.895	621	AGAATGGCAGGAGTGTCCG	60.157	57.895	924
comp11004_c0_seq1	CCAACATTTGGAAGCCATGC	59.019	50	801	TGGAAGTGGTGAACGGCAG	60.98	57.895	1246
comp11004_c0_seq2	CCAACATTTGGAAGCCATGC	59.019	50	801	TGGAAGTGGTGAACGGCAG	60.98	57.895	1246
comp11029_c0_seq1	CTGTGTTTCTGCACCCAATC	58.032	50	68	GATTCTCCGTGTGCAAGCC	59.938	57.895	478
comp11029_c0_seq2	CTGTGTTTCTGCACCCAATC	58.032	50	68	GATTCTCCGTGTGCAAGCC	59.938	57.895	478
comp11038_c0_seq1	TGAGGAATCAATGCAGAGGC	58.711	50	81	TTGAGGTGGCCTACGATCC	59.551	57.895	527
comp11038_c0_seq2	TGAGGAATCAATGCAGAGGC	58.711	50	81	TTGAGGTGGCCTACGATCC	59.551	57.895	527
comp11049_c0_seq1	ACAACAGCTAAGCAGGAGTG	58.578	50	45	TGTTGCCTTTGGGTATTCATGTC	60.263	43.478	216
comp11049_c0_seq1	CCACACCTGTCAAGAATGGC	59.868	55	845	GCATGCTAGTTCCGGCATC	59.791	57.895	1256
comp11049_c0_seq2	ACAACAGCTAAGCAGGAGTG	58.578	50	45	TGTTGCCTTTGGGTATTCATGTC	60.263	43.478	216
comp11049_c0_seq2	CCACACCTGTCAAGAATGGC	59.868	55	845	GCATGCTAGTTCCGGCATC	59.791	57.895	1256
comp11067_c0_seq4	AGGGTTCTCATAGATTTGGTTGC	59.503	43.478	176	CCCAAGGCCAAGTGATTGC	60.158	57.895	494
comp1106_c0_seq1	GGCAAGGTACGAAACAAGGG	59.869	55	668	GGAGCCCGAATGTGATTGC	60.01	57.895	1014
comp1106_c0_seq2	CGGACCCTAAACGAGCC	57.713	64.706	0	GCAGCAGACTGACGATTGG	59.647	57.895	375
comp11071_c0_seq1	TAATAGGCGACGACTGCCC	60.009	57.895	699	GAGGCTACGTGGAGACCAG	59.935	63.158	979
comp11071_c0_seq1	CTGGTCTCCACGTAGCCTC	59.935	63.158	961	CTACAAAGCGAACTCTGCCG	60.015	55	1179
comp11071_c0_seq2	TAATAGGCGACGACTGCCC	60.009	57.895	516	GAGGCTACGTGGAGACCAG	59.935	63.158	796
comp11071_c0_seq2	CTGGTCTCCACGTAGCCTC	59.935	63.158	778	CTACAAAGCGAACTCTGCCG	60.015	55	996
comp11071_c0_seq3	TAATAGGCGACGACTGCCC	60.009	57.895	417	GAGGCTACGTGGAGACCAG	59.935	63.158	697
comp11071_c0_seq3	CTGGTCTCCACGTAGCCTC	59.935	63.158	679	CTACAAAGCGAACTCTGCCG	60.015	55	897
comp11076_c0_seq1	TGTGCACCGCAACAAGTAG	59.421	52.632	414	CCGATATACAAAGTGCCTCTGC	59.949	50	812
comp11082_c0_seq1	CCGCTGGAAACTGATCTGG	58.97	57.895	3334	GAGTGCTTGCAGGGTTTGG	60.083	57.895	3526
comp11094_c0_seq1	CACGAACTTGTCCCTTGCG	60.158	57.895	466	AGCTTTCTCAGCTGGTTGC	59.11	52.632	903
comp11094_c0_seq2	TTTGCAGCGAGCTTTGCAG	60.742	52.632	660	ACGATGGTCAGAGTTTGCG	58.908	52.632	898
comp11098_c0_seq3	CACTTCCATGGGCTCTGAAAC	59.943	52.381	227	AGGTCTCTATGGTGGAAGGC	59.272	55	508
comp11098_c0_seq3	CACTTCCATGGGCTCTGAAAC	59.943	52.381	227	AGGTCTCTATGGTGGAAGGC	59.272	55	508
comp11102_c0_seq1	GCAAAGGAGTGTTTGCACC	58.463	52.632	60	TCTCCACACCAATCCTGCC	60.081	57.895	363
comp11105_c0_seq1	TAAGAAGGGCAGCTCCGTG	60.157	57.895	427	GGCGGGCTTGAAAGATCAG	59.64	57.895	790
comp11105_c0_seq1	TAAGAAGGGCAGCTCCGTG	60.157	57.895	427	GGCGGGCTTGAAAGATCAG	59.64	57.895	790
comp11122_c0_seq1	GAGCAGGGCAGTTTCTTCG	59.57	57.895	704	AACGCACATGCAATCGTCC	60.231	52.632	1128
comp1112_c0_seq1	GGGCCACAGAGGAGGTATC	59.625	63.158	1001	GCATTTGGCAGGGATCCAG	59.631	57.895	1406
comp11132_c0_seq1	ACACTCTGGTACCCACCTG	59.007	57.895	127	GAAAGCGGGAGTGACGTTC	59.577	57.895	508
comp11132_c0_seq1	ATGTCCCATAGTCCACCGC	59.93	57.895	443	CGCGCAGCAAGAAATTCAG	59.083	52.632	856
comp11132_c0_seq2	ACACTCTGGTACCCACCTG	59.007	57.895	127	GAAAGCGGGAGTGACGTTC	59.577	57.895	508
comp11132_c0_seq2	ATGTCCCATAGTCCACCGC	59.93	57.895	443	CGCGCAGCAAGAAATTCAG	59.083	52.632	856
comp1113_c1_seq1	TGGGTTTGGAGTACCTGGC	60.004	57.895	896	AGTGGCTACCCGGATGAAC	59.854	57.895	1231
comp11140_c0_seq1	TGCTGTAGGCTGATACGGG	59.63	57.895	1203	GACCAAGAAAGCTCGCAGTC	59.944	55	1542
comp11144_c0_seq1	CTGCATCAATCGCTGGGC	60.01	61.111	2638	GGATCGGGAGGAAGTCAGC	60.307	63.158	3087
comp11144_c0_seq1	CTGCATCAATCGCTGGGC	60.01	61.111	2638	GGATCGGGAGGAAGTCAGC	60.307	63.158	3087
comp11150_c0_seq1	TATCAGCAACAAACCGGGC	59.186	52.632	126	TGTGACTTAGCTGCTGGAGG	60.152	55	515
comp11150_c0_seq2	TATCAGCAACAAACCGGGC	59.186	52.632	126	TGTGACTTAGCTGCTGGAGG	60.152	55	515
comp11152_c0_seq1	CCTTCGCAACTGGTGCTTG	60.451	57.895	731	CGCACAAATTTCCCATTGCC	59.662	50	1087
comp11159_c0_seq1	CACCACAGCCTGCAACTTC	60.084	57.895	1506	TTCAGAGTTAGGGCTCCGC	59.856	57.895	1924
comp11164_c0_seq1	CGTACTTGACTGGCTCATGC	59.735	55	154	TGAAGCGGCCAACATTTCC	59.785	52.632	552
comp11179_c0_seq1	ATGGACCTCCAGGGAATGC	59.848	57.895	139	GATGGAAGCTGTTGTCGGC	59.938	57.895	568
comp11179_c0_seq1	TGCAGCCTATAGATGGCAGG	60.079	55	2350	TCGAATGCACATGGATTGCC	60.01	50	2728
comp11196_c0_seq1	TGGCTCTACGACACGTTCC	60.158	57.895	548	GAGCATGGTAGAGGCTGGG	60.308	63.158	809
comp11196_c0_seq1	GACGGAACTCCTGGTGGAC	60.456	63.158	1091	AACAACTCCCACGGAAGGG	60.309	57.895	1350
comp11200_c0_seq1	TCTCGAAGCAGCTGACAATTAG	59.238	45.455	77	AATGCCTCCTGGTGATCCG	60.233	57.895	283
comp11200_c0_seq2	TCTCGAAGCAGCTGACAATTAG	59.238	45.455	77	AATGCCTCCTGGTGATCCG	60.233	57.895	283
comp11203_c0_seq1	AGCCAATCACATCATGCCG	59.336	52.632	64	CGGGATGCAGCTCATGAAAC	60.362	55	477
comp11222_c0_seq1	ACCCATAGAGGTCCTTGCC	59.152	57.895	1	ATTGGGAGGGTGGCATCAG	60.157	57.895	280
comp11222_c0_seq3	ACCCATAGAGGTCCTTGCC	59.152	57.895	1	ATTGGGAGGGTGGCATCAG	60.157	57.895	280
comp11247_c0_seq1	CCCACCTCTGATTGGACCC	60.157	63.158	75	GAGGTTGTGACGCAAGTGG	59.792	57.895	492
comp11247_c0_seq5	CCCACCTCTGATTGGACCC	60.157	63.158	75	TCTTCAGTCAGGCTATCCGC	60.009	55	352
comp11296_c0_seq1	GTCTTTGTGGATGGCGTAGC	60.013	55	730	ACAAGAGAATGAAAGGCATTGG	57.969	40.909	1149
comp11305_c0_seq1	GCCCAAGCTTTGAAGTCCC	59.783	57.895	0	TGACGGGTCCAGTTCTTGG	60.006	57.895	361
comp11336_c0_seq1	GCTTTGTCCTTTCGTAAATTATGCC	60.244	40	155	TAGGGCACAATCCCAGGTG	59.772	57.895	356
comp11356_c0_seq1	CAAGCCCTTGAATGCGGAG	59.936	57.895	248	TCCTGATGCATACCACGCC	60.607	57.895	469
comp11356_c0_seq2	CAAGCCCTTGAATGCGGAG	59.936	57.895	248	TCCTGATGCATACCACGCC	60.607	57.895	469
comp11356_c0_seq3	CAAGCCCTTGAATGCGGAG	59.936	57.895	248	TCCTGATGCATACCACGCC	60.607	57.895	469
comp11377_c0_seq1	AAGTACCTGCTGGATCGCC	60.233	57.895	445	AGTTGAAGCAGTGTGCCAG	59.036	52.632	728
comp11377_c0_seq2	AAGTACCTGCTGGATCGCC	60.233	57.895	369	AGTTGAAGCAGTGTGCCAG	59.036	52.632	652
comp11394_c0_seq1	AGTCTTGGCTGCGGATAGG	59.931	57.895	413	ATAGGGAGGGCTGTTGAGC	59.543	57.895	694
comp11401_c0_seq1	TCTACAGATAAACCTGAGTGACC	57.855	43.478	9	TGGGCTCCTTGTCAGAACC	60.004	57.895	455
comp11406_c0_seq2	AGAGGAAGTGTCTCCAGCC	59.087	57.895	903	CAAGCAGTCTGAGGTGTCTAC	58.797	52.381	1285
comp11433_c0_seq1	CCAGCCTCAGGGAATGTGG	60.839	63.158	240	CCTCCTGCCATGCAAGAAATC	60.351	52.381	609
comp11433_c0_seq1	AGTAGAGAGCTTCACATCTTGC	58.639	45.455	670	GCCATCTCCAAGAAACCTGC	59.939	55	1014
comp11433_c0_seq2	AGTAGAGAGCTTCACATCTTGC	58.639	45.455	243	GCCATCTCCAAGAAACCTGC	59.939	55	587
comp1143_c0_seq1	TGTGTTCTCCCACCAGTGC	60.61	57.895	41	TGGAGTCAGGATTGCCACC	60.081	57.895	394
comp11440_c0_seq1	GCCTCCCTCAGACACAAGG	60.459	63.158	17	TCTGCCCAGGAACTTGTCC	60.004	57.895	415
comp11440_c0_seq1	TCCCTTCAGCCAGGGAAAC	60.003	57.895	346	GTGGCAGCTTTCGATGACC	59.938	57.895	682
comp11440_c0_seq1	AGGACTTCCTCAACGGCAG	60.082	57.895	1101	TCAGACCAGCTCCCAATGC	60.46	57.895	1366
comp11444_c0_seq1	GAACAGCTGAAGACCGAGC	59.281	57.895	768	TGTTTGGCATTTGAGAGGGTC	59.527	47.619	1152
comp11444_c0_seq2	GAACAGCTGAAGACCGAGC	59.281	57.895	768	TGCATTGCTTTCAGCACAAATG	59.949	40.909	1063
comp11445_c0_seq1	TCGAATGAAGAGTTTCACGGC	59.679	47.619	68	AGATCCAAATTGTCCACTGTAGC	59.507	43.478	288
comp11453_c0_seq1	TTTCCATTCATCGGTGCCC	58.874	52.632	274	AATAGCACAAGGGAGGTGC	58.181	52.632	442
comp11478_c0_seq1	ACGGAACGGACTACAACCC	60.083	57.895	197	GTCGTCTGGAAGCTGGGAG	60.529	63.158	617
comp11480_c0_seq1	AAACGCAGTGCCGATGTTG	60.45	52.632	435	CGCAGATGAGTTTGTGCCC	60.231	57.895	758
comp11482_c0_seq1	CCACTTCCTCACATTCGCC	59.27	57.895	29	CAATGCTAACAGGGCCGAG	59.343	57.895	459
comp11494_c0_seq2	AATGCCCACAAAGCTTGCC	60.383	52.632	235	TGGGATAGAAGTAGATTTGGTGC	58.74	43.478	463
comp11501_c0_seq1	AGCCTGTGGGCAATATCGG	60.611	57.895	1645	CACCTTCGAGGATGGTTCAC	59.02	55	1913
comp11501_c0_seq2	AGCCTGTGGGCAATATCGG	60.611	57.895	1498	CACCTTCGAGGATGGTTCAC	59.02	55	1766
comp11512_c0_seq1	TCGGAATCTTCAAGCAACGC	59.943	50	150	TTTGGTCTCAAACACCGCC	59.337	52.632	596
comp1151_c0_seq1	GCAGAACTTAAGGCCAGGG	58.878	57.895	838	CGGACGGGAAATAACTAGCAC	59.545	52.381	1249
comp11522_c0_seq3	TGTTCACAGTTGGGAAACGC	60.011	50	69	GCCCTGCATTAACTCGCC	59.622	61.111	332
comp11528_c0_seq1	CCTTTCGTGCCAACAAGGC	60.745	57.895	47	TCTCAGAGCTTGCACTCCC	59.779	57.895	462
comp11528_c0_seq2	CCTTTCGTGCCAACAAGGC	60.745	57.895	47	TCTCAGAGCTTGCACTCCC	59.779	57.895	450
comp11528_c0_seq3	CCTTTCGTGCCAACAAGGC	60.745	57.895	47	TCTCAGAGCTTGCACTCCC	59.779	57.895	462
comp11528_c0_seq4	CCTTTCGTGCCAACAAGGC	60.745	57.895	47	TCTCAGAGCTTGCACTCCC	59.779	57.895	450
comp11530_c0_seq1	TGATGATGTTTCCCTTAAGTGCC	59.758	43.478	111	GAAGTCGGTAAGTTGCGCC	59.941	57.895	466
comp11530_c0_seq2	TGATGATGTTTCCCTTAAGTGCC	59.758	43.478	111	GAAGTCGGTAAGTTGCGCC	59.941	57.895	466
comp11531_c0_seq1	CCCAGATGGGTACTGTCGG	59.932	63.158	1138	ATGGATTACCAGGCAGGGC	60.234	57.895	1528
comp11531_c0_seq2	CCCAGATGGGTACTGTCGG	59.932	63.158	1138	ATGGATTACCAGGCAGGGC	60.234	57.895	1528
comp11531_c0_seq3	CCCAGATGGGTACTGTCGG	59.932	63.158	1138	ATGGATTACCAGGCAGGGC	60.234	57.895	1528
comp1153_c0_seq1	TGAGAACGTGCCTCCTGAC	60.083	57.895	327	TTCCACCGCAGAGAAGTCG	60.454	57.895	678
comp11542_c0_seq1	GGGCGTCCAGCATGATTTC	60.01	57.895	2046	CAACTGGTCGCAGGATGTC	59.276	57.895	2415
comp11543_c0_seq1	CCTCGGTTTCAAAGCATAAACG	59.253	45.455	108	AGACGAGTTGCATCCCTGC	60.829	57.895	407
comp11547_c0_seq1	GCTCCTATCAGGCGAAGCG	61.397	63.158	1123	TTGTTCAGTGCGGCTTGAC	59.716	52.632	1567
comp11554_c0_seq1	CGCTCGCTTTGTGGACATC	60.303	57.895	842	TCACCGCTTCTGTCCTTCG	60.454	57.895	1041
comp11554_c0_seq2	CGCTCGCTTTGTGGACATC	60.303	57.895	759	TCACCGCTTCTGTCCTTCG	60.454	57.895	958
comp11560_c0_seq1	TCTGCTCGTCTTGTCAACC	58.153	52.632	5	CCAACAGTGCAAGTAAACGC	58.976	50	335
comp11573_c0_seq1	GTGCAAATTGTTGCGAGGG	58.917	52.632	48	GAGACGGCAAGAACGTTGG	59.868	57.895	296
comp11575_c0_seq1	TGTTTGACAGGTATAAGTGCCC	59.087	45.455	81	ATCCCAAAGAACGGCCAAC	59.101	52.632	318
comp11575_c0_seq2	TGTTTGACAGGTATAAGTGCCC	59.087	45.455	81	ATCCCAAAGAACGGCCAAC	59.101	52.632	318
comp11588_c0_seq1	AAGCCCTGTCAAGACTATCC	57.382	50	33	GGTACGCGCAGTTTAGGTC	59.36	57.895	261
comp11593_c0_seq1	TGGCACCAAAGAAGCAACG	60.01	52.632	2012	TCTGTCAAACCTTCAACCGC	59.444	50	2364
comp11593_c0_seq2	TGGCACCAAAGAAGCAACG	60.01	52.632	1993	TCTGTCAAACCTTCAACCGC	59.444	50	2345
comp11593_c0_seq3	TGGCACCAAAGAAGCAACG	60.01	52.632	1603	TCTGTCAAACCTTCAACCGC	59.444	50	1955
comp11593_c0_seq4	TGGCACCAAAGAAGCAACG	60.01	52.632	1584	TCTGTCAAACCTTCAACCGC	59.444	50	1936
comp11598_c0_seq1	AGGAAACCCGAACGTCCTC	60.083	57.895	1639	GTACAGCCACCCTCTACCG	59.934	63.158	1900
comp115_c0_seq1	TGGGAATCTCAGGCTGGTG	59.774	57.895	659	GGCTTTCTCATCCAAATGGGC	60.624	52.381	1035
comp11612_c0_seq1	TGGTCAGACTGGGTGAAGC	60.006	57.895	1348	CTGCAAAGCCTAAGCCTCC	59.261	57.895	1629
comp11613_c0_seq1	AAAGAGAAGCGCCTCCGTG	61.118	57.895	41	ACAATGCGGCCAATGATCC	59.633	52.632	393
comp11627_c0_seq1	CACTGGATGCTTTCTGGCG	59.938	57.895	75	ACGGTTACCCTTGTGGTCG	60.382	57.895	453
comp1164_c0_seq1	TCCAGTGACCGAAGATGGG	59.474	57.895	2548	AGTGGGACTGTAAGCCACC	59.699	57.895	2727
comp1165_c0_seq1	CAACGACGACATTGGAGCC	59.941	57.895	621	AGACCTAGTTGTTCAAGTGCTG	59.03	45.455	976
comp11662_c0_seq1	CATCCCGAGTCTTCATGCG	59.134	57.895	51	TTCATGGCAGGAGGCGTTC	61.13	57.895	424
comp11662_c0_seq2	CATCCCGAGTCTTCATGCG	59.134	57.895	51	TTCATGGCAGGAGGCGTTC	61.13	57.895	424
comp11666_c0_seq1	CTCTAGCGCGTCTGCAAAG	59.727	57.895	27	CAGCACTGCGTTGGTCTTC	60.158	57.895	351
comp11667_c0_seq1	GGCAGTGCGGTTATGGATG	59.715	57.895	725	CACGGTGATTTGCCAAGGG	60.158	57.895	963
comp11668_c0_seq1	TGTGTTCCATAGCTGCCAC	58.503	52.632	134	AAGCATCCACAGCAAAGGG	59.096	52.632	498
comp11668_c0_seq1	TGTGTTCCATAGCTGCCAC	58.503	52.632	134	AAGCATCCACAGCAAAGGG	59.096	52.632	498
comp11673_c0_seq1	TCCAATCTCAGCGCCCTTC	60.533	57.895	197	CAGTTGCAAGGGACCAACC	59.709	57.895	635
comp11673_c0_seq2	TCCAATCTCAGCGCCCTTC	60.533	57.895	197	CCCGCAGTTGATGCATTCC	60.305	57.895	510
comp11675_c0_seq1	ACCACGGCATTTGTTACCG	59.492	52.632	296	CTTTCCGGCCATCTGGTTG	59.562	57.895	528
comp11677_c0_seq1	TCCAAAGCGCATCCGAAAC	59.864	52.632	46	GTCGAGCACTGCGAAATCC	60.014	57.895	326
comp11680_c0_seq1	TTGTCCTTCCCGCATACCC	60.157	57.895	1168	TTTACCGCCTACAGGGAGC	59.855	57.895	1390
comp1170_c0_seq1	TGTCTCGGGATCAACTGGC	60.157	57.895	1950	TGGCTCGGCTACCTCAAAC	60.457	57.895	2339
comp1170_c0_seq2	TGTCTCGGGATCAACTGGC	60.157	57.895	1539	TGGCTCGGCTACCTCAAAC	60.457	57.895	1928
comp1170_c0_seq3	TGTCTCGGGATCAACTGGC	60.157	57.895	1412	TGGCTCGGCTACCTCAAAC	60.457	57.895	1801
comp11713_c0_seq1	TCCAAGAGGGTTTCGTCGG	60.083	57.895	1067	CCAAGCAGCGAAAGATCCC	59.64	57.895	1297
comp11713_c0_seq2	TCCAAGAGGGTTTCGTCGG	60.083	57.895	628	CCAAGCAGCGAAAGATCCC	59.64	57.895	858
comp1171_c0_seq1	ACCCAACGGAGGCACATAG	60.157	57.895	208	GGTACCTGAGAGCCCAAGG	59.853	63.158	520
comp1171_c0_seq1	ACCCAACGGAGGCACATAG	60.157	57.895	208	GGTACCTGAGAGCCCAAGG	59.853	63.158	520
comp1171_c0_seq1	GACCGCCGGGAAATAAACC	59.64	57.895	2403	TTTCTCAGTGGCTGGCGTC	61.05	57.895	2653
comp1171_c0_seq2	ACCCAACGGAGGCACATAG	60.157	57.895	208	GGTACCTGAGAGCCCAAGG	59.853	63.158	520
comp1171_c0_seq2	ACCCAACGGAGGCACATAG	60.157	57.895	208	GGTACCTGAGAGCCCAAGG	59.853	63.158	520
comp1171_c0_seq3	ACCCAACGGAGGCACATAG	60.157	57.895	208	GGTACCTGAGAGCCCAAGG	59.853	63.158	520
comp1171_c0_seq3	ACCCAACGGAGGCACATAG	60.157	57.895	208	GGTACCTGAGAGCCCAAGG	59.853	63.158	520
comp11731_c0_seq1	CGTGGTTGCAAGTCCTGTC	59.792	57.895	1044	CAGTTGGCAGCAGGGAAAC	60.083	57.895	1290
comp11731_c0_seq2	CGTGGTTGCAAGTCCTGTC	59.792	57.895	517	CAGTTGGCAGCAGGGAAAC	60.083	57.895	763
comp11731_c0_seq3	CGTGGTTGCAAGTCCTGTC	59.792	57.895	1044	CAGTTGGCAGCAGGGAAAC	60.083	57.895	1290
comp11731_c0_seq4	CGTGGTTGCAAGTCCTGTC	59.792	57.895	517	CAGTTGGCAGCAGGGAAAC	60.083	57.895	763
comp11736_c0_seq1	TGATCCTACACTGCATTGGC	58.715	50	123	TTAAGTTGGCGGTTGGCAC	59.711	52.632	474
comp11736_c0_seq3	TGATCCTACACTGCATTGGC	58.715	50	123	TTAAGTTGGCGGTTGGCAC	59.711	52.632	474
comp1173_c0_seq1	CGTTCTTCCAACGATGCCC	59.939	57.895	2342	TGTTGCTTTCAACTGCCCG	60.01	52.632	2641
comp11743_c0_seq1	TGGTGTGGAGCAGAACGAC	60.678	57.895	517	TCTGGGATGTAGGGACACG	58.864	57.895	919
comp11746_c0_seq1	TTCCATAGGCACGCTGACC	60.532	57.895	955	GTTTGGGAAGCAAGCTGGG	60.083	57.895	1389
comp11747_c0_seq1	TCGCTGAGTCTGCTGAAGG	60.158	57.895	2095	TGATCCCACCTTTACTGCCC	60.151	55	2269
comp11747_c0_seq2	TCGCTGAGTCTGCTGAAGG	60.158	57.895	1589	TGATCCCACCTTTACTGCCC	60.151	55	1763
comp1174_c0_seq1	ATTCTCGCTGGAAGAGCCG	60.603	57.895	1036	AAAGAAGCCTCGCTTGTGC	59.788	52.632	1458
comp1174_c0_seq1	TTCGTTTGACGGCACAAGC	60.376	52.632	1429	GGTGCAATCAACTGAGCCC	59.86	57.895	1673
comp1174_c0_seq2	ATTCTCGCTGGAAGAGCCG	60.603	57.895	907	AAAGAAGCCTCGCTTGTGC	59.788	52.632	1329
comp1174_c0_seq2	TTCGTTTGACGGCACAAGC	60.376	52.632	1300	GGTGCAATCAACTGAGCCC	59.86	57.895	1544
comp11757_c0_seq2	TGGAGATGGCGACGGTAAG	59.934	57.895	116	GAGCCTTGACAACCCGAAC	59.494	57.895	561
comp11770_c0_seq1	GGAAACATTTACACCACCTCGG	60.272	50	346	ATGAGGAAGGACTCGCACC	59.856	57.895	591
comp11770_c0_seq2	GGAAACATTTACACCACCTCGG	60.272	50	346	ATGAGGAAGGACTCGCACC	59.856	57.895	591
comp11771_c0_seq1	TCTGGCCTGACCTCTTTGC	60.385	57.895	728	GGCAGCTACAGTCATCCTG	58.368	57.895	913
comp11774_c0_seq2	TTGCGTCAGAGGATTTGCC	59.19	52.632	416	GGCTTCTGTTCTTCCAACCG	59.87	55	762
comp11774_c0_seq4	TTGCGTCAGAGGATTTGCC	59.19	52.632	314	GGCTTCTGTTCTTCCAACCG	59.87	55	660
comp11774_c0_seq5	TGAATCCAACATGCAGAGGC	59.291	50	31	GGCTTCTGTTCTTCCAACCG	59.87	55	455
comp1177_c0_seq1	GCCTGGCCTACAGCATTTC	59.636	57.895	252	GGAGCAAGTCCTGGATCGG	60.606	63.158	700
comp1177_c1_seq1	AGCCCATAAAGCAAACATCC	57.111	45	251	TGTCTGCCCTTCCAGCTAC	59.778	57.895	627
comp1177_c1_seq1	TGGAAGGGCAGACAGATGC	60.46	57.895	614	TCCCTTCAAATAACCTCCATGC	59.144	45.455	941
comp1177_c1_seq2	TGGAAGGGCAGACAGATGC	60.46	57.895	223	TCCCTTCAAATAACCTCCATGC	59.144	45.455	550
comp11791_c0_seq1	AGCAAGAAACGAAGGCGTG	59.792	52.632	191	TCGTGAGGGATTACTGGCG	59.934	57.895	392
comp11855_c0_seq1	GCAGGCTTTCCAAGGCAAC	60.75	57.895	2492	TCATGACTGCCGCTCGTTC	61.183	57.895	2694
comp11855_c0_seq3	GCAGGCTTTCCAAGGCAAC	60.75	57.895	1979	TCATGACTGCCGCTCGTTC	61.183	57.895	2181
comp1185_c0_seq1	ATCCCAACAGGGACCTCAC	59.385	57.895	622	TTGTTGAATAGTTCCTTCCAGTC	57.232	39.13	885
comp11868_c0_seq1	ACTGAAACCAAACAGCAGGG	59.359	50	185	GGTGCTATCTGTAAATGGGCG	59.877	52.381	469
comp11868_c0_seq2	ACTGAAACCAAACAGCAGGG	59.359	50	185	GGTGCTATCTGTAAATGGGCG	59.877	52.381	469
comp11868_c0_seq3	ACTGAAACCAAACAGCAGGG	59.359	50	185	GGTGCTATCTGTAAATGGGCG	59.877	52.381	469
comp11870_c0_seq1	CCTATTCTTCTGCAGGGCAC	59.081	55	1684	ACTGTGCAGACAAGAGCTG	58.442	52.632	2106
comp11870_c0_seq2	CCTATTCTTCTGCAGGGCAC	59.081	55	912	ACTGTGCAGACAAGAGCTG	58.442	52.632	1334
comp1187_c0_seq1	GCTCAGCCAAAGAGTGCTG	59.864	57.895	439	ATGGACCAGAGCGATCACG	60.306	57.895	784
comp1187_c0_seq1	GCTCAGCCAAAGAGTGCTG	59.864	57.895	439	ATGGACCAGAGCGATCACG	60.306	57.895	784
comp1187_c0_seq2	GCTCAGCCAAAGAGTGCTG	59.864	57.895	406	ATGGACCAGAGCGATCACG	60.306	57.895	751
comp1187_c0_seq2	GCTCAGCCAAAGAGTGCTG	59.864	57.895	406	ATGGACCAGAGCGATCACG	60.306	57.895	751
comp1187_c0_seq3	TGCTTTAAATGTGGTCAGCGG	60.214	47.619	24	ATGGACCAGAGCGATCACG	60.306	57.895	261
comp1187_c0_seq4	GAGGGCTAATCGGCAATGG	59.113	57.895	175	TCCACCATATCATTACAAGTCCC	58.475	43.478	620
comp1187_c0_seq4	GAGGGCTAATCGGCAATGG	59.113	57.895	175	TCCACCATATCATTACAAGTCCC	58.475	43.478	620
comp11884_c0_seq1	AGACATCACCGAAGGGAGC	59.856	57.895	2708	CTCTGCACTGAAGGAGCAC	58.901	57.895	3026
comp1190_c0_seq1	CAATCCCGTTGTAAGCGCC	60.304	57.895	1020	GTGATGGCTGGCATGTTACC	60.01	55	1273
comp11912_c0_seq1	TGTTTGAGGTTACTGATGCAC	57.216	42.857	531	GCATTGCAGATCTTGCGGAG	60.709	55	929
comp11958_c0_seq1	GTGGCAACTGTTATGGCGG	60.232	57.895	529	ACCCTTGCCTCCTTTGCTG	60.995	57.895	870
comp11958_c0_seq2	GTGGCAACTGTTATGGCGG	60.232	57.895	529	ACCCTTGCCTCCTTTGCTG	60.995	57.895	870
comp11964_c0_seq1	ATCGTTGGGCCTTGGATTG	58.87	52.632	2145	CGAAGAGACTGCCATGGTG	58.978	57.895	2502
comp1196_c0_seq1	AGGAGCATGGAGGTAAGCC	59.543	57.895	870	TGTTGTGCCAGGAAATGGG	59.016	52.632	1188
comp1196_c0_seq2	CTCTGTCAAAGTGCAGCGG	59.867	57.895	678	GCCAGGGTCTCCATTCACC	60.838	63.158	1088
comp1196_c1_seq1	GGCTTGCAGGGCATAACAG	59.934	57.895	610	AGCAAGCTCAGTAGCGAGG	60.232	57.895	1058
comp1196_c1_seq1	AGGTCTCTTGCTCAGGTGG	59.394	57.895	1530	TCGGGAGTGTTCCATGACC	59.779	57.895	1960
comp11981_c0_seq1	TACCTGGTCCACATCACGG	59.476	57.895	14	TGTGGGCATTGAGTTTGGC	59.706	52.632	356
comp11984_c0_seq1	CTGGGTCTTCTCCAGGGTG	59.777	63.158	49	CCCAAACAAGTGCAGTGGC	60.676	57.895	321
comp11986_c0_seq1	GGGTGCACGTCTGTAAATC	57.07	52.632	256	ACAACGTCAAGAAATAGGCTCC	59.425	45.455	586
comp11990_c0_seq1	GCAAAGCTGCTACCAAGCG	60.883	57.895	1127	ATTCACCGTACAGGTCGGG	59.857	57.895	1437
comp11_c0_seq1	GTGGCCGGAATGTTTGTCC	60.158	57.895	202	CAACAACGCCTGGGCTTAC	60.158	57.895	442
comp12016_c0_seq1	CCACCATTCAGAGCCAGTC	58.583	57.895	123	ACTCGCCCAACTGCATCAC	61.421	57.895	355
comp1205_c0_seq1	AATACAACACGGCACGCTG	59.866	52.632	957	ATGGCCAGAGGGCAACTC	60.083	61.111	1404
comp1207_c0_seq1	GAAATGGCATCTGCGCCTG	60.671	57.895	236	GCACTCACACGGAATTGGC	60.523	57.895	650
comp1207_c0_seq2	CGAAGCTTTACAGCAGTGGG	59.942	55	347	GCACTCACACGGAATTGGC	60.523	57.895	633
comp1207_c0_seq3	CGAAGCTTTACAGCAGTGGG	59.942	55	248	GCACTCACACGGAATTGGC	60.523	57.895	534
comp1207_c0_seq4	ACATGGTCTAGCGACGGTG	60.232	57.895	118	TCCCTTCTTAGTTGCTGGGAG	59.867	52.381	441
comp1207_c0_seq5	ACATGGTCTAGCGACGGTG	60.232	57.895	118	TCCCTTCTTAGTTGCTGGGAG	59.867	52.381	424
comp12090_c0_seq1	TCGTTGGCATTTCGTCCAC	59.496	52.632	204	GAATTGAACGCGGGACCTC	59.646	57.895	615
comp12090_c0_seq1	TCGTTGGCATTTCGTCCAC	59.496	52.632	204	GAATTGAACGCGGGACCTC	59.646	57.895	615
comp12090_c0_seq1	CCCGCGTTCAATTCCCATC	60.011	57.895	602	AGGTAGCAAGTATTCCAAACGC	59.752	45.455	935
comp12100_c0_seq1	TGAAATTGGCACTTCCCGC	59.785	52.632	94	ACGTCTGCAGCATCTGGTC	60.825	57.895	471
comp12101_c0_seq1	TGTGGCCAGAAACCACGAG	60.98	57.895	11	ATGGCTTTCGAATGTGCCC	59.558	52.632	307
comp12101_c0_seq1	TGGGATATCTGACCGCCTG	59.32	57.895	1790	GTCTAATCACTAAGACCAAAGGTTATG	58.675	37.037	2107
comp12101_c0_seq2	TGGGATATCTGACCGCCTG	59.32	57.895	1416	GTCTAATCACTAAGACCAAAGGTTATG	58.675	37.037	1733
comp12118_c0_seq1	TGCTGTTGAAGGATGCACG	59.493	52.632	194	GACGTGGTGAAGTAAAGCGG	59.945	55	618
comp12123_c0_seq1	GTACCCACCGCCTTCCAG	60.479	66.667	88	TCGTTCCTGACAAACAGCG	59.133	52.632	536
comp12123_c0_seq1	TGGGAAAGCTGCAAATGCC	60.082	52.632	1358	CCTTCAAAGTGGGACGATGC	59.941	55	1807
comp12125_c0_seq1	AGGCCAATGGGACTCGAAG	60.157	57.895	44	GTAGAGGAGCACCCAGGC	59.847	66.667	401
comp12128_c0_seq1	TGAGAACGGAGGCCAACTC	60.082	57.895	2390	TCCAACCGGCTAAGAAGGG	59.776	57.895	2694
comp12128_c0_seq2	TACCCACATGTTGCGAAGC	59.193	52.632	87	TCCAACCGGCTAAGAAGGG	59.776	57.895	375
comp12130_c0_seq1	CTCTCCGTAGAAGCTGCCC	60.306	63.158	17	CTCGGACGGCCTCATAGAC	60.084	63.158	206
comp12130_c0_seq2	CTCTCCGTAGAAGCTGCCC	60.306	63.158	17	CTCGGACGGCCTCATAGAC	60.084	63.158	206
comp1215_c0_seq1	GACCCAGTGCAATTCCTACC	59.005	55	1489	TCAGTCAGTGGTCGGGTTC	59.706	57.895	1727
comp12165_c0_seq1	TCCCTGATCACCCACCAAG	59.385	57.895	485	AGCTCAGGTACTCCGTTGC	60.158	57.895	872
comp12168_c0_seq1	TGTGTCTAAGAGAACTGCATCC	58.569	45.455	24	CTCACAGTCTCTGGAATTGGC	59.401	52.381	351
comp1216_c0_seq1	TTCTTTGGGCCTGCGTTTC	59.71	52.632	248	CCCACCTCCCTCCCAAATC	60.157	63.158	441
comp1217_c0_seq1	CGTGTTCCAAAGGGTTAGGG	59.224	55	337	ATCCTCGGCAGAAGTAGGC	59.628	57.895	623
comp1217_c0_seq2	CGTGTTCCAAAGGGTTAGGG	59.224	55	337	ATCCTCGGCAGAAGTAGGC	59.628	57.895	623
comp1218_c0_seq1	TAATCGGGTCGGCAGAAGG	59.932	57.895	1322	TGACCAGGCTCATGGAAGG	59.774	57.895	1588
comp1218_c0_seq2	TAATCGGGTCGGCAGAAGG	59.932	57.895	1322	CCAACCAAGGCTGCATAGC	59.934	57.895	1655
comp1218_c0_seq2	TAATCGGGTCGGCAGAAGG	59.932	57.895	1322	CCAACCAAGGCTGCATAGC	59.934	57.895	1655
comp1218_c0_seq2	TAATCGGGTCGGCAGAAGG	59.932	57.895	1322	CCAACCAAGGCTGCATAGC	59.934	57.895	1655
comp1218_c0_seq3	AACGGGCTGCAAATTCCTC	59.483	52.632	166	GATGCCAAGCCCAACTGAC	59.86	57.895	555
comp1218_c0_seq3	AACGGGCTGCAAATTCCTC	59.483	52.632	166	GATGCCAAGCCCAACTGAC	59.86	57.895	555
comp1218_c0_seq4	CGGTTGTTCCAGGTGCTTC	59.79	57.895	96	GATGCCAAGCCCAACTGAC	59.86	57.895	543
comp1218_c0_seq4	CGGTTGTTCCAGGTGCTTC	59.79	57.895	96	GATGCCAAGCCCAACTGAC	59.86	57.895	543
comp12195_c0_seq3	TTGCCTATCGTTTGCACCC	59.186	52.632	1430	TCGGCAATGATTAGGGATAAATTAGG	59.9	38.462	1808
comp12195_c0_seq4	TGCCACTTTGGTTCTCCCG	60.985	57.895	1367	TCGGCAATGATTAGGGATAAATTAGG	59.9	38.462	1805
comp12221_c0_seq1	GAAACGATGCCTGAAGCCC	59.937	57.895	336	ACATCTCCCTGCCCACAAG	60.08	57.895	573
comp12221_c0_seq2	GAAACGATGCCTGAAGCCC	59.937	57.895	186	ACATCTCCCTGCCCACAAG	60.08	57.895	423
comp12228_c0_seq1	ACACCTAGTTGCGGGATCG	60.232	57.895	360	GACGACGACCGTGTTAAGC	59.659	57.895	707
comp12228_c0_seq2	ACCGTTCAATACAATGGCACC	59.942	47.619	119	TACGACCTTACCCTTGCCG	59.858	57.895	506
comp12252_c0_seq1	TTGCTCCATCCCTCGCAG	60.164	61.111	1137	GCACGCGACATTAACCCTC	60.013	57.895	1543
comp12252_c0_seq1	TTGCTCCATCCCTCGCAG	60.164	61.111	1137	GCACGCGACATTAACCCTC	60.013	57.895	1543
comp12252_c0_seq1	TTGCTCCATCCCTCGCAG	60.164	61.111	1137	GCACGCGACATTAACCCTC	60.013	57.895	1543
comp12264_c0_seq1	CGGATTTGAAGCTGCAGGG	59.936	57.895	1086	CTCCATTGCAGTGAGCACC	59.565	57.895	1442
comp12264_c0_seq1	GGTCTTCTTTCCACTGGCG	59.196	57.895	1310	CGACCTTATGCTTGCAGCC	60.012	57.895	1735
comp12264_c0_seq2	CGGATTTGAAGCTGCAGGG	59.936	57.895	1086	CTCCATTGCAGTGAGCACC	59.565	57.895	1442
comp12264_c0_seq2	GGTCTTCTTTCCACTGGCG	59.196	57.895	1310	GGAGCCTGCAAATGAGCTG	59.935	57.895	1659
comp12264_c0_seq3	CGGATTTGAAGCTGCAGGG	59.936	57.895	1086	CTCCATTGCAGTGAGCACC	59.565	57.895	1442
comp12273_c0_seq5	GTGCAGAGGAGGCTCACAG	60.827	63.158	285	TCCAGAATCATGAATAATTGGCAC	58.377	37.5	461
comp12273_c0_seq6	CGAACGGTTACAGCACAGG	59.577	57.895	25	TCCAGAATCATGAATAATTGGCAC	58.377	37.5	445
comp12277_c0_seq1	TCGGCCGTCCTGTATTTCC	60.232	57.895	325	CGCTACCAGCCCATTCAAC	59.641	57.895	588
comp12277_c0_seq1	TCGGCCGTCCTGTATTTCC	60.232	57.895	325	CGCTACCAGCCCATTCAAC	59.641	57.895	588
comp1229_c0_seq1	AGCCAGCTCCATAAGCTCC	59.929	57.895	942	GGTGGGTACGCTCCCTATG	60.007	63.158	1113
comp1229_c0_seq1	TGTTCTTCCCTCGGCACAG	60.383	57.895	1517	CAATACACAAACGTGCGTCC	58.779	50	1928
comp1229_c0_seq2	AGCCAGCTCCATAAGCTCC	59.929	57.895	573	GGTGGGTACGCTCCCTATG	60.007	63.158	744
comp1229_c0_seq2	TGTTCTTCCCTCGGCACAG	60.383	57.895	1148	CAATACACAAACGTGCGTCC	58.779	50	1559
comp12316_c0_seq1	CGCATGCCTTAAATGTGCC	58.769	52.632	1350	ACATCATCCAAGGGTAGAGCC	60.006	52.381	1761
comp12316_c0_seq2	CGCATGCCTTAAATGTGCC	58.769	52.632	495	ACATCATCCAAGGGTAGAGCC	60.006	52.381	906
comp12332_c0_seq1	CCAGGCGTTTGAGGATTGC	60.232	57.895	84	GTGCGCTTCATAACGTCCC	60.013	57.895	468
comp12337_c0_seq1	CATCGGCCAGAGAAATGGC	59.714	57.895	208	AGCTGTGATCAAGACTCGC	58.307	52.632	577
comp12346_c0_seq2	GGGATGTGGAGAGCAATCTG	58.791	55	41	TCCTGGATCCGTAATTTGGC	58.419	50	262
comp1234_c0_seq1	CAGCCTCCCTATTGAGCCC	60.309	63.158	425	CCGTTGGTCAAACTGCTGG	60.084	57.895	775
comp1235_c0_seq1	ATCGCAATGCCGTTGGAAG	59.937	52.632	2923	ATTGTGTTCGCAGCTAGGC	59.27	52.632	3198
comp1235_c0_seq2	ATCGCAATGCCGTTGGAAG	59.937	52.632	2923	ATTGTGTTCGCAGCTAGGC	59.27	52.632	3198
comp1235_c0_seq3	ATCGCAATGCCGTTGGAAG	59.937	52.632	2821	ATTGTGTTCGCAGCTAGGC	59.27	52.632	3096
comp1235_c0_seq4	ATCGCAATGCCGTTGGAAG	59.937	52.632	2821	ATTGTGTTCGCAGCTAGGC	59.27	52.632	3096
comp12362_c0_seq1	CGAATTGGAGCTTCCCTGC	59.64	57.895	735	TGGGCATCACAGTGCCTC	60.402	61.111	1098
comp12367_c0_seq1	ACCAAGTCCACATGGGCAG	60.691	57.895	942	CGTGTTTCATGGCTTTGGC	58.917	52.632	1267
comp12375_c0_seq1	CCCGCACAGAAATTTGCATC	59.105	50	1965	TCGGAATTTGTTCAGCACGG	59.871	50	2136
comp12383_c0_seq1	CACGACTTTCGCCTGGTTC	59.868	57.895	506	ATCCGCACCCGAACATTTG	59.564	52.632	755
comp12385_c0_seq1	AGCTACTGAGAAGGTCCGC	59.557	57.895	499	TGGCAGATGCTCTGGTGAG	60.157	57.895	721
comp12385_c0_seq2	AGCTACTGAGAAGGTCCGC	59.557	57.895	499	TGGCAGATGCTCTGGTGAG	60.157	57.895	721
comp12392_c0_seq1	CGTATCCTACAAAGCCTGCTC	59.273	52.381	39	CGTGTTGACAGCCTCGTTC	59.87	57.895	323
comp12399_c0_seq1	ACAGTGTCCGTCGTTGGAG	60.38	57.895	148	AATGTGCACCTACCCGTGC	61.426	57.895	466
comp1240_c0_seq1	TTGCATAGCCCGGAGAACC	60.535	57.895	479	ATGGTCCAAGTCCTGTCGG	59.778	57.895	832
comp1240_c0_seq1	CCCTGGCTCGTCTGGTAG	59.534	66.667	1301	GGCACTGCTTAGCCCATTC	59.636	57.895	1708
comp12425_c0_seq1	ATCACGAGTGAGGCCGTAG	59.637	57.895	2156	GGGACAGCACACCAAGTTTC	60.081	55	2601
comp12433_c0_seq1	TGCCTCGATCTGGAAAGCC	60.533	57.895	24	CTGGATTGGGCGCGTAAAG	60.012	57.895	425
comp12438_c0_seq1	AGGCTGACGCCAGAACC	60.004	64.706	29	TATCGGTGGCAGACGATGG	60.009	57.895	206
comp12442_c0_seq1	ACAGCAGAAGTTGTTGGGTC	59.077	50	32	AGCCCGGTTGTCCTTAGC	60.084	61.111	313
comp12455_c0_seq1	TGGATCGTACCCTCAAGCC	59.551	57.895	1993	GGTTTCCTGCACATAGCTGG	59.654	55	2180
comp12459_c0_seq2	AGCTCTCGATAACCGTCCG	59.716	57.895	384	CGGGAATTACAATGGGCCG	59.713	57.895	613
comp12459_c0_seq3	AGCTCTCGATAACCGTCCG	59.716	57.895	283	CGGGAATTACAATGGGCCG	59.713	57.895	512
comp12467_c0_seq1	TGAATCCTCAGAGCACCCG	59.856	57.895	1154	GGCTCCAATGAGTGTTTCTCC	59.67	52.381	1358
comp12485_c0_seq1	TTTATGTTTGGCGGCGTTC	57.955	47.368	100	GAGATGCAGGAAGCCCGAG	60.974	63.158	514
comp1249_c0_seq1	GTGACAAGGAGAGGTCCCG	60.158	63.158	2365	TGATAGGGCGATCTGGTGC	60.007	57.895	2725
comp12514_c0_seq1	GCTCGTAACCGCTTGTTGG	60.231	57.895	1656	GAATCAGAAGCCTGTGGCG	59.643	57.895	2105
comp12520_c0_seq1	GCGGCAACTTATCCCATGC	60.379	57.895	145	AAAGAGGGCTTAGCGGGAC	60.157	57.895	370
comp12523_c0_seq1	GTGACCCTGCAACCTTGTC	59.414	57.895	613	TTGGCAGTCCCTCTAAGGC	59.775	57.895	1008
comp12535_c0_seq1	GCTCTGTGTCATGGCTTGC	60.231	57.895	53	CGCAAAGCTTCGACTCCTG	59.941	57.895	407
comp12543_c0_seq1	AGCTCAGGCTCAGAGATGC	59.931	57.895	394	TCCACCACTCAAGGGTTCG	60.006	57.895	719
comp12557_c0_seq1	AGCAGTCCAAAGCCATCTTG	59.217	50	71	TGCAATCGGTTGTTTCGCC	60.451	52.632	348
comp12557_c0_seq2	AGCAGTCCAAAGCCATCTTG	59.217	50	71	TGCAATCGGTTGTTTCGCC	60.451	52.632	348
comp12570_c0_seq1	TCCAACCATGACGGCTTTC	58.808	52.632	113	GACGGAGCCACTATCCCAG	60.008	63.158	332
comp12574_c0_seq1	TGGAGAAGAACCTACATCAGGC	60.274	50	1188	ACTTGTTAAGCACACTTTGGC	58.315	42.857	1611
comp12579_c0_seq1	TCGGTGCAATGTTCACCTC	58.817	52.632	271	AGGTGCATCACCGCCTATG	60.609	57.895	561
comp12579_c0_seq2	CCGAAATTCCGTGCACCTG	60.231	57.895	246	GCTCAGTCAGATGGGAAAGG	58.72	55	398
comp1257_c0_seq1	GATTGTCGGAAAGCGAGGC	60.013	57.895	726	TATATCCATGCCCGGTCCC	59.079	57.895	965
comp12580_c0_seq1	TGGCCGGACTGATAACGAG	59.934	57.895	864	GAGTGCTGGCTACAACCTG	58.896	57.895	1244
comp1258_c0_seq1	TGGAGTAACGGTTGGGACG	60.083	57.895	1034	ACTGCAAGCCACGGGTATG	61.13	57.895	1230
comp12600_c0_seq1	GCTGCATTGGCTAGGAGAC	59.043	57.895	0	GCATGAGCCTGGTTACTGG	58.962	57.895	213
comp12618_c0_seq1	ACCCTCATAATGGCCTGGG	59.534	57.895	21	ATAGTCGGAGGGCAATGGG	59.621	57.895	224
comp12618_c0_seq1	CAACCGACACCCAATGGAC	59.49	57.895	187	AGTGTTGAGGTCCCAGACG	59.705	57.895	398
comp12631_c0_seq2	GGAAGTTTGAACCACCGGC	60.084	57.895	264	AATGCAGCTGGACATTGGG	59.172	52.632	533
comp12633_c0_seq1	CCTGAATCACGATACCGGC	58.835	57.895	1318	AAGGGAGGGTTATGTGGGC	59.769	57.895	1736
comp12634_c0_seq4	GCCCATTGTCGCACTGTAG	59.645	57.895	580	CGGATAAACAACCATAAAGCTATGAG	59.19	38.462	783
comp12634_c0_seq6	GCCCATTGTCGCACTGTAG	59.645	57.895	552	CGGATAAACAACCATAAAGCTATGAG	59.19	38.462	755
comp12634_c0_seq7	GCCCATTGTCGCACTGTAG	59.645	57.895	251	CGGATAAACAACCATAAAGCTATGAG	59.19	38.462	454
comp12656_c0_seq1	GGCCACCTTGTCTTAATCCC	58.997	55	888	CCTGGATCATATGGAATTGAAAGTG	58.795	40	1140
comp12664_c0_seq1	TTGGAGGCACGAATTGCAC	59.787	52.632	1525	GTGGCGAGATGGGTACCAG	60.605	63.158	1974
comp12732_c0_seq1	ACTGCTCACAAGGAACTGC	58.735	52.632	1222	CAAGGTGTGCACTGGGTTC	59.712	57.895	1485
comp12732_c0_seq2	ACTGCTCACAAGGAACTGC	58.735	52.632	1222	CAAGGTGTGCACTGGGTTC	59.712	57.895	1485
comp12762_c0_seq1	GCATTTGTCATTGCATGCCC	59.731	50	2096	TCTGCCGTGCCACTAGTTC	60.455	57.895	2426
comp12762_c0_seq2	GCATTTGTCATTGCATGCCC	59.731	50	2072	TCTGCCGTGCCACTAGTTC	60.455	57.895	2402
comp12762_c0_seq5	GCATTTGTCATTGCATGCCC	59.731	50	829	TCTGCCGTGCCACTAGTTC	60.455	57.895	1159
comp12765_c0_seq1	CATTGCACAGGGACTGCTC	59.565	57.895	1030	AGCTCAAGCCCAAGAAAGG	58.407	52.632	1479
comp12765_c0_seq2	CATTGCACAGGGACTGCTC	59.565	57.895	879	AGCTCAAGCCCAAGAAAGG	58.407	52.632	1328
comp12765_c0_seq3	CATTGCACAGGGACTGCTC	59.565	57.895	522	AGCTCAAGCCCAAGAAAGG	58.407	52.632	971
comp12789_c0_seq1	ACGGTATGGGTTCTAGTGGC	59.935	55	293	TGCAGCAATTGACCGTTGG	60.084	52.632	708
comp12804_c0_seq1	AGGAGGCTCAAACTGCTCC	60.081	57.895	1489	TGTGTCCCTGCCTGATTTC	58.107	52.632	1823
comp12807_c0_seq1	ACAGTGCAAACATTAAGCCC	57.646	45	93	GGTTGGTGTGGGCTAGATTAC	59.12	52.381	388
comp1280_c0_seq1	GCAGCCAGAGGATTTGTGG	59.561	57.895	376	TGACCAGGTTGAGGTGTTCC	60.296	55	802
comp1280_c0_seq2	TGTCGGAGGCTGATTGGTG	60.458	57.895	196	GTCGAGTGCAACTCCATGC	59.94	57.895	495
comp1282_c0_seq1	ACCTGTAAGCGAATATCAGAGC	58.775	45.455	45	AGGCCTATGGTGAGTTGCC	60.157	57.895	476
comp12841_c0_seq2	CAGGGCTGAGGAGGTTGTC	60.459	63.158	289	GCAGGATGGCCCTCAAATC	59.33	57.895	540
comp12841_c0_seq3	CAGGGCTGAGGAGGTTGTC	60.459	63.158	197	GCAGGATGGCCCTCAAATC	59.33	57.895	448
comp12841_c0_seq3	GGCTAACAGCAAGGTCCAC	59.189	57.895	222	CTGCTGAGACCCACCTGAC	60.457	63.158	507
comp12841_c0_seq5	CAGGGCTGAGGAGGTTGTC	60.459	63.158	215	GCAGGATGGCCCTCAAATC	59.33	57.895	466
comp12845_c0_seq1	TCTGTTCATTCACAGCGCC	59.197	52.632	292	AAGTCCCATCCCTGCAGAC	59.774	57.895	650
comp12880_c0_seq1	GGGTGGTATCTGGGAGCAG	59.929	63.158	2602	ATGCAGCCATTGTCATCCC	58.942	52.632	3043
comp12896_c0_seq1	CCTCTGACATTGGGTACCTCTG	60.602	54.545	31	CACGGGCTTGAATAGCAGG	59.343	57.895	475
comp128_c0_seq1	TGGCTCACGCAGTATCAGG	60.232	57.895	185	AGGCTTAACCACCGGGAAG	60.081	57.895	487
comp12911_c0_seq1	GCTCCGGGACTTTGTTGC	59.778	61.111	1335	TTCCGAGCTTCAGCCCTTC	60.458	57.895	1694
comp1291_c0_seq1	TCCACATATAGTCCGCCACG	60.081	55	67	GCCACTTCGCCATGTGAAC	60.523	57.895	454
comp1291_c0_seq2	TCCACATATAGTCCGCCACG	60.081	55	67	GCCACTTCGCCATGTGAAC	60.523	57.895	454
comp12929_c0_seq1	CGTACACCATGGCAGCAAG	59.938	57.895	934	TTGGAAGCAGGCGATTTGG	59.484	52.632	1372
comp12929_c0_seq2	CGTACACCATGGCAGCAAG	59.938	57.895	829	TTGGAAGCAGGCGATTTGG	59.484	52.632	1267
comp12932_c0_seq1	AGGGTTACACATGGCGCTG	61.13	57.895	1265	TCATTCTGCTCCATGAACCG	58.724	50	1417
comp12941_c0_seq1	GCGGTGCTGAGAAGTAAGG	58.98	57.895	199	ACTAGATGAAGCACCTCCCG	59.647	55	640
comp12942_c0_seq1	TGTCTCAGGGAAGCGGAAC	60.082	57.895	198	GGCAATCTCAGGTTTGGGC	59.858	57.895	483
comp12942_c0_seq2	TGTCTCAGGGAAGCGGAAC	60.082	57.895	198	GGCAATCTCAGGTTTGGGC	59.858	57.895	425
comp12961_c0_seq1	ATCACGCACAGCCCATTTG	59.86	52.632	641	GCGCGACGGACGATAATTC	60.23	57.895	1013
comp12968_c0_seq1	AAGAGTGTCACCAGGGCAG	60.005	57.895	272	TGAAGATGGAGAACACTTTGTAAGG	59.78	40	480
comp1299_c0_seq1	AAGGCACAGTTTACGCATATC	57.439	42.857	150	CAGCTACACAGCTTTCATGGG	60.012	52.381	345
comp13026_c0_seq1	GTGGTCTCCCAATGCAACC	59.483	57.895	211	AAGCCGACCTGTCATGAGG	60.157	57.895	420
comp13026_c0_seq2	GTGGTCTCCCAATGCAACC	59.483	57.895	211	AAGCCGACCTGTCATGAGG	60.157	57.895	420
comp1302_c0_seq1	GGAGGCTGAACAACAGAGC	59.193	57.895	1147	AACCTCTCCTTGCATGGTC	57.794	52.632	1555
comp1302_c0_seq2	GGAGGCTGAACAACAGAGC	59.193	57.895	660	AACCTCTCCTTGCATGGTC	57.794	52.632	1068
comp1302_c0_seq3	GCATTGCGGAAAGCTACAAG	58.833	50	644	AGGAGTGTAGATATATTGTGGAAAGG	58.82	38.462	1090
comp1302_c0_seq4	GGAGGCTGAACAACAGAGC	59.193	57.895	266	AACCTCTCCTTGCATGGTC	57.794	52.632	674
comp1302_c0_seq6	TGGTGGCACAAAGAGCTTG	59.333	52.632	43	GCGACGACCAGCCATTAAC	60.013	57.895	420
comp13047_c0_seq1	GCATATCCCGGGCTTGTCG	61.703	63.158	1659	AGAACCCTCAATCACCTTCC	57.587	50	2105
comp13047_c0_seq2	GCATATCCCGGGCTTGTCG	61.703	63.158	1373	AGAACCCTCAATCACCTTCC	57.587	50	1819
comp13047_c0_seq3	GCATATCCCGGGCTTGTCG	61.703	63.158	1173	AGAACCCTCAATCACCTTCC	57.587	50	1619
comp13064_c0_seq1	TTCTCCGTACTGAAGGCGG	59.859	57.895	182	CGCTGCTTCTTTCCCATCG	60.013	57.895	446
comp13073_c0_seq1	AATGGGCTCAGCTTTGTGG	59.096	52.632	1452	GCACCCACAGACTTGCTATG	59.658	55	1894
comp13073_c0_seq3	AATGGGCTCAGCTTTGTGG	59.096	52.632	437	GCACCCACAGACTTGCTATG	59.658	55	879
comp13088_c0_seq1	GTGGCGTTATGAGAAGTCTGG	59.476	52.381	10	CAACGCATCTGCACGACC	60.24	61.111	275
comp1309_c0_seq1	TGAACCCTGTTTGAGTTCCAC	59.114	47.619	62	TGCCAAGGAAGACGACCTG	60.383	57.895	314
comp130_c1_seq1	AGGGCATTTCCTCAGGTGC	60.767	57.895	262	GGAGCCTCACGAGCTTCAG	60.895	63.158	527
comp1310_c1_seq1	CAAACGGCCTCGCATTACC	60.304	57.895	111	ACGGGCTCCCTATTTACCC	59.234	57.895	423
comp13113_c0_seq1	CTGCAAAGGATTCGGCCTG	59.936	57.895	32	TCTGATTTCCCAAAGCCCTC	58.254	50	476
comp13117_c0_seq1	TGCACTCCAAGTGAAACGC	59.716	52.632	767	TGCTCTTCACATTGCCAACC	59.795	50	1130
comp13117_c0_seq2	GGCACAGAGATGAATCGCC	59.422	57.895	147	TGCTCTTCACATTGCCAACC	59.795	50	340
comp13125_c0_seq1	ATGGGCAACGTGCAATCAG	59.86	52.632	149	TATTCCCACCCAGCGTTCG	60.531	57.895	591
comp13129_c0_seq1	CTGCACAAAGGCTGGCTC	59.776	61.111	846	ACCATGCTCTCCGTTGAGG	60.157	57.895	1090
comp13129_c0_seq2	CTGCACAAAGGCTGGCTC	59.776	61.111	523	ACCATGCTCTCCGTTGAGG	60.157	57.895	767
comp13137_c0_seq1	AAGGCAAGCGGACTTGAAC	59.414	52.632	14	ACCTGGACTGCATGTTCCC	60.386	57.895	346
comp13137_c0_seq1	TGGGCTTCCTGTGGAGATG	59.774	57.895	1019	CCATTCCTAGGCCATGAGTTC	58.908	52.381	1319
comp13137_c0_seq1	TGGGCTTCCTGTGGAGATG	59.774	57.895	1019	CCATTCCTAGGCCATGAGTTC	58.908	52.381	1319
comp13148_c0_seq1	GCTGAGCATGGCCGTAG	58.542	64.706	19	CAGGGCAACCATCCTTTCG	59.562	57.895	345
comp1316_c0_seq1	GACACTGGTTGTTCGCCAC	60.085	57.895	167	GTCCTCCTACGCAGTTCCC	60.232	63.158	478
comp1317_c0_seq1	CCTGCAACGCTTTCTGGAG	59.864	57.895	930	ATAGCCAATGGTGGGACCG	60.233	57.895	1355
comp1317_c0_seq2	CCTGCAACGCTTTCTGGAG	59.864	57.895	835	ATAGCCAATGGTGGGACCG	60.233	57.895	1260
comp13183_c0_seq1	CACCCATGTCAAACAGAAAGC	58.731	47.619	81	CAGGATGCCAAGGGACAGG	60.839	63.158	437
comp13194_c0_seq1	GCGACTGTGCACCAGAATG	60.231	57.895	1034	GTGTGGTCTAGGACCCTTCC	59.862	60	1278
comp13201_c0_seq1	GCTTCCATGAGAACCCACTTC	59.67	52.381	69	ATCCCAGGTCAGTGCTTCC	59.774	57.895	514
comp13204_c0_seq1	GTACGGGTACGAAGAATCGG	58.622	55	74	GAAGTCTGCATGACGCCAC	59.94	57.895	258
comp13225_c0_seq1	GTGCTTTCCTTCGACGAGC	59.942	57.895	1108	TTACTGGGTGCTGCAGGG	60.003	61.111	1426
comp13240_c0_seq1	TTGCCGTCGACTAAACACG	59.216	52.632	27	CTGCTGCAACACAGGAGTG	59.79	57.895	177
comp13240_c0_seq2	TTGCCGTCGACTAAACACG	59.216	52.632	27	CCCTCTCCCGCTCGAATAC	60.084	63.158	210
comp13259_c0_seq1	CAGTGCCCGTTGTGATTCC	59.863	57.895	1133	TTTGCAGCGGAAGTATTCG	57.072	47.368	1579
comp1325_c1_seq1	GCTGCAGACTGGAAATGGC	60.232	57.895	841	TTACCATTCTCATGGAGACCC	57.559	47.619	1092
comp1326_c0_seq1	TCACAGTAGCAGGTTGCCC	60.384	57.895	841	TTGCGCGGGTCACCATAAG	61.488	57.895	1244
comp1327_c0_seq1	TGGGCTATGCTCAGGTTCG	60.233	57.895	2298	TCGTTGTACCAGCGTAGTG	57.954	52.632	2522
comp13297_c0_seq1	CCTTTCCACAGGTGTTATGGC	59.942	52.381	142	TGCCGCTGAAATGGAAGAC	59.19	52.632	428
comp1329_c0_seq1	CCGCCTGCCTTGATCTTTG	59.936	57.895	2599	GAAAGGCGGTTTCGAAGGG	59.864	57.895	2884
comp13303_c0_seq1	CAGTAAGCCAGTTGACGCC	59.572	57.895	191	ACAATCAGTTGGTGTGGCAG	59.436	50	540
comp13305_c0_seq1	TGACGGTCTTACAGTCGGC	60.158	57.895	706	GGAAACGGAGGACGAACCC	61.12	63.158	1130
comp1330_c0_seq1	CTGCACGTACGCAGTAAGG	59.364	57.895	91	TGAAGCCCGGTAAACCCTG	60.385	57.895	333
comp13333_c0_seq1	CCTCTGTGCAAGCGTTGTC	60.158	57.895	819	CGGAGTGAGTACGAGCCC	59.933	66.667	1046
comp1336_c0_seq6	CGGCCCTCATTCTCAAGAC	58.671	57.895	116	TGCCAGATGACATTAGAAACTCG	59.578	43.478	535
comp1336_c0_seq7	CTTTGCATACGGCCCTCAC	59.641	57.895	84	TGCCAGATGACATTAGAAACTCG	59.578	43.478	512
comp13408_c0_seq1	CAGTAGCTTTGGCCGGAAC	59.568	57.895	1142	CGTGTTGTGCACTCCATCC	59.865	57.895	1559
comp13411_c0_seq1	GACGGTTTCTTGATTGGAAAGC	59.182	45.455	1282	CTTAAGCCACCTCGAAAGCC	59.659	55	1623
comp13414_c0_seq4	CCCTTTGGATAGCAGCCAC	58.953	57.895	687	ACTACCTGGCCTTGATGGAG	59.566	55	964
comp13486_c0_seq1	ATCTAATTTGCTATGGACTGTGG	57.158	39.13	55	TGGGAGAGGTGGGTACTCTG	60.739	60	204
comp13499_c0_seq1	CCTCTGAAGTCTTTGCGCC	59.57	57.895	735	ACGCTGAAGGTCTGACGAG	60.158	57.895	1136
comp13506_c0_seq1	TTGACGTGCTGTTGCGAAG	60.086	52.632	1274	AACCTCCAGGTGCATCTCC	59.774	57.895	1518
comp13506_c0_seq2	TTGACGTGCTGTTGCGAAG	60.086	52.632	1274	AACCTCCAGGTGCATCTCC	59.774	57.895	1518
comp1350_c0_seq1	CCTGACGCAGAGCCATTTC	59.643	57.895	1765	GAGCGGATGATGTCCAAGC	59.422	57.895	2152
comp1350_c0_seq2	TTGGATTGAGCAGCATGGC	59.557	52.632	1651	GGTGCAGATTTGGTGTCCG	59.863	57.895	1903
comp13510_c0_seq1	CAGTCAACCCAAGCTTCCC	59.106	57.895	1179	GGAGTGGGTCCTGTTCTGG	60.081	63.158	1338
comp13512_c0_seq1	ACGACGGCCTCGAAATGAG	60.891	57.895	107	AAAGCCGGTATTCGCTTGC	59.937	52.632	525
comp13524_c0_seq1	ATGGATTCCGGAGGACAGC	59.929	57.895	1211	ACAATTGCACAAGGACCCG	59.409	52.632	1491
comp13524_c0_seq2	GGCATGAGTCCTCAAACCTC	59.01	55	56	ACAATTGCACAAGGACCCG	59.409	52.632	322
comp13535_c0_seq1	ACCCAGTGGCCATTTACATTC	59.314	47.619	124	GATGTCACAGCCACTTCAGC	59.942	55	570
comp13535_c0_seq2	ACCCAGTGGCCATTTACATTC	59.314	47.619	124	GATGTCACAGCCACTTCAGC	59.942	55	570
comp13535_c0_seq3	ACCCAGTGGCCATTTACATTC	59.314	47.619	124	GATGTCACAGCCACTTCAGC	59.942	55	570
comp13553_c0_seq1	TGTAAGAGGGAACGCAGGAC	60.152	55	64	TGGAAATGGGCGGAATTGG	59.17	52.632	385
comp1355_c0_seq1	AACCCTGACTCGCCAGAAG	60.082	57.895	653	CAAAGGATCCGATGGACGC	59.424	57.895	1013
comp13564_c0_seq1	TGCTTAGGAGTACGGCCAC	59.857	57.895	1358	GCGATTTCGCATTTGCGTTG	60.692	50	1785
comp1356_c0_seq1	TGACATTTCCACTTGACAGGC	59.531	47.619	191	TGGCGTTTGTCATCTTGCAG	60.152	50	398
comp1357_c0_seq1	TGGCATTTGGCAGTTCAGG	59.402	52.632	148	TGGACCAACTCTCCTTGCC	60.004	57.895	527
comp1357_c0_seq2	TGGCATTTGGCAGTTCAGG	59.402	52.632	148	TGGACCAACTCTCCTTGCC	60.004	57.895	527
comp13587_c0_seq1	ACCTTGATGCCATGGTTGC	59.477	52.632	384	AGCTTCATCCATAGGTGCC	57.637	52.632	754
comp1359_c0_seq2	AGAATTTATTTCGCATCTAGACACC	58.284	36	30	GCATGCAATATAGGGCGTTTG	59.078	47.619	467
comp13607_c0_seq1	TCAGCGAGCACAACATTGC	60.158	52.632	791	GTTTGGGATCCATCTTCAGGG	59.109	52.381	969
comp1360_c0_seq1	TGGTGGATATTATGTTTGCGCC	60.142	45.455	2208	ATAACGTACACTCCCTGCC	57.289	52.632	2588
comp13611_c0_seq1	AATGATTGACCGATCTTATTCCC	57.225	39.13	40	AGCAATATCGTGGTGGCAAG	59.369	50	387
comp13622_c0_seq1	AGCAGGGCAAGGTGGAATG	61.072	57.895	251	TCACACCTCGACTCTTAAGCC	60.215	52.381	539
comp13626_c0_seq1	GATGGGAGTTGAAGTGGCG	59.27	57.895	1264	CGTCTGCTTCCTCAAAGGC	59.57	57.895	1583
comp13631_c0_seq1	ACACAATAAATGGTTGCTGGC	58.44	42.857	189	ATGGGTGGTGGCTCCAAAG	60.694	57.895	497
comp13634_c0_seq1	CCCTCACCAGCGTCATTTG	59.566	57.895	1017	GATTTGGCCGTTCAGGTGG	59.861	57.895	1414
comp1364_c0_seq1	TTGTACACTAACCGCAGGC	58.522	52.632	145	AAGGGCCATTTCCGTTTGC	60.082	52.632	337
comp1364_c0_seq2	TTGTACACTAACCGCAGGC	58.522	52.632	145	AAGGGCCATTTCCGTTTGC	60.082	52.632	337
comp13652_c0_seq1	GGCCCGAACTCAACCTC	57.939	64.706	0	GCCGTACTTCTTGATTGGAGC	60.08	52.381	286
comp13652_c0_seq1	GTGGAGACACTTTGGGTGC	59.414	57.895	68	CCTGGGCATTTCAGTTTGGG	60.152	55	506
comp1366_c0_seq1	TCTGAGGGATCCAAAGCCC	59.462	57.895	205	TGGTACAAGTGGACTGGAAGG	60.076	52.381	650
comp1366_c0_seq1	TCTGAGGGATCCAAAGCCC	59.462	57.895	205	TGGTACAAGTGGACTGGAAGG	60.076	52.381	650
comp13670_c0_seq1	TGACTGCAAAGGCCGAAAC	59.713	52.632	150	TGCCCTGAGCCTTATCTGC	60.233	57.895	473
comp13698_c0_seq1	GGAAGATGCCAGCAACGTG	60.231	57.895	258	GGCAGAGGCGAAATCCATC	59.417	57.895	480
comp13698_c0_seq1	GCGTCAACCTGTACGCATC	60.015	57.895	1226	AAAGCCACAGCCACTTAGC	59.106	52.632	1622
comp1371_c0_seq1	AGCAAGGAGTAGGCATCTAGG	59.45	52.381	114	TGTGCTATATGGCCGGTGG	60.308	57.895	456
comp13732_c0_seq1	TGTTACATGCAAAGCTGGC	57.551	47.368	59	GGTGCCATCGCTGTAGGAG	60.972	63.158	491
comp13732_c0_seq2	TGTTACATGCAAAGCTGGC	57.551	47.368	59	GGTGCCATCGCTGTAGGAG	60.972	63.158	491
comp13734_c0_seq1	GCCACCATACTCACCTGGC	61.206	63.158	277	TGCATTGGGAAAGTGAAGGAC	59.527	47.619	621
comp13745_c0_seq1	TCGTGGTAGGGATCTTGCG	59.934	57.895	268	GAAGTCGAGCAAAGCCGTC	59.942	57.895	447
comp13745_c0_seq1	CCTTCTGGCAAAGCACGAG	59.864	57.895	1206	GAAAGGCCGCTGGAGAAAC	59.863	57.895	1561
comp13745_c0_seq2	TCGTGGTAGGGATCTTGCG	59.934	57.895	268	GAAGTCGAGCAAAGCCGTC	59.942	57.895	447
comp13752_c0_seq1	GCCGTTGCCTGGTCTTTG	60.087	61.111	1033	CCGAATCAAGTTCTCCTCGAC	59.212	52.381	1383
comp13782_c0_seq1	TGACTTCATGGCGTTGAGC	59.197	52.632	119	AGGCATGAGGATTTCGCAC	58.962	52.632	565
comp13806_c0_seq1	GTGCATCAGGTGTGGACAG	59.194	57.895	228	ACAGTGGTACAAATGCCATCC	59.32	47.619	516
comp13813_c0_seq1	TCTTGGGTTTCTCTGCCCG	60.384	57.895	416	AGATCCAAATGCTGCAAGTC	57.143	45	835
comp13813_c0_seq2	CTGCCCGTTGCTTCTTTGG	60.452	57.895	428	GAACAATGGCTGCGGTGAG	60.231	57.895	844
comp13817_c0_seq1	CGACCGTACGAGGGTGTAG	60.013	63.158	623	GTGACAACTGTCGATGCTGG	59.944	55	960
comp13819_c0_seq1	TGATGGCTAGTGCTCCGAC	59.933	57.895	1285	ATGGGTGCATGGCAAACTG	59.78	52.632	1594
comp1382_c0_seq1	GTCATATGCCTCTGTTGAGC	57.042	50	158	CACAGCAAAGCAGTCGTGG	60.449	57.895	583
comp13834_c0_seq2	CGCCAAATGCTTCAGCAAC	59.288	52.632	151	CGGCCACGACATTCTGTTC	59.941	57.895	520
comp13834_c0_seq3	CGCCAAATGCTTCAGCAAC	59.288	52.632	151	CGGCCACGACATTCTGTTC	59.941	57.895	520
comp13853_c0_seq1	CGATCCTCCCTATGCTGCC	60.457	63.158	439	GCCACTTCTCTAACACCTGC	59.303	55	703
comp13855_c0_seq1	CCCTGATTTGCCCTCTTCG	58.962	57.895	132	TTCTCCAGCCGGATCCTTG	59.854	57.895	395
comp13855_c0_seq2	CCCTGATTTGCCCTCTTCG	58.962	57.895	132	TTCTCCAGCCGGATCCTTG	59.854	57.895	395
comp1385_c0_seq1	GAAGGCGTCTATTGTCCGC	59.43	57.895	18	TGCACCCTGTTTCACATGC	59.709	52.632	331
comp13863_c0_seq1	TTCGGACCACCAGGGATTG	60.081	57.895	794	TCCTAGTCCACCCATGACC	58.455	57.895	1215
comp1386_c0_seq1	GTCGAAACCTGGCATGTCG	59.941	57.895	413	CTGGTGGACTACGCTCTGG	60.232	63.158	817
comp1386_c0_seq1	ACCTGGGAATGCAGGTAGTG	60.151	55	1305	AGGCAAGATAGGGTCGGTG	59.549	57.895	1511
comp13875_c0_seq1	CCGAATCAATGTGTCCGGC	60.012	57.895	1044	GGTGTTGATCATCGCTCTTG	57.634	50	1285
comp13876_c0_seq1	TCGATTAATGCTAATAGGCCTTCC	59.286	41.667	3	GGGATTGCCACCATCAAGC	59.933	57.895	382
comp13885_c0_seq1	TCTTCCAAGGTCCGGATGC	60.157	57.895	340	TGTAAGGCATGAGAGCCAATAC	58.958	45.455	641
comp13890_c0_seq1	TGAAGAGGCCATAGCCCAG	59.543	57.895	263	GAGTGCTGTCTCATGAAGCG	59.736	55	672
comp13893_c0_seq3	TGTATCAGCTAGTACCACCTTCC	59.819	47.826	109	GGGACCATTGAGGTGTGGC	61.438	63.158	351
comp13893_c0_seq4	TGTATCAGCTAGTACCACCTTCC	59.819	47.826	109	GGGACCATTGAGGTGTGGC	61.438	63.158	351
comp13907_c0_seq2	GGCTTATGACCAAGCTGCC	59.636	57.895	2	TCCTCCAACAGGTCTTCACC	59.714	55	343
comp13953_c0_seq1	AGGCAGGGCCTTCTATCAG	59.233	57.895	280	CACTGCACTTTCCCGCTTG	60.451	57.895	662
comp13953_c0_seq2	GTCTTCCCAGCCACTTTGC	59.786	57.895	543	ATCCCTCTCAGCAGTGTCC	59.163	57.895	979
comp13953_c0_seq3	AGGCAGGGCCTTCTATCAG	59.233	57.895	160	CACTGCACTTTCCCGCTTG	60.451	57.895	542
comp13953_c0_seq4	GTCTTCCCAGCCACTTTGC	59.786	57.895	423	ATCCCTCTCAGCAGTGTCC	59.163	57.895	859
comp13953_c0_seq5	AGGCAGGGCCTTCTATCAG	59.233	57.895	280	CACTGCACTTTCCCGCTTG	60.451	57.895	662
comp13953_c0_seq6	AGGCAGGGCCTTCTATCAG	59.233	57.895	160	CACTGCACTTTCCCGCTTG	60.451	57.895	542
comp13956_c0_seq1	ACTCGTCCTCGAATGGCAG	60.232	57.895	230	AGGAATTCTCCACCGGCAG	60.157	57.895	640
comp13958_c0_seq1	TCTTCCGTGCTCTCCTTGAC	60.152	55	1820	ACGCAATGAACGCCATCTG	59.938	52.632	2055
comp13958_c0_seq2	TCTTCCGTGCTCTCCTTGAC	60.152	55	1820	ACGCAATGAACGCCATCTG	59.938	52.632	2055
comp13976_c0_seq1	GTCTGCATCTGCTTGAGCC	59.642	57.895	41	TCAATCCGCGGCCATAAAG	59.042	52.632	409
comp13980_c0_seq1	GTGATGGCGAGGAGGAACC	60.903	63.158	652	CGAGCAACATGTACCAGGC	59.645	57.895	961
comp1399_c0_seq1	TGACCGCATGGGAAAGGTC	60.76	57.895	129	ACCTCCTGTATCGTGGCAG	59.553	57.895	519
comp1404_c0_seq1	CTTGATCCCTGGTGCAAGC	59.561	57.895	18	AGATGTTGGTGGTACTCTCCG	59.94	52.381	443
comp14051_c0_seq3	GAGTTGCATGCCAGTTCCC	59.86	57.895	154	GTGTGGTAAAGAATTGCACGG	58.813	47.619	476
comp1405_c0_seq1	AAGTCCGCGATCACCAGTC	60.528	57.895	368	GGACGCCTGTAAAGCGATG	59.722	57.895	749
comp14061_c0_seq1	CGGGTCCTAATCCCAGAGC	60.007	63.158	1416	TTGGATGGCTGCATTTGGC	60.157	52.632	1717
comp14061_c0_seq2	CGGGTCCTAATCCCAGAGC	60.007	63.158	1416	CTGGCTAGGATGGGCACAG	60.61	63.158	1582
comp14061_c0_seq3	CGGGTCCTAATCCCAGAGC	60.007	63.158	403	TTGGATGGCTGCATTTGGC	60.157	52.632	704
comp14061_c0_seq4	CGGGTCCTAATCCCAGAGC	60.007	63.158	403	CTGGCTAGGATGGGCACAG	60.61	63.158	569
comp14075_c0_seq1	CACATCCTGGAAACGACGC	59.941	57.895	595	TGACTGGAAGCGCTCTGAC	60.454	57.895	1012
comp14077_c0_seq1	GCGTCCCAGTTAACCTCAC	58.902	57.895	108	CTTTGGGATGTCTCGTGGC	59.27	57.895	416
comp14087_c0_seq1	CGTACCGATTTCGGCCAAG	59.723	57.895	686	CCGCATAAACACGATCCCTG	59.803	55	1135
comp14111_c0_seq1	TGGTGGACCAACGTTCGAG	60.677	57.895	648	TGCCTCCTTGTTTAGATCACAG	58.825	45.455	1001
comp14111_c0_seq2	TGGTGGACCAACGTTCGAG	60.677	57.895	217	TGCCTCCTTGTTTAGATCACAG	58.825	45.455	570
comp1411_c0_seq1	GAGCGCCTTACAATACGCC	59.795	57.895	220	ATCGAGAGCCATCCTCTGC	59.706	57.895	668
comp1412_c0_seq1	ACTCCAGGGCAGTTCTTGG	60.004	57.895	428	AAATCAGAGGCTGGACGGG	60.157	57.895	801
comp14145_c0_seq1	CTAGGGTTGGAGATCGCGG	60.38	63.158	156	GATCCCGACTCCCTGAAGC	60.307	63.158	579
comp14145_c0_seq1	CTAGGGTTGGAGATCGCGG	60.38	63.158	156	GATCCCGACTCCCTGAAGC	60.307	63.158	579
comp14167_c0_seq1	CACATCTGCCTTCGCAACC	60.231	57.895	1045	TCCCAGATGGACACATGGC	60.157	57.895	1266
comp14175_c0_seq1	CTCCTCGACCTTCACACGG	60.526	63.158	924	ACAGAGAGTGGATGCACGG	60.158	57.895	1208
comp14175_c0_seq2	CTCCTCGACCTTCACACGG	60.526	63.158	818	ACAGAGAGTGGATGCACGG	60.158	57.895	1102
comp14176_c0_seq1	GCGGATCCTTCAGGCAAAC	59.937	57.895	434	GCTTGCGGATCGACAGAAC	60.014	57.895	766
comp1417_c0_seq1	CGTCCTCCTCGAAGATCCC	59.711	63.158	1263	GGCAAGCATCGAACTGTGG	60.231	57.895	1556
comp14183_c0_seq1	TGACGGCAGGGATCATAGG	59.32	57.895	218	GGACCAGGACCGTATTCCC	59.93	63.158	481
comp14228_c0_seq1	TGAAGGTATGTCTTCTTGCCG	58.784	47.619	330	CCAGCAAATCATGGCGTCC	60.305	57.895	716
comp14271_c0_seq1	CATAGCTTTCCACCGCAGG	59.343	57.895	548	TGGTCAGGAGGCAGTCTTG	59.701	57.895	872
comp14298_c0_seq1	TGCACAAGAGGAACCCGAG	60.383	57.895	153	GCATGGAGTCACGAATGGC	60.012	57.895	485
comp14309_c0_seq1	CAGCATTGGCCTCACATCG	60.011	57.895	509	TCCAAACCCTGGTAGGCTG	59.696	57.895	826
comp14309_c0_seq1	AGAGGCAAGCCAAGGGTG	60.324	61.111	1022	AGACCACTCCCTCAAACTG	57.021	52.632	1392
comp1431_c0_seq1	TGGGTTCATTCCCTTAATAACGAC	59.588	41.667	35	AAGGCCATTTGGGAGACGG	60.766	57.895	279
comp14333_c0_seq2	TCAAAGAATAGCGGACTACCTG	58.375	45.455	55	GCTGAAATATCTTGACACGTTACC	58.956	41.667	417
comp14390_c0_seq1	ACCATTCTAAGCGACAACGC	59.663	50	79	TTTGTTGTGCACTGCGAGG	60.011	52.632	507
comp14390_c0_seq1	CGTCTCCTTCAGAATCACTGC	59.478	52.381	340	ATCATGCTCTCCACGTGCC	60.904	57.895	767
comp14390_c0_seq2	ACCATTCTAAGCGACAACGC	59.663	50	79	TTTGTTGTGCACTGCGAGG	60.011	52.632	507
comp14390_c0_seq2	AGAGGACTTGAGGGCTTCG	59.476	57.895	657	CTCGGCTTCAAATTCCGTTC	58.205	50	1022
comp14395_c0_seq1	GCAACGACCAATAGGTGCC	59.937	57.895	692	TCGACCTCCTCACAACTCAAG	60.147	52.381	1128
comp14395_c0_seq2	GCAACGACCAATAGGTGCC	59.937	57.895	284	TCGACCTCCTCACAACTCAAG	60.147	52.381	720
comp14405_c0_seq1	GCAAGGAGAGCACCAACTC	59.193	57.895	1422	GCCAGCACAGGTGGGTC	61.083	70.588	1819
comp14405_c0_seq1	GCAAGGAGAGCACCAACTC	59.193	57.895	1422	GCCAGCACAGGTGGGTC	61.083	70.588	1819
comp14405_c0_seq2	TCCAAGCTATGAGACCACAGG	59.938	52.381	1096	TTGGTGGGAGAATGGATAGC	57.739	50	1531
comp14405_c0_seq2	TGGAGCCTTCATATGCTTTGG	59.11	47.619	1271	GCCAGCACAGGTGGGTC	61.083	70.588	1685
comp14406_c0_seq3	GAGCAGGACGCACGTTTAG	59.653	57.895	111	GTGGTAAGTGGCTTGAAAGGG	59.874	52.381	368
comp14436_c0_seq1	CACTTGACGATCACCTTCGG	59.386	55	182	AGGCTCCAAGGCCAATATC	57.62	52.632	553
comp14436_c0_seq1	CACTTGACGATCACCTTCGG	59.386	55	182	AGGCTCCAAGGCCAATATC	57.62	52.632	553
comp14455_c0_seq1	GATCTCATCATTGCGCCCAG	59.871	55	1229	GCTAGCGAGGCAGAGTCC	60.319	66.667	1448
comp14463_c0_seq1	GGTGGCATGATGGAAGTTGG	59.937	55	1574	GCCAGTACAAGTTGGTGCG	60.158	57.895	1991
comp1446_c0_seq1	GCTTGAAGGTCACGAAGCC	59.865	57.895	306	TCGTAGAAGAGCCCGTTCC	59.561	57.895	734
comp14483_c0_seq1	GCAGTCTGGACATAACGCC	59.351	57.895	424	TTTCTCGCTGTGACCTCCG	60.454	57.895	729
comp14497_c0_seq1	TCTGGAGCACGACCAGATG	59.858	57.895	1098	GGGACATGATGACACCTAAGC	59.192	52.381	1464
comp14497_c0_seq2	TCTGGAGCACGACCAGATG	59.858	57.895	785	GGGACATGATGACACCTAAGC	59.192	52.381	1151
comp1449_c0_seq1	CGTCACTTTCCACTTCATCAG	57.67	47.619	1257	GCAATCTTTGGCTCCACGG	60.232	57.895	1608
comp1449_c0_seq1	GGAGGCCTAGTCGAGGATG	59.406	63.158	2614	GCTACACAGTTTGCATTGGTG	59.078	47.619	3055
comp1449_c0_seq2	ATCAAGGTCGGCTAACTCC	57.281	52.632	1078	AGGAGGTCAAGAAGGCCAC	59.697	57.895	1424
comp144_c0_seq1	GGCTTTACGCGTTCCCTTG	60.231	57.895	1773	TTCCAACAATCAGCGAGGC	59.19	52.632	2052
comp14508_c0_seq1	TCATTCGCTGCAACAAGGG	59.488	52.632	2755	TTCGAGGGCATCATGGAGG	59.929	57.895	2995
comp14528_c0_seq1	TGGTGGGCGTTAAGGAGAC	60.082	57.895	136	CTCGTTGTCCCATCCGTTC	58.983	57.895	380
comp14533_c0_seq1	TGCATAACTCCATCTCTTGACC	58.625	45.455	920	AGCTGTGCGTGCAGAATTG	60.158	52.632	1326
comp14533_c0_seq2	TGCATAACTCCATCTCTTGACC	58.625	45.455	837	AGCTGTGCGTGCAGAATTG	60.158	52.632	1243
comp14534_c0_seq1	CTCAACAGGTGCAGGCAAG	59.788	57.895	394	GCTAACAAGGCCAAGGTGC	60.158	57.895	600
comp14567_c0_seq1	ATGAAGCCCAGTAGGTGCG	60.533	57.895	1109	CGGGCCTCTTCACATTTGC	60.232	57.895	1420
comp14589_c0_seq1	TCGACTCCCGATGTAAGCTG	60.011	55	1529	TCAGCATGAGGATCACGGG	59.931	57.895	1909
comp14591_c0_seq1	CAGACTCGTCAAAGTGAGCTG	59.682	52.381	54	GCAAAGCAGCACCCAATACC	60.858	55	414
comp14591_c0_seq2	CAGACTCGTCAAAGTGAGCTG	59.682	52.381	54	GCAAAGCAGCACCCAATACC	60.858	55	414
comp14598_c0_seq1	AACATGAAACCTCCTGAATGC	57.535	42.857	48	ATCGTGCCCTTGGGAACTC	60.46	57.895	342
comp14612_c0_seq1	TGCTCCTTCCGAGTACCAC	59.48	57.895	391	TTGGGAGAATCTGCGCCTG	60.833	57.895	546
comp14649_c0_seq1	AGCCACCTTGATGGAAACC	58.399	52.632	659	CCAGCATGTGCTTGAGCC	59.853	61.111	1061
comp1464_c0_seq1	AGTGCCCGAGCATCTTGAG	60.532	57.895	949	TGCAGGGAGTGTCCTACAG	59.091	57.895	1217
comp14668_c0_seq1	CATTGGCCATGCGGTGTTC	60.892	57.895	804	GGCAGGCAATCTGCTCAAC	60.232	57.895	1154
comp1468_c0_seq1	AGCAAACTCGCGAATGCAG	60.231	52.632	469	GGGTCTCCAGTTCCAGGTG	60.081	63.158	827
comp14698_c0_seq2	CTGCAGAAGTTGCTCAATGC	58.757	50	72	CTGGCAGCAAAGGAAGCC	59.773	61.111	518
comp1469_c0_seq1	GAATTCGGCCCTCCAAACC	59.559	57.895	1585	TCCATCAGAGCCGTAGTGC	59.933	57.895	1739
comp1471_c0_seq2	CGTAATGGGATTCCTCGCC	58.826	57.895	40	CCCTACTTGGCAGGGTCG	60.164	66.667	345
comp1471_c0_seq3	ACCGTCACATGGTGTTATGC	59.301	50	35	ATCCCTACTTGGCAGGGTC	59.152	57.895	293
comp14723_c0_seq1	TGCAGCCTTGAGAGATGCC	60.835	57.895	217	GTATGCAGCGAGCCCAATC	59.791	57.895	420
comp14757_c0_seq1	GCAGATGACGGCAAAGCTG	60.595	57.895	963	TGTGCCAATGGATTGCCTG	59.478	52.632	1341
comp14787_c0_seq1	ATGGAGGCGCAAGCATTTC	59.934	52.632	215	ACATGGGTCCAGTTCCACC	60.003	57.895	583
comp14798_c0_seq1	CACCTGTGGCCCTTCTAGC	60.834	63.158	818	GCCTTGGAGCAACTATCACC	59.369	55	1224
comp14798_c0_seq2	CACCTGTGGCCCTTCTAGC	60.834	63.158	430	GCCTTGGAGCAACTATCACC	59.369	55	836
comp14799_c0_seq1	TGTGGCAGTACTTCGATTGC	59.306	50	133	TCTGCAAATGATCAGCGCC	59.64	52.632	516
comp14814_c0_seq1	CCGCTTGTGACGCATGTAG	60.014	57.895	282	TTTGGTCCGTCGGTTTGGG	61.28	57.895	711
comp14818_c0_seq1	ATTGCAAAGACGCGGGAAC	60.158	52.632	22	TTTGGGCATGACAAGGTGC	59.706	52.632	173
comp14828_c0_seq1	CTGGACAACACTTCCCAGC	59.113	57.895	166	GGGTCGGAGGGAGTAAATCG	60.365	60	350
comp14828_c0_seq2	CTGGACAACACTTCCCAGC	59.113	57.895	115	GGGTCGGAGGGAGTAAATCG	60.365	60	299
comp14837_c0_seq1	TCCATGGTGGGACTTGAGG	59.385	57.895	366	CATCTGCCCTGTTGCTTGG	59.859	57.895	614
comp14869_c0_seq1	TGCAGAGCTGAGGGATCTTG	60.224	55	122	TGGCCAGTTATGTCACTCC	57.495	52.632	571
comp14871_c0_seq1	CGACGACTGCATCTCAAGC	59.727	57.895	346	AGGACCTCGCTTAGCCTTC	59.553	57.895	782
comp14871_c0_seq2	CGACGACTGCATCTCAAGC	59.727	57.895	346	AGGACCTCGCTTAGCCTTC	59.553	57.895	782
comp14873_c0_seq2	TCCTCAAGCAGGTGGGAAC	60.004	57.895	905	CAGACCAAGCCGAAACCTTG	60.152	55	1312
comp14881_c0_seq1	AAGGCTTGCCCTGTCCC	59.914	64.706	120	AAAGGCCGTGCATGTGAAG	59.786	52.632	336
comp14885_c0_seq1	TCATGTGCATGGCGGAAAG	59.563	52.632	153	AGTAGGCTGTGGAGTTGGC	60.081	57.895	546
comp14885_c0_seq3	TCATGTGCATGGCGGAAAG	59.563	52.632	153	AGTAGGCTGTGGAGTTGGC	60.081	57.895	546
comp1489_c0_seq1	CTTGTGCTCCAGCTAAGGC	59.267	57.895	953	CCAGGCCCAATACATGCTG	59.33	57.895	1316
comp1489_c0_seq2	CCACATTTGAACGGCCTCC	59.861	57.895	557	CCAGGCCCAATACATGCTG	59.33	57.895	993
comp14907_c0_seq1	TCTGCTGGAATGGTGGACG	60.458	57.895	475	GACGAACCTCCTGTAAACTGC	59.679	52.381	723
comp14915_c0_seq1	AGGCGAGGGTTTCCCATAC	59.852	57.895	976	AACCTTCGTATCAGGGCCG	60.233	57.895	1210
comp14933_c0_seq1	TCGTGTACAAGGAGTCCCAC	59.794	55	1150	AGTAATTTGATTAACCATTCCAGGC	58.667	36	1541
comp14956_c0_seq1	TTAAGCAAAGGTTGCACCG	57.484	47.368	221	TGGAGGAGGGTACACTGGC	61.387	63.158	370
comp14962_c0_seq1	GCAGAAAGTATCTTCAAATTAGCCC	59.268	40	115	GTGCTCTGTACATTGGCGG	59.645	57.895	549
comp14969_c0_seq1	GCCTCTCCACACAATTGCC	59.86	57.895	8	TGTGGTCCATGACGTCTCC	59.782	57.895	289
comp14983_c0_seq1	TTCCATTAGTCCCAGGGCG	59.852	57.895	3149	GGCCGCAATATTCTTCAAATCC	59.11	45.455	3403
comp14983_c0_seq2	TTCCATTAGTCCCAGGGCG	59.852	57.895	162	GGCCGCAATATTCTTCAAATCC	59.11	45.455	416
comp15002_c0_seq2	CCCACACATCTTCCAAGTGC	59.868	55	0	AGGGTCTTGGCTGTCATGG	60.08	57.895	449
comp1500_c0_seq1	CTGGAAATCGCACCACGTC	59.941	57.895	75	CTCAAAGGCCCAAGCTCAC	59.486	57.895	380
comp1500_c0_seq1	GAGGAAGATTGCAGCACCG	59.643	57.895	1747	CCAGTGGCGTTTCCTTTGG	60.084	57.895	2055
comp15018_c0_seq1	AGGGACATAACAGCGTCGG	60.232	57.895	559	ATGTCTACCGCTCCCACAG	59.553	57.895	782
comp15018_c0_seq2	GCTGTGGGAGCGGTAGAC	60.553	66.667	143	GTGCTCCTCCCAACGTTTC	59.494	57.895	337
comp15019_c0_seq1	GGCCTGTTAGACGTTGCAC	59.866	57.895	399	AGACAAGAGGCCATGGAGC	60.157	57.895	653
comp1501_c0_seq1	TTGGAGGCGTACCTTGGTG	60.384	57.895	1219	TCTGCATAAACTTCAGATCGC	57.178	42.857	1480
comp1502_c0_seq1	AGCAAGAGAGAACAATATTCAGGC	59.892	41.667	183	GCCCAGTGCTTGATTGAGG	59.561	57.895	603
comp15032_c0_seq1	GACCGTTTCCTCTAAAGCACC	59.675	52.381	573	TGGGTGGCGGATAAACTGG	60.461	57.895	817
comp15032_c0_seq2	ACCTTTCCAGGTGTTTGGC	58.94	52.632	286	GCTATGTCAATCTGGTTGGGAC	59.816	50	702
comp15033_c0_seq1	CGGCATGAACCAAACCTCC	59.861	57.895	54	ATTTCAATGGTCGCCAGCC	59.558	52.632	293
comp15033_c0_seq2	CGGCATGAACCAAACCTCC	59.861	57.895	54	ATTTCAATGGTCGCCAGCC	59.558	52.632	293
comp1504_c0_seq1	CGGAGGGTAGAAGGACACC	59.555	63.158	1470	CTGGGCAGGCAGTATTTGC	59.934	57.895	1643
comp15059_c0_seq1	GACTGCAACTGCATCCTTCC	59.94	55	897	ACGGGCAGACTTTAGGCTC	60.157	57.895	1087
comp15059_c0_seq2	GACTGCAACTGCATCCTTCC	59.94	55	633	ACGGGCAGACTTTAGGCTC	60.157	57.895	823
comp15059_c0_seq3	GACTGCAACTGCATCCTTCC	59.94	55	525	ACGGGCAGACTTTAGGCTC	60.157	57.895	715
comp15070_c0_seq1	CAGGAGCTCTACATAGCGGG	60.152	60	180	AGCATCCTGCTGCTCAATAC	58.791	50	508
comp15072_c0_seq1	CGAAGTACAGCGGCCAATC	59.722	57.895	10	CAGAAGTTTGCCCTCCACG	59.493	57.895	397
comp1507_c0_seq1	CACAGAATCCATCGACGCC	59.429	57.895	759	TTCGTCGGCAGAGGTCAAG	60.454	57.895	923
comp1507_c0_seq2	CCTTGAACACTGTGACGGC	59.792	57.895	682	CCTCTGCGAAGCTCAAACC	59.57	57.895	1053
comp15084_c0_seq1	ATGACCACCCAGAGCCTTC	59.774	57.895	102	CTGAGCATGCAAGAGACTGC	60.013	55	436
comp15084_c0_seq2	ACATGACCACCTAGAGCCC	59.159	57.895	81	CTGAGCATGCAAGAGACTGC	60.013	55	417
comp15084_c0_seq3	GATACCCGGGAGCTCTGC	60.007	66.667	99	TCCAACTGGGTTAGAGCTGG	59.787	55	538
comp15084_c0_seq5	CCCAGAGCCTTCCCTGAAC	60.461	63.158	109	CCCAGCTGCAAGATTGTGG	59.859	57.895	392
comp15084_c0_seq6	TTCTCACATGACCGCCCAG	60.458	57.895	76	CCCAGCTGCAAGATTGTGG	59.859	57.895	373
comp15102_c0_seq1	GATAGTGGTCGCAGTGCTC	58.767	57.895	216	TGCTCCCATCACTAAGGGC	59.851	57.895	624
comp15123_c0_seq1	TCTCGTTTGCACACCAATTCC	60.147	47.619	34	AGGCTTAGGGCTTCGAGAC	59.553	57.895	423
comp15133_c0_seq1	AGATCCCGCTTTCGAGTCC	59.933	57.895	986	CTGGAGCGATGGATTTCCG	59.127	57.895	1164
comp15133_c0_seq2	AGATCCCGCTTTCGAGTCC	59.933	57.895	941	CTGGAGCGATGGATTTCCG	59.127	57.895	1119
comp15133_c0_seq5	GTTGTGTCAATAGCATACTGAAATG	57.797	36	27	ACACCAGCGGAGATACTCG	59.637	57.895	386
comp1513_c0_seq1	ATCCTTCGGAGCGGAGAAC	59.933	57.895	262	AACCGTCCACGAGGCTTAC	60.455	57.895	501
comp15204_c0_seq1	CACTGCTATCACCGCTTGC	60.013	57.895	1861	GAATTCTCGTCTGGGTGCC	58.972	57.895	2126
comp15204_c0_seq2	CACTGCTATCACCGCTTGC	60.013	57.895	344	GAATTCTCGTCTGGGTGCC	58.972	57.895	609
comp15222_c0_seq1	TCCTGGTGCAACAAATAGAACTG	59.949	43.478	249	TCACGAGGTTGAAGGTTGG	58.052	52.632	520
comp15222_c0_seq2	TCCTGGTGCAACAAATAGAACTG	59.949	43.478	249	TCACGAGGTTGAAGGTTGG	58.052	52.632	520
comp15248_c0_seq1	CGAGGGTCCTCTGACAGTTC	60.223	60	442	TGGGTCCCTCTGCATCTTG	59.774	57.895	874
comp1527_c0_seq5	CCTGCGCTGTCCTTATTGC	60.012	57.895	178	TCGCTACTGTCAAACATTCCTC	59.17	45.455	454
comp15288_c1_seq1	GTGGGCCATGGGTTTGAAG	59.781	57.895	16	CCGGCCTTCGCATAGATCC	61.118	63.158	381
comp15288_c1_seq1	AGCAGTGACAGCACTTTGAAC	60.079	47.619	1547	CCCGCAATACCGACCAAAC	59.938	57.895	1966
comp15288_c1_seq2	GTGGGCCATGGGTTTGAAG	59.781	57.895	16	CCGGCCTTCGCATAGATCC	61.118	63.158	381
comp15288_c1_seq2	AGCAGTGACAGCACTTTGAAC	60.079	47.619	1547	CCCGCAATACCGACCAAAC	59.938	57.895	1966
comp15288_c1_seq3	GTGGGCCATGGGTTTGAAG	59.781	57.895	16	CCGGCCTTCGCATAGATCC	61.118	63.158	381
comp15319_c0_seq1	ATCCCATTAGGTCCGGTGC	59.928	57.895	699	GCCATTGATGGAGGCCTTG	59.631	57.895	1058
comp15325_c0_seq1	TGCAAGCAGCTCTACAAGC	59.194	52.632	199	ACAGTCCTGGAAGCCTCAC	59.701	57.895	510
comp15343_c0_seq1	GGCGATGAGTGAATAGCCG	59.209	57.895	61	ACGTATCGATCAGTGCGCC	61.031	57.895	329
comp15375_c0_seq1	GCCAGTGATTCCAAAGCGG	60.232	57.895	337	ACTGAAGGCAACGAATCAGG	58.939	50	538
comp15375_c0_seq2	GCCAGTGATTCCAAAGCGG	60.232	57.895	337	GCGCAAATACTGAAGGCAAC	59.114	50	546
comp15378_c0_seq2	TTGGAAGGCTCCCTACACC	59.387	57.895	74	TGTGCCACTGGAAGTGTTTC	59.366	50	379
comp15388_c0_seq1	TGCAAATTACATCGTCTTCCC	57.357	42.857	7	TCGTCCACAAGGGTTCGAG	60.083	57.895	319
comp15388_c0_seq1	TCCCTTACAAATTTACGCCACC	59.683	45.455	24	TCGTCCACAAGGGTTCGAG	60.083	57.895	319
comp15419_c0_seq1	AGGGCTCTGGAGGCAAATG	60.463	57.895	446	CACCCACATCTCAAGATCTCC	58.57	52.381	824
comp15439_c0_seq1	AGAATGGCTTGAACAAGGGC	59.502	50	961	ACAGAACCTTCATCCAAATGAC	57.374	40.909	1158
comp15439_c0_seq1	AGAATGGCTTGAACAAGGGC	59.502	50	961	ACAGAACCTTCATCCAAATGAC	57.374	40.909	1158
comp15449_c0_seq1	CAGCAGACAGTTTGGGAAGG	59.511	55	3	TATGAGGAGGGCAAAGGGC	59.849	57.895	429
comp1544_c0_seq1	AATCGTCGCCATTGAACGC	60.303	52.632	135	CCCATCTGTCTCCTTGCCG	60.904	63.158	565
comp1544_c0_seq1	AATCGTCGCCATTGAACGC	60.303	52.632	135	CCCATCTGTCTCCTTGCCG	60.904	63.158	565
comp15454_c0_seq1	GCAAGAGTTGCAGGCTACG	59.94	57.895	733	ACGCCTTATTATTTGCGTTGG	58.331	42.857	1143
comp15454_c0_seq2	GCAAGAGTTGCAGGCTACG	59.94	57.895	733	ACGCCTTATTATTTGCGTTGG	58.331	42.857	1140
comp15454_c0_seq3	CTCTGTGGTTTGGGCTTCG	59.493	57.895	16	GCTCTCCGCCCTAGAACTG	60.306	63.158	323
comp15454_c0_seq3	GCAAGAGTTGCAGGCTACG	59.94	57.895	529	ACGCCTTATTATTTGCGTTGG	58.331	42.857	939
comp15454_c0_seq4	CTCTGTGGTTTGGGCTTCG	59.493	57.895	16	GCTCTCCGCCCTAGAACTG	60.306	63.158	323
comp15454_c0_seq4	GCAAGAGTTGCAGGCTACG	59.94	57.895	529	ACGCCTTATTATTTGCGTTGG	58.331	42.857	936
comp1545_c0_seq1	TAGTCCATGCGGACGTGAG	59.936	57.895	1212	CCGGCGAAGAGACTGTGG	60.858	66.667	1441
comp15488_c0_seq1	TCGTGGGAGTTTGTGACCC	60.308	57.895	151	GCCGTCTATGGTTTGATCCC	59.157	55	406
comp15491_c0_seq1	ACCCTAAGTCTGCCTCCAAC	59.787	55	64	ACACCTTCCTCTGCTTGGG	60.004	57.895	480
comp15492_c0_seq1	GCGTGAGAGGACTGGTAGG	59.935	63.158	1644	TGCATGAAACATTAAGAATGCCC	59.009	39.13	1960
comp1550_c0_seq1	CATGATCGAGCTGTGCAGG	59.425	57.895	1045	ACTGAGAGGAGCCAAACCC	59.697	57.895	1423
comp15539_c0_seq1	TATAGCAAGCAAGCGCCTC	58.749	52.632	51	GAGCCGTGACCCTCCATAC	60.307	63.158	341
comp1553_c0_seq3	TGGTGCCAAATTCAGCGTC	59.787	52.632	599	TCCTCCTTTCAGCCCATCG	59.854	57.895	1017
comp1553_c0_seq4	TGGTGCCAAATTCAGCGTC	59.787	52.632	595	TCCTCCTTTCAGCCCATCG	59.854	57.895	1013
comp15549_c0_seq1	TCACTTTCCCTCTGAATGATGG	58.547	45.455	87	ACACACCATTCTTCTGATACCG	58.9	45.455	392
comp1556_c0_seq1	CGCGGCATCTTCATCTAAGG	59.594	55	69	TGGCCCTGAATTCCACCAG	60.387	57.895	295
comp1556_c0_seq1	CCTCCTCCGGTGGCATATC	60.082	63.158	996	TCGTGATTTCTCCAACTGCC	58.942	50	1244
comp15571_c0_seq1	TCGAAGGAAGAGCCGACTG	59.861	57.895	220	CGGCGGATTCGAGCTAAAC	59.798	57.895	559
comp15587_c0_seq1	ACACCTAGCCAATAATGTTTACCTC	59.661	40	24	CATCTAGGGCTACCAGGCG	60.083	63.158	464
comp1558_c0_seq1	TGGAGGGTTGACTGGGTTC	59.619	57.895	148	TCAATCGCAGCACAATCGG	59.645	52.632	465
comp1559_c0_seq1	ACACCGTGCAATGATTCGTC	59.943	50	722	AGCATGGGAGAGGGTCTTG	59.465	57.895	1152
comp1560_c0_seq1	GCTCGCACATACCCGATG	59.093	61.111	19	CAACTCCAACAACCCTGCG	60.084	57.895	443
comp15628_c0_seq1	CAGCTGAAGACCATTGCCG	59.938	57.895	157	GGATGCAAGATCGCTCGTATG	60.015	52.381	478
comp15674_c0_seq1	ACCTTGTGTGTATATCCTAGACG	57.997	43.478	91	GATTCTGTCAAGCAGCGCC	60.304	57.895	368
comp1567_c0_seq1	ATCAGCAGCATTCTTGCCC	59.253	52.632	580	TTCCACCACTCCTGTTGGC	60.613	57.895	926
comp1567_c0_seq1	CACCTCCATGGCCTGTTCC	61.139	63.158	1600	TGTGTTTGCCCTTTCCAGC	59.631	52.632	2019
comp15680_c0_seq1	TCATGGTCAGCCACTGGAG	59.777	57.895	547	CAAACAGGCTGCAGAAATCAG	58.803	47.619	915
comp15685_c0_seq1	CCCGGAGTAGATGGTGTCG	60.01	63.158	639	AACCCAAGGCTTCACATGC	59.402	52.632	942
comp156_c0_seq1	GCGGCGTAGAATTCGTCAG	59.8	57.895	410	GGGTAGCCCTGGTTGTAGG	59.852	63.158	857
comp156_c0_seq2	GCGGCGTAGAATTCGTCAG	59.8	57.895	410	GGGTAGCCCTGGTTGTAGG	59.852	63.158	833
comp15720_c0_seq1	CAACGGTGCCCACTTCTTG	60.084	57.895	468	TTGCGGAAAGGATCAAGGC	59.183	52.632	722
comp1572_c0_seq1	ACCTCCTTGGTGTTGTCCC	59.926	57.895	1429	CAGCGCCCATGTGACCG	61.944	70.588	1838
comp15782_c0_seq1	TTGAGTGCGCTGCTGAAAG	59.791	52.632	75	TTGGCAATGATGTCTGCGG	59.563	52.632	377
comp15782_c0_seq2	TTGAGTGCGCTGCTGAAAG	59.791	52.632	75	TTGGCAATGATGTCTGCGG	59.563	52.632	377
comp15791_c0_seq1	TACGCTCATGTCTGGGAGC	59.933	57.895	129	GCGTTGATCCTCAGAAGCC	59.348	57.895	432
comp15791_c0_seq2	TACGCTCATGTCTGGGAGC	59.933	57.895	129	GCGTTGATCCTCAGAAGCC	59.348	57.895	432
comp15791_c0_seq3	AGCTTGACAACTCTTGGTCG	58.877	50	5	TTGGGCAGCTCTAAGCAGG	60.46	57.895	250
comp15791_c0_seq4	AGCTTGACAACTCTTGGTCG	58.877	50	5	TTGGGCAGCTCTAAGCAGG	60.46	57.895	250
comp15801_c0_seq1	GATCCCATTACTACGGCCTG	58.295	55	1528	CCGGACGATCTCACAGAGG	60.01	63.158	1833
comp15801_c0_seq2	GATCCCATTACTACGGCCTG	58.295	55	1504	CCGGACGATCTCACAGAGG	60.01	63.158	1809
comp15801_c0_seq4	GATCCCATTACTACGGCCTG	58.295	55	563	CCGGACGATCTCACAGAGG	60.01	63.158	868
comp15802_c0_seq1	CACTTCCATGGCAACCGC	60.164	61.111	2	GGCGAGGGTGTATTTGACG	59.353	57.895	182
comp15804_c0_seq1	TTACCAGGTGATGCAGCC	57.688	55.556	276	AGACTTGTTCATGGCTGTTTGG	60.142	45.455	680
comp15826_c0_seq1	ACGCTCAGATGCCTTCCTC	60.232	57.895	263	GAATCGCATGGCGAGGTG	59.706	61.111	635
comp1584_c0_seq1	TTCCACCATGCTCTCCCAG	59.774	57.895	135	ACCAAGAAGTACAGCTCAGG	57.621	50	486
comp15864_c0_seq1	TCTTATCGATCCCTCAGAAAGC	58.172	45.455	29	TGTTGTTCCCTCCAGGCAC	60.613	57.895	340
comp15864_c0_seq2	TCTTATCGATCCCTCAGAAAGC	58.172	45.455	29	ACACCTAATGCGCCAAAGC	59.861	52.632	419
comp15870_c0_seq1	TGGTTGCTGATCCAGTGTC	58.121	52.632	4	GGCTGCTCACTTTCCCAAC	59.786	57.895	294
comp15894_c0_seq2	CCTCACGTACCAACCACTTG	59.236	55	31	AAAGGCCAAGCACGTAGAC	58.816	52.632	200
comp1592_c0_seq1	GGAGCTCAAGAATAGCTTACGAC	59.708	47.826	2202	AGTAGCGGACATGGACTGC	60.232	57.895	2377
comp15958_c0_seq1	GGCTAGATTGACCCACATTCG	59.539	52.381	3	CCTGAGTTGCTTGCAGACG	59.867	57.895	180
comp15973_c0_seq1	TTCGACATGGTACGAGCGG	60.597	57.895	22	GGAGGAGCATGTTCTGACG	58.681	57.895	251
comp15973_c0_seq2	TTCGACATGGTACGAGCGG	60.597	57.895	22	GGAGGAGCATGTTCTGACG	58.681	57.895	251
comp15986_c0_seq1	TGGTTGTAGCTGTGTGCCC	60.985	57.895	10	TCATGTGCCGCCCTAAATG	58.958	52.632	452
comp15994_c0_seq1	AAGGAGGGCCACAAGTCTG	60.004	57.895	551	CTGGGTTGATGCGAGGAAG	58.97	57.895	946
comp15995_c0_seq1	GGCTCACCACCTCGAAATC	58.972	57.895	153	TGGGAGTGGACTAGCACAG	59.091	57.895	566
comp15_c0_seq1	GATGAAATGCGGCCTCCAC	60.01	57.895	483	CAGCCGGATTGATGTTCGC	60.376	57.895	670
comp16019_c0_seq1	GTGGTGCATAGCAGAAGGG	58.962	57.895	529	CCTCTCTCATTCGAGGTACGG	60.147	57.143	905
comp16019_c0_seq2	GTGGTGCATAGCAGAAGGG	58.962	57.895	529	CCTCTCTCATTCGAGGTACGG	60.147	57.143	905
comp16040_c0_seq1	TATCCGACCCTCAACCTCG	58.951	57.895	1664	CCTAAGCAATGGGAACGGC	59.638	57.895	1889
comp16040_c0_seq2	TATCCGACCCTCAACCTCG	58.951	57.895	1664	CCTAAGCAATGGGAACGGC	59.638	57.895	1889
comp16045_c0_seq1	TGGGTAGGGCACTGCAAAG	60.689	57.895	35	TCCCATCGTAAGAACGCCC	60.232	57.895	202
comp16057_c0_seq1	AGCATTGCCTGAAGTGTCG	59.194	52.632	389	GTCCCTCCAACAGGCTAGG	59.853	63.158	765
comp16073_c0_seq1	GCCTTGCCATACCCTGTTG	59.558	57.895	221	ACGAGCTGGTCAAACTTGC	59.419	52.632	568
comp1608_c0_seq1	TCGAGAAACCCATTATCAATCCC	59.06	43.478	2886	TGGTGGTTCAGCTAGAGGC	59.778	57.895	3239
comp1609_c0_seq1	TGAACCCAAGAACAGAGCTATC	58.56	45.455	58	TCCCACTCCTGTTGTAGCC	59.393	57.895	289
comp16130_c0_seq1	TGGATCCTCTCCTGGCATTAC	59.727	52.381	791	GGGACCAGCATGTTAGTGG	58.577	57.895	1083
comp1614_c0_seq1	TCCGCTCTATGGCTTCCAG	59.629	57.895	1413	GCACTCAACCGACGTTAGG	59.286	57.895	1751
comp1614_c0_seq1	CCCATTCTCCCGTCCTTGG	60.536	63.158	1826	CTGGCCTTGGTGATAAGCC	58.953	57.895	2210
comp1614_c0_seq1	GGCTTATCACCAAGGCCAG	58.953	57.895	2192	TGGTGGAGGGTTGTTCTCC	59.619	57.895	2456
comp1614_c0_seq1	GGCTTATCACCAAGGCCAG	58.953	57.895	2192	TGGTGGAGGGTTGTTCTCC	59.619	57.895	2456
comp1614_c0_seq2	CATGGCCGCAGAAGGAATG	60.01	57.895	894	GCACTCAACCGACGTTAGG	59.286	57.895	1312
comp1614_c0_seq2	CCCATTCTCCCGTCCTTGG	60.536	63.158	1387	CTGGCCTTGGTGATAAGCC	58.953	57.895	1771
comp1614_c0_seq2	GGCTTATCACCAAGGCCAG	58.953	57.895	1753	TGGTGGAGGGTTGTTCTCC	59.619	57.895	2017
comp1614_c0_seq2	GGCTTATCACCAAGGCCAG	58.953	57.895	1753	TGGTGGAGGGTTGTTCTCC	59.619	57.895	2017
comp1614_c0_seq3	TCCGCTCTATGGCTTCCAG	59.629	57.895	1413	TGTGGTAACGGAGCTTCCC	60.082	57.895	1813
comp1614_c0_seq4	CATGGCCGCAGAAGGAATG	60.01	57.895	345	GCACTCAACCGACGTTAGG	59.286	57.895	763
comp1614_c0_seq4	CCCATTCTCCCGTCCTTGG	60.536	63.158	838	CTGGCCTTGGTGATAAGCC	58.953	57.895	1222
comp1614_c0_seq4	GGCTTATCACCAAGGCCAG	58.953	57.895	1204	TGGTGGAGGGTTGTTCTCC	59.619	57.895	1468
comp1614_c0_seq4	GGCTTATCACCAAGGCCAG	58.953	57.895	1204	TGGTGGAGGGTTGTTCTCC	59.619	57.895	1468
comp1614_c0_seq5	CATGGCCGCAGAAGGAATG	60.01	57.895	894	CGGTGAAGTGGTACAACGC	59.869	57.895	1212
comp1614_c0_seq6	CATGGCCGCAGAAGGAATG	60.01	57.895	345	CGGTGAAGTGGTACAACGC	59.869	57.895	663
comp1614_c0_seq7	CCCATTCTCCCGTCCTTGG	60.536	63.158	238	CTGGCCTTGGTGATAAGCC	58.953	57.895	622
comp1614_c0_seq7	GGCTTATCACCAAGGCCAG	58.953	57.895	604	TGGTGGAGGGTTGTTCTCC	59.619	57.895	868
comp1614_c0_seq7	GGCTTATCACCAAGGCCAG	58.953	57.895	604	TGGTGGAGGGTTGTTCTCC	59.619	57.895	868
comp16151_c0_seq1	CATAGGTGGCCAAGACAGC	58.962	57.895	42	ATTCCACGCACTCCAACTG	58.814	52.632	407
comp16156_c0_seq1	ACTGGGACTCACGTGCAAC	60.975	57.895	212	TGGAATGTTGTGAAGCAGGC	59.795	50	629
comp16158_c0_seq1	GCCCAAACTGGAAGCAGTC	59.786	57.895	65	ATCATGCCAAAGCCAGGAG	58.558	52.632	358
comp16178_c0_seq1	AGCCTTGAGCCTTACCAGC	60.461	57.895	307	CTGATCCGGGCTTCTTTCG	59.054	57.895	736
comp16229_c0_seq1	CCTTCCGTTTAGAAGCTCTGC	59.744	52.381	45	TCTGAGACCACCTGTTGCC	60.006	57.895	458
comp16246_c0_seq1	GGCGTATTGTCGTCCTTTCC	59.734	55	901	GGCCCACCGACATTTACTTG	59.94	55	1229
comp1624_c0_seq1	AACGCCTAATCTGGACGGC	60.901	57.895	138	AGGCAATTTACTCGCTGTGG	59.298	50	563
comp16262_c0_seq1	GAGCCCAAGCAATGCAGTC	60.232	57.895	638	CCAGTATTGACTCTAAGGTATACAAGG	59.42	40.741	790
comp16265_c0_seq1	CTACTGCCTCACCCAAGGC	60.834	63.158	1091	GAGTCTCTCATTGGAATTTGGG	57.519	45.455	1318
comp1627_c1_seq1	AGAGCAGGGCACATAGTGG	59.853	57.895	15	GGGAAGTCGATCAGATGTTGC	59.811	52.381	333
comp1627_c1_seq1	TGATCGACTTCCCTCTTCCG	59.652	55	321	GTTGACGCCCAATCTGTGG	59.863	57.895	488
comp16285_c0_seq1	CGGATATGAGTCCGCTGGG	60.454	63.158	554	TTGCCTCCAGCGCTTCTAC	60.827	57.895	859
comp16285_c0_seq1	TTGTCCTCTATGGCGGTCG	59.934	57.895	1056	ATTGCCCATGGCAGATTCG	59.33	52.632	1346
comp16285_c0_seq2	CGGATATGAGTCCGCTGGG	60.454	63.158	554	TTGCCTCCAGCGCTTCTAC	60.827	57.895	859
comp16285_c0_seq2	TTGTCCTCTATGGCGGTCG	59.934	57.895	1056	ATTGCCCATGGCAGATTCG	59.33	52.632	1346
comp16310_c0_seq1	GGGTCATTATTATTTAGTCGGTGC	58.524	41.667	0	AGACGAGGCCAAATCCCAC	60.46	57.895	210
comp16310_c0_seq2	GGGTCATTATTATTTAGTCGGTGC	58.524	41.667	0	AGACGAGGCCAAATCCCAC	60.46	57.895	210
comp1633_c0_seq1	GGCTTCTCATCCTTGGCAG	58.958	57.895	21	AGCCTGCTGAATCTGGGAC	60.157	57.895	398
comp1633_c0_seq1	CTGCATAAGCATGGCTGGG	59.71	57.895	2038	TAACGGCAGAGAAGTAGGC	57.308	52.632	2487
comp1633_c0_seq2	GGCTTCTCATCCTTGGCAG	58.958	57.895	21	AGCCTGCTGAATCTGGGAC	60.157	57.895	398
comp1633_c0_seq2	CTGCATAAGCATGGCTGGG	59.71	57.895	2038	TAACGGCAGAGAAGTAGGC	57.308	52.632	2487
comp1635_c0_seq1	GAGGGCAGGGATACTGGTG	59.929	63.158	140	ATTCTCGGCCAATTGCTGG	59.255	52.632	570
comp16392_c0_seq1	CGCTCCTGCTGCCATAAAC	60.012	57.895	113	TCGGGCATTAACCAGACCC	60.157	57.895	483
comp1639_c0_seq2	TGCCTCCTCGCAACAATTC	59.19	52.632	113	TGCATGACTGAACACCATTC	57.082	45	505
comp16435_c1_seq1	TCTGGTTAGCGATGGAGGC	59.932	57.895	31	TTCACCACCGCCTTGTTTC	59.337	52.632	335
comp1643_c0_seq1	TGCAGGTCCCTGTGCAATC	61.063	57.895	27	GGCTGTTCTTCCGAAACCTC	59.588	55	452
comp1643_c0_seq1	GGTTTCGGAAGAACAGCCTC	59.588	55	435	ATTACTCTGGAGCCCTGCG	59.931	57.895	730
comp1643_c0_seq1	GGTTTCGGAAGAACAGCCTC	59.588	55	435	ATTACTCTGGAGCCCTGCG	59.931	57.895	730
comp16455_c0_seq2	GCCCGTAAAGAAGTGCATCC	60.012	55	369	GCTCAGCATACTACCAGAGG	57.94	55	534
comp16457_c0_seq1	CTCTGCAGGACACGTCTGG	60.821	63.158	1131	TGAGGGCATGCATAACAAAGG	59.664	47.619	1338
comp16467_c0_seq1	GCAGGAGAGAATGGCCTTG	58.958	57.895	2162	GTGATGATGGACGCAGAGC	59.427	57.895	2525
comp16467_c0_seq2	GCAGGAGAGAATGGCCTTG	58.958	57.895	909	GTGATGATGGACGCAGAGC	59.427	57.895	1272
comp16488_c0_seq1	TTTCTTATGCGCCTGCACC	59.564	52.632	79	GTTCGGCGAGCTTCTTTGG	60.231	57.895	367
comp1650_c0_seq2	CTGTGCGCAGCTTTGTAG	57.576	55.556	41	CGTTCCTCCATGAAACCGC	59.939	57.895	310
comp16535_c0_seq1	TCGAGTAATGAGCGCTATGG	58.036	50	9	CAATGGAAGACTGACGTTGC	58.132	50	225
comp16542_c0_seq1	GGCAATGGCCAAATGGAGG	60.233	57.895	222	TTGGGCGGTCCCATGAAAG	61.067	57.895	588
comp16551_c0_seq1	GTGTGTTGGGAGAATTAAATGGC	59.267	43.478	50	GCTTGGGTAGAAAGCTCTGC	59.657	55	210
comp16562_c0_seq1	GGACATGGCCGAATTGGTG	59.935	57.895	389	ATGGTCAGGGCTGTTGGAG	60.08	57.895	720
comp16566_c0_seq1	GTGGCACGGATGAGAATGC	60.012	57.895	213	GTTGCCTAAGGTCATCCTAGAAG	59.069	47.826	511
comp16589_c0_seq1	GCTGCAGTCATGTCCTTGG	59.565	57.895	225	GAACGCTCTCAGCATACGG	59.143	57.895	666
comp16605_c0_seq1	GAAGCATGGCACAGTCGAG	59.647	57.895	290	GATGGGAGCAAGTGCATGG	59.635	57.895	492
comp16605_c0_seq2	GAAGCATGGCACAGTCGAG	59.647	57.895	39	GATGGGAGCAAGTGCATGG	59.635	57.895	241
comp16637_c0_seq1	CAAGGTGTTTGGAGCCAGC	60.083	57.895	193	TGTAGATGCACTGCCTGGG	60.157	57.895	535
comp1663_c0_seq1	TGACTTGCCCAGATCCCAC	60.081	57.895	847	ATCTAGGCTGGAGTGGTGC	59.547	57.895	1276
comp16644_c0_seq1	GCATTGGACAAGCTCAGGC	60.232	57.895	1304	CGCTTGTGGAGAGGCAAC	59.471	61.111	1695
comp16648_c0_seq1	CCAGTGCTGCTTTCAGACC	59.491	57.895	692	TTTAACAGGTCGCGGGTTC	58.824	52.632	1030
comp16648_c0_seq2	CCAGTGCTGCTTTCAGACC	59.491	57.895	413	TTTAACAGGTCGCGGGTTC	58.824	52.632	751
comp16648_c0_seq3	CAGACCAGCGGCCAAATG	59.854	61.111	104	TTTAACAGGTCGCGGGTTC	58.824	52.632	429
comp1664_c0_seq1	CTAACGGGTGAAGTTGCTCG	59.666	55	13	TCAGCACTGAGTCAAACGC	59.13	52.632	427
comp1666_c0_seq1	TCACTCCTTGGAAGCCCAC	60.004	57.895	14	GGGAAACAAGGCTGAAGGC	59.783	57.895	444
comp16693_c0_seq1	AGCAGGATAGCCCAACTCC	59.543	57.895	5	CCCTTTGGAATGGTCCTGC	59.174	57.895	422
comp16693_c0_seq2	AGCAGGATAGCCCAACTCC	59.543	57.895	5	CCCTTTGGAATGGTCCTGC	59.174	57.895	422
comp16699_c0_seq1	TGGCGGGTCTCACCTAAAC	60.082	57.895	35	TAATTCCGTCGACCAACGC	58.99	52.632	362
comp16699_c0_seq1	TGGCGGGTCTCACCTAAAC	60.082	57.895	35	TAATTCCGTCGACCAACGC	58.99	52.632	362
comp166_c0_seq1	CATGAGATGCGCGGAGG	58.634	64.706	73	GATCGTAGCCCAGGTAGCC	60.083	63.158	339
comp166_c0_seq1	ATCTGGTGAGAGCTGAGGC	59.55	57.895	165	TGTGGCGAGTAATCGAGGG	59.934	57.895	580
comp166_c0_seq1	CTCACTAGTCGGCCCTTCG	60.305	63.158	294	TCCTCTTGCATCTGGTCGG	59.856	57.895	688
comp166_c0_seq1	CTCACATGAAAGCGCCACC	60.231	57.895	1103	CCCTCATGCCAAACTCCAG	58.876	57.895	1490
comp166_c1_seq1	CTCCTTCAAGCGGATCAGAC	58.811	55	7	GAAACCAACGAGGAAGGGC	59.489	57.895	178
comp16707_c0_seq1	GAGGCCAGGATGTAGCTGG	60.308	63.158	1419	ATTAAACCTGGTGGCGCAG	59.183	52.632	1606
comp16707_c0_seq2	GAGGCCAGGATGTAGCTGG	60.308	63.158	1292	ATTAAACCTGGTGGCGCAG	59.183	52.632	1479
comp16724_c0_seq1	AAATGTCGGCACTGTCTGC	59.493	52.632	197	CTTCCCGCATAACATCCGC	59.792	57.895	565
comp1674_c0_seq1	AGATCAGCCCATGTGACCG	60.233	57.895	489	CATTGCCGGAACCCAAGTG	60.158	57.895	848
comp1674_c0_seq2	AGATCAGCCCATGTGACCG	60.233	57.895	489	CATTGCCGGAACCCAAGTG	60.158	57.895	848
comp16774_c0_seq1	AGGCTCACATCTCCAACCG	60.157	57.895	226	TGCATGCGATTCTGCCAAC	60.232	52.632	667
comp16780_c0_seq1	GGAATTTGGCTTTGCCTGC	58.897	52.632	179	ACGTTTCGAATCACACTCCAAG	59.95	45.455	556
comp16804_c0_seq1	GCAGAAGACGCAGCCAATC	60.304	57.895	3	TCTGCATCTGCCCTGTTAG	57.581	52.632	355
comp16811_c0_seq1	GCAGCTGAATTGGGAGGTTC	59.939	55	303	TCTGGATCAGCTAAATCTCGGG	60.141	50	463
comp16819_c0_seq1	GCTGCACGGAGGAAATTACTTG	60.91	50	241	GAACTACGTGATGCGAGCC	59.435	57.895	440
comp16819_c0_seq2	GCTGCACGGAGGAAATTACTTG	60.91	50	241	GAACTACGTGATGCGAGCC	59.435	57.895	440
comp1687_c0_seq1	TGGAGTATGGCGGACTTGC	60.532	57.895	31	TGAGGCTCTGCTCAAACCG	60.754	57.895	434
comp1687_c0_seq1	GCGTGTAAACCAGTGAAGGG	59.871	55	191	CCCATTGCAGAACAGCTCG	59.938	57.895	553
comp168_c0_seq1	CGCAAGATGAAGGACACCG	59.648	57.895	505	TGTGATGGAAGAACGCTTGC	59.871	50	921
comp16901_c0_seq1	CCTGGATAAGTGCACAGGC	58.962	57.895	441	GCGGAGTTTGTTGGAATGG	57.943	52.632	890
comp16901_c0_seq1	GCAGCAGCTATCACTTGTGG	60.012	55	636	CCAACTCTTGCGGTTCCAG	59.493	57.895	1068
comp16901_c0_seq1	TGGCACTGGCAATCTATGC	58.954	52.632	672	CCACTTGCTGAAACGAGGC	60.158	57.895	1011
comp16901_c0_seq2	CCTGGATAAGTGCACAGGC	58.962	57.895	198	GCGGAGTTTGTTGGAATGG	57.943	52.632	647
comp16901_c0_seq2	GCAGCAGCTATCACTTGTGG	60.012	55	393	CCAACTCTTGCGGTTCCAG	59.493	57.895	825
comp16901_c0_seq2	TGGCACTGGCAATCTATGC	58.954	52.632	429	CCACTTGCTGAAACGAGGC	60.158	57.895	768
comp16901_c0_seq3	CCTGGATAAGTGCACAGGC	58.962	57.895	87	GCGGAGTTTGTTGGAATGG	57.943	52.632	536
comp16901_c0_seq3	GCAGCAGCTATCACTTGTGG	60.012	55	282	CCAACTCTTGCGGTTCCAG	59.493	57.895	714
comp16901_c0_seq3	TGGCACTGGCAATCTATGC	58.954	52.632	318	CCACTTGCTGAAACGAGGC	60.158	57.895	657
comp16934_c0_seq1	GCTCCAGCATAGAAGATGGC	59.229	55	225	ACATGGTAACAGAGCTGGTTG	58.979	47.619	443
comp1693_c0_seq1	CACAGCGGCCTCCATATTC	59.12	57.895	105	AAACGGATCCTTGCGCTTG	59.863	52.632	442
comp1695_c0_seq1	GGCCCACGTAACATTCTCG	59.353	57.895	77	TCAGAGCTCGTTACAGAAAGC	58.8	47.619	483
comp16963_c0_seq1	TGCAGTGTTCTTGGGCTGG	61.288	57.895	113	AGCCTCTGCACCTCTGAAC	60.082	57.895	515
comp16963_c0_seq2	TTGCAGTGTTCTTGGGCTG	59.333	52.632	112	AACCCAGTGCTTTGTTGGC	59.932	52.632	524
comp1697_c0_seq1	AGCAGCAGGCCATAGATCC	60.005	57.895	606	CGCCGCAGCAGGTTTAC	59.852	64.706	828
comp16980_c0_seq1	CAATGGCGTCCATCTCAGC	59.717	57.895	14	ACTGTTGGGCAACCAAAGC	59.932	52.632	394
comp16983_c0_seq3	TCATATCTCACGTCCGACCC	59.438	55	105	TGGAAGTGGCATTGATTCTCC	59.041	47.619	325
comp16994_c0_seq1	CACTCAGGTACAAACAAATGGAG	58.396	43.478	13	GATCTCAGGCCCACCAGTC	60.233	63.158	304
comp17010_c0_seq1	AGATCCATTACGGCCTCGC	60.382	57.895	892	GGATATGACGGCAGTTCGG	58.835	57.895	1080
comp17016_c0_seq1	CTGACCCTGTTCATGTCTGC	59.302	55	90	TTGCAGTGTCTGATTGCCC	59.106	52.632	312
comp17016_c0_seq2	CTGACCCTGTTCATGTCTGC	59.302	55	90	TTGCAGTGTCTGATTGCCC	59.106	52.632	312
comp1704_c0_seq1	AGGAAGCTACTAGAACAGGCAG	60.009	50	17	GCCATTGGGTGTTTCCAGC	60.456	57.895	263
comp1705_c0_seq1	GACAGCCAGTGCTTGGTTC	59.788	57.895	640	GCAAGTGTGTCCGAAAGGG	59.79	57.895	900
comp17065_c0_seq1	GGGCATAACATGGAGCCAG	59.028	57.895	350	ATAGCACGGTGGTGAACGG	60.826	57.895	693
comp17065_c0_seq3	GCGTGCCTAGTGAAGCATAC	59.805	55	109	ACGAGTAGGAGCTGTCATCC	59.363	55	543
comp17067_c0_seq1	TGGTAGAGCACCCAGCTAAC	59.862	55	215	GCCAGGAGGATCATGGGTC	60.309	63.158	658
comp17067_c0_seq2	TGGTAGAGCACCCAGCTAAC	59.862	55	215	GCCAGGAGGATCATGGGTC	60.309	63.158	658
comp1706_c0_seq1	TCTATTCAGGCCGCTCCAC	59.932	57.895	29	TCACCCAGCTCCAGCTTTC	60.385	57.895	279
comp1707_c0_seq1	TTGAGCTTTGAGCAAGCGG	59.789	52.632	94	AGTTGCCTGAGGACTGTGG	60.005	57.895	337
comp1707_c0_seq1	TTGAGCTTTGAGCAAGCGG	59.789	52.632	94	CAACTGGGCAGCTTGTGG	59.695	61.111	484
comp17088_c0_seq1	CCGGACCTGCTGTGTAACC	61.122	63.158	1464	AGAAGCCACCGACATTTGC	59.488	52.632	1848
comp17088_c0_seq2	CCGGACCTGCTGTGTAACC	61.122	63.158	479	AGAAGCCACCGACATTTGC	59.488	52.632	863
comp17114_c0_seq1	AGGGAGAACAAAGGCTCGG	60.081	57.895	1378	GTCGTCAAGCGTCAAACCC	60.158	57.895	1710
comp17114_c0_seq2	AGGGAGAACAAAGGCTCGG	60.081	57.895	1365	GTCGTCAAGCGTCAAACCC	60.158	57.895	1697
comp17117_c0_seq1	TGTTGCAGTCAATGGTCGG	59.116	52.632	281	TGACCCAGGAAATGCTCCC	60.08	57.895	477
comp1712_c0_seq1	AGTCAAAGGAATCGCTGCATAG	59.558	45.455	34	GCCATGAACATCACCGCAG	60.305	57.895	431
comp1712_c0_seq3	AGTCAAAGGAATCGCTGCATAG	59.558	45.455	34	GCCATGAACATCACCGCAG	60.305	57.895	431
comp17135_c0_seq1	AGTTTGGGCTGAAATCTGACG	59.603	47.619	940	TTGCAAGAAACGCCGATGG	60.158	52.632	1300
comp1714_c0_seq1	ATCCCATTTCCCAACCTGC	58.463	52.632	1176	ACGAACTGGGTTTCCAATGC	59.795	50	1568
comp1717_c0_seq1	TCCTCGAGAAGCCTTGCAG	60.158	57.895	455	CACGCCGGATAATGCCTTG	60.085	57.895	836
comp17187_c0_seq1	ATGCGTGCAATAAGCCCAG	59.637	52.632	117	ACGTGGTGGAGAAGCTACG	60.158	57.895	335
comp17223_c0_seq1	ATCGTATGGTCCGCAGGAG	59.708	57.895	469	GCAGCCACCATTCAATCCC	59.933	57.895	789
comp17233_c0_seq1	CTTCTCAGGCCGAGCTTTG	59.273	57.895	14	TGAGGAAATTGCTGAGCCG	58.888	52.632	183
comp17238_c0_seq1	GGGCTCTTCATCTCCAGCC	60.61	63.158	242	ACTGGGCATTCGCCACTTC	61.429	57.895	484
comp17240_c0_seq1	TCCAAGCTCCATAGCCTGC	60.233	57.895	193	ACACCTGTCATGCGCTTTC	59.493	52.632	625
comp17254_c0_seq1	GGAGGTGGCAGCGTTTATG	59.641	57.895	63	AGGCAGCATTCAAAGTGATGG	59.941	47.619	453
comp17281_c0_seq1	ATGAGCCCGTGATTTGCAG	59.262	52.632	209	CAGTGAGCGTCTCTAGCGG	60.667	63.158	496
comp17319_c0_seq1	TGGATGCTGCACAGGTAAG	58.196	52.632	424	CCTGAGGCACATGGATTTGG	59.65	55	668
comp17319_c0_seq1	AATCCATGTGCCTCAGGTG	58.177	52.632	652	GATTGCGCTTGCATGTTCG	59.444	52.632	997
comp1732_c1_seq1	ACCACATGCCCTTGGTTTG	59.321	52.632	629	GAGGAACAGCATTGAGCCAG	59.656	55	969
comp1732_c1_seq10	GCTGCGGTTTCAGCTTGG	60.471	61.111	112	TTCCCACGTATTGGAGGGC	60.157	57.895	285
comp1732_c1_seq2	ACCACATGCCCTTGGTTTG	59.321	52.632	629	GAGGAACAGCATTGAGCCAG	59.656	55	969
comp1732_c1_seq3	ACCACATGCCCTTGGTTTG	59.321	52.632	629	GAGGAACAGCATTGAGCCAG	59.656	55	969
comp1732_c1_seq4	ACCACATGCCCTTGGTTTG	59.321	52.632	106	GAGGAACAGCATTGAGCCAG	59.656	55	446
comp1732_c1_seq6	ACCACATGCCCTTGGTTTG	59.321	52.632	106	GAGGAACAGCATTGAGCCAG	59.656	55	446
comp1732_c1_seq7	ACCACATGCCCTTGGTTTG	59.321	52.632	106	GAGGAACAGCATTGAGCCAG	59.656	55	446
comp1732_c1_seq9	GGCCAGGCACAAGATGAAC	59.86	57.895	7	TTCCCACGTATTGGAGGGC	60.157	57.895	326
comp17336_c0_seq2	AGACGAGATTCCTCCACTGC	59.937	55	96	GAGTAGGGCCACATGGCTG	60.909	63.158	518
comp17336_c0_seq3	TCCACTGTCCAACCATCAGG	60.078	55	72	CAGTGAGGAAGCTTTGCGG	59.864	57.895	515
comp17351_c0_seq1	CCTCCACAGTAGCAGTCCC	59.856	63.158	893	AGTGTGCTGAACAAGACGC	59.424	52.632	1256
comp17358_c0_seq1	GCTTGCCTCCAAATCCAGC	60.232	57.895	472	ATTCCTCCGCTGCTGAAAC	58.887	52.632	848
comp17358_c0_seq2	GCTTGCCTCCAAATCCAGC	60.232	57.895	472	AATATCTGACCGGCCATGC	58.423	52.632	668
comp17362_c0_seq1	CTGCTGTATCCGATTTGCCC	59.799	55	848	TAGGCATTGCTGGCTGAGG	60.536	57.895	1039
comp17379_c0_seq1	ATGCCTGGTTGACGATGGG	60.838	57.895	193	GCCGCTACAACTCCGTTTC	59.941	57.895	502
comp17384_c0_seq1	GGTGCAGCAATGTGGATGG	60.232	57.895	62	AAGCGCAGCAAATGTACCC	59.861	52.632	503
comp1739_c0_seq1	TACGCTTGCCTGGTGTAGG	60.158	57.895	219	GGCCTGGTTGAGCAAGAAC	59.786	57.895	620
comp17402_c0_seq1	CCGATCCCTGCTATCCACC	60.082	63.158	27	ACCACCCAACTTCCTACAG	57.008	52.632	465
comp17402_c0_seq2	CCGATCCCTGCTATCCACC	60.082	63.158	27	ACCACCCAACTTCCTACAG	57.008	52.632	465
comp17415_c0_seq1	CTCCCTAGACGTTCCACCG	59.935	63.158	199	GATTTGCAGGCTTTGCAGG	58.606	52.632	349
comp17444_c0_seq1	CGAAGAAGGACAAACCGCC	59.866	57.895	314	GTCGGAGGGACCGTTTAGG	60.232	63.158	635
comp1745_c0_seq1	AAGTCGAGTCCACCCTCTG	59.097	57.895	18	AAACGCCTTCGCCATTACC	59.565	52.632	247
comp1745_c0_seq1	AGGCCTTCGACCACTTCTG	60.082	57.895	1409	GCGCTGTTGCATTTGAAGC	59.943	52.632	1649
comp17461_c0_seq1	GCGGTCTTCAGGCTTCAAC	59.865	57.895	96	TTGCCTGCTGCATCAAACC	60.083	52.632	467
comp17479_c0_seq1	TTCTCGGAAGGTGGTTGGC	60.685	57.895	185	CAGGTTCAAGTGGGCTTGG	59.407	57.895	634
comp1747_c0_seq1	AAGCTGCGAGAGCTGGATG	60.901	57.895	699	AGTTAGCATCACCAATGTTCCAC	60.012	43.478	1042
comp1747_c0_seq1	AAGCTGCGAGAGCTGGATG	60.901	57.895	699	AGTTAGCATCACCAATGTTCCAC	60.012	43.478	1042
comp17488_c0_seq1	TGCCGCTGTGCTTCTAAAC	59.494	52.632	74	AGCATTTGCTGTGGGCATAC	59.937	50	258
comp1749_c0_seq1	ACATTAAACCTGGCAAATCAAACG	59.776	37.5	129	GTCGCACTTGGACGATCTG	59.362	57.895	494
comp174_c1_seq2	CCCTTCCGACTCCCAACAG	60.458	63.158	62	TCCGACAGCCAACCAGTTC	60.681	57.895	465
comp174_c1_seq2	CCCTTCCGACTCCCAACAG	60.458	63.158	62	TCCGACAGCCAACCAGTTC	60.681	57.895	465
comp17502_c0_seq1	GTCCAGAACATTGCTCGCC	59.938	57.895	800	CGTGCTGCCAACAGGAAAC	60.741	57.895	1194
comp1751_c0_seq1	TGCTCCAGGTCAGGGAATG	59.774	57.895	202	CTGCTCACGCAATTGGAGG	59.938	57.895	579
comp1751_c0_seq3	GATTCGCCGGTTGAGTTGC	60.593	57.895	180	CTGCTCACGCAATTGGAGG	59.938	57.895	467
comp17523_c0_seq1	AATTTGGCATGGTGCAGCG	60.824	52.632	14	AGCGTGGGTTCGATCCAG	60.164	61.111	376
comp17532_c0_seq1	GAATCCCAACCGCCTTCTG	59.264	57.895	66	TATTGGGTCACGGCCCTTC	60.157	57.895	265
comp17532_c0_seq1	GAATCCCAACCGCCTTCTG	59.264	57.895	66	TATTGGGTCACGGCCCTTC	60.157	57.895	265
comp1753_c0_seq1	ACATGGCAATTGTAGCACGAC	60.282	47.619	309	GAAGATCTGTGGCCAAATCCC	59.735	52.381	746
comp17566_c0_seq1	ACACTAGCCCTTGATCCCG	59.549	57.895	925	ATTTGGTGCCTCGTTCTGC	59.488	52.632	1339
comp17574_c0_seq1	TGAATGTCCTGCACGGCTG	61.42	57.895	561	TTGGAGCAGAGTGGGTTCG	60.383	57.895	735
comp17574_c0_seq1	TGAATGTCCTGCACGGCTG	61.42	57.895	561	TTGGAGCAGAGTGGGTTCG	60.383	57.895	735
comp17574_c0_seq2	TGAATGTCCTGCACGGCTG	61.42	57.895	503	TTGGAGCAGAGTGGGTTCG	60.383	57.895	677
comp17574_c0_seq2	TGAATGTCCTGCACGGCTG	61.42	57.895	503	TTGGAGCAGAGTGGGTTCG	60.383	57.895	677
comp17579_c0_seq1	GTACCTGGAGGGAACTGCG	60.53	63.158	1941	AGGATGAAGCAGCTCAGGG	59.852	57.895	2168
comp17579_c0_seq2	GTACCTGGAGGGAACTGCG	60.53	63.158	1926	AGGATGAAGCAGCTCAGGG	59.852	57.895	2153
comp1764_c0_seq1	AGAGCTTCACAATTTCTTAGCTATC	57.986	36	23	AGCTGGAGCATAATCAGGG	57.323	52.632	378
comp17664_c0_seq1	ATTGCTGCACAGAGGAACG	59.194	52.632	120	TGATCTACGCCCGGTGATG	60.009	57.895	410
comp17666_c0_seq1	CGGATTTCCTTCCAAGCCC	59.257	57.895	11	TGTGAAGGAGCTCAGCAAAC	59.155	50	168
comp17666_c0_seq2	CTTTCGCTCCTTGGACTGC	59.57	57.895	29	CGAATTTGAAGCGGTTGGAC	58.767	50	260
comp1769_c0_seq1	CTGTTTGGCCCTCTGCAAC	60.083	57.895	957	ACTACCCACAAACTGCCTCC	60.369	55	1368
comp17700_c0_seq1	CATGTCCGTGGCCTGTTTC	59.863	57.895	330	ATAGCGACTCGAACCTCCG	59.716	57.895	643
comp17701_c0_seq1	ACAATCAAGGAATTATCACAGGC	57.927	39.13	95	AGCCCTTGGAGCGCAAC	61.083	64.706	484
comp17731_c0_seq1	CGGCTGTGGAGAAGGTTATG	59.091	55	128	CTCCCTTAGATGAGGGTGCC	60.006	60	571
comp17731_c0_seq2	CGGCTGTGGAGAAGGTTATG	59.091	55	128	CTCCCTTAGATGAGGGTGCC	60.006	60	571
comp17736_c0_seq1	TCTTTGCACTGCCTCAGAATG	59.602	47.619	42	AGAGCGAAGCTCCTCCATAG	59.433	55	373
comp1773_c0_seq1	TTCACCTTCGCCCAACCAG	60.985	57.895	309	GTTTCTTTCACCGGTCTGCC	60.152	55	753
comp1776_c0_seq1	TCGCGAAGGTTGCAATACG	59.651	52.632	12	TGCCCTGATACTTGTGCCC	60.462	57.895	373
comp1776_c0_seq2	TCGCGAAGGTTGCAATACG	59.651	52.632	12	TGCCCTGATACTTGTGCCC	60.462	57.895	373
comp1776_c0_seq3	TCGCGAAGGTTGCAATACG	59.651	52.632	12	TGCCCTGATACTTGTGCCC	60.462	57.895	373
comp1776_c0_seq4	TCGCGAAGGTTGCAATACG	59.651	52.632	12	TGCCCTGATACTTGTGCCC	60.462	57.895	373
comp17774_c0_seq1	GCTGGTGGAATAGCGGTTG	59.641	57.895	706	CATTGGATGCTGTGAAGAAAGG	58.65	45.455	1086
comp1777_c1_seq1	TCATTTGGAAGGGCAACCAC	59.428	50	145	ACCTCAAGGCGAACAGAGC	60.754	57.895	555
comp17780_c0_seq1	AAGGAGCCACAGTAAGCCC	60.081	57.895	11	GGGCCTAAACTTGGAGGGTC	60.804	60	354
comp17811_c0_seq1	CCACTCCAACAAACAGCGG	60.084	57.895	1333	GCGCGCTTTGGATTTCTTG	59.367	52.632	1612
comp1783_c0_seq1	TGTGAAAGATCCTCCCGGC	60.157	57.895	16	CCGCAAGGGTTTGAGATGG	59.562	57.895	407
comp1783_c0_seq1	GCCTGTGAGCACCGAATATG	59.802	55	1305	AGCATCACATTAAGTCCGTTGAC	60.076	43.478	1675
comp1783_c0_seq2	TGTGAAAGATCCTCCCGGC	60.157	57.895	16	CCGCAAGGGTTTGAGATGG	59.562	57.895	407
comp1783_c0_seq3	GCCTGTGAGCACCGAATATG	59.802	55	1057	AGCATCACATTAAGTCCGTTGAC	60.076	43.478	1427
comp17842_c0_seq1	TGGAGATCACTTTGGGCAG	57.795	52.632	1310	GGCAGCCACCATTCTTGAAC	60.506	55	1747
comp17848_c0_seq1	GATACGTGTTGCCGCCTTC	60.013	57.895	498	GGCGTTAATCCGCAAGGAC	60.012	57.895	861
comp17877_c0_seq1	TCCCACCCATAAGTCTTCACC	59.866	52.381	12	ATCCAGCGCTTGCAACATC	59.936	52.632	260
comp1788_c0_seq1	TTGCGAAGGGTCGGAGATG	60.53	57.895	903	GCCCTCCTTCCAATAAATACCC	59.278	50	1218
comp17911_c0_seq1	TGCTTGGATGGTGAAATGCG	60.223	50	385	TGCAAGTGAGTGCACAATAGG	59.603	47.619	628
comp1792_c0_seq1	AATGGGTTGGGAAGAAGGC	58.387	52.632	246	GCATTTGCCTTGAGACTCGG	60.292	55	684
comp17936_c0_seq3	ACACGGGACATTGAAAGGG	58.416	52.632	93	TGACTAGGGTTGGTGAGCG	59.782	57.895	389
comp17936_c0_seq4	ACACGGGACATTGAAAGGG	58.416	52.632	93	CCTAGCCATACCCGAGCTG	60.083	63.158	266
comp17943_c0_seq1	CTTCCTCGTGGAGTTGCAG	58.904	57.895	995	TCTCATCAGTAAGAAACAATGGAC	57.474	37.5	1192
comp1794_c0_seq1	TCACCTAGGATGTGCTGCC	59.854	57.895	422	TCTCCGCCTGCCATTCAC	60.479	61.111	862
comp1794_c1_seq1	TTTCCTCTTCCGCATTGGC	59.183	52.632	1146	GACAAATCTTTGCAGGAAGCAC	59.437	45.455	1361
comp17976_c0_seq3	ACTTCCCAAAGTTTACAGTGC	57.405	42.857	161	CCTGCGTACTTCGAAAGCTG	60.015	55	320
comp17988_c0_seq1	CAGTGTTGAAGTACTGCTGG	57.12	50	41	GTTGCTGAAAGTGAGGCGG	60.158	57.895	284
comp1800_c0_seq1	TACAGTGAGCTGTGGGACG	59.784	57.895	317	TACTGGCTCCTTGCCCTTC	59.775	57.895	738
comp1800_c0_seq1	AACTGGTAGGACTCGGGAC	58.787	57.895	365	TGTAACCCATGGAGGCCAG	59.772	57.895	805
comp1800_c0_seq1	GGATCCCTCCGAAGCTCTG	60.007	63.158	1206	GGCGAACGCCTGATTCTTG	60.304	57.895	1579
comp1800_c0_seq1	ACTTCTAGCAGGTCTCCCG	58.869	57.895	2789	CTGCCGCTGTAAGTAGTGC	59.356	57.895	3144
comp1800_c0_seq2	TACAGTGAGCTGTGGGACG	59.784	57.895	317	TACTGGCTCCTTGCCCTTC	59.775	57.895	714
comp1800_c0_seq2	AACTGGTAGGACTCGGGAC	58.787	57.895	365	TGTAACCCATGGAGGCCAG	59.772	57.895	781
comp1800_c0_seq2	GGATCCCTCCGAAGCTCTG	60.007	63.158	1182	GGCGAACGCCTGATTCTTG	60.304	57.895	1555
comp1800_c0_seq2	ACTTCTAGCAGGTCTCCCG	58.869	57.895	2765	CTGCCGCTGTAAGTAGTGC	59.356	57.895	3120
comp1800_c0_seq3	TACAGTGAGCTGTGGGACG	59.784	57.895	317	TACTGGCTCCTTGCCCTTC	59.775	57.895	738
comp1800_c0_seq3	AACTGGTAGGACTCGGGAC	58.787	57.895	365	TGTAACCCATGGAGGCCAG	59.772	57.895	805
comp1800_c0_seq3	GGATCCCTCCGAAGCTCTG	60.007	63.158	1206	GGCGAACGCCTGATTCTTG	60.304	57.895	1579
comp1800_c0_seq3	CGAGTCGCGCTCTAAGTTC	59.158	57.895	2756	AGTGCAGTTGAAGGCTATGG	58.639	50	3034
comp1800_c0_seq4	TACAGTGAGCTGTGGGACG	59.784	57.895	317	TACTGGCTCCTTGCCCTTC	59.775	57.895	714
comp1800_c0_seq4	AACTGGTAGGACTCGGGAC	58.787	57.895	365	TGTAACCCATGGAGGCCAG	59.772	57.895	781
comp1800_c0_seq4	GGATCCCTCCGAAGCTCTG	60.007	63.158	1182	GGCGAACGCCTGATTCTTG	60.304	57.895	1555
comp1800_c0_seq4	CGAGTCGCGCTCTAAGTTC	59.158	57.895	2732	AGTGCAGTTGAAGGCTATGG	58.639	50	3010
comp18015_c0_seq1	CATTTCTGTCTTCAACCGCC	58.119	50	350	GACATCCGCGTGTACAACAG	60.015	55	770
comp18027_c0_seq1	GCTCCAAGACCTGCCAAAC	59.786	57.895	962	GGGTGTAATGGCTGCTTCAC	59.939	55	1315
comp1802_c0_seq1	ACTCCACATCTCCTGGCTTAC	59.938	52.381	207	TACGTGGACCCTCTTGTGC	60.083	57.895	528
comp18034_c0_seq1	AGGTGCCATTAGCAAGCTC	58.572	52.632	42	GGCAACTTTGCTCGGTAGG	59.568	57.895	234
comp18042_c0_seq1	CAGCGTCGCAGTGGAAATG	60.591	57.895	181	GAAACCCTAGCGGATGTGC	59.345	57.895	458
comp18042_c0_seq2	AGTGTCTTTGTACTTCTTAACGAC	57.694	37.5	45	GAAACCCTAGCGGATGTGC	59.345	57.895	254
comp18066_c0_seq1	AACACATCCGAGACCAGGC	60.458	57.895	109	AACACCAGCGGTTTCGTTG	60.011	52.632	524
comp1806_c0_seq1	CGCAAAGAGAAACCCTCGC	60.231	57.895	27	AGCCGTCTTCTGCAGTCC	60.085	61.111	321
comp1807_c0_seq1	AGCATTGAGTTTGCGGACG	59.865	52.632	27	TCCATTTCCTGCTGAGGCG	60.833	57.895	274
comp1807_c0_seq1	TGGGATGGGCATACTGGAAG	59.931	55	624	AACTGAGAACCTGGCGGAG	60.082	57.895	1039
comp1807_c0_seq2	AGAGGTTGCAGAGTCAGGC	60.082	57.895	8	TTCCCGAAGCTTGGCCATC	61.137	57.895	353
comp1807_c0_seq2	TGGGATGGGCATACTGGAAG	59.931	55	504	AACTGAGAACCTGGCGGAG	60.082	57.895	919
comp18093_c0_seq1	ACTGCAATAAACAGATCGGAAGG	59.825	43.478	10	CAAGCTATTGGTGCCTCGC	60.012	57.895	175
comp1809_c1_seq1	ACACCAGAAGGCATATCGG	57.661	52.632	165	TGAGGTTCTGAAAGCTGCAC	59.155	50	443
comp1809_c1_seq3	ACACCAGAAGGCATATCGG	57.661	52.632	165	TGAGGTTCTGAAAGCTGCAC	59.155	50	443
comp18131_c0_seq1	CGTCAACAGCCCAAACTCC	59.79	57.895	62	CAGCAAGCCCATAACCCTG	59.255	57.895	488
comp18132_c0_seq1	GATCTTGCCACTGTGCGAC	59.94	57.895	243	AGGAGATCCGCAAGCAGAC	60.232	57.895	593
comp18137_c0_seq2	GCCTGCGATCATTCCCAAC	60.01	57.895	40	CAACTCGTGAACCGCCATC	59.941	57.895	407
comp18169_c0_seq1	CTCTCCTTCGTGAACCTGC	58.608	57.895	458	TCCGAGCGTTATTTGGTGAG	58.74	50	781
comp18169_c0_seq2	GGCGGATGGGAATGACAAG	59.338	57.895	0	TCCGAGCGTTATTTGGTGAG	58.74	50	170
comp18242_c0_seq1	TCCTTTGTTGTGATACACCCTG	59.02	45.455	3	GTTGTTTCGCTGCTTTGGC	59.508	52.632	433
comp18258_c0_seq1	AGAGCTGGAAACCAGAGCC	60.081	57.895	34	TGGCGATCAGTGTCTACGC	60.598	57.895	329
comp18263_c0_seq1	TCCTGGTAGCCTCTTTGGG	59.076	57.895	180	ATCTTCCATGGCCTCCAAC	57.853	52.632	573
comp18263_c0_seq2	TCCTGGTAGCCTCTTTGGG	59.076	57.895	180	ATCTTCCATGGCCTCCAAC	57.853	52.632	573
comp1829_c0_seq1	GCCGTGGTTTGAACTCTGG	59.79	57.895	370	CCAAGAGCTGTGTCCTGCC	61.424	63.158	749
comp1829_c0_seq1	TAGCTGTGGATCTCAGCCG	59.633	57.895	711	ATCCGCGTCCAATTCAACC	59.266	52.632	1142
comp182_c0_seq1	TTAATGGCGTCCATCGCAG	59.05	52.632	64	CTGGTTTCTTGCTCAGCCG	59.864	57.895	379
comp18308_c0_seq3	GCTCACGTACCTCGATTTGC	60.084	55	5	GGTGGGTGCGGAAATATGC	60.01	57.895	176
comp1830_c0_seq1	GGTAGCCCTGGTCGTGAG	59.85	66.667	533	CTCCCTCCCGGGTGAAATG	60.536	63.158	978
comp1830_c0_seq2	GGTAGCCCTGGTCGTGAG	59.85	66.667	521	CTCCCTCCCGGGTGAAATG	60.536	63.158	966
comp1830_c0_seq3	GGTAGCCCTGGTCGTGAG	59.85	66.667	491	CTCCCTCCCGGGTGAAATG	60.536	63.158	936
comp18337_c0_seq1	ATGATGGAACCTTTGCTTCG	57.151	45	601	AATCCTGTCAAATGCACTAGC	57.343	42.857	934
comp18396_c0_seq1	TGAGGGTGCCTGAGAATGG	59.774	57.895	45	AACGCAGGTCTGGATAGGC	60.233	57.895	446
comp18405_c0_seq1	AAAGAGGGCAATGGCGAAG	59.18	52.632	17	GCGAAGTGACGGCAAGATG	60.303	57.895	443
comp18441_c0_seq1	GCACAGGTACACGTAAGACTG	59.415	52.381	114	TGTTCATCTTTCAAGGAGGGC	58.972	47.619	547
comp18444_c0_seq1	GGCGTACTTAATGCGTCGG	59.799	57.895	7	TCTTCACGGTTCGAGTCCC	59.785	57.895	255
comp1845_c0_seq1	CGCCAGTACCGATAGCAAC	59.139	57.895	1510	AGGCGGATATAACTGGCCG	60.082	57.895	1736
comp18464_c0_seq1	GCAGCCCATGCCAAATTTAC	59.091	50	26	CAGTGCCATTGTGGAGCAG	59.862	57.895	297
comp1847_c0_seq1	TGGGAGAAGTATATCTAGGCAC	57.004	45.455	1	ACCATGGCTGCTGCAAATC	59.857	52.632	197
comp18484_c0_seq1	CCCTCCTCAGTCTGCAACC	60.459	63.158	105	TTAGGGCGGCAGTAGATGG	59.627	57.895	348
comp18497_c0_seq1	TTTATGTCCAAAGTGCAAGGG	57.458	42.857	1	AGCTGACTAGCAATTAAGGCAC	59.489	45.455	177
comp18503_c0_seq1	TGACATGCAGCAATCTCGG	58.971	52.632	137	AGCAGGGTCCACTGTTTCC	60.31	57.895	363
comp1850_c0_seq1	AGAATGAGCCTTCGCTTGC	59.267	52.632	127	CCTGAGCCTTCCTCCGTG	60.164	66.667	510
comp1850_c0_seq1	CGCTGCTGCCCAATTATCC	60.084	57.895	224	CCTGAGCCTTCCTCCGTG	60.164	66.667	510
comp1850_c0_seq1	CGCTGCTGCCCAATTATCC	60.084	57.895	224	CCTGAGCCTTCCTCCGTG	60.164	66.667	510
comp1851_c0_seq1	AGCCACAACTCCAAATCCC	58.399	52.632	141	AGCCCTCGCTACTTTAGGC	59.931	57.895	500
comp18521_c0_seq1	TGATGTTTGAAATCGTGCTGAC	58.602	40.909	163	TTTGGTTCATACCTTGAGGTTC	57.033	40.909	312
comp18539_c0_seq1	GTGGGCGTCCATCATCAAAG	60.011	55	582	CGTGCCTTCAAGTTCGGTG	60.158	57.895	979
comp18541_c0_seq1	AGATTCTTGCAGCGGTGATATG	59.622	45.455	14	CTGTCACTTAGAGCATTGGGC	59.741	52.381	298
comp18561_c0_seq1	CACACGAGGTTGGAGTATCG	58.827	55	28	CTTGCCCTCTGTGTTGCAG	59.788	57.895	177
comp185_c0_seq1	TGCCTCAGGGTTTACACAGG	60.369	55	188	GAGCTTGCCTGCACTTACG	59.94	57.895	601
comp18624_c0_seq1	CCCTCTTCACAGGATTCCATTAG	59.061	47.826	27	GCCCTTTATCTTTGATTTCAAGCTG	59.958	40	205
comp1862_c0_seq1	GGGACCTAACTCAAAGCATCC	59.118	52.381	55	TGACCCAGTACATCGTGCC	60.158	57.895	339
comp1864_c0_seq1	GCTGCATTCGGCCTGTAAG	60.012	57.895	2280	CTGCGTGGGAATGAACAGG	59.566	57.895	2471
comp1866_c0_seq1	AGTGCTGACGCCTAGAACC	60.158	57.895	1104	TCCAGGATTAGTGCCGGTG	59.854	57.895	1538
comp1870_c0_seq1	TGCAATAAGTCAGCTCCGC	58.973	52.632	75	CGACCTTGGTTTCTTCGCC	59.866	57.895	448
comp1870_c0_seq2	TGCAATAAGTCAGCTCCGC	58.973	52.632	75	CGACCTTGGTTTCTTCGCC	59.866	57.895	448
comp18727_c0_seq1	CACCATCCACCTGTTTCGG	59.19	57.895	178	GGAGCAACACCTGCAACTC	59.788	57.895	482
comp18771_c0_seq1	TTTGCCCTCAGGTCTACCC	59.387	57.895	302	AGCTGAAACCTCCCATGCC	60.767	57.895	668
comp187_c0_seq1	AGATGCCTTCAGGCCCTTC	60.157	57.895	254	ACTAGCTTCTCCAACCGCC	60.157	57.895	669
comp187_c0_seq1	AGATGCCTTCAGGCCCTTC	60.157	57.895	254	ACTAGCTTCTCCAACCGCC	60.157	57.895	669
comp18800_c0_seq1	AGGCCGCTTACAGTCATCC	60.233	57.895	239	CAGCGATGCAATCCTCCAG	59.42	57.895	625
comp18824_c0_seq1	AGCTGCAAAGGAAGAAGCG	59.491	52.632	1681	TTGGCCCTGTCTGGACTTC	60.004	57.895	1839
comp18837_c0_seq1	GTCTGACCATGCTGTTCGC	59.94	57.895	338	CAGCACAAATGCTCATCCG	58.112	52.632	681
comp18837_c0_seq2	GTCTGACCATGCTGTTCGC	59.94	57.895	338	CAGCACAAATGCTCATCCG	58.112	52.632	681
comp18853_c0_seq1	AGCCCGAGATGTCCATACG	59.708	57.895	1769	CCCGATATTCTGCTGTCTTTAG	57.161	45.455	2024
comp18888_c0_seq1	GGCTGTCAACTAGGGCAAC	59.189	57.895	25	TCAACGTTTGCATGAGGCTG	60.152	50	261
comp1891_c1_seq1	CTTGGGCGTCGTGGATTTC	59.939	57.895	18	AGATGTGGGCAGCATTGAC	58.876	52.632	191
comp1891_c1_seq1	TGTCAATGCTGCCCACATC	59.181	52.632	172	AGGCCCTGGAATCCTGTTG	60.08	57.895	537
comp1891_c1_seq1	ACCCAACAGGATTCCAGGG	59.691	57.895	516	TCAGCCTTATCAGCAGTGGG	60.224	55	907
comp18942_c0_seq1	CTGGGCCCTCTACTGTTCC	59.853	63.158	146	GCACGCAGGACAAACCAAG	60.741	57.895	367
comp18_c0_seq1	CGGCCTTGGTGGTGATTTC	59.861	57.895	1511	TCCGATCGTTGGAAGGGAC	59.857	57.895	1893
comp19008_c0_seq1	AGGGATGCCCTTCCAACTC	59.771	57.895	310	CAGAACTATTTATGCCTTCTGCAC	58.945	41.667	531
comp19013_c0_seq1	TACCATGTACCCGTCCTGC	59.553	57.895	703	TACCAAAGGAGCCTCTGCC	59.775	57.895	1096
comp1901_c0_seq2	CTCCTCTGCCACCAGGTTC	60.459	63.158	60	GCATGTGTGTGGAATTAAGCC	58.868	47.619	388
comp1907_c0_seq1	CTCTCCTTGGCATTTGGCG	59.936	57.895	39	AACAACAACCACCTTGCGG	59.934	52.632	219
comp1907_c0_seq1	CTCTCCTTGGCATTTGGCG	59.936	57.895	39	AACAACAACCACCTTGCGG	59.934	52.632	219
comp1907_c0_seq1	CTCTCCTTGGCATTTGGCG	59.936	57.895	39	AGGGCGTCCAAGTGATTCG	60.827	57.895	392
comp1907_c0_seq1	CCAGTTTGCGGCTATGCTC	60.012	57.895	1166	TTGCCGGCTGCTGTAAATG	59.861	52.632	1411
comp1907_c0_seq2	CCAGTTTGCGGCTATGCTC	60.012	57.895	808	TTGCCGGCTGCTGTAAATG	59.861	52.632	1053
comp19082_c0_seq1	GAGCCATGCGTTCAAGACC	59.938	57.895	508	TGGGAGCTTGCCACTAAGG	60.081	57.895	877
comp19085_c0_seq1	CATGCTTCGCGGACATACC	59.795	57.895	379	TGGTCTACACTCCCAATCCG	59.573	55	669
comp19092_c0_seq1	GCTGGCAATTGAGACCTTCC	59.939	55	748	AGGGCCTGGAATGGTTAGG	59.457	57.895	921
comp19107_c0_seq1	CGCTCCAACAGATAAGCTTCC	59.811	52.381	19	TCCGGTAGACTTGAACGGC	60.158	57.895	389
comp19140_c0_seq1	AGACCTTCTTCGTGGCTGG	60.082	57.895	1053	CAGCAGACTGGGTATTCCTTG	59.122	52.381	1378
comp19150_c0_seq1	TACCACCAGCCTCCTTAGC	59.162	57.895	180	TTTACATCAGAGCACCGCC	58.592	52.632	349
comp19175_c0_seq1	GTTTGAAGCGGAGGCCAAC	60.452	57.895	238	ACATCGACTGGTAAGGGCG	60.232	57.895	428
comp19176_c0_seq1	CCTGACCTGCATAAGCTTGG	59.367	55	277	TTCCGTGTGGAGCTTCTGG	60.383	57.895	684
comp19176_c0_seq2	CCTGACCTGCATAAGCTTGG	59.367	55	125	TTCCGTGTGGAGCTTCTGG	60.383	57.895	532
comp19176_c0_seq3	CCTGACCTGCATAAGCTTGG	59.367	55	277	TTCCGTGTGGAGCTTCTGG	60.383	57.895	684
comp19176_c0_seq4	CCTGACCTGCATAAGCTTGG	59.367	55	125	TTCCGTGTGGAGCTTCTGG	60.383	57.895	532
comp1917_c0_seq1	CAGCTCCTTCCGCACTAGG	60.603	63.158	257	CATGCGGTGGTGAGTTTCC	59.863	57.895	516
comp19238_c0_seq1	ACGTCTGGGTCGCCAATAG	60.232	57.895	360	AAAGCCGCCATTCTGCATC	59.934	52.632	745
comp19261_c0_seq1	GCTCTCCGCAAACTTGGTC	59.865	57.895	251	CCAGGCCATTTGCCCAC	59.335	64.706	551
comp19277_c0_seq1	TCAGCAGCTTGGCGATACC	60.902	57.895	1445	ATCGCCTATATGAGTAGGCAC	57.606	47.619	1866
comp19284_c0_seq1	CTCCCTGAGCGGATAGGTC	59.406	63.158	224	GGATAGCCTCGAAGCCCTG	60.382	63.158	426
comp1932_c0_seq1	CCTTACCGGAGGAGGCTTG	60.233	63.158	1152	ACCTGAAACCGGGTAGAGC	59.779	57.895	1459
comp1932_c0_seq2	CCTTACCGGAGGAGGCTTG	60.233	63.158	1152	ACCTGAAACCGGGTAGAGC	59.779	57.895	1459
comp19385_c0_seq1	CTCCTCTCCAAGTCTGCCG	60.232	63.158	160	TACCGTCCCAACTGACCAC	59.705	57.895	413
comp1939_c0_seq1	ACAGAGCTAGGAAATTACAGTCG	58.763	43.478	46	AGCGTATGGTTGGAACTTGG	58.934	50	348
comp19413_c0_seq1	GAAGTTCAGGCACCAAGGG	59.106	57.895	129	GTGGAACGGTATGCACGAAG	60.014	55	500
comp19413_c0_seq2	CCCTTCCTGTGCTGGAG	57.145	64.706	1	GTGGAACGGTATGCACGAAG	60.014	55	337
comp19518_c0_seq1	CCAAATGACATCACAAATGCTAGG	59.418	41.667	135	TGGGTGCAAATGTGGAAGC	59.706	52.632	565
comp1951_c0_seq2	TTGGATGGTCGGTATCCGC	60.307	57.895	192	TGGGAACGACTGTCAGGAAC	60.366	55	579
comp1953_c0_seq1	CCCTGGAGAGTTTCGACCC	60.157	63.158	949	CGCATTGCTACACTGGACG	60.014	57.895	1233
comp1953_c0_seq2	CCCTGGAGAGTTTCGACCC	60.157	63.158	922	CGCATTGCTACACTGGACG	60.014	57.895	1206
comp1953_c0_seq3	CCCTGGAGAGTTTCGACCC	60.157	63.158	861	CGCATTGCTACACTGGACG	60.014	57.895	1145
comp1953_c0_seq4	CCCTGGAGAGTTTCGACCC	60.157	63.158	834	CGCATTGCTACACTGGACG	60.014	57.895	1118
comp1957_c0_seq1	TACGGCTGAGAATGCGTCC	60.601	57.895	1000	CATCACATAAGATACTTTGTAACGC	57.413	36	1385
comp19596_c0_seq1	TGAAGCATTCATGTCTCGGC	59.375	50	159	CGAAGGCTCTCAAGCAACG	59.941	57.895	514
comp195_c0_seq1	GGGCAGGATAATGTGGCAG	59.028	57.895	257	CCTGCTTACTACAACGCCC	58.975	57.895	604
comp195_c0_seq1	AGAGGAGGTATCGATGGCG	59.105	57.895	714	CAACTCCTGTTCCCTGCAC	59.113	57.895	1083
comp195_c0_seq10	AGCAAGCACGTTCCCATTC	59.488	52.632	561	AGCTTATCCACGCTCTGCC	60.606	57.895	981
comp195_c0_seq12	ATTAGCCGACAAGTCCTGC	58.286	52.632	403	GGCGATGCCTGATGATTCC	59.491	57.895	784
comp195_c0_seq2	ATTAGCCGACAAGTCCTGC	58.286	52.632	895	GGCGATGCCTGATGATTCC	59.491	57.895	1276
comp195_c0_seq4	AGCAAGCACGTTCCCATTC	59.488	52.632	561	AGCTTATCCACGCTCTGCC	60.606	57.895	981
comp195_c0_seq6	ATTAGCCGACAAGTCCTGC	58.286	52.632	403	GGCGATGCCTGATGATTCC	59.491	57.895	784
comp195_c0_seq8	ATTAGCCGACAAGTCCTGC	58.286	52.632	895	GGCGATGCCTGATGATTCC	59.491	57.895	1276
comp195_c1_seq1	CGCAGCAGCTTACTCAACC	59.94	57.895	140	AGGAGGCTCTACAAAGAACCC	59.867	52.381	504
comp195_c1_seq1	CGCAGCAGCTTACTCAACC	59.94	57.895	140	AGGAGGCTCTACAAAGAACCC	59.867	52.381	504
comp1960_c0_seq1	TGGCCTTTGTTTATCCCTGC	59.209	50	76	GCAGACCCAATCCTTTGCC	59.858	57.895	385
comp1960_c0_seq2	TGGCCTTTGTTTATCCCTGC	59.209	50	76	GCAGACCCAATCCTTTGCC	59.858	57.895	385
comp1960_c0_seq3	GGGAGGGCCAAGGCTTAC	60.484	66.667	40	CCCGCTCTGTATTGCCATC	59.12	57.895	225
comp19613_c0_seq1	GCCACAAGGCCATTGGAAG	60.158	57.895	52	CCCTTCGCACAGTTACAGC	59.572	57.895	358
comp19628_c0_seq1	GCCAGCAAATTGGTCTTTCC	58.663	50	111	ACTGTGCTCCGGGTTATGG	60.157	57.895	511
comp19628_c0_seq2	CCCTTGTAATAGGTGGTTCTTAGC	59.65	45.833	17	ACTGTGCTCCGGGTTATGG	60.157	57.895	403
comp1966_c0_seq1	GGATCGAACCCGTAGTCCC	60.009	63.158	801	CCGAGGAGGCCATGCTAC	60.321	66.667	1184
comp1967_c0_seq1	GCTGGCCTCCAACAATTCC	59.858	57.895	1811	AGATGCAGGCACGTTCTTTG	59.87	50	2125
comp19714_c0_seq1	AAGGGAGTACAGCAATGGG	57.469	52.632	1147	ACCCTAAGAGCCCAACAGC	60.081	57.895	1470
comp1972_c0_seq1	TGCTTAATAACTAAAGACAAGTCGG	58.174	36	96	CTATGCCGGGTCTCGTCC	60.009	66.667	318
comp1977_c0_seq1	AGCTGCCTGCTTATCTCCG	60.307	57.895	36	CGGTTCCCAAAGCCATGAG	59.562	57.895	466
comp1977_c0_seq1	ATATCCGCCTCTGCTTCGG	60.083	57.895	4123	TCACCAAGAAGCCATGCTC	58.498	52.632	4567
comp19784_c0_seq1	TGTTCTGGACATGAGTCACC	57.918	50	23	TAGTCGACGGAGAATGCCC	59.635	57.895	240
comp1978_c0_seq1	CCCGGTCAATGGACGAAAC	59.569	57.895	260	GAACTGCGGCGATCTTAGC	59.797	57.895	669
comp1978_c0_seq1	CCCGGTCAATGGACGAAAC	59.569	57.895	260	GAACTGCGGCGATCTTAGC	59.797	57.895	669
comp19818_c0_seq1	GCACTTTCAGCCTCGTACC	59.277	57.895	149	TGGTTCCATCTGCTTTGTGG	59.142	50	342
comp19894_c0_seq1	GGGTCACTATGGGTGGAGAC	59.934	60	643	GCATGAATCGGGACCTCATC	59.231	55	915
comp198_c0_seq1	CCGTTCCAGGGTATCCGAG	60.008	63.158	412	CCATGCCATTCAAGGAGCC	59.631	57.895	806
comp198_c0_seq2	CACCTCCTTGCATTGAGCC	59.561	57.895	286	TGGTGGTGGCATTTCTTCAC	59.433	50	485
comp198_c0_seq3	CCGTTCCAGGGTATCCGAG	60.008	63.158	412	GAGATGGAGGTGGGCGAAC	60.903	63.158	588
comp198_c0_seq3	CCTGTTTACTGTGTTCGCCC	59.871	55	558	GGTGGAGGCGAATGGTATAG	58.295	55	931
comp19900_c0_seq1	CCATGTTACCCTGCACAGC	59.562	57.895	148	AATGCGCCACGTATCAAGC	60.012	52.632	561
comp19900_c0_seq2	CCATGTTACCCTGCACAGC	59.562	57.895	148	CAGATGCACAGCCTCAACC	59.565	57.895	504
comp1991_c0_seq1	GAGATGGTGTCTTCTTGAGATCC	59.073	47.826	5	TCTGTTGCTTCACACATGAGC	59.877	47.619	441
comp1994_c0_seq1	TAGTGCCCATTCGGAGGTC	59.551	57.895	535	CCAGGGATGCGCAAATATCC	59.868	55	701
comp1994_c1_seq1	ACCCTGGCTTTCTTGAGGG	60.003	57.895	289	TAATCCTCTGCCACTCAGC	57.275	52.632	577
comp19965_c0_seq1	CATCATCCAGGTACCACGC	58.749	57.895	255	CAGCAAACGTGGTGGACAG	60.085	57.895	649
comp20032_c0_seq1	GCGTCAAACCCAAATCGGC	61.174	57.895	213	TGACACCGGATTCATAGGC	57.668	52.632	583
comp20035_c0_seq1	ATGTCCGATGTGCAGAGGC	60.904	57.895	10	TAAATCTGGCATCCAGCGG	58.35	52.632	260
comp20051_c0_seq1	ACATTACCACACCTGTCCC	57.4	52.632	0	TTGAGGAGCATCGGAACCC	60.157	57.895	408
comp20051_c0_seq1	AACCAAACCGCTGAAAGCC	60.009	52.632	486	CCCATGAACAAGCTTCGACC	59.941	55	918
comp20051_c0_seq2	AACCAAACCGCTGAAAGCC	60.009	52.632	398	CCCATGAACAAGCTTCGACC	59.941	55	830
comp20063_c0_seq1	AAACCCTCCCAACACAGGG	60.234	57.895	40	CCCAAAGCCCACATTGCTC	60.158	57.895	456
comp20100_c0_seq1	AACCCAGCTGATTGGCCTG	61.072	57.895	17	AGATCCACCGCTGCCTATG	60.006	57.895	347
comp2012_c0_seq1	TACGCTGTATCGCAGCCTC	60.378	57.895	646	ACACTGCGGCATGAACTTG	59.789	52.632	878
comp2012_c0_seq1	TCTGCCCAGCAAGGAATGG	60.767	57.895	1915	AAACCAGTGCCAAAGGACG	59.334	52.632	2351
comp2013_c0_seq1	CGCGTCATTTGACAGGTCTTC	60.609	52.381	2	ACTCCAAATCCTCGTGCCG	60.827	57.895	152
comp2013_c0_seq1	AGCCCAATCCGAGTAGCTG	59.931	57.895	679	TCCGAGGACCCACTTCAAC	59.703	57.895	945
comp20156_c0_seq1	GACTGGTTCAACTGGGTGC	59.414	57.895	22	CAGGGACCTGGTGAGGAAG	59.777	63.158	422
comp2015_c0_seq1	TCTTGCAGAAATGCCGATTG	57.818	45	90	CAATCCGGGCTCAGGACAG	60.904	63.158	463
comp2016_c0_seq1	AGCTCTTATTAGCTGGTGGAATTG	59.648	41.667	67	CGATAGCTGCAAGGAAGTGC	60.083	55	488
comp201_c0_seq1	CCCAAACGGATCCTGCAAC	59.861	57.895	1596	AGTTGGGCGATGGAGAAATG	59.003	50	1861
comp201_c0_seq2	CCCAAACGGATCCTGCAAC	59.861	57.895	670	AGTTGGGCGATGGAGAAATG	59.003	50	935
comp20210_c0_seq1	GTAAACACGCTCCAACGGC	60.519	57.895	679	GTGAAGTGGGTGGATATTGGC	59.737	52.381	829
comp20210_c0_seq2	GTAAACACGCTCCAACGGC	60.519	57.895	641	GTGAAGTGGGTGGATATTGGC	59.737	52.381	791
comp20224_c0_seq1	GCAGGTGTAATGGAGAAGGC	59.369	55	52	TCTGATGAAATGAAAGTCCTGCG	60.076	43.478	316
comp20236_c0_seq1	ACGCATACATTGTCGGCAC	59.646	52.632	75	GGGAGGCTGGAGAATACGG	60.007	63.158	327
comp20246_c0_seq1	ACTGGCAGGCTAGTCGAAG	59.858	57.895	626	TGCGCTCGTTCATCTCAGG	60.893	57.895	925
comp2028_c0_seq1	CACCATTCCCGGTCAAAGC	59.861	57.895	1459	TGTGACCAGCATGAGACCC	60.081	57.895	1645
comp2028_c0_seq1	CATGCTGGTCACAGGTTCG	59.57	57.895	1633	GCTTTGCTTACCTGGCCG	59.855	61.111	1948
comp2028_c0_seq1	CATGCTGGTCACAGGTTCG	59.57	57.895	1633	GCTTTGCTTACCTGGCCG	59.855	61.111	1948
comp2028_c0_seq1	CATGCTGGTCACAGGTTCG	59.57	57.895	1633	GCTTTGCTTACCTGGCCG	59.855	61.111	1948
comp2028_c0_seq2	CACCATTCCCGGTCAAAGC	59.861	57.895	1447	TGTGACCAGCATGAGACCC	60.081	57.895	1633
comp2028_c0_seq2	CATGCTGGTCACAGGTTCG	59.57	57.895	1621	GCTTTGCTTACCTGGCCG	59.855	61.111	1936
comp2028_c0_seq2	CATGCTGGTCACAGGTTCG	59.57	57.895	1621	GCTTTGCTTACCTGGCCG	59.855	61.111	1936
comp2028_c0_seq2	CATGCTGGTCACAGGTTCG	59.57	57.895	1621	GCTTTGCTTACCTGGCCG	59.855	61.111	1936
comp2028_c0_seq3	CACCATTCCCGGTCAAAGC	59.861	57.895	1419	TGTGACCAGCATGAGACCC	60.081	57.895	1605
comp2028_c0_seq3	CATGCTGGTCACAGGTTCG	59.57	57.895	1593	GCTTTGCTTACCTGGCCG	59.855	61.111	1908
comp2028_c0_seq3	CATGCTGGTCACAGGTTCG	59.57	57.895	1593	GCTTTGCTTACCTGGCCG	59.855	61.111	1908
comp2028_c0_seq3	CATGCTGGTCACAGGTTCG	59.57	57.895	1593	GCTTTGCTTACCTGGCCG	59.855	61.111	1908
comp2028_c0_seq4	CACCATTCCCGGTCAAAGC	59.861	57.895	1407	TGTGACCAGCATGAGACCC	60.081	57.895	1593
comp2028_c0_seq4	CATGCTGGTCACAGGTTCG	59.57	57.895	1581	GCTTTGCTTACCTGGCCG	59.855	61.111	1896
comp2028_c0_seq4	CATGCTGGTCACAGGTTCG	59.57	57.895	1581	GCTTTGCTTACCTGGCCG	59.855	61.111	1896
comp2028_c0_seq4	CATGCTGGTCACAGGTTCG	59.57	57.895	1581	GCTTTGCTTACCTGGCCG	59.855	61.111	1896
comp202_c0_seq1	TTCTCGGACGAGTGCTCTG	59.863	57.895	416	CAAAGCGGTAAGAAGGGCG	59.939	57.895	790
comp2031_c0_seq1	GCGCAGGTTTCGTCAAATTC	59.398	50	144	AGTGACGATTCTCCGGCTG	60.232	57.895	379
comp2033_c0_seq1	CAGAAGCTGCTAATGCCCG	59.717	57.895	593	CAGGAGATGCAAATGGACACC	60.011	52.381	942
comp2033_c0_seq2	CAGAAGCTGCTAATGCCCG	59.717	57.895	593	GACCAGGTGGAAGCTGAAAG	59.225	55	884
comp20346_c0_seq1	ATGCTCCCATCCCAAGTCG	60.233	57.895	413	AGCTGGTCCTTGCTGTAGG	59.777	57.895	808
comp20346_c0_seq2	ATGCTCCCATCCCAAGTCG	60.233	57.895	413	AGCTGGTCCTTGCTGTAGG	59.777	57.895	808
comp20354_c0_seq1	TAGCCACCTGCCAATCCTG	60.157	57.895	9	AGACCTACGCCCTTGTTGG	60.082	57.895	429
comp20354_c0_seq2	TAGCCACCTGCCAATCCTG	60.157	57.895	9	AGACCTACGCCCTTGTTGG	60.082	57.895	429
comp20354_c0_seq3	TAGCCACCTGCCAATCCTG	60.157	57.895	9	ACTTGGGACAGCCCTTCTG	60.004	57.895	350
comp2035_c0_seq1	TCGAACCCTAGACCATCCC	58.547	57.895	90	CAGCTGCGTATTTGGCCTC	60.012	57.895	414
comp2035_c0_seq2	TCGAACCCTAGACCATCCC	58.547	57.895	90	CAGCTGCGTATTTGGCCTC	60.012	57.895	414
comp20372_c0_seq1	TCCAATGCATGATTAGTAGCACC	59.634	43.478	92	CTTTCAGCGGCAGTCCTTC	59.57	57.895	317
comp20378_c0_seq1	AGTTCGAGCTATGGCGTCC	60.306	57.895	329	GTGCTTTGATGAGATCGTCCC	59.811	52.381	525
comp2037_c0_seq1	GGTCCGCGTGTTTATTCCG	60.014	57.895	450	CAATCCTCAAAGGCCGCAG	59.936	57.895	847
comp2039_c0_seq1	CGCTAGCCGTCTGATCTCG	60.807	63.158	11	AGGGTTTGGCGAATACTTGG	58.926	50	374
comp203_c0_seq1	AGGAGGACCTGGTTGGG	57.999	64.706	3	TGGATTGCGTTCAAGGTGG	59.109	52.632	169
comp20404_c0_seq1	GCCACTAATGTGACCGTGC	59.939	57.895	267	AGGTCCTCACCACTCGAAG	59.097	57.895	636
comp20405_c0_seq1	GGGCTTTCAGCAGACAACG	60.158	57.895	117	AACGAAGAACCGCCTCCAG	60.753	57.895	454
comp20414_c0_seq1	CCATGGATCACTATGCAGGC	59.223	55	14	CCTCAACACCATTGTGGGC	59.783	57.895	280
comp20420_c0_seq1	TTGGGAATGGCGGAATTGG	59.17	52.632	409	ACGAGGCGGAGGATACAAC	59.934	57.895	810
comp2044_c0_seq1	CGGCAATATGGAACACCGC	60.377	57.895	10	GCACGGCAATGCGATAAAC	59.153	52.632	413
comp2044_c0_seq3	CGGCAATATGGAACACCGC	60.377	57.895	10	GCACGGCAATGCGATAAAC	59.153	52.632	413
comp20464_c0_seq1	TCGTGGATATGTCATCTTGCC	58.646	47.619	156	GCTGATGGAGGAGAATCTGAAC	59.295	50	315
comp20499_c0_seq1	CGGAAACTCTGTAGCTGCG	59.362	57.895	21	TCCGTCTGAATGACCTTGGG	60.151	55	299
comp20527_c0_seq1	GTCTCCTCGCATTCACGAAG	59.46	55	607	AGGCTGTGATGGACGTAGC	60.232	57.895	873
comp20533_c0_seq1	TACGCCAGGAGAACCATCC	59.551	57.895	782	ACCATATGACCGTCCGCAG	60.307	57.895	1217
comp20539_c0_seq1	CAAGCTGCATGGAACCTATC	57.309	50	97	AGCTTGGGATGGCCAAATG	59.165	52.632	514
comp2053_c0_seq1	CAGCTCCATGCAATCTGGC	60.01	57.895	548	TTTCCGCCATTTGTAGCCG	59.566	52.632	776
comp20553_c0_seq1	GGTGAGTGTTAATCCGTGGAC	59.406	52.381	5	AAACGAGACCTGGCAGAGG	60.082	57.895	453
comp20559_c0_seq1	CCGTCATGAGAAAGCCCAG	58.97	57.895	3	ATGGCCAGGATACACCATC	57.311	52.632	317
comp20565_c0_seq1	GTGGCCATCTTCCCATGTC	58.953	57.895	445	TTCCTGTCGCGGGAGTTAG	59.859	57.895	734
comp2058_c0_seq1	AATACCAACATTACCCAATACCC	57.056	39.13	76	ACTCAACGGTCATCGATCTG	58.175	50	468
comp2058_c0_seq2	AATACCAACATTACCCAATACCC	57.056	39.13	76	ACTCAACGGTCATCGATCTG	58.175	50	468
comp20601_c0_seq1	GAGTGCGGACAATCACTGC	59.94	57.895	1040	CTGGTCTGCTGCCCATTTG	59.859	57.895	1267
comp2060_c0_seq1	GTGGCGTGATCAGGATTGG	59.343	57.895	1378	CATTGCATTCAGAGCCTCAC	57.896	50	1820
comp2060_c0_seq1	GTGGCGTGATCAGGATTGG	59.343	57.895	1378	CATTGCATTCAGAGCCTCAC	57.896	50	1820
comp2061_c0_seq1	CATTGGTGCACAAGGACCC	59.783	57.895	294	GCAGCCTGGGTGAGAAATG	59.561	57.895	712
comp20620_c0_seq1	AGTTGGAGGCTGCAGATGG	60.461	57.895	582	CAAAGGGAGATGACGGCTG	58.97	57.895	932
comp2064_c0_seq1	CTCCCGTCTTTGCTTTGAGG	59.587	55	102	GCGTCATACTGAAACCGCC	60.013	57.895	494
comp2064_c0_seq1	ACCACGCAGGGAATAGTGG	60.157	57.895	389	TGTGAGGGAAAGGCTGGTG	60.31	57.895	556
comp2064_c0_seq1	CAAGAGCACCAGCCTTTCC	59.486	57.895	532	CTGAGTGTTCGTCAGCAACC	59.874	55	959
comp20655_c0_seq1	AAAGCAAGGGAGCCCAG	57.359	58.824	11	CTGCTGTTGCAAGGAAGGG	59.785	57.895	356
comp20664_c0_seq1	TTATGCATTGGCAACCTCTG	57.133	45	5	CAGCTTCTTGGCGGAAAGG	59.862	57.895	226
comp20716_c0_seq1	GCGTCAGGCGTAAGAACAG	59.653	57.895	7	CGTTGCCTGCTTCAGTATGG	60.012	55	452
comp2081_c0_seq1	TGGAAGACCAGGCAAGCTG	60.687	57.895	227	TATGTGTCGCATTCCGTGC	59.353	52.632	563
comp2081_c0_seq2	TGGAAGACCAGGCAAGCTG	60.687	57.895	227	TATGTGTCGCATTCCGTGC	59.353	52.632	563
comp20822_c0_seq1	AGCCACTGTTTGCTTATCGG	59.298	50	229	AGAAGCTGTCGGAGGTGTC	59.783	57.895	573
comp20837_c0_seq1	TCTGGCGTATACCGGGTTG	59.933	57.895	116	GCCATGCCAATGCAACAG	58.536	55.556	501
comp2086_c0_seq1	TGGGCAGTATCTTGGGCTC	59.851	57.895	1802	CTTGTCCGCCATTGCTTCC	60.232	57.895	2240
comp2086_c0_seq2	TGGGCAGTATCTTGGGCTC	59.851	57.895	1802	CTTGTCCGCCATTGCTTCC	60.232	57.895	2240
comp20911_c0_seq1	GAATGCCCACAACTCCAGC	59.86	57.895	426	ACCAGTGTGTAGCTCTGCC	60.082	57.895	671
comp20921_c0_seq1	AAAGAAGCACAAGCGACCC	59.414	52.632	30	TTCCGGTGTAGATGGAGGC	59.551	57.895	267
comp20936_c0_seq1	ACAGCAAATCAAGTAATCCAAACTG	59.321	36	99	ACTAAATTGAACTGGTTGCCC	57.457	42.857	271
comp20970_c0_seq1	AGTGCGGTGTGCATTCAAG	59.789	52.632	479	TGCTCTCGTAGCCCAATCC	59.932	57.895	860
comp20986_c0_seq1	GGGCGTCAAAGCCAACTATC	60.012	55	83	AATTAGAGCAACGGTGGGC	58.882	52.632	265
comp20998_c0_seq1	GGAAACTACTGAAGCACCTCC	59.056	52.381	152	CAACAACTCCACAAATCTACGTG	58.976	43.478	444
comp21014_c0_seq1	AGAGATCTGGCCTTCACCG	59.552	57.895	4	CGGCAGATTCGCATTGTGG	60.666	57.895	345
comp21014_c0_seq1	AGAGATCTGGCCTTCACCG	59.552	57.895	4	CGGCAGATTCGCATTGTGG	60.666	57.895	345
comp2101_c0_seq1	GTCAGTTGACGACCGTTGG	59.505	57.895	950	CGAACCACCTGATTGACGC	59.941	57.895	1289
comp21037_c0_seq1	TTGGTTCTCGTTTGTGCCC	59.337	52.632	130	ACAGGGTCTCAAGATTTAGAAGTG	58.978	41.667	405
comp21037_c0_seq2	TGGATTGAGTAGCGTCGG	57.194	55.556	8	AGAACTAGAGAAGAAAGTATCCGC	58.629	41.667	275
comp21051_c0_seq1	GGACCTTTGAATGGGCTGG	59.174	57.895	61	CTCGTGTATGGCTTGGCAC	59.645	57.895	235
comp21073_c0_seq1	CGGCAGCACTATAAGCTACTC	59.077	52.381	41	ACCGCTTCTCCCATAGCAC	60.233	57.895	267
comp2107_c0_seq2	TTGCGGATCCTTTGTTGCC	59.785	52.632	1061	GCATGGTGCTCAAGTGACG	60.231	57.895	1458
comp2107_c0_seq3	TTGCGGATCCTTTGTTGCC	59.785	52.632	834	GCATGGTGCTCAAGTGACG	60.231	57.895	1231
comp21082_c0_seq1	CCAGGCATCGTTTAATGGC	57.792	52.632	322	CTATGCCAGGAGTAGGTCCC	59.425	60	599
comp21102_c0_seq2	ACAAGTGATGGAACCCAAGG	58.475	50	6	AGGCTGCTTTGAGGAAGGG	60.387	57.895	244
comp2110_c0_seq1	TGGTCCCTCATCAGCAAGG	59.774	57.895	498	TCTCTGCGACTCCACTTCG	59.863	57.895	935
comp2110_c0_seq1	TCCACCAATCTCCGATGCC	60.233	57.895	974	CATCAGCATGGCTTCGTCTG	60.083	55	1316
comp2110_c0_seq1	CCGTGCATTCAAACAGGGC	60.819	57.895	1494	CCCACCTCGGATACAGCTC	60.008	63.158	1829
comp21138_c0_seq1	CATTGGTGAGACGGATGCC	59.343	57.895	77	TCCAGATACAACAATGGCAGG	58.764	47.619	255
comp21156_c0_seq1	AGAATCGAACTCGGGACCTC	59.651	55	55	TCGAACCCTGGGCGTATTC	60.232	57.895	421
comp21156_c0_seq1	TTTGATGGCGTGGGACCTC	60.76	57.895	194	TCGAACCCTGGGCGTATTC	60.232	57.895	421
comp21168_c0_seq1	TCAGGAGATCCAGAAAGCCTC	59.659	52.381	185	TTCATGCTTGGCATTGGGC	60.157	52.632	617
comp21168_c0_seq1	CGACAACAGCCCTGAGTTC	59.202	57.895	291	TTCATGCTTGGCATTGGGC	60.157	52.632	617
comp21171_c0_seq1	TTGGCCTCTGTGAATGAGC	58.498	52.632	351	GCGTCCGTATCAGATGTGC	59.507	57.895	589
comp21174_c0_seq1	CCGTGGTGATGGAATGAAGC	60.011	55	311	CTGCTACTGTAAGGCTGGG	57.98	57.895	694
comp21202_c0_seq1	TCTGAAGTCACCGGAAGCC	60.082	57.895	67	TCTGCAATTGGCACAAGCC	60.083	52.632	407
comp21202_c0_seq2	TCTGAAGTCACCGGAAGCC	60.082	57.895	67	TCTGCAATTGGCACAAGCC	60.083	52.632	365
comp2120_c0_seq1	CTGCTTTCCAACAGCTGCG	60.812	57.895	566	AGTACGGGATCATAGCGCC	59.784	57.895	922
comp2120_c0_seq1	ATGATCCCGTACTGTGCCC	59.93	57.895	910	TGGACATCCGCAGCCTATC	60.007	57.895	1220
comp21237_c0_seq1	CTACCCGCCTCCGCAATAC	61.042	63.158	119	GGAGCTCAAGATTTGACGGC	60.012	55	480
comp21250_c0_seq1	TCATATTGCCGTTAACACTTCC	57.537	40.909	58	ACAGGTCGGACGGAAACAG	60.381	57.895	236
comp21290_c0_seq1	CGAATCCGATGGCACAGTC	59.429	57.895	119	ATGTCGATAAGATAACCACACTTC	57.37	37.5	489
comp21296_c0_seq1	TCCTTAAGCCAGTGTCCCG	59.779	57.895	126	TGCGTCTAAACAACGGTGC	59.794	52.632	460
comp21309_c0_seq1	AGCGCTAAATTGCGTGAGG	59.645	52.632	106	GGATACGGCGAGGGTATGG	60.158	63.158	415
comp2134_c0_seq1	TAACAACACCGTCGCTTGC	59.794	52.632	1164	AGCCAGACTGATGCCCAC	60.084	61.111	1530
comp2137_c0_seq1	ACAATGGATCCCTCTGGGC	59.848	57.895	481	ATTCCAAGGAGGCGTTTGC	59.483	52.632	860
comp21395_c0_seq1	GTGCTGTTTCGACGGTAGG	59.286	57.895	137	AAGAGCTGCTACGACACGG	60.526	57.895	555
comp21418_c0_seq1	GGGAGGGTATGCAGTCTCG	60.008	63.158	375	GCAGTGGCACCCAAATGTC	60.454	57.895	731
comp21441_c0_seq1	AGGTCTTCAAATTCAGGCAAG	57.183	42.857	34	TGAACAAGGGCACGGAGAC	60.681	57.895	237
comp21445_c0_seq1	TCCATCACCCGCTACAGTC	59.555	57.895	143	GTACATGGCCCGCAATCAC	60.011	57.895	389
comp2145_c0_seq1	TTTCCTTGCAATGGCGGAC	59.785	52.632	1047	GGGTCAAATCAACCAGCGG	59.861	57.895	1202
comp21475_c0_seq1	ACCAGGTGCTGTGGAAGAC	60.309	57.895	77	GGCAGTTGTGTGGGATTTACC	60.215	52.381	393
comp21477_c0_seq1	TGCTCCTTGATCCTAGCCC	59.236	57.895	158	GGGAGGTGCCCACATCAG	60.482	66.667	419
comp2149_c0_seq1	GATGATCCAAGAGACGCGG	58.84	57.895	62	AGCTTTCACTGCTTTGGGC	59.707	52.632	373
comp2149_c0_seq1	GATGATCCAAGAGACGCGG	58.84	57.895	62	AGCTTTCACTGCTTTGGGC	59.707	52.632	373
comp2149_c0_seq3	GATGATCCAAGAGACGCGG	58.84	57.895	62	AGCTTTCACTGCTTTGGGC	59.707	52.632	373
comp2149_c0_seq3	GATGATCCAAGAGACGCGG	58.84	57.895	62	AGCTTTCACTGCTTTGGGC	59.707	52.632	373
comp214_c0_seq1	TCCACCTGAGCATGGCTAC	59.854	57.895	42	TGCCATGTCCTCCAAGACC	60.081	57.895	325
comp214_c0_seq1	TTGGGCATGGCAAGTTTGG	60.006	52.632	419	GCTCAACCGCGCTTCATAC	60.375	57.895	764
comp2150_c0_seq1	GCCCGTCAAAGCTTCAGTC	59.865	57.895	4	GTCGTTGCTCTTCCGTCAAG	59.946	55	327
comp21532_c0_seq1	CTCTGCCCTTGGCTCCTAC	60.233	63.158	287	CTTAGGGTGGAGCCCGTC	59.848	66.667	681
comp21547_c0_seq1	TCAAGGTGTCCCTCAACCG	60.006	57.895	380	AACGGAGACCTCGTTGGTG	60.381	57.895	726
comp21548_c0_seq1	AGGACACGCAGATTCGAGC	60.893	57.895	254	TTGATCCGCGGCTTTGATG	59.642	52.632	651
comp21579_c0_seq2	CACCATTCAAGACCGTGCC	59.863	57.895	271	AAAGGGCTTCTGAATATCTTGTC	57.349	39.13	487
comp2158_c0_seq1	CCCAATTCTCGATTCAACCAAAG	59.021	43.478	16	GTCGTGTTTAGGCCTGACG	59.286	57.895	192
comp2158_c0_seq1	GAGAAACTGCGGCTAACGG	59.649	57.895	975	GCGATCAGCGGAATGGTTG	60.376	57.895	1170
comp2158_c0_seq1	CCGCCATTTCCTTGCAGAC	60.232	57.895	1432	TCACGTGCTAACCGTTGTTC	59.526	50	1770
comp215_c0_seq1	GGCGGCTCCATTTAACCAG	59.638	57.895	282	AGAATCCCTGCGCCACTC	60.164	61.111	723
comp215_c0_seq1	AGGGATTCTGGCAGGTAGC	59.543	57.895	715	TGAAGGTCTCCTCGTTTCCG	60.152	55	956
comp215_c0_seq1	TTATCAGCCACCAGAGCCC	59.851	57.895	829	AAGTGGCGACCTTCGAACC	61.048	57.895	1103
comp21602_c0_seq1	CAGCCTGGTGAGAGGGTC	59.767	66.667	4	AAGACCACCAAGTGCAACG	59.34	52.632	434
comp21610_c0_seq1	TTAACTTCGCGGCGGTTTC	59.868	52.632	153	CATTCGGCGGTTCTGTGC	60.241	61.111	600
comp21615_c0_seq1	GGACGCGGGTAGTCATAGG	60.084	63.158	0	AAATTCGTGGGCTTTGGGC	60.082	52.632	247
comp2161_c0_seq1	GTCATCCAGAGACTCCGTCC	60.01	60	402	AACCCATGGCGATTCCTAC	57.956	52.632	838
comp21624_c0_seq1	CTCCAACAAGCTTTCCGCC	60.158	57.895	226	ATGCAGTACCAGTCGTGGG	60.157	57.895	568
comp21624_c0_seq1	CTCCAACAAGCTTTCCGCC	60.158	57.895	226	CCCTGACGTCCCTCAATCG	60.602	63.158	661
comp2165_c0_seq1	TCCTGCAATCTTTGGGCTTG	59.503	50	146	GCTCAGACTGCAACCTTCG	59.574	57.895	330
comp21682_c0_seq1	AACCCTACCGAGTTGCCTG	60.082	57.895	113	TCTGTAGCCACACCAACGG	60.382	57.895	417
comp21682_c0_seq1	AACCCTACCGAGTTGCCTG	60.082	57.895	113	TCTGTAGCCACACCAACGG	60.382	57.895	417
comp21682_c0_seq2	AACCCTACCGAGTTGCCTG	60.082	57.895	113	TCTGTAGCCACACCAACGG	60.382	57.895	417
comp21682_c0_seq2	AACCCTACCGAGTTGCCTG	60.082	57.895	113	TCTGTAGCCACACCAACGG	60.382	57.895	417
comp2171_c0_seq1	TGCTGCCGAAAGTTGAAGC	60.084	52.632	2244	TGTAGTGCAAAGTGAGACGC	59.242	50	2462
comp21731_c0_seq1	GGGAATCAGAGGAGCCCAG	59.929	63.158	60	CTGGAAGAAGAAGGGTGCTC	58.648	55	445
comp2174_c0_seq1	TCCGAAATGGCTCAGGTGG	60.46	57.895	224	TGGCGAAACAATGCTGACG	60.158	52.632	382
comp2174_c0_seq1	CGACAACGCAGGTTCATGG	60.231	57.895	423	CACCTCCCTCTGTAGACGC	59.935	63.158	814
comp2174_c0_seq1	CGACAACGCAGGTTCATGG	60.231	57.895	423	CACCTCCCTCTGTAGACGC	59.935	63.158	814
comp2174_c0_seq1	CCACCCTCACCATGTGTCC	60.762	63.158	912	ACTTTCCAAAGCACAACTGC	58.163	45	1228
comp217_c0_seq1	ACATATTGTGCTGTACATGGC	57.417	42.857	184	AGCCAATGTGGAGTCGAGG	60.157	57.895	396
comp21806_c0_seq1	TTTCATTGTCCTCGCAGCC	59.19	52.632	74	GGAATGGCGTTATACGCGG	59.869	57.895	475
comp21816_c0_seq1	GCCCTAGATTGGCCTGGG	60.244	66.667	2	CCCGCCTCGTCAATGTTTC	59.939	57.895	236
comp21876_c0_seq1	CACAAACTGATATCCACAACTTTCC	59.384	40	12	CTCGCACTTTGGCATACCTG	60.012	55	397
comp2188_c0_seq1	GTCTGTGTGACGCCAATGC	60.521	57.895	2539	ATGACCGGTGGAACTGTGG	60.384	57.895	2745
comp21892_c0_seq1	TTTGCGTGGAAGGACAGCC	61.648	57.895	38	GCGGCTTGTGAGAAGAATCAC	60.613	52.381	353
comp21892_c0_seq1	TTTGCGTGGAAGGACAGCC	61.648	57.895	38	GCGGCTTGTGAGAAGAATCAC	60.613	52.381	353
comp2191_c0_seq1	GCAATGCCTACCCATGCAG	60.009	57.895	230	GCTCAGCTTCACACATGGAG	59.66	55	646
comp2191_c0_seq1	TCCGCGCTGAATGATGGTC	61.264	57.895	472	GAGTCAAAGGGTGCACGAG	59.202	57.895	674
comp2191_c0_seq2	ATCGGACTCCATTCCCAGC	59.929	57.895	128	GAGTCAAAGGGTGCACGAG	59.202	57.895	529
comp2191_c0_seq2	ATCGGACTCCATTCCCAGC	59.929	57.895	128	GAGTCAAAGGGTGCACGAG	59.202	57.895	529
comp21968_c0_seq1	CTTTGCACCGGATCAAGGAG	59.658	55	35	TGTTCAAGTCTCAGCATGTGG	59.261	47.619	290
comp22000_c0_seq1	GGCTGCCAAGGAGGTAAAG	58.878	57.895	10	GGATGCGTGGGAAAGAAGC	59.937	57.895	183
comp22044_c0_seq1	TCAGCATTGCAAGTTGGGC	60.083	52.632	440	GTTGCTTACCGGGCAGAAG	59.568	57.895	702
comp22068_c0_seq1	TTGACTGGTCGTCTCCGC	60.087	61.111	275	CGAATTTGATTGGTAATTCTCAACG	58.327	36	477
comp22069_c0_seq1	AAGAGTGGAGGCTTAAAGAAATG	57.542	39.13	137	AGGCATCAATTGGATACTAGGAG	58.283	43.478	480
comp22069_c0_seq2	GCATGAGGCCATACATGACG	59.872	55	3	AGTTCATTTCTTTAAGCCTCCAC	57.802	39.13	424
comp22116_c0_seq1	TGGAGGATTCATTGCCTGTC	58.339	50	0	ACCTTTCAATGCTGTGTTCCG	60.147	47.619	374
comp22132_c0_seq1	TAGACGGCGAATCCAGAAC	57.707	52.632	255	CAGTTGCTGCCCATCTCTTG	59.94	55	569
comp2213_c0_seq1	TTCCCACCTTGCAGAATCC	58.093	52.632	151	CTGGGTAAGAGCTTTGCTGTC	59.673	52.381	586
comp22155_c0_seq1	GGCTTACATACAACCACATTAGGG	60.193	45.833	43	GCTTGCTTGGTGTCGGAAG	60.158	57.895	422
comp22177_c0_seq1	TGACGACTGAGCTGCCAC	60.397	61.111	68	TTCAATGGCAGGCGTAATG	57.024	47.368	310
comp22177_c0_seq1	GCCACACCGCCATAGTTTC	59.937	57.895	81	TTCAATGGCAGGCGTAATG	57.024	47.368	310
comp2217_c0_seq1	AGCTGGTGATGAGGTGTCC	59.777	57.895	939	GAGGTTTATAGCAGGCCCAC	58.788	55	1149
comp2223_c0_seq1	GGTGGCCCATATTTGGAGG	58.631	57.895	302	CTATGCCTCCTGGTGGGTC	59.929	63.158	508
comp2223_c0_seq1	GACCCACCAGGAGGCATAG	59.929	63.158	490	GCAGTAAACCAAGGCACCG	60.158	57.895	925
comp2223_c0_seq2	GGTGGCCCATATTTGGAGG	58.631	57.895	302	CTATGCCTCCTGGTGGGTC	59.929	63.158	508
comp2223_c0_seq2	GACCCACCAGGAGGCATAG	59.929	63.158	490	GCAGTAAACCAAGGCACCG	60.158	57.895	925
comp2224_c0_seq1	TGCAATGCCCAAAGCAGTC	60.083	52.632	172	CCCTTGCTACCATGTGGGC	61.513	63.158	341
comp22257_c0_seq1	ATTCTACTCCGCCGGGTTC	59.932	57.895	67	AGACGAAATAGCACGAACGG	59.109	50	425
comp222_c0_seq1	CAACGGGAGGTTCAATGCC	59.861	57.895	20	AATACCTCTTCCCGGCGAC	59.932	57.895	442
comp222_c0_seq1	TGCAGAGTCCAAGGAAGGC	60.385	57.895	1387	AAGTGAGAGCCAAACAACTTC	57.416	42.857	1706
comp22386_c0_seq1	CGTTGGACATCCACTGGGC	61.788	63.158	89	CAGGAGGTGCAGCTGATTTG	59.94	55	341
comp2242_c0_seq1	CTGGAACCAGATCCTTCTGC	58.72	55	2400	CTGCACCATCACCCAATGC	60.232	57.895	2829
comp22434_c0_seq1	ATAAGTAGGCGGGCAAAGC	58.655	52.632	53	GGGTGATTGGAGGCTGAC	58.101	61.111	224
comp2245_c0_seq1	ACCAGAGTAGCTGGAAGCC	59.471	57.895	169	TCCGGGCGGTTTCAGTATG	60.531	57.895	496
comp22470_c0_seq1	AATGTGAGCTTGTCGGAGC	58.896	52.632	268	GCCCGGTAAGGATTTGCAG	59.638	57.895	438
comp22483_c0_seq1	CAGAAGAAGAAGCTTGCCCG	59.942	55	90	CAAGGCAGACAGGAAACCC	59.106	57.895	440
comp2248_c0_seq1	AGGCGGCCATCTATGACG	60.007	61.111	1447	ACATTTGGACTGTGAAGCTG	57.003	45	1655
comp2249_c0_seq1	AGGTCGGGCGTGTTATGG	60.164	61.111	55	GCGCCAATTCATCCTCCAG	59.714	57.895	354
comp22559_c0_seq1	AGCAAGGCACGGATGTTTC	59.488	52.632	438	AATGGCACCATGAGCAACC	59.477	52.632	732
comp2255_c0_seq1	TGGTAGCCTTGTGGTGCTC	60.384	57.895	1189	CAGAGAAATCAATGGGAGCCG	59.808	52.381	1590
comp22571_c0_seq1	GTTGCTGCCATCGACCTTC	59.938	57.895	212	ACGTGCAACTGCAAATGGG	60.38	52.632	367
comp22586_c0_seq1	AGAAAGGGATAGAAGTTGTCGG	58.294	45.455	9	ACATATCTTTCCACAGCGCC	59.084	50	413
comp225_c0_seq1	GCACCTTGCCAGAGTCATC	59.267	57.895	404	ATTGTAAGAGGGCGTCCCG	60.233	57.895	812
comp22603_c0_seq1	CTCCACACTTGACAGCTTCC	59.231	55	128	CGAGGCGAGTTGAATAGGC	59.136	57.895	460
comp2264_c0_seq1	GCAGAGCTTCTTTCCAGCG	59.939	57.895	445	TGTTCGTGGAAGCAAAGGG	59.035	52.632	761
comp2279_c0_seq1	GAGCCATGGGATTTGCCAG	59.631	57.895	211	TCGGCAGGCTTCTTGGATG	60.833	57.895	463
comp2279_c0_seq1	GAGCCATGGGATTTGCCAG	59.631	57.895	211	TCGGCAGGCTTCTTGGATG	60.833	57.895	463
comp2279_c0_seq2	GAGCCATGGGATTTGCCAG	59.631	57.895	101	TCGGCAGGCTTCTTGGATG	60.833	57.895	353
comp2279_c0_seq2	GAGCCATGGGATTTGCCAG	59.631	57.895	101	TCGGCAGGCTTCTTGGATG	60.833	57.895	353
comp22810_c0_seq1	CAATGCCTTCCAGCTTGGG	59.857	57.895	270	ATGCTGTGGGTTTACTGGC	58.795	52.632	579
comp22810_c0_seq1	CAATGCCTTCCAGCTTGGG	59.857	57.895	270	ATGCTGTGGGTTTACTGGC	58.795	52.632	579
comp22821_c0_seq1	TAGTGGCGGACTGGTGTAG	59.178	57.895	94	CATGACACGACCCTGTTGC	59.865	57.895	356
comp22821_c0_seq1	TAGTGGCGGACTGGTGTAG	59.178	57.895	94	CATGACACGACCCTGTTGC	59.865	57.895	356
comp2282_c0_seq1	GGATCCGACGTGGCATTTG	60.012	57.895	495	TCGTAACATCTTCAAACCTGCC	59.688	45.455	789
comp2283_c0_seq1	CCTCGCCTATATCTTGAGGTC	57.896	52.381	0	CCCTTGCGGTAAATGGCAC	60.232	57.895	205
comp2287_c0_seq1	CGCCATGTCTTCTTGGCAG	59.938	57.895	1302	CAGCGACGTACTTCTTCACG	59.745	55	1512
comp2288_c0_seq1	ACGCGGTATTTGGTCTTGC	59.569	52.632	244	GCAGGCTGAAGTGCATGG	59.853	61.111	583
comp22918_c0_seq1	TGCAATGGCGTTGTCCAAG	60.084	52.632	43	CAGAAGGGCGGTGTTATGC	59.641	57.895	367
comp2303_c0_seq1	CGGCCTTGCAGGCTTTATC	60.01	57.895	1824	AGGTCCTGATCCTGAAGCG	59.552	57.895	2237
comp2304_c0_seq1	GTGGACTGGTCTGCTAGGC	60.531	63.158	215	GGCTTCTGCAGGTGGATTG	59.561	57.895	629
comp230_c0_seq1	TTTAAAGGGCTGCAATGGTC	57.34	45	223	CTGGGTTTGAAGGAAGGGC	59.098	57.895	523
comp230_c0_seq1	GTACAACAGCACCGTTCGC	60.517	57.895	980	GTGGTGGAAATCAAGGGAGC	59.579	55	1199
comp23156_c0_seq1	CCGCCAATGACCGAACAAG	60.231	57.895	473	GCCTTGTGCAGAAACCCTG	60.083	57.895	821
comp23190_c0_seq1	GAAGCGCCACGTTTCTGG	60.165	61.111	606	TTGGCGTTGCGTTTACCTG	60.085	52.632	758
comp2319_c0_seq2	GCTAAAGCCGAAAGCAGGG	59.937	57.895	191	GCAGGGAAGCTGGAACAAG	59.486	57.895	639
comp2320_c0_seq5	AGGTTGCCAAATGTGGAGG	58.707	52.632	56	TCTGCCCTGAACCAGAAGC	60.385	57.895	311
comp2322_c0_seq3	CAAGGGCTGAATGCTGTGG	59.859	57.895	1109	GGGAAAGAGGTCACATGCC	58.878	57.895	1509
comp2322_c0_seq4	CAAGGGCTGAATGCTGTGG	59.859	57.895	1109	GGGAAAGAGGTCACATGCC	58.878	57.895	1509
comp23253_c0_seq1	TTGGAAGCAAAGGCAGTGG	59.327	52.632	333	TTGCAATTTCGGAGGCACG	60.158	52.632	525
comp2329_c0_seq1	CAGAATATATGGATGCCTGCCAC	60.075	47.826	440	CAAGATCAGGATTTATCGTTCCATAG	58.519	38.462	846
comp232_c0_seq1	TCGCCTCATCAGGGAATCG	60.008	57.895	512	GAGGAGAAAGCATGGTGTAGC	59.47	52.381	718
comp23311_c0_seq1	TCCACCGAAGAGATCGTGC	60.232	57.895	124	GTCGAAGCTCCAGGTCCAC	60.824	63.158	510
comp23315_c0_seq1	AGCCATATTCATGTGGTGCC	59.067	50	109	TGACACTGTTCTCATGCATCC	59.055	47.619	492
comp23346_c0_seq1	AGGAGGAAGGGTGGCTTTG	60.003	57.895	44	TAGGGCATGTGGAAGGGTC	59.464	57.895	228
comp23398_c0_seq1	GTTGAGTCATGCAAGGGCG	60.231	57.895	96	GTCCAGCAGAATGGATGCG	59.717	57.895	284
comp23398_c0_seq2	ATGTCAATCTGCAAGGGCG	59.262	52.632	43	GTCCAGCAGAATGGATGCG	59.717	57.895	231
comp23410_c0_seq1	GTGGCTGCCGTATGTGAAG	59.645	57.895	18	TTTGCTTCCTCGCGGTC	58.292	58.824	404
comp23422_c0_seq1	TTTGTCTTGTTGCAGCGGG	60.01	52.632	666	GCTTGGGCTTGGTATCTGC	59.636	57.895	851
comp23422_c0_seq2	AAGTTGCCTGGAGAGTGCC	60.688	57.895	72	ATGCGAAAGAAGGCCAAGG	59.18	52.632	401
comp23426_c0_seq1	CGCAACGCAGGATTTAGGG	60.012	57.895	20	TCGTTCCAGTCGTCCCATC	59.859	57.895	266
comp2344_c0_seq1	TCAGTCCAGTTTGCAATAAGATGG	60.073	41.667	35	GTACAAAGGCACTTCGCGG	60.231	57.895	392
comp2345_c0_seq1	CCTCCCTTACCACCACAGG	59.775	63.158	1422	TCCCAAACATCGAACAGGG	58.112	52.632	1576
comp23488_c0_seq1	CATAGCACCTCTGGCTTTGC	60.011	55	70	TGGGAGACCCAACTGCTTC	60.004	57.895	482
comp23569_c0_seq1	GGCTCACTTTCCGACATGG	59.27	57.895	32	TGGAGGGAGAAACACCTGC	60.004	57.895	390
comp23583_c0_seq1	GGCAGAAAGATCACTGGCG	59.643	57.895	280	AAGGCTGAAGGAAACAAACC	57.189	45	612
comp235_c0_seq1	GCACTGGATTTCCCTGATAAGC	60.142	50	376	GATCTTTCCGCAGCAACCC	59.937	57.895	800
comp23637_c0_seq1	CATTGGACGACGCATCAGG	59.721	57.895	177	TGTCGTCACAGCTCCATCC	60.158	57.895	468
comp23637_c0_seq1	CATTGGACGACGCATCAGG	59.721	57.895	177	TGTCGTCACAGCTCCATCC	60.158	57.895	468
comp2364_c0_seq1	CTCCCAGGGCCACCATATC	60.004	63.158	1307	TGGAGGTCGCATCTTCCAG	59.856	57.895	1698
comp23657_c0_seq1	GATACAGAGGTGTCCCGGC	60.307	63.158	502	AGAATGTGTGGCAGAGCGG	61.127	57.895	902
comp23793_c0_seq1	CTCCTCCACCTGCAAGGAC	60.459	63.158	302	TGTGCAGACAAAGTTGACCC	59.366	50	548
comp23793_c0_seq1	CCACCGCCATCTCAATTGTC	60.011	55	448	TGGAGGTAATGCGGCACC	60.481	61.111	846
comp23793_c0_seq1	CCACCGCCATCTCAATTGTC	60.011	55	448	TGGAGGTAATGCGGCACC	60.481	61.111	846
comp2379_c0_seq1	GCTCCCATGTTCGTGCTTC	59.938	57.895	2140	TTCAGCTGCAAGTGTGCTC	59.417	52.632	2517
comp237_c0_seq1	GCCTCAAGTGCTTCACTGC	60.158	57.895	845	GGTCACGCCCTACTCAACG	61.181	63.158	1291
comp2382_c0_seq1	ATCCCAGCAATCAGGCCAC	60.844	57.895	2240	GCGTTGGAAGACACGATGC	60.59	57.895	2649
comp2382_c0_seq2	ATCCCAGCAATCAGGCCAC	60.844	57.895	2240	GCGTTGGAAGACACGATGC	60.59	57.895	2649
comp23855_c0_seq1	GTCACAGGAGAGGCCGTAG	59.935	63.158	86	GGAACGGCCATTGGTTCTG	59.861	57.895	467
comp23858_c0_seq1	AGGCCCTCTCATTCATAAGC	57.819	50	79	GTACCAGTGGCCTGAAACG	59.198	57.895	253
comp23888_c0_seq1	CACCCTGCAACCAAAGCAC	60.676	57.895	15	ACCTGGTACGCATCTGGTC	59.856	57.895	253
comp24015_c0_seq1	GTTGTTCTGCCCTCCAAGC	59.786	57.895	560	TGACCCAATTCGAGCATCC	58.275	52.632	771
comp2403_c0_seq1	CACGGTAGCAGACCTCAAC	58.612	57.895	2	TCGTTCTCGACCCTATGCG	60.011	57.895	386
comp2404_c0_seq1	CCGGAGAAATGCCCATGTTG	60.294	55	578	CAGCCCAAGGACGCTAATG	59.343	57.895	1011
comp2407_c0_seq1	CAGCTGCAGTCATGGAACC	59.565	57.895	1280	GCGAGCATTTCCTTCGCC	60.317	61.111	1649
comp24083_c0_seq1	GAATGGAACCTTGGTGGGC	59.479	57.895	34	GGCTGTAGTAGTTCCTCCCG	60.009	60	348
comp24095_c0_seq1	TCACCCTTCTGCCCAAGAC	60.004	57.895	206	GAATCCGGCGACAAGAAGC	60.013	57.895	588
comp24110_c0_seq1	CAATGGAAGAACCCGCCTG	59.562	57.895	169	GAGGTGGAACAACTCTATGAAC	57.213	45.455	334
comp2414_c0_seq9	TCTGCAGTGGATGTCCTCG	59.858	57.895	166	AGGCCATCTTGCAGTTACC	58.181	52.632	358
comp24153_c0_seq1	AGTACAGGGCGGAGCAAG	59.768	61.111	27	ACAGCCCTCGGATTACCAC	59.854	57.895	476
comp2417_c0_seq1	GGCACCCAACAGGTAGAAC	58.807	57.895	2199	ACGCTGTTCAATGCCTTCG	59.865	52.632	2637
comp241_c0_seq3	TGTCACCCTTATTCGGTGC	58.205	52.632	58	AGAACAAGCCCGACGCTG	61.094	61.111	223
comp24212_c0_seq1	GAGCGTTCCAGACAAAGGC	59.865	57.895	377	TTCTGCACAGCTACGTGGG	60.753	57.895	680
comp2421_c1_seq1	AGCCACAAGGTCGCTAAATG	59.298	50	686	ATGCCAGGGAAGAGTACCG	59.549	57.895	1118
comp24229_c0_seq1	GATGGCACTGCACTTGTCG	60.231	57.895	168	GCATTGCGACCACCTACTG	59.645	57.895	415
comp2423_c0_seq1	CCACATCACCATAAATGGCAGG	60.403	50	56	TCCCGGTAGCTTAACGGTC	59.558	57.895	332
comp2423_c0_seq1	CGCCTTGCGATCCAGAAAC	60.304	57.895	1394	TGCAGGAGGAGTCTGTTGG	59.701	57.895	1817
comp2423_c0_seq1	TCTGTCCGGGTACGCAATC	60.232	57.895	1743	AAAGAAGTCTTATCTGCAGCG	57.104	42.857	2066
comp24288_c0_seq1	AGCCGCAACATGGCTTTG	60.086	55.556	53	CCATGGTTGGGTCATGTGC	59.858	57.895	279
comp242_c0_seq3	GGCCACAAGCAAATACTGGG	60.223	55	813	TGCACAAGAAGCCATGCTG	59.785	52.632	984
comp242_c0_seq3	ACCCATCGCTGGTGTGAAC	61.055	57.895	1613	GTCAAAGGCCTCACACATGG	59.868	55	1853
comp242_c0_seq9	GGCCACAAGCAAATACTGGG	60.223	55	53	TGCACAAGAAGCCATGCTG	59.785	52.632	224
comp242_c0_seq9	ACCCATCGCTGGTGTGAAC	61.055	57.895	853	GTCAAAGGCCTCACACATGG	59.868	55	1093
comp2433_c0_seq1	ATATCCGCCACAGTCCACG	60.307	57.895	76	ACGACGGAGACTGCTCAAG	60.158	57.895	386
comp24365_c0_seq1	AGGCATTACCAGGCATGAAAG	59.386	47.619	8	GGTCCAGGCTTGAATTTGGG	59.864	55	194
comp24376_c0_seq1	TTCCACCAAGACGGCTCC	60.005	61.111	820	GCTCCCACACCATCTTTGC	59.86	57.895	1027
comp2438_c0_seq2	GCAGGATCGCTATATCAGTGC	59.478	52.381	131	AGCTGTTTATAATCCTTCTGCAAC	58.326	37.5	559
comp2442_c0_seq1	ACATCGCCAAAGCTTGCTC	59.862	52.632	740	GGCATTGGCTCTTCGAGTG	59.643	57.895	978
comp2446_c1_seq1	ATCCTCCTAGCTTCTGGGC	58.923	57.895	2878	CTCTGAGGGTACAGTGGGC	59.856	63.158	3249
comp24497_c0_seq1	TCAACAATTGCCCTGCACC	59.706	52.632	371	AGCATGTCGTGGTTTGCAC	60.084	52.632	788
comp2450_c0_seq1	GTCAAGCCTTCAAGTCGCC	59.865	57.895	229	CCTCACCTTACCCTGCGAG	60.232	63.158	601
comp2450_c0_seq2	AACCTCGCAGGGTAAGGTG	60.082	57.895	53	GCGAGCACAGAAATCGTGG	60.303	57.895	438
comp2450_c0_seq4	ACAGGCATCCTCAAGTGGG	60.08	57.895	85	GCGAGCACAGAAATCGTGG	60.303	57.895	391
comp24557_c0_seq1	AACTCTCCCAAGTGAGCTG	57.423	52.632	25	ACCGGTACAGGCACCTTC	59.687	61.111	341
comp24569_c0_seq1	ACAAGTCCCAAGTGGAGCC	60.31	57.895	94	AGGAAGTGATGAGGTAAGCG	57.785	50	319
comp2463_c0_seq1	CGCGTGACCACATTCATCC	60.013	57.895	108	TTGGCGTTTATGTCGTGGC	59.865	52.632	495
comp24749_c0_seq1	CCATACATAGTGGAATTTACTCCTAGC	59.961	40.741	2	GCGTATATGCCGGCGAAAG	60.231	57.895	164
comp24767_c0_seq1	AAGAATCGCAGCGCCTTTG	60.231	52.632	442	CAGTCACACACATTTGACCTTG	58.793	45.455	619
comp24790_c0_seq1	CGTTTCGGAATGTGCTCCC	59.939	57.895	324	AGCTCCTAATGGCTAATTCCTC	58.143	45.455	561
comp24811_c0_seq1	ACCCGTGACAAGTTTGGTTATC	59.619	45.455	92	GTTGGCTGTGGGTTATAGGG	58.708	55	490
comp24818_c0_seq1	TGGCAAGACCCGAGCATC	60.479	61.111	5	TTGCCCTCGTCCCAATTCC	60.764	57.895	198
comp24819_c0_seq1	CAGGAGACGATATTCTTCAGCC	59.107	50	47	GCCTGCCCACAACTTAACC	59.784	57.895	438
comp24838_c0_seq1	CACTGTTCAAGGTCGGTGC	59.792	57.895	284	GCGTGTCTCTGCCAATGAG	59.647	57.895	550
comp24838_c0_seq2	CACTGTTCAAGGTCGGTGC	59.792	57.895	205	GCGTGTCTCTGCCAATGAG	59.647	57.895	471
comp24849_c0_seq1	GCCAGTTGGAAGACCAAGC	59.786	57.895	100	AGGCAGCATCAGTTCTCCG	60.532	57.895	520
comp24871_c0_seq1	TTTCCTTCACTGCCAACGC	59.713	52.632	186	CCCAACTGCGCTTTCATCG	60.594	57.895	349
comp24871_c0_seq1	CGATGAAAGCGCAGTTGGG	60.594	57.895	331	CCGGAATCAATCGCCCTTC	59.419	57.895	644
comp24872_c0_seq1	ACTGTGACTGAGTGGTAGCC	59.792	55	374	CCTCCATTCCAAACCTGCG	59.562	57.895	619
comp24872_c0_seq2	ACTGTGACTGAGTGGTAGCC	59.792	55	357	CCTCCATTCCAAACCTGCG	59.562	57.895	602
comp2487_c0_seq1	GGGCAGGGCGTTAGAATCG	61.629	63.158	41	ATTGAAGCCGACGAACAGC	59.572	52.632	445
comp2487_c0_seq1	TTCACTACGGGCACTCTGG	59.782	57.895	1079	TGTTCATGTGCATCCAGGC	59.181	52.632	1317
comp24884_c0_seq1	TGTGAGGCATCCTGAGCTG	60.157	57.895	43	ACAGTGGGTATCCAAGGTCTG	59.867	52.381	314
comp2492_c0_seq2	TTGGGTGTGTAGCACTTGG	58.342	52.632	65	CTGTGCAGCCTTCTTTGGC	60.453	57.895	476
comp24993_c0_seq1	AGCTACGCTTCTGGACGTG	60.526	57.895	30	GCTCGATTCTTGCACGAGG	59.724	57.895	341
comp24993_c0_seq1	ATTGCCCGGATCAGCCTC	60.243	61.111	363	TCGGTTCGCTCGTATCCTG	60.011	57.895	772
comp24995_c0_seq1	GCGTCAGCTGTGATATAGTTGC	60.523	50	116	GGGTGCAAGCCTCAAAGTC	59.786	57.895	291
comp25028_c0_seq1	TGCTTGCTGAAAGATTCCATCC	60.01	45.455	124	GCAAACCCAAGCAGCCATC	60.824	57.895	275
comp25076_c0_seq1	AAATGTTGTCAGAGGCCCG	58.804	52.632	242	TAAAGCCCTGCTCCCATGC	60.842	57.895	639
comp250_c0_seq1	AGGCGGGATTACAGGATCG	59.705	57.895	389	GCCATGTATGTCATTGCCCTC	60.147	52.381	823
comp2510_c0_seq1	TACCCGTCCTGTGGATTGC	60.157	57.895	1453	ATGCTCCCACATACCAGGG	59.539	57.895	1861
comp2510_c0_seq2	TACCCGTCCTGTGGATTGC	60.157	57.895	1453	ACGATTTACATGATAGAGCTTCGAC	59.846	40	1872
comp2512_c0_seq1	GGAAGAGCGCAAGGTCAAC	59.865	57.895	625	TGAAGGGCCCATTGAAAGC	59.092	52.632	780
comp25131_c0_seq1	CTCCACATCAATCCCTTGCG	59.728	55	143	AATAGACTGCGGGAAGGCG	60.605	57.895	357
comp25163_c0_seq1	TACACAACAATGCTCCGCC	59.193	52.632	104	GGCAACACTTCTCCAGCAC	59.788	57.895	328
comp25199_c0_seq1	AGCTAGGCCGTAGGTTTGAG	59.936	55	37	CGCGGTCGAAGATCAGAATG	59.878	55	334
comp25225_c0_seq1	AGCAACCAGCTCAAATGCC	59.782	52.632	29	AGGAAATTAAACAATGTCAGGCG	58.703	39.13	443
comp25231_c0_seq1	GTCTGACGCTGCTGTAACC	59.283	57.895	127	ATTCTCTCAGGAGGGCGAC	59.248	57.895	324
comp2524_c0_seq1	TTCTGGGTGTCATCGAGGG	59.474	57.895	208	CCTAGAGTCGGATGGGTGC	60.008	63.158	632
comp2524_c0_seq1	GCACCCATCCGACTCTAGG	60.008	63.158	614	GGTTCCATTGCTCCCAACG	59.861	57.895	864
comp2524_c0_seq1	GATCTCCGACCCTGGAACC	59.931	63.158	2311	TGAGCTCGAACGCAGAATAC	58.827	50	2690
comp2528_c0_seq2	AAGCTGGTGCCATGAATGC	59.857	52.632	1484	CTACGCCGACTGTCTTTGG	58.991	57.895	1912
comp2528_c0_seq3	GTGGATGTTGTGCATCCCG	59.937	57.895	1040	CAGGACTGGCATTTCGTGG	59.566	57.895	1300
comp2528_c0_seq4	CCCATGGTTGGCAGAAACG	60.158	57.895	115	CTACGCCGACTGTCTTTGG	58.991	57.895	409
comp2530_c0_seq1	CCCATGCCCTGGAATTAGC	59.02	57.895	552	ACACCTTCCTTCCACGGAC	60.006	57.895	944
comp2530_c0_seq1	TGCAGTAGCAAGTCGGAGG	60.158	57.895	849	ACTAGGCTCATCCCAAGCG	59.931	57.895	1059
comp25336_c0_seq1	TGGTCTTACTGTCTGCGCC	60.455	57.895	131	CGATTGTCCAGCCATTCCC	59.338	57.895	447
comp25344_c0_seq1	TCCCATTCCACCTCGATGC	60.233	57.895	86	GCAGGAGTCATCTGTCAAGG	58.729	55	262
comp2534_c0_seq1	ATCTCTGGCCCTCGTAAGC	59.628	57.895	1344	AGCTGCTCTCGAGTCGTTC	60.231	57.895	1791
comp25383_c0_seq1	AGTCCAAGCCGTCATAGCC	60.233	57.895	163	TGGGTTCTTCCAGGAGACG	59.398	57.895	330
comp253_c0_seq1	CGACCGAGCAGAGTGTACC	60.596	63.158	40	TTCCCAAATCCAAGCACGG	59.102	52.632	285
comp2540_c0_seq1	AACCCTAGTTACGGGTGGC	59.777	57.895	250	CGCTTTCCGTTAACCCGTC	59.942	57.895	548
comp2540_c0_seq2	AACCCTAGTTACGGGTGGC	59.777	57.895	163	CGCTTTCCGTTAACCCGTC	59.942	57.895	461
comp2549_c0_seq1	TCGTCATTGCCACCATTGC	59.861	52.632	326	CGTCGTGTCCGATTTGCTC	60.016	57.895	648
comp2549_c0_seq1	AGAGGAAGCGTAGTGTGCC	60.158	57.895	605	TGAAGTCATCCGCCTTTGC	59.19	52.632	832
comp25503_c0_seq1	CGCTCCCAAAGAAACTGCG	60.521	57.895	6	TGCACAGATGTGGACGAATG	59.305	50	339
comp25504_c0_seq1	CAATTGAATCCCTGATAAGTAAGGC	58.797	40	13	GGCAACACATAAGGCCTGC	60.232	57.895	211
comp25504_c0_seq2	CAATTGAATCCCTGATAAGTAAGGC	58.797	40	13	GGCAACACATAAGGCCTGC	60.232	57.895	211
comp2550_c0_seq1	TTGCCCTGGATTGAGAGCC	60.462	57.895	1612	GCCTTGCATTCCCTAGAAGTC	59.465	52.381	1787
comp25536_c0_seq1	GGTGTGATGCTTTGGGAAGG	59.866	55	5	TCACTCTTGACGCTGTAGCC	60.505	55	154
comp2564_c0_seq1	CAGAGGGACGGCTCACC	59.757	70.588	166	CACTTGGAGTCTGCCTTCG	58.904	57.895	613
comp2564_c0_seq1	CAGAGGGACGGCTCACC	59.757	70.588	166	CACTTGGAGTCTGCCTTCG	58.904	57.895	613
comp25677_c0_seq1	CTCCAAATCGAGTGCCGAG	59.061	57.895	74	AGAGCTCCCAATGACGGTG	60.157	57.895	303
comp25753_c0_seq1	TGGCAGTTCCAAAGAAGCG	59.414	52.632	93	GTTCCATCGCTGTTCTCCAG	59.379	55	367
comp25819_c0_seq1	AACACCCATGAGTCCGCTG	60.758	57.895	139	ATGGTGTATCGCATGCTGG	58.736	52.632	342
comp25820_c0_seq1	AAACCAGAGAAGGGTCGCC	60.384	57.895	77	TGGACCGCCATTAGAGCTG	60.233	57.895	362
comp25820_c0_seq2	CGGAAAGCCCGAGGATCTG	60.972	63.158	54	TGGACCGCCATTAGAGCTG	60.233	57.895	345
comp25838_c0_seq1	CTCAACGACCAGCTCATGC	59.647	57.895	378	GCGTCTCCATTGACCTTGC	59.938	57.895	548
comp25872_c0_seq1	TGAGGAAGGATGGCTTCTTAAAC	59.186	43.478	56	GGCAATGCACAAGATTCACC	58.743	50	359
comp25928_c0_seq1	CCGCAGATGATGCACCAAG	60.011	57.895	148	CGCCATTACCTCGCAATCC	59.792	57.895	409
comp25928_c0_seq2	AGGGTCGTTCAGCCAGATG	60.157	57.895	157	CGCCATTACCTCGCAATCC	59.792	57.895	319
comp2599_c0_seq1	CCTCCGGCTCCATTAGGAC	60.007	63.158	378	AATGGCAAAGAAGTGCGGG	59.783	52.632	788
comp25_c0_seq1	GCGCCATGTATCTACCGTG	59.211	57.895	640	CTTCTACGCGGTTGTCGC	59.64	61.111	824
comp26060_c0_seq1	TGCATGCTTACGTTTGCCC	60.158	52.632	798	GAGAAGCAGGTGAGTTTGAC	57.118	50	967
comp26078_c0_seq1	CGACCGGGAAATCATGCAG	59.718	57.895	165	TCACGAGGGTGAAGTACGG	59.487	57.895	347
comp26146_c0_seq1	GCGTCCTTCTAACTGCAACC	59.943	55	232	CTGTCGCATTTCTTGGGCG	60.594	57.895	594
comp2616_c0_seq1	TGATGTGGAAGCTGTGAAACC	59.531	47.619	1859	TGTCACAAACTTGGAAGGAGC	59.463	47.619	2229
comp2616_c0_seq10	TGATGTGGAAGCTGTGAAACC	59.531	47.619	1267	TGTCACAAACTTGGAAGGAGC	59.463	47.619	1637
comp2616_c0_seq2	TGATGTGGAAGCTGTGAAACC	59.531	47.619	1810	TGTCACAAACTTGGAAGGAGC	59.463	47.619	2180
comp2616_c0_seq3	TGATGTGGAAGCTGTGAAACC	59.531	47.619	1774	TGTCACAAACTTGGAAGGAGC	59.463	47.619	2144
comp2616_c0_seq4	TGATGTGGAAGCTGTGAAACC	59.531	47.619	1725	TGTCACAAACTTGGAAGGAGC	59.463	47.619	2095
comp2616_c0_seq5	TGATGTGGAAGCTGTGAAACC	59.531	47.619	1638	TGTCACAAACTTGGAAGGAGC	59.463	47.619	2008
comp2616_c0_seq6	TGATGTGGAAGCTGTGAAACC	59.531	47.619	1589	TGTCACAAACTTGGAAGGAGC	59.463	47.619	1959
comp2616_c0_seq7	TGATGTGGAAGCTGTGAAACC	59.531	47.619	1553	TGTCACAAACTTGGAAGGAGC	59.463	47.619	1923
comp2616_c0_seq8	TGATGTGGAAGCTGTGAAACC	59.531	47.619	1504	TGTCACAAACTTGGAAGGAGC	59.463	47.619	1874
comp2616_c0_seq9	TGATGTGGAAGCTGTGAAACC	59.531	47.619	1316	TGTCACAAACTTGGAAGGAGC	59.463	47.619	1686
comp2617_c0_seq2	GACTCTAGACTGCAAGACGC	58.831	55	63	TTATTGCGGCCATCGAACC	59.342	52.632	362
comp2617_c0_seq3	GACTCTAGACTGCAAGACGC	58.831	55	63	TTATTGCGGCCATCGAACC	59.342	52.632	328
comp2619_c0_seq1	ACTGCACCTATAGTAGAAATAAGGG	58.48	40	33	TGAGCTGAACCTGTAGGGC	59.778	57.895	255
comp2630_c0_seq1	CTACCTCGACGCTAGTGGG	59.716	63.158	1456	GCAACCACATGGAAGACGG	59.863	57.895	1857
comp2635_c0_seq1	TAGGGCATTCTCCTTGCCG	60.233	57.895	40	AGGCTGGTTAGAGAGCACC	59.471	57.895	379
comp26485_c0_seq1	TGTGGATGGGCTCATAAGGG	59.931	55	350	AGCTGCTGAAGTGGGAATTTG	59.872	47.619	743
comp2649_c0_seq1	AGTTAAGCCACCAGTCAATCG	59.057	47.619	2335	ACTACGAAGAGCAGAACCTC	57.441	50	2732
comp264_c0_seq1	AGGCCGCTAGGGATACTTG	59.32	57.895	114	GCTTCTGTGGTTTCCTCCG	59.196	57.895	485
comp26522_c0_seq1	TTGCTATGCGAGCCTTCAC	58.973	52.632	104	TCCTCACTGCTTTCAAGTGC	59.155	50	483
comp2653_c0_seq1	GGCACATGACCCACGTTTC	60.158	57.895	38	GTTGCCAGTTCCGAAGACC	59.494	57.895	319
comp26569_c0_seq1	CCTTTCCCTGGCCCTGAAG	60.767	63.158	612	AGCAATGGCGATAAAGCAAC	58.176	45	923
comp26594_c0_seq1	AGGCCTGCAAATATCGCAC	59.338	52.632	48	AAGGAACCTCTGGTGACGG	59.702	57.895	464
comp2660_c0_seq1	ACACCCGCATTGAACCAAG	59.409	52.632	696	CCATGGAATGCTGTTCGGC	60.305	57.895	1080
comp2662_c0_seq1	TCCTGTGTCCGAGAAAGCC	60.082	57.895	1206	TCTGCCGCTGGAGATTGG	60.164	61.111	1396
comp2662_c0_seq2	TCCTGTGTCCGAGAAAGCC	60.082	57.895	1206	TCTGCCGCTGGAGATTGG	60.164	61.111	1396
comp26633_c0_seq1	TCTTCCAGCTCTTCCAGCG	60.158	57.895	139	CCCGTCAAATCGTCATCCG	59.431	57.895	554
comp26650_c0_seq1	TGCCAGCATGCCTCTGTAG	60.534	57.895	215	TCCAGGCAAGTTTACCCAG	57.71	52.632	513
comp26685_c0_seq1	AGGATGTGCATTGCCCTTTG	59.863	50	247	CACCGTATATTAACAACCATCGC	58.733	43.478	464
comp2668_c0_seq1	CCACCATACTTTCCCTGCG	58.965	57.895	362	ATCCGGCACTGCTATGGAG	60.006	57.895	696
comp2668_c0_seq3	CCACCATACTTTCCCTGCG	58.965	57.895	362	ATCCGGCACTGCTATGGAG	60.006	57.895	696
comp2672_c0_seq1	ACCAAGAGAGGCTACCAAAGG	60.146	52.381	111	GCGACTTCATTGCGAGGAC	60.014	57.895	434
comp26766_c0_seq1	CGAATTGCTTCCTCCCGTG	59.645	57.895	347	ATGGTTCGAATCTCCTGCC	57.965	52.632	646
comp26780_c0_seq1	GCTGACATGACAATGCGGG	60.305	57.895	9	TCCTCCTCTAGAAATGCGCC	60.008	55	296
comp26782_c0_seq1	AGCGCTGGAATGTTGCTTC	59.862	52.632	110	ATCCCATCTCGACAGCCTC	59.323	57.895	513
comp26800_c0_seq1	TGATGTCTTTGGTTTATGGCAC	57.98	40.909	168	AGCAGAGATCCTTATCATTTGAAG	57.338	37.5	330
comp26864_c0_seq1	GTGCCAGTCACCAAGTACG	59.205	57.895	399	ATGCCATGGTGCTGTTTCC	59.477	52.632	643
comp2688_c0_seq1	TGCAGTCCAGCAACTCAGG	60.684	57.895	895	TGAATTCTTGTTGTACCTCAGACC	59.468	41.667	1338
comp2688_c0_seq3	TGCAGTCCAGCAACTCAGG	60.684	57.895	756	TGAATTCTTGTTGTACCTCAGACC	59.468	41.667	1199
comp2688_c0_seq5	TGCAGTCCAGCAACTCAGG	60.684	57.895	691	TGAATTCTTGTTGTACCTCAGACC	59.468	41.667	1134
comp26906_c0_seq1	AGGCGTCTTCAGCATCCAG	60.532	57.895	23	CCCTAAACGGGATCGTGGG	60.606	63.158	303
comp26914_c0_seq1	TGTTCAGCGGCAAAGGAAC	59.713	52.632	266	GGGATGACAAACTCTGCTGG	59.296	55	418
comp2693_c0_seq1	GGCAAACAAATGAACACGGC	59.875	50	14	CAGCACCAAATGTGCTCCC	60.158	57.895	404
comp26943_c0_seq1	GAGCTATATGGTGAGAAGCCAC	59.101	50	45	TCCCTGATGATGGGTCCAG	58.839	57.895	233
comp2694_c0_seq1	AGGGACGTCATCAGTGAGC	59.858	57.895	2047	AGAACATGGTAGAATAATTGAGGGC	59.719	40	2404
comp2694_c0_seq2	AGGGACGTCATCAGTGAGC	59.858	57.895	1983	AGAACATGGTAGAATAATTGAGGGC	59.719	40	2340
comp2694_c0_seq3	AGGGACGTCATCAGTGAGC	59.858	57.895	1959	AGAACATGGTAGAATAATTGAGGGC	59.719	40	2316
comp2694_c0_seq4	AGGGACGTCATCAGTGAGC	59.858	57.895	1895	AGAACATGGTAGAATAATTGAGGGC	59.719	40	2252
comp270_c0_seq1	TGAAGGCCGGTGGAATTTG	59.102	52.632	379	TGACCTTCAGGGCGTACAG	59.782	57.895	797
comp270_c0_seq2	GTTGACGGAAGCGGAGTTG	59.868	57.895	100	ATGTTGAGCCGCGGATTTC	59.641	52.632	498
comp27214_c0_seq1	ACCTGAAGTAAACCCACAATTGAC	60.193	41.667	17	TGTTGCGCACATGGTCTTC	59.79	52.632	413
comp2721_c0_seq1	CCATTGTTACCATCCAGGGC	59.359	55	826	CAGGTCCACCACTCTGGG	59.684	66.667	1108
comp27231_c0_seq1	CGCTCTACTATCCAAACCTTGTTC	60.193	45.833	2	CAGCGACATCTACAACGGG	59.064	57.895	345
comp27242_c0_seq1	GCAAGCACCAATCACGGG	60.164	61.111	28	TCGCTTGCGCTTAACATGC	60.592	52.632	304
comp27242_c0_seq2	GCAAGCACCAATCACGGG	60.164	61.111	28	TCGCTTGCGCTTAACATGC	60.592	52.632	304
comp2724_c0_seq1	TCCAGGAGTGAAGGCTATTGG	59.937	52.381	998	AGGGAGACACATGGGTATGG	59.267	55	1370
comp2724_c0_seq2	TCCAGGAGTGAAGGCTATTGG	59.937	52.381	491	AGGGAGACACATGGGTATGG	59.267	55	863
comp2730_c0_seq1	AGGAAATGCGCTCTCCAAC	58.887	52.632	798	ACATCAACTGCGCTTTGTCC	60.152	50	1245
comp2733_c0_seq1	TCCCAACAGATCGAACGGG	60.158	57.895	399	AAGGCAGGTGAAGAGAACC	57.718	52.632	653
comp27367_c0_seq1	TGTGGTTCGAAACCTCCATTC	59.259	47.619	26	CAAGCCTGGATTAGGGCAC	58.953	57.895	178
comp27367_c0_seq1	GATTGTGCCCTAATCCAGGC	59.435	55	156	AGGCTGAAGGATCTGTAATTCG	58.699	45.455	354
comp27384_c0_seq1	CGCCATCACGAACCTTGTC	59.941	57.895	255	TCTGCCGGTACTCGAATGG	59.934	57.895	493
comp273_c1_seq1	CCCTGCCCATAGTAAGCTCC	60.368	60	408	GGGTTGGACCCAAATGCTAC	59.577	55	694
comp273_c1_seq1	TAGCCCTCCGATTGTCCAG	59.245	57.895	1197	CGCCAAACCCTATGATGGC	59.712	57.895	1452
comp273_c1_seq1	TGCTGATATGGAGGCTGGC	60.309	57.895	1395	ACCCTAGCCCTTCAAACCC	59.692	57.895	1745
comp2743_c0_seq1	TCCCAACCGCCTCCATTTC	60.764	57.895	3320	ACCAGTCGCATCCGAGTTC	60.528	57.895	3590
comp2743_c0_seq2	TCCCAACCGCCTCCATTTC	60.764	57.895	2994	ACCAGTCGCATCCGAGTTC	60.528	57.895	3264
comp2743_c0_seq3	TCCCAACCGCCTCCATTTC	60.764	57.895	2991	ACCAGTCGCATCCGAGTTC	60.528	57.895	3261
comp27449_c0_seq1	AGGAAAGCAAGTCCAAGAGG	58.189	50	122	CGCAGGGATTGCTCCAAAG	59.936	57.895	554
comp27463_c0_seq1	AGGCGAGTGGAACAGATGG	60.157	57.895	386	TTTCTCGCTGCCGTAATGC	59.646	52.632	748
comp2747_c0_seq1	AGTGTGGCTTGGTCTTTAGC	58.86	50	270	GGCTCTGAATGACAATGGGC	60.01	55	552
comp2747_c0_seq2	AGTGTGGCTTGGTCTTTAGC	58.86	50	270	GTATGGCCTGAGCCGTTTG	59.641	57.895	608
comp2748_c0_seq1	AGCTGGTGAGCCCTTTACC	60.081	57.895	944	CCCAACAAAGTAGGCAGCG	59.863	57.895	1384
comp27535_c0_seq1	TCAGCAAAGATGGCATACCC	58.705	50	3	GTTTGCCGACATGGAGGAC	59.568	57.895	332
comp2753_c0_seq1	CATGAGCACAATGCCTGGG	59.934	57.895	1849	TGGGAAACAAGGCCTACAG	57.71	52.632	2208
comp27560_c0_seq1	CGAGGGCTCTGAAAGGGAC	60.531	63.158	329	CCAAGTCACTGGATCCCAAATAG	59.57	47.826	521
comp27581_c0_seq1	CCCAGGTTCGAGGCTAAGG	60.233	63.158	85	CTCGCTGCCTTTGAAGACG	59.941	57.895	443
comp27634_c0_seq1	CTGTGCCCATTCCTTAGCTC	59.081	55	93	TATTCTCGTCGGCTATGCG	57.962	52.632	387
comp27675_c0_seq1	CACTAAGAGGGTTTGCATTATTCTATG	59.212	37.037	107	TCATACACGAAGGCTCGAAAC	59.142	47.619	306
comp27731_c0_seq1	TTATCCTCCACCCAAACCG	57.484	52.632	40	TTCGCAGGGATCCAAGTCC	60.157	57.895	323
comp27740_c0_seq1	AATCCACAGAGGTCCAGGC	59.774	57.895	133	CCTGGCAAAGCATCCTTCC	59.556	57.895	313
comp2774_c0_seq1	CGCCTGCTAGAGTGTAAACG	59.462	55	1284	GTGCAGCCAAAGGGTACTG	59.488	57.895	1704
comp2774_c0_seq11	CGCCTGCTAGAGTGTAAACG	59.462	55	1077	GCTGTGGATCTGTGGTCAATC	59.741	52.381	1467
comp2774_c0_seq2	CGCCTGCTAGAGTGTAAACG	59.462	55	1284	GTGCAGCCAAAGGGTACTG	59.488	57.895	1704
comp2774_c0_seq3	CGCCTGCTAGAGTGTAAACG	59.462	55	1284	GTGCAGCCAAAGGGTACTG	59.488	57.895	1704
comp2774_c0_seq4	CGCCTGCTAGAGTGTAAACG	59.462	55	1077	GTGCAGCCAAAGGGTACTG	59.488	57.895	1497
comp2774_c0_seq5	CGCCTGCTAGAGTGTAAACG	59.462	55	1077	GTGCAGCCAAAGGGTACTG	59.488	57.895	1497
comp2774_c0_seq6	CGCCTGCTAGAGTGTAAACG	59.462	55	1077	GTGCAGCCAAAGGGTACTG	59.488	57.895	1497
comp2774_c0_seq9	CGCCTGCTAGAGTGTAAACG	59.462	55	1284	GCTGTGGATCTGTGGTCAATC	59.741	52.381	1674
comp27806_c0_seq1	CACCTCCGAAGTTGTAGTCC	58.381	55	32	AGAGGAGTGGATTTGTGCATAG	58.622	45.455	343
comp27823_c0_seq1	CTGGCTTTGGGTTTACCTCC	59.215	55	158	TCTTGCCCGTTCGGCTTC	61.098	61.111	455
comp2786_c0_seq1	TCTAAGCAACCACAAAGCCC	59.144	50	625	CTGAAGAAGTGCCGTTGCG	60.519	57.895	877
comp2786_c0_seq2	TCTAAGCAACCACAAAGCCC	59.144	50	586	CTGAAGAAGTGCCGTTGCG	60.519	57.895	838
comp2788_c0_seq1	TCTGGCCCATGAAGCATCC	60.539	57.895	2350	TCTTCAAACCGCTATCACGC	59.383	50	2721
comp2789_c0_seq1	GGGAGGCAGTTGATTATGGC	59.435	55	891	CCACCACTGCTTTCTCCAG	58.81	57.895	1101
comp2789_c0_seq1	ATGAAGCATCTTCCCTCCG	57.655	52.632	1031	AGATGGACTTCCCATTTGTTCC	59.075	45.455	1427
comp27927_c0_seq1	TTCTGGACCTCTGGTGGAC	59.007	57.895	43	TGGGTGGCACTCTTCCTTG	60.31	57.895	411
comp2793_c0_seq1	CCCAATCAGCACCACCTTG	59.482	57.895	944	CAGCGGTGGAGAAATGGTC	59.27	57.895	1094
comp27964_c0_seq1	TTGGGTGGATGAGGTTTCC	57.692	52.632	17	CTTCCTCCACGAAAGTGGC	59.196	57.895	326
comp2799_c0_seq1	GCCGAAGACCACATGGTTG	59.863	57.895	636	TGTTTCCATTGCTCGGTGG	59.109	52.632	870
comp2801_c0_seq1	CGCACGCACAATTTCAAGC	59.945	52.632	2009	GCGTTTGGAGGGATCAACTG	59.941	55	2285
comp2801_c0_seq1	CAGTTGATCCCTCCAAACGC	59.941	55	2266	CCAGGAATTTGGGTGCAGG	59.477	57.895	2640
comp2801_c0_seq2	CAGTTGATCCCTCCAAACGC	59.941	55	2152	CCAGGAATTTGGGTGCAGG	59.477	57.895	2526
comp28024_c0_seq1	AGCTCAGAGGTGCTTTCCG	60.457	57.895	28	CAATGGCCACCCAGATGTC	59.255	57.895	335
comp2803_c0_seq1	AGTGGAGTATCGGCAGAACC	59.936	55	2071	CCCAACACCAAATACTGGGC	59.865	55	2441
comp28056_c0_seq1	AGGTATCTGAAGCCTGAGCG	60.009	55	202	GCTTGTACTCAGCCTGCTTG	59.942	55	562
comp28063_c0_seq1	CAGGCTGCCGCATATGTTC	60.085	57.895	22	ACGGGAATGGCTGTTATGC	58.957	52.632	412
comp2808_c0_seq1	CATCTCCGGCAGCGAAATC	59.794	57.895	882	CAACCACAGCAGATGGCTC	59.565	57.895	1212
comp28095_c0_seq1	TTATGGGCTGCCTCACGG	60.164	61.111	256	TCTGTTGCATTCACAACTAAGC	58.265	40.909	494
comp2809_c0_seq1	GCAGCAGAGCTTGAATGCC	60.598	57.895	12	TAGGCCTCCTGATTGTCCC	58.842	57.895	262
comp28125_c0_seq1	GGAGGCTCTATGCTCACCAG	60.366	60	41	CGAGGCTGGGTTTGAGTTC	59.196	57.895	305
comp2819_c0_seq1	GGTCATCATTATAGGCTCTCTTGG	59.287	45.833	0	ACACCCATTCCATCTGCCC	60.464	57.895	175
comp281_c0_seq1	CCCGCTGAGAAAGTACGTG	58.991	57.895	763	TGAAACATTGATTTGACATCCGC	59.272	39.13	1209
comp281_c0_seq2	CCCGCTGAGAAAGTACGTG	58.991	57.895	726	TGAAACATTGATTTGACATCCGC	59.272	39.13	1172
comp281_c0_seq5	CCCGCTGAGAAAGTACGTG	58.991	57.895	274	TGAAACATTGATTTGACATCCGC	59.272	39.13	720
comp28207_c0_seq1	CATGCTATGCAGTGTCTCCG	59.524	55	92	CCGGAGCTGTGACTTTGTTC	59.872	55	282
comp28261_c0_seq1	TTCTGCTGGTTGCTTCACG	59.419	52.632	13	GAGGCAGTGAGTAGGGCAC	60.531	63.158	220
comp2826_c0_seq1	CTGGCTATAGGGCTGGGAC	59.701	63.158	5	ACATTGTCGATGGTATCACTGC	59.559	45.455	357
comp28274_c0_seq1	CTGGAACCATCATCGACGC	59.429	57.895	132	TGGCTTCAATTTCAGCAGTTTC	58.777	40.909	347
comp2827_c0_seq1	TTTCGCGGCTTGATTGACC	59.864	52.632	2252	TGCGATTTGCGGGATTTGG	60.232	52.632	2430
comp2827_c1_seq1	ATTCGAACCTCGGACCTGC	60.53	57.895	166	GGATGCCGCTGATCCAAAC	60.01	57.895	388
comp28298_c0_seq1	GGTGAAACTCTTCATTACTGGGAC	60.073	45.833	387	TGGGCCGCAATAAATCCAC	59.254	52.632	590
comp2833_c0_seq1	CTGCAGTAGCTTGGGCAAC	59.862	57.895	668	GCTGCTGTAAAGGTGATGGC	60.293	55	1103
comp2833_c0_seq1	TTACAGCAGCCATTTGCCC	59.479	52.632	1094	AGGTAGCCCAATCTGACGG	59.549	57.895	1534
comp2841_c0_seq4	CCATGGTGTGACCCAAACG	59.787	57.895	460	TGGAAGGCACCCACTTCTG	60.31	57.895	853
comp2841_c0_seq5	CCATGGTGTGACCCAAACG	59.787	57.895	460	TGGAAGGCACCCACTTCTG	60.31	57.895	853
comp2848_c0_seq1	GCCATGCGATAAGGCCATC	59.862	57.895	1664	ACCCGATCATTTGCAAGGC	59.558	52.632	2009
comp2848_c0_seq1	GCCATGCGATAAGGCCATC	59.862	57.895	1664	ACCCGATCATTTGCAAGGC	59.558	52.632	2009
comp2848_c0_seq2	GCCATGCGATAAGGCCATC	59.862	57.895	1664	ACCCGATCATTTGCAAGGC	59.558	52.632	2009
comp2848_c0_seq2	GCCATGCGATAAGGCCATC	59.862	57.895	1664	ACCCGATCATTTGCAAGGC	59.558	52.632	2009
comp28513_c0_seq1	TAGGTGGTGATCGGCAACG	60.529	57.895	222	GCACGCATAAATCTTTCATCCAC	59.711	43.478	483
comp28527_c0_seq1	CCCTGCACTTGCAATACGC	60.596	57.895	136	AAGCTGTCGTGGAGAGGTC	59.783	57.895	567
comp28558_c0_seq1	TTTCTCGTCATCAGCGGG	57.823	55.556	36	CAGCTTCGTCAACCAGGG	58.763	61.111	321
comp28567_c0_seq1	TGCACGTCAACAATCTCAGC	59.873	50	25	AAGGTCGTATCCGCACTCC	59.934	57.895	453
comp2857_c0_seq1	CAACAACCGCCTAACGGAC	59.867	57.895	303	TCCTGTACCTCCTCCAGGG	60.078	63.158	725
comp2857_c0_seq1	TCGCAGTCCGTTCTGCTAC	60.525	57.895	815	TCCAAATCCATAGCCTCTCAAAC	59.249	43.478	1164
comp28581_c0_seq1	GGCGCGAGTATATCAAACCC	59.593	55	6	TGCAATGCTGAATGCTCAC	57.635	47.368	312
comp2859_c0_seq1	GCAGCAGTCGCGTTACTTG	60.587	57.895	58	CCCTGCTCCTGACATCTCG	60.307	63.158	329
comp2859_c0_seq2	GCAGCAGTCGCGTTACTTG	60.587	57.895	27	CCCTGCTCCTGACATCTCG	60.307	63.158	322
comp2859_c0_seq3	GCAGCAGTCGCGTTACTTG	60.587	57.895	42	CCCTGCTCCTGACATCTCG	60.307	63.158	313
comp28639_c0_seq1	AGTGGCAGTTGCATAAGAGG	58.639	50	137	GTGCAAAGAGGTTCCAGGC	59.786	57.895	318
comp28648_c0_seq1	CGCGAAGCTCCGTAAACAG	60.016	57.895	112	GGGTTCATTTGGCGCATAAG	58.534	50	458
comp2868_c0_seq1	TCACCGCCTCTGTGAATGG	60.458	57.895	18	TGCGGCAACAATCTGCAC	60.087	55.556	406
comp28704_c0_seq1	GCATCCTGCATCGTGCAATAG	60.812	52.381	59	TTCGCACCTCTGTATCGGC	60.601	57.895	356
comp28704_c0_seq1	GCATCCTGCATCGTGCAATAG	60.812	52.381	59	TTCGCACCTCTGTATCGGC	60.601	57.895	356
comp28747_c0_seq1	ACTGAAGGAGGTGGACCTTTG	60.355	52.381	17	GCCTATAGACTCCATTGACCTC	58.236	50	256
comp28751_c0_seq1	ACTCAACCATTGCAGTCCC	58.411	52.632	78	TGGCGCAAGAAGAGTTTGG	59.414	52.632	269
comp287_c0_seq1	ACTCGAGCTGGCCTTCTAC	59.557	57.895	1473	CAGGTGAAAGCCTTGGCAG	59.785	57.895	1901
comp2880_c1_seq1	CGACGTATCTGTCCCTGCG	61.025	63.158	7	AACCAGCTCGGCAGTCTTG	61.052	57.895	228
comp2880_c2_seq1	ATTGGCCATCTCTGGAACC	57.853	52.632	734	AGTGTAAGGGTTGAATGCCC	58.551	50	970
comp2880_c2_seq2	ATTGGCCATCTCTGGAACC	57.853	52.632	700	AGTGTAAGGGTTGAATGCCC	58.551	50	936
comp2880_c2_seq3	ATTGGCCATCTCTGGAACC	57.853	52.632	564	AGTGTAAGGGTTGAATGCCC	58.551	50	800
comp2881_c0_seq1	CAAGCCCTGTTGGTTTCCC	59.705	57.895	406	AGTATTGCCCTGCCTCCAG	59.85	57.895	851
comp28882_c0_seq1	TCACTTCTATTCCTGTGAAGTACC	58.493	41.667	35	TGACACTTGATGCATGGGC	59.181	52.632	335
comp28882_c0_seq1	TCACTTCTATTCCTGTGAAGTACC	58.493	41.667	35	TGACACTTGATGCATGGGC	59.181	52.632	335
comp2892_c0_seq1	CCACCATAACAAAGACGGCTC	60.012	52.381	52	TTGCCATTGCTGCTGGAAG	59.783	52.632	441
comp28955_c0_seq1	CTCCGCTCTTGGGTTCAGG	60.829	63.158	518	GCAGCAGAGGCATGTAAAGG	60.011	55	740
comp28955_c0_seq2	CTCCGCTCTTGGGTTCAGG	60.829	63.158	483	GCAGCAGAGGCATGTAAAGG	60.011	55	705
comp2900_c0_seq1	GTGGGATGTCCACAGTTGC	59.488	57.895	1203	TGAAGTAGATCGGCGCAGG	60.306	57.895	1507
comp29047_c0_seq1	CTCGATCAGTTTGGTGGGC	59.27	57.895	134	CCCAAGGGAAACAGCACAAG	60.08	55	315
comp2906_c0_seq1	GCATCATCCACTGAACAGGC	60.011	55	177	CTATGGCAGCCGTTTACGC	60.086	57.895	430
comp29096_c0_seq1	TGGCATGCATTTGGTAGGC	59.554	52.632	216	GGTTGGATCATTGCCAGAGC	60.01	55	508
comp29142_c0_seq1	GACATATCCTGCGTGAAGCC	59.521	55	96	ATGAGTCCCTTCGCCACAG	60.157	57.895	306
comp291_c0_seq1	TTGTGTTGAGCCCATGTCG	59.116	52.632	186	CAACACCGCCGCTACTTTC	60.231	57.895	472
comp2921_c0_seq3	ATGATTGTTTGCGGGCAGG	59.858	52.632	382	TCGCATCTCTGGAAGGCTC	59.933	57.895	650
comp2922_c0_seq1	GGCAATGTGCAGAGGAAGG	59.561	57.895	54	CTCCAATGCTTCTGGCTCG	59.347	57.895	228
comp2928_c0_seq1	TACAGCGAGGTTGTCGAGG	59.862	57.895	446	GTGTGGCTTGACATCACGG	59.865	57.895	778
comp2933_c0_seq1	CACAGGCACAGTTGGCAC	60.009	61.111	2	CATGCCCAATCCTGCGTTC	60.305	57.895	197
comp2938_c0_seq1	TGAGACTGCATTGCCTCTTG	58.937	50	2019	CAGAAAGCATGCGAAATTGGG	59.479	47.619	2461
comp2940_c0_seq1	AGGCCGTCTCAGGTCTTTG	60.082	57.895	386	CTAGCCGTTGCGGTTATGG	59.426	57.895	666
comp2940_c0_seq2	AGGCCGTCTCAGGTCTTTG	60.082	57.895	386	CTAGCCGTTGCGGTTATGG	59.426	57.895	589
comp2941_c0_seq4	GGACAAGAGAATGGCACCG	59.27	57.895	146	CAGGGATCAAACATGTAGGACTG	59.573	47.826	540
comp2942_c0_seq1	TCCAAATTGCAAGGCTCCG	59.484	52.632	1112	TGATAGGGTGGCCTTTGCC	60.464	57.895	1393
comp29455_c0_seq1	TTACGCTCGATGAATTTGCC	57.631	45	86	TGGAGCTGTGGGCTTATGG	60.157	57.895	292
comp2945_c0_seq4	CGCGGCTGTGTGATAAACC	60.303	57.895	165	TCAGGTCTTTACGCAAGAACG	59.344	47.619	368
comp29461_c0_seq1	GAAGGTAAAGGCTGCACTGG	59.583	55	61	CTACCCGCAAACCTTCGTC	59.28	57.895	403
comp29478_c0_seq1	AGGCAAAGGAGAGGCACC	60.003	61.111	140	TGCTACAAGGCTGACTGGG	60.081	57.895	409
comp2947_c0_seq1	ACTTCCTAGGCTCCATTCGTC	60.009	52.381	324	TTCGCACTGGTGGAAAGGG	60.985	57.895	771
comp29553_c0_seq1	GTCACTTGGGACAAGAAACCC	59.805	52.381	31	CCCAGCTATCAAACCCTTGG	58.995	55	291
comp29553_c0_seq1	GTCACTTGGGACAAGAAACCC	59.805	52.381	31	CCCAGCTATCAAACCCTTGG	58.995	55	291
comp2959_c0_seq1	CGCAGACTGAAGCGCTAGG	61.605	63.158	2243	AGCATCCCGGTCAAAGTGG	60.762	57.895	2637
comp2959_c0_seq2	GGTGCTGCATCTTTATCTGGG	59.806	52.381	1027	TGCATCCCAGTATCCGGTC	59.627	57.895	1440
comp2959_c0_seq2	TGGTCGCAGGTTCCAATCC	60.76	57.895	2012	GACGCTGCGAAATCCTTGG	60.304	57.895	2422
comp2959_c0_seq3	GGTGCTGCATCTTTATCTGGG	59.806	52.381	1027	TGCATCCCAGTATCCGGTC	59.627	57.895	1440
comp2959_c0_seq5	CCCTTGGTTCGGCTGAAAG	59.488	57.895	1212	GGACGCTGCGAAATCCTTG	60.304	57.895	1598
comp2959_c0_seq6	TGGTCGCAGGTTCCAATCC	60.76	57.895	429	GACGCTGCGAAATCCTTGG	60.304	57.895	839
comp295_c0_seq1	GGAGTTTGCCGCTTTGGTG	60.745	57.895	16	CAGACGGCAACGGAATGAC	59.941	57.895	365
comp2960_c0_seq2	GGCTTACCTAGTTGCCAGTTG	59.671	52.381	107	GTTGTGACCAAGGAGCGTG	59.792	57.895	519
comp296_c0_seq1	TGCAGCCTGGTAAGGAGAC	59.778	57.895	143	ATCTGGGTGTGAGGATCGC	59.931	57.895	564
comp2973_c0_seq3	TTGGGATGATGGGACCTGC	60.157	57.895	1437	TTTCAACCGCAGCAACCTG	60.01	52.632	1754
comp2973_c0_seq4	TTGGGATGATGGGACCTGC	60.157	57.895	1377	TTTCAACCGCAGCAACCTG	60.01	52.632	1694
comp2973_c0_seq6	TTGGGATGATGGGACCTGC	60.157	57.895	1331	TTTCAACCGCAGCAACCTG	60.01	52.632	1648
comp29776_c0_seq1	GGTTGGGTTTCTAAGCTGCC	59.866	55	0	GCGGATCATGAGCATTGGG	59.788	57.895	420
comp29795_c0_seq1	CCTGGTCCTCCGGAATCAC	60.233	63.158	239	ATCGATGTGCAACATGCCG	60.012	52.632	677
comp29796_c0_seq1	TTCGGAGCCCACCATTCTG	60.46	57.895	27	GGAGTGCATTGGTCAACCG	59.863	57.895	207
comp297_c0_seq1	AAGCGAGCAAGCTCTACCC	60.531	57.895	1171	CATGCCTGCCCATTGCTG	60.242	61.111	1383
comp297_c0_seq1	AAGCGAGCAAGCTCTACCC	60.531	57.895	1171	CATGCCTGCCCATTGCTG	60.242	61.111	1383
comp2996_c0_seq1	GTTCACTGTCCATGCTGGC	59.862	57.895	2662	TGAATTTACAGAAAGTACAGCCCTC	59.839	40	2822
comp3017_c0_seq1	CCGGGCCACTTCTACAGG	60.164	66.667	762	ACAATTGAATGAGTGGTACTTGC	58.386	39.13	1105
comp301_c0_seq1	AGTCGGTGCTCTCCAACAG	60.083	57.895	1053	TCCACAGCAATCTCCAGGG	59.774	57.895	1386
comp30206_c0_seq1	TTTCGCACCCTCCAGCATC	61.13	57.895	214	CCAACGGGAGAGGAATCAAC	59.013	55	505
comp30248_c0_seq1	GTGGCCGTTTGACGGTTAG	59.867	57.895	275	ACCAGGAATAACCCTGCGG	60.157	57.895	532
comp3025_c0_seq1	GGCCATGTTTGTTCTCAACTG	58.731	47.619	391	CCCACAGAGACAGATTTCCC	58.349	55	830
comp3025_c0_seq2	GGCCATGTTTGTTCTCAACTG	58.731	47.619	300	CCCACAGAGACAGATTTCCC	58.349	55	739
comp3031_c0_seq1	GAGGAGTGACGCACGTATTTC	59.817	52.381	18	TAAGACCCACTTCCGTGGC	60.082	57.895	414
comp30367_c0_seq1	AAGTGTGTTGGAACTGCCC	58.948	52.632	146	ACCCGACACAAGAAGGGTC	60.006	57.895	334
comp30373_c0_seq1	GCTCATACAAAGGCCTGGAG	59.081	55	134	TGCAGCTTTCAAACATCTGGG	60.147	47.619	375
comp30435_c0_seq1	TCCCTGTGGAGTCTGAAGC	59.396	57.895	143	GGAGGCTTCATGGTACTTGAC	59.124	52.381	387
comp30477_c0_seq1	GATTTGGCATCCAGCACCC	59.933	57.895	102	TGAAAGCCGAACTCATCGC	59.278	52.632	439
comp3047_c0_seq1	AAAGCGGAGCTACAAAGGC	59.189	52.632	1633	TCTATTGTGCACGTGAAGACG	59.416	47.619	2073
comp3048_c0_seq1	TCAATATCGACGCTGCTCATC	59.077	47.619	369	TGGTTGTCGCAGAAGGTTG	59.042	52.632	714
comp3049_c0_seq1	CCTCAGGCGAGGGATAAGG	59.704	63.158	552	TCACGCTCATCTGGAAGGG	59.856	57.895	760
comp3052_c0_seq1	AAATGGTTGCGGGTCAAGC	60.083	52.632	143	AAGAAGCTCAGGCCTCCAC	60.081	57.895	389
comp3055_c0_seq1	CGGAAAGCTGGTTTGGGTC	59.787	57.895	1000	GGGCGATTTGTCTGAACCG	59.939	57.895	1181
comp30570_c0_seq1	TTCGGGTGGTCCCATAGAC	59.165	57.895	110	GGCCCTCTTAAGCTGGGAG	60.233	63.158	481
comp3058_c0_seq1	TGCTGCTATGATGTGTGAAACC	60.012	45.455	2544	TGCAATCAGAGCCCTTTGC	59.482	52.632	2794
comp3063_c0_seq2	TCTTCCGTCGACCCAAACC	60.382	57.895	1360	CTCATCAGAGGCAATGGCG	59.42	57.895	1692
comp3066_c0_seq1	TGCACCGTCTATCCTAACCAG	60.009	52.381	442	CGTGGGAAATGAAGTGGCG	60.231	57.895	737
comp3068_c0_seq2	TCATTCAGCCAGCTCTCGG	60.232	57.895	1003	CATAGGACCCTCCGGCAAG	60.308	63.158	1218
comp3068_c0_seq3	TCATTCAGCCAGCTCTCGG	60.232	57.895	991	CATAGGACCCTCCGGCAAG	60.308	63.158	1206
comp3068_c0_seq4	TCATTCAGCCAGCTCTCGG	60.232	57.895	1003	CATAGGACCCTCCGGCAAG	60.308	63.158	1206
comp3068_c0_seq5	TCATTCAGCCAGCTCTCGG	60.232	57.895	991	CATAGGACCCTCCGGCAAG	60.308	63.158	1194
comp306_c0_seq1	AGTGTACCAGAAGGGCGTG	60.082	57.895	625	TGGGTGACATTGAAGGGCG	61.061	57.895	1054
comp3071_c0_seq1	AGGTAGTTTCAGTTCATGCTGG	59.089	45.455	2	GCTACTGTGTCCGTTGCAC	59.868	57.895	153
comp3087_c0_seq1	GTTCCCACATTGCGAGCAG	60.231	57.895	1780	CATCTGCATCCACTCGGC	59.003	61.111	2183
comp3087_c0_seq2	GTTCCCACATTGCGAGCAG	60.231	57.895	1780	CATCTGCATCCACTCGGC	59.003	61.111	2166
comp3087_c0_seq3	GTTCCCACATTGCGAGCAG	60.231	57.895	1780	CATCTGCATCCACTCGGC	59.003	61.111	2140
comp3087_c0_seq4	GTTCCCACATTGCGAGCAG	60.231	57.895	1780	CATCTGCATCCACTCGGC	59.003	61.111	2123
comp3087_c0_seq5	AGAGGCATAGCCACCATCG	60.006	57.895	1621	GCATCTGCATCCACTCGG	59.003	61.111	2023
comp3088_c0_seq1	GTCCCTCCGCAAATCATGC	60.01	57.895	441	ATGGCAGGACTCGCAACTG	61.127	57.895	813
comp3090_c0_seq1	TTCTTCACCCGCATTGCAC	59.787	52.632	36	ACGCCGTCATCTAACGTGG	60.889	57.895	278
comp3090_c0_seq1	TGTCCTCGATGCTTCCTACG	60.011	55	531	CACCGTTTCAGCGGTTCTG	60.158	57.895	945
comp3090_c0_seq2	TTCTTCACCCGCATTGCAC	59.787	52.632	36	ACGCCGTCATCTAACGTGG	60.889	57.895	278
comp3090_c0_seq2	TGTCCTCGATGCTTCCTACG	60.011	55	531	CACCGTTTCAGCGGTTCTG	60.158	57.895	945
comp3090_c0_seq3	TTCTTCACCCGCATTGCAC	59.787	52.632	36	AGGCCCAAGTTCTCACTGG	60.004	57.895	371
comp3090_c0_seq6	TTCTTCACCCGCATTGCAC	59.787	52.632	36	ACGCCGTCATCTAACGTGG	60.889	57.895	278
comp3090_c0_seq6	TGTCCTCGATGCTTCCTACG	60.011	55	531	CACCGTTTCAGCGGTTCTG	60.158	57.895	945
comp30975_c0_seq1	GTCGTGACAGCACACGATG	59.944	57.895	221	GTCGCATCTCTGACTAAGTGG	58.941	52.381	450
comp3102_c0_seq1	TCTGCAAACAACCCATGCC	59.706	52.632	477	GCAGTTTGCCCATTCCCAC	60.456	57.895	763
comp31061_c0_seq1	TGCTCTCAGGGTGCTAACTG	60.152	55	113	GTTCCTGGCATCCCATCTG	58.647	57.895	332
comp3107_c0_seq1	TCGTTGCCTCTGCCATCC	60.479	61.111	2506	AGGGATCACGATGGAGCAC	59.931	57.895	2905
comp3107_c0_seq2	TCGTTGCCTCTGCCATCC	60.479	61.111	1048	AGGGATCACGATGGAGCAC	59.931	57.895	1447
comp3107_c0_seq3	TCGTTGCCTCTGCCATCC	60.479	61.111	905	AGGGATCACGATGGAGCAC	59.931	57.895	1304
comp3114_c0_seq1	GTCAAGCGATTGGGAAGGC	59.937	57.895	1962	ACCAGCATTCCTGCAGTTC	58.801	52.632	2320
comp3114_c0_seq12	TGCTCACTTCATTGATCGGC	59.375	50	143	AATGGAACCCGGAGTGCTG	60.762	57.895	375
comp3114_c0_seq14	TGCTCACTTCATTGATCGGC	59.375	50	143	AATGGAACCCGGAGTGCTG	60.762	57.895	375
comp3114_c0_seq15	TCACTTCATTGATCGGCACC	59.013	50	2	TGTCACCATTCCCAGGCAG	60.386	57.895	378
comp3114_c0_seq2	GTCAAGCGATTGGGAAGGC	59.937	57.895	753	ACCAGCATTCCTGCAGTTC	58.801	52.632	1111
comp3114_c0_seq3	AGATGATGGAGGACACGCC	59.931	57.895	233	AATGGAACCCGGAGTGCTG	60.762	57.895	561
comp3114_c0_seq4	AGATGATGGAGGACACGCC	59.931	57.895	233	AATGGAACCCGGAGTGCTG	60.762	57.895	561
comp3114_c0_seq5	TGCTCACTTCATTGATCGGC	59.375	50	143	AATGGAACCCGGAGTGCTG	60.762	57.895	375
comp3114_c0_seq6	TGCTCACTTCATTGATCGGC	59.375	50	143	AATGGAACCCGGAGTGCTG	60.762	57.895	375
comp3114_c0_seq7	AGATGATGGAGGACACGCC	59.931	57.895	233	AATGGAACCCGGAGTGCTG	60.762	57.895	561
comp3114_c0_seq9	AGATGATGGAGGACACGCC	59.931	57.895	233	AATGGAACCCGGAGTGCTG	60.762	57.895	561
comp31180_c0_seq1	GTGCGGACTTTGGTGTCG	59.784	61.111	10	CAGGTTGCCTCGCATTAGC	60.012	57.895	340
comp3119_c0_seq1	TGGATGCTATGCCGTTCAG	58.362	52.632	197	TCTCATGCACCCACCCTATG	59.932	55	415
comp3119_c0_seq1	TGGATGCTATGCCGTTCAG	58.362	52.632	197	TCTCATGCACCCACCCTATG	59.932	55	415
comp3119_c0_seq1	GGGTGCATGAGAATGTGGC	59.934	57.895	404	AGCAGCGATGTGAAAGTAGC	59.379	50	837
comp3119_c0_seq1	CTGCATGAGCTTCTGAGCC	59.345	57.895	730	GGCACTGGAGCAGGATTTG	59.561	57.895	947
comp3119_c0_seq1	TTTCCTGTCTGGGCCATCG	60.46	57.895	2305	CAGGAGGCTTTACCCTCGG	60.233	63.158	2491
comp31281_c0_seq1	AGAGCATTCTGCAAAGGGTG	59.217	50	376	TTCATCATGCAGCCACGAG	58.971	52.632	779
comp3129_c0_seq1	TCATTGACGAGCACAGATGG	58.734	50	445	CATCACAAGTGCAGCAGGG	59.862	57.895	875
comp3129_c0_seq2	GCCTTGTGGGTCTACATTTGG	59.942	52.381	367	ATCCTCACAGCTTCTCGGC	60.232	57.895	811
comp3134_c0_seq1	CAGCACTTGGGAAGCGTAG	59.276	57.895	159	GGCAGCAGTAAATGGCGG	59.932	61.111	591
comp3134_c0_seq2	CAGCACTTGGGAAGCGTAG	59.276	57.895	159	GGAGCCTCTTCGAGATGGG	60.007	63.158	511
comp3139_c0_seq1	CATGGCCGCAGATCGAATG	60.158	57.895	1775	TCCAGCATCTGGCTGTAGG	59.548	57.895	2165
comp3139_c0_seq2	CATGGCCGCAGATCGAATG	60.158	57.895	1775	TCCAGCATCTGGCTGTAGG	59.548	57.895	2165
comp3140_c0_seq1	AGTATTCAGCCATCCTCGC	57.751	52.632	1540	TGCCTGTGTTGCACTTTATTC	58.111	42.857	1821
comp3140_c0_seq2	AGTATTCAGCCATCCTCGC	57.751	52.632	1339	TGCCTGTGTTGCACTTTATTC	58.111	42.857	1620
comp31448_c0_seq1	GGAGGCAGTGCAATGTTGG	60.158	57.895	257	GTCGAGGTCCCATGATGCC	60.977	63.158	434
comp3148_c0_seq1	GCGAGTGATCGAAACCGTG	60.016	57.895	234	ACCCAATTTGTTGGACGGG	59.019	52.632	682
comp31495_c0_seq1	GGCCAAGAAGCTGACATCG	59.643	57.895	137	CTCACCACTGCACTTGACG	59.502	57.895	434
comp3150_c0_seq1	CCGTACCAAAGAAGCTGCC	59.568	57.895	1135	ACCATGAGACTTGCGAGGG	60.157	57.895	1507
comp3150_c0_seq1	ATCTGCTCCTCTGAAGCCC	59.546	57.895	1380	CTGCCCTGGTCCTATCGTC	60.008	63.158	1704
comp31513_c0_seq1	CCCAAGTAGGTCGTCCCG	59.851	66.667	192	GGGAAGTGGGTAGTGGCTC	60.157	63.158	383
comp31536_c0_seq1	AGTGGCTTAAGATGTTGTTTCCTC	60.012	41.667	143	AGACCTCACATGTAATCACCC	57.854	47.619	319
comp3156_c0_seq1	TGCCTACAACCCGTCAATC	58.205	52.632	163	GGTGTTGGGCACAGGAAAG	59.709	57.895	440
comp3156_c0_seq2	CGTCTTGCAGCCAAACCC	60.087	61.111	46	GCAAGTGATGGAGGCGAAC	59.938	57.895	420
comp3156_c0_seq2	CAACACGTTCGCCTCCATC	59.941	57.895	396	TCTGACGCTCAAGGAACGG	60.454	57.895	769
comp3158_c0_seq1	CTTTCCGCCCAGATGCTTG	59.936	57.895	360	TGCAACGACTCCCAAATACC	58.938	50	576
comp315_c0_seq1	GGTGGTTGGTTTCGCAGTC	60.085	57.895	312	ACTCCGTAGAGCGCTGAAG	59.936	57.895	721
comp315_c0_seq1	TCCCATATCTGTCTGCCACC	59.64	55	2545	CAGAAGTGGGCCTCATTGG	58.876	57.895	2965
comp315_c0_seq1	CTGATTTCCCTCAGTTAGTGGC	59.489	50	2656	CCGTCTGCCAAAGGTTTCC	59.787	57.895	3069
comp31627_c0_seq1	ATGCTGAGGCTGAACGTGG	61.127	57.895	252	AAGAATGAGCAGGTGGGAC	57.794	52.632	450
comp3168_c0_seq1	CACCCACCCATACGCTTTG	59.564	57.895	205	TGGATTTGTGCAAGCTGCC	60.083	52.632	622
comp3168_c0_seq2	CACCCACCCATACGCTTTG	59.564	57.895	205	TGGATTTGTGCAAGCTGCC	60.083	52.632	622
comp3168_c0_seq3	CACCCACCCATACGCTTTG	59.564	57.895	205	TGGATTTGTGCAAGCTGCC	60.083	52.632	622
comp316_c0_seq1	ACACTTGTAGCAGGCTCCG	60.456	57.895	703	GCGCTTATGTTCAGGGCAG	60.012	57.895	1073
comp31700_c0_seq1	AAAGCCCTCTGGAAGGAGC	60.08	57.895	76	GCTCTAGCGGTACTCCACC	60.009	63.158	391
comp31732_c0_seq1	TCCACTTCTCTCCTTGGGC	59.39	57.895	97	TGTGGGCTTGTGCCTAAATTG	60.146	47.619	381
comp3178_c0_seq1	CCAATGGGAGAATTGGGCTC	59.357	55	78	TGGATGGGTGTCAGCTTGG	60.386	57.895	520
comp3178_c0_seq1	AAATTTGGCAGCGGGAACG	60.453	52.632	1258	GATTTGGGCGACAACGGAG	59.939	57.895	1559
comp3183_c0_seq1	TGCCCGCTGTGGAATATAAC	58.793	50	257	CACTCGAGGACTCAGCAGG	60.232	63.158	496
comp3185_c0_seq1	AACAGTCCAGGTCCCTTGC	60.31	57.895	518	AATTGTGAGTCGAACCCGC	59.198	52.632	921
comp3189_c0_seq1	ACGGAAGAAGCTTGGGATG	58.195	52.632	38	CGGTGGCATGAAACAGCTC	60.231	57.895	270
comp3189_c0_seq1	GTTTATCCTGCGACCAGCC	59.345	57.895	2527	ACTGTCAATAGGGACTGAAGC	58.146	47.619	2865
comp3189_c0_seq2	ACGGAAGAAGCTTGGGATG	58.195	52.632	38	CGGTGGCATGAAACAGCTC	60.231	57.895	270
comp3203_c0_seq1	CTTGGCGGCTGAGACCTAC	60.898	63.158	1001	AGGATCGCCCTCCCAATTC	59.927	57.895	1226
comp3203_c0_seq1	AGTAAGGCGCTGAGATCCG	60.009	57.895	1138	TACTCGTTCACCCGTGTCG	60.158	57.895	1369
comp32137_c0_seq1	ACCCTAAGGCTAATGGGCG	59.928	57.895	118	CGTGGAGCTAAATAGATTTCGGAG	60.075	45.833	397
comp3213_c0_seq1	GGTTGGCAAACATCCAGGG	59.781	57.895	3344	CTGCCTTGGCACTACAACG	59.865	57.895	3552
comp32174_c0_seq1	AGTTGCCCGCCTACTGAAC	60.757	57.895	100	ACCCTGCTCGAGTGTTTCC	60.383	57.895	323
comp3222_c0_seq1	TAACGGAGGCGACAAATGC	59.274	52.632	71	AGAAGAACCACGGCTCCTG	60.082	57.895	260
comp3222_c0_seq2	TAACGGAGGCGACAAATGC	59.274	52.632	71	AGAAGAACCACGGCTCCTG	60.082	57.895	260
comp3222_c0_seq3	TAACGGAGGCGACAAATGC	59.274	52.632	71	AGAAGAACCACGGCTCCTG	60.082	57.895	260
comp322_c0_seq1	CAGTCCATAATAATAAACAGGGTGC	58.8	40	43	AGCCATGTCTGAGCTGGAG	59.854	57.895	345
comp322_c0_seq1	GAAACGACAGGAAACCGGC	60.158	57.895	375	AGGAGCTTCGGTGACAAGG	60.082	57.895	585
comp3236_c0_seq1	TTGGGCACAACCTTTGCAG	59.932	52.632	374	GCTGGCGGTCAATTCATGC	60.961	57.895	545
comp32379_c0_seq1	GTTGCTCATGTGGGACTGC	59.862	57.895	111	AATGCCGCGTTGTCTCAAG	59.865	52.632	447
comp32422_c0_seq1	TCGGCATGGAAATTGCTGG	59.559	52.632	156	TCTGCTTCGTACGTGGAGC	60.525	57.895	313
comp3243_c0_seq1	TGAGGGTGCAGAACTTGGG	60.31	57.895	1539	GCAGGCAAGGATGGTCAAC	59.86	57.895	1970
comp3243_c0_seq2	TGAGGGTGCAGAACTTGGG	60.31	57.895	1539	AGGTGGTTCCTGGTATGGG	59.068	57.895	1939
comp3243_c0_seq3	GGCGGTGGCATAACATTGG	60.306	57.895	1036	GCAGGCAAGGATGGTCAAC	59.86	57.895	1478
[truncated: 1,807 more rows]
